# Supplementary material for: The nucleoid-associated protein IHF acts as a ‘transcriptional domainin’ protein coordinating the bacterial virulence traits with global transcription
Source: Nucleic Acids Res. 2020 Dec 18;49(2):776–90. doi: 10.1093/nar/gkaa1227 (PMC7826290; doi:10.1093/nar/gkaa1227)
Supplement: gkaa1227_Supplemental_Files [file gkaa1227_supplemental_files.zip]

Archive with 8 entries (8 files):
- figS1.pdf
- figS2.pdf
- Supplementary Data legends.docx
- Table S1 Transcriptional response to PGA in WT strain and ihfA mutant, at transition to stationary phase.xlsx
- Table S2 Transcriptional response to ihfA mutation.xlsx
- Table S3 Transcriptional response to novobiocin shock in WT strain and ihfA mutant.xlsx
- Table S4 List of ihfA-differentially expressed genes under DNA relaxation only.xlsx
- Table S5 List of predicted IHF binding sites at gene promoters.xlsx
