# Supplementary material for: The nucleoid-associated protein IHF acts as a ‘transcriptional domainin’ protein coordinating the bacterial virulence traits with global transcription
Source: Nucleic Acids Res. 2020 Dec 18;49(2):776–90. doi: 10.1093/nar/gkaa1227 (PMC7826290; doi:10.1093/nar/gkaa1227)
Supplement: gkaa1227_Supplemental_Files [file gkaa1227_supplemental_files.zip › Table S1 Transcriptional response to PGA in WT strain and ihfA mutant, at transition to stationary phase.xlsx]

## Sheet: Feuil1
Number	locus.tag	category	Operon	Gene	product	domain	orientation	WT_PGA_stat_vs_WT_stat	WT_PGA_stat_vs_WT_stat_log2FC	WT_PGA_stat_vs_WT_stat_pv	ihfA_PGA_stat_vs_ihfA_stat	ihfA_PGA_stat_vs_ihfA_stat_log2FC	ihfA_PGA_stat_vs_ihfA_stat_pv
1	Dda3937_00332	Carbohydrate metabolism and transport > glycogen metabolism > glycogen biosynthesis	236	glgC	glucose-1-phosphate adenylyltransferase	10	tandem	+	2.76371	7.34917e-13	O	-0.650921	0.526556
2	Dda3937_00330	Carbohydrate metabolism and transport > glycogen metabolism > glycogen biosynthesis	236	glgB	1,4-alpha-glucan branching enzyme	10	divergent	O	-2.15202	0.372948	O	0.223868	0.97776
3	Dda3937_00333	Carbohydrate metabolism and transport > glycogen metabolism > glycogen biosynthesis	237	glgA	glycogen synthase	10	tandem	+	2.41292	1.0624e-13	O	-0.157828	0.93776
4	Dda3937_00331	Carbohydrate metabolism and transport > glycogen metabolism > glycogen degradation	236	glgX	Glycogen debranching enzyme	10	tandem	+	2.48104	1.28473e-11	O	-0.506735	0.674134
5	Dda3937_00334	Carbohydrate metabolism and transport > glycogen metabolism > glycogen degradation	237	glgP	Glycogen phosphorylase	10	convergent	+	2.57997	7.77294e-11	O	-0.590936	0.628933
6	Dda3937_00356	Carbohydrate metabolism and transport > glycogen metabolism > gluconeogenesis	252	pckA	phosphoenolpyruvate carboxykinase	10	convergent	+	2.47895	9.16339e-10	O	-0.627936	0.586381
7	Dda3937_03524	Carbohydrate metabolism and transport > glycogen metabolism > gluconeogenesis	2122	ppsA	phosphoenolpyruvate synthase	7	tandem	+	2.50221	8.52186e-17	O	0.371772	0.748809
8	Dda3937_03523	Carbohydrate metabolism and transport > glycogen metabolism > gluconeogenesis	2121	ppsR	PEP synthase regulatory protein PSRP; bifunctional PEP synthase kinase, ADP-dependent, and PEP synthase pyrophosphorylase, Pi-dependent	7	divergent	O	0.0741163	0.89186	O	0.389162	0.831544
9	Dda3937_03875	Carbohydrate metabolism and transport > glycogen metabolism > gluconeogenesis	2365	glpX	Fructose-1,6-bisphosphatase, GlpX type	1	tandem	-	-0.866784	0.00419206	O	0.0787483	0.958557
10	Dda3937_01425	Carbohydrate metabolism and transport > glycolysis > glucose transport	875	crr	glucose-specific enzyme IIA component of PTS	3	convergent	-	-0.788608	0.0308472	O	-0.032187	0.989593
11	Dda3937_01427	Carbohydrate metabolism and transport > glycolysis > glucose transport	875	ptsH	phosphohistidinoprotein-hexose phosphotransferase component of PTS system (Hpr)	3	divergent	-	-1.83899	3.59029e-19	O	0.478844	0.253439
12	Dda3937_01426	Carbohydrate metabolism and transport > glycolysis > glucose transport	875	ptsI	Phosphoenolpyruvate-protein phosphotransferase of PTS system	3	tandem	-	-3.31386	1.99994e-25	O	0.0848364	0.961391
13	Dda3937_02252	Carbohydrate metabolism and transport > glycolysis > glucose transport	1329	ptsG	PTS system glucose-specific IICB component	7	tandem	-	-1.98564	5.11132e-28	O	0.168614	0.847726
14	Dda3937_04130	Carbohydrate metabolism and transport > glycolysis > glucose transport	2526	dgsA/mlc	DNA-binding transcriptional repressor	6	tandem	-	-5.06975	7.53089e-89	O	0.666456	0.150083
15	Dda3937_04538	Carbohydrate metabolism and transport > glycolysis > glucose transport	2805	mtfA	Mlc anti-repressor; binds Mlc and blocks its repression of ptsG	5	divergent	-	-2.26962	1.01927e-55	O	-0.163153	0.764723
16	Dda3937_01026	Carbohydrate metabolism and transport > glycolysis > Embden–Meyerhof–Parnas (EMP pathway)	639	glk	glucokinase	11	convergent	+	1.20715	1.45477e-05	O	0.127311	0.940948
17	Dda3937_02136	Carbohydrate metabolism and transport > glycolysis > Embden–Meyerhof–Parnas (EMP pathway)	1266	pgi	Glucose-6-phosphate isomerase	9	divergent	+	1.08937	0.00894113	O	0.666167	0.515156
18	Dda3937_01555	Carbohydrate metabolism and transport > glycolysis > Embden–Meyerhof–Parnas (EMP pathway)	2776	pgm	phosphoglucomutase	5	convergent	-	-0.902346	0.000785824	O	0.00800322	0.99499
19	Dda3937_03867	Carbohydrate metabolism and transport > glycolysis > Embden–Meyerhof–Parnas (EMP pathway)	2358	pfkA	6-phosphofructokinase I	1	tandem	O	-0.546901	0.063509	O	0.135373	0.931381
20	Dda3937_00427	Carbohydrate metabolism and transport > glycolysis > Embden–Meyerhof–Parnas (EMP pathway)	305	fbp	fructose-1,6-bisphosphatase I	9	tandem	-	-0.752515	0.000354601	O	0.203157	0.818327
21	Dda3937_00413	Carbohydrate metabolism and transport > glycolysis > Embden–Meyerhof–Parnas (EMP pathway)	293	fbaA	fructose-bisphosphate aldolase, class II	9	tandem	O	-0.161148	0.537414	O	-0.0901015	0.945375
22	Dda3937_00414	Carbohydrate metabolism and transport > glycolysis > Embden–Meyerhof–Parnas (EMP pathway)	294	pgk	phosphoglycerate kinase	9	tandem	-	-2.8037	5.28335e-35	O	0.154546	0.911608
23	Dda3937_03871	Carbohydrate metabolism and transport > glycolysis > Embden–Meyerhof–Parnas (EMP pathway)	2361	tpiA	triosephosphate isomerase	1	tandem	-	-1.92196	3.50108e-16	O	-0.129147	0.929424
24	Dda3937_03335	Carbohydrate metabolism and transport > glycolysis > Embden–Meyerhof–Parnas (EMP pathway)	1979	gapA	glyceraldehyde-3-phosphate dehydrogenase A	6	divergent	-	-1.23957	7.33369e-15	O	0.139421	0.853683
25	Dda3937_03576	Carbohydrate metabolism and transport > glycolysis > Embden–Meyerhof–Parnas (EMP pathway)	2163	pykA	pyruvate kinase II	6	convergent	-	-2.26737	1.63775e-27	O	0.129971	0.924264
26	Dda3937_04619	Carbohydrate metabolism and transport > glycolysis > Embden–Meyerhof–Parnas (EMP pathway)	2864	pykF	pyruvate kinase I, regulated by KdgR	7	tandem	O	-0.0912577	0.784353	O	0.196141	0.87817
27	Dda3937_03989	Carbohydrate metabolism and transport > glycolysis > Embden–Meyerhof–Parnas (EMP pathway)	2439	gpmA	phosphoglyceromutase 1	5	convergent	O	-0.489471	0.365267	O	0.000744899	0.999303
28	Dda3937_00399	Carbohydrate metabolism and transport > glycolysis > Embden–Meyerhof–Parnas (EMP pathway)	280	gpmB	Phosphatase. its natural substrate(s) is unknown, phosphoglyceromutase 2, co-factor independent	9	tandem	-	-2.1003	7.52746e-18	O	0.261593	0.804634
29	Dda3937_00198	Carbohydrate metabolism and transport > glycolysis > Embden–Meyerhof–Parnas (EMP pathway)	149	eno	enolase	9	tandem	O	0.166974	0.482964	O	0.127476	0.916693
30	Dda3937_03574	Carbohydrate metabolism and transport > glycolysis > pentose phosphate pathway	2161	zwf	glucose-6-phosphate 1-dehydrogenase	6	divergent	-	-2.533	1.91068e-12	O	0.207942	0.924953
31	Dda3937_03939	Carbohydrate metabolism and transport > glycolysis > pentose phosphate pathway	2406	ybhE/pgl	6-phosphogluconolactonase, pentose phosphate shunt	5	tandem	+	0.670024	0.00659527	O	0.42303	0.445441
32	Dda3937_00845	Carbohydrate metabolism and transport > glycolysis > pentose phosphate pathway	531		6-phosphogluconolactonase	5	tandem	-	-0.563162	0.0425298	O	0.0526105	0.973087
33	Dda3937_04507	Carbohydrate metabolism and transport > glycolysis > pentose phosphate pathway	2784	gnd	gluconate-6-phosphate dehydrogenase, decarboxylating	5	tandem	+	4.19414	6.43282e-39	O	-0.00500548	0.996575
34	Dda3937_00408	Carbohydrate metabolism and transport > glycolysis > pentose phosphate pathway	288	rpiA	ribose 5-phosphate isomerase, constitutive	9	divergent	-	-2.1126	1.42991e-09	O	0.169754	0.936738
35	Dda3937_04186	Carbohydrate metabolism and transport > glycolysis > pentose phosphate pathway	2568	rpe	D-ribulose-5-phosphate 3-epimerase	9	tandem	O	-0.171762	0.382443	O	-0.424583	0.156212
36	Dda3937_00390	Carbohydrate metabolism and transport > glycolysis > pentose phosphate pathway	273	talB	Transaldolase	9	tandem	-	-1.17507	0.00918633	O	-0.153226	0.94976
37	Dda3937_01398	Carbohydrate metabolism and transport > glycolysis > pentose phosphate pathway	856	talA	Transaldolase	3	tandem	-	-1.73137	8.77637e-08	O	0.338213	0.802084
38	Dda3937_00416	Carbohydrate metabolism and transport > glycolysis > pentose phosphate pathway	296	tktA	transketolase 1, thiamin-binding	9	tandem	+	1.93503	3.31582e-08	O	-0.205671	0.924264
39	Dda3937_02057	Carbohydrate metabolism and transport > glycolysis > Pyruvate metabolism	1218	ppc	phosphoenolpyruvate carboxylase	10	convergent	-	-1.14345	3.01825e-06	O	-0.0085175	0.994343
40	Dda3937_03096	Carbohydrate metabolism and transport > glycolysis > Pyruvate metabolism	1821	lpdA	lipoamide dehydrogenase, E3 component is part of three enzyme complexes	9	tandem	O	-0.545347	0.364466	O	-0.67502	0.715152
41	Dda3937_03097	Carbohydrate metabolism and transport > glycolysis > Pyruvate metabolism	1822	aceF	pyruvate dehydrogenase, dihydrolipoyltransacetylase component E2	9	tandem	-	-0.665374	0.0046953	O	0.149011	0.907847
42	Dda3937_03098	Carbohydrate metabolism and transport > glycolysis > Pyruvate metabolism	1822	aceE	pyruvate dehydrogenase, decarboxylase component E1, thiamin-binding	9	tandem	-	-2.20712	0.00027103	O	-0.936038	0.561515
43	Dda3937_03099	Carbohydrate metabolism and transport > glycolysis > Pyruvate metabolism	1823	pdhR	DNA-binding transcriptional dual regulator	9	divergent	-	-2.35571	0.00148948	O	-0.979608	0.672979
44	Dda3937_03350	Carbohydrate metabolism and transport > glycolysis > Pyruvate metabolism	1990	pflB	pyruvate formate lyase I	6	tandem	-	-2.4067	4.20951e-05	O	-0.701559	0.748252
45	Dda3937_03351	Carbohydrate metabolism and transport > glycolysis > Pyruvate metabolism	1991	pflA	pyruvate formate lyase activating enzyme 1	6	convergent	+	1.27494	0.000785824	O	0.453744	0.740808
46	Dda3937_01560	Carbohydrate metabolism and transport > glycolysis > Pyruvate metabolism	939	fldA	flavodoxin 1	5	divergent	O	0.124872	0.743997	O	0.0367911	0.985911
47	Dda3937_03874	Carbohydrate metabolism and transport > glycolysis > Pyruvate metabolism	2364	fpr	ferredoxin-NADP reductase	1	convergent	-	-1.10207	1.24513e-06	O	-0.0281176	0.985911
48	Dda3937_01176	Carbohydrate metabolism and transport > glycolysis > Pyruvate metabolism	723		Pyruvate-flavodoxin oxidoreductase	3	tandem	O	-0.251957	0.0786824	O	-0.0601751	0.941676
49	Dda3937_03024	Carbohydrate metabolism and transport > glycolysis > Pyruvate metabolism	1787	ghrA	Glyoxylate/Hydroxypyruvate Reductase	5	convergent	O	-0.223283	0.339354	O	-0.0253282	0.985911
50	Dda3937_02404	Carbohydrate metabolism and transport > Other carbohydrate transport and metabolism (except glucose) > beta-glucoside degradation and transport	1428		PTS system, cellobiose-specific IIB component	8	divergent	O	0.630184	0.112601	O	0.0905246	0.963319
51	Dda3937_02581	Carbohydrate metabolism and transport > Other carbohydrate transport and metabolism (except glucose) > beta-glucoside degradation and transport	1521	celH	Beta-glucosidase	9	tandem	+	2.38602	1.03294e-06	O	0.0726096	0.980266
52	Dda3937_02582	Carbohydrate metabolism and transport > Other carbohydrate transport and metabolism (except glucose) > beta-glucoside degradation and transport	1521	celA	PTS system, cellobiose-specific IIB component	9	tandem	+	5.37161	8.19235e-32	O	0.549524	0.771911
53	Dda3937_02580	Carbohydrate metabolism and transport > Other carbohydrate transport and metabolism (except glucose) > beta-glucoside degradation and transport	1520	celB	PTS system, cellobiose-specific IIC component	9	divergent	+	5.20965	4.78098e-21	O	0.632588	0.781752
54	Dda3937_02579	Carbohydrate metabolism and transport > Other carbohydrate transport and metabolism (except glucose) > beta-glucoside degradation and transport	1519	celC	PTS system, cellobiose-specific IIA component	9	divergent	+	5.66974	3.74894e-24	O	0.216784	0.945375
55	Dda3937_02578	Carbohydrate metabolism and transport > Other carbohydrate transport and metabolism (except glucose) > beta-glucoside degradation and transport	1518	ascG	AscBF operon repressor	9	convergent	+	4.614	9.95566e-13	O	0.306748	0.936373
56	Dda3937_02588	Carbohydrate metabolism and transport > Other carbohydrate transport and metabolism (except glucose) > beta-glucoside degradation and transport	1524		Beta-glucoside bgl operon antiterminator, BglG family	9	tandem	+	1.67861	2.07603e-08	O	0.103775	0.94976
57	Dda3937_02589	Carbohydrate metabolism and transport > Other carbohydrate transport and metabolism (except glucose) > beta-glucoside degradation and transport	1525	bglF	PTS system, beta-glucoside-specific IIB component / PTS system, beta-glucoside-specific IIC component / PTS system, beta-glucoside-specific IIA component	9	tandem	+	5.15682	5.66304e-24	O	0.194734	0.945375
58	Dda3937_02590	Carbohydrate metabolism and transport > Other carbohydrate transport and metabolism (except glucose) > beta-glucoside degradation and transport	1525		Beta-glucosidase; 6-phospho-beta-glucosidase	9	tandem	+	3.51198	4.78469e-18	O	-0.435809	0.816596
59	Dda3937_02591	Carbohydrate metabolism and transport > Other carbohydrate transport and metabolism (except glucose) > beta-glucoside degradation and transport	1525		Beta-glucosidase; 6-phospho-beta-glucosidase	9	tandem	+	3.31878	1.30176e-13	O	0.226965	0.936746
60	Dda3937_02895	Carbohydrate metabolism and transport > Other carbohydrate transport and metabolism (except glucose) > beta-glucoside degradation and transport	1711	bglX	Periplasmic beta-glucosidase	5	tandem	+	2.66033	6.87911e-10	O	-0.198166	0.941684
61	Dda3937_03964	Carbohydrate metabolism and transport > Other carbohydrate transport and metabolism (except glucose) > beta-glucoside degradation and transport	2421	bglG	Beta-glucoside bgl operon antiterminator, BglG family	7	divergent	O	-0.204647	0.541374	O	0.402986	0.634061
62	Dda3937_01286	Carbohydrate metabolism and transport > Other carbohydrate transport and metabolism (except glucose) > beta-glucoside degradation and transport	2737	bglA	6-phospho-beta-glucosidase	2	convergent	+	2.42916	1.23084e-14	O	0.567028	0.459812
63	Dda3937_03835	Carbohydrate metabolism and transport > Other carbohydrate transport and metabolism (except glucose) > beta-glucoside degradation and transport	2338	bglH	Outer membrane beta-glucoside porin	7	tandem	O	0.608845	0.0916782	O	-0.0709133	0.970997
64	Dda3937_03834	Carbohydrate metabolism and transport > Other carbohydrate transport and metabolism (except glucose) > beta-glucoside degradation and transport	2337	arbB	phospho-beta-glucosidase	7	tandem	+	2.97692	1.53837e-18	O	-0.172106	0.934092
65	Dda3937_03833	Carbohydrate metabolism and transport > Other carbohydrate transport and metabolism (except glucose) > beta-glucoside degradation and transport	2337	arbF	PTS system, beta-glucoside-specific IIB component / PTS system, beta-glucoside-specific IIC component / PTS system, beta-glucoside-specific IIA component	7	tandem	+	0.922053	0.0101404	O	0.598938	0.474534
66	Dda3937_03836	Carbohydrate metabolism and transport > Other carbohydrate transport and metabolism (except glucose) > beta-glucoside degradation and transport	2338	yieL	Putative xylanase, bgl operon; endo-1,4-beta-xylanase homolog	7	convergent	+	1.15462	7.22489e-05	O	0.0509872	0.977696
67	Dda3937_03745	Carbohydrate metabolism and transport > Other carbohydrate transport and metabolism (except glucose) > beta-glucoside degradation and transport	2286	bgxA	Beta-glucosidase (Gentiobiase) (Cellobiase) / Beta- xylosidase	5	divergent	+	1.97996	3.67297e-14	O	0.532924	0.358089
68	Dda3937_01267	Carbohydrate metabolism and transport > Other carbohydrate transport and metabolism (except glucose) > sucrose degradation	780	scrA	PTS system, sucrose-specific IIB component / PTS system, sucrose-specific IIC component	2	tandem	+	3.26689	2.73458e-21	O	0.134295	0.945375
69	Dda3937_01266	Carbohydrate metabolism and transport > Other carbohydrate transport and metabolism (except glucose) > sucrose degradation	780	scrB	Sucrose-6-phosphate hydrolase	2	tandem	-	-3.89653	1.88081e-32	O	0.35253	0.796474
70	Dda3937_01269	Carbohydrate metabolism and transport > Other carbohydrate transport and metabolism (except glucose) > sucrose degradation	782	scrK	Fructokinase	2	divergent	-	-3.78793	1.92836e-47	O	0.3962	0.622393
71	Dda3937_01268	Carbohydrate metabolism and transport > Other carbohydrate transport and metabolism (except glucose) > sucrose degradation	781	scrY	sucrose porin	2	tandem	-	-5.73988	4.48194e-54	O	0.231661	0.914953
72	Dda3937_01265	Carbohydrate metabolism and transport > Other carbohydrate transport and metabolism (except glucose) > sucrose degradation	780	scrR	Fructose repressor FruR, LacI family	2	tandem	-	-4.1502	5.46864e-38	O	0.649992	0.361411
73	Dda3937_03030	Carbohydrate metabolism and transport > Other carbohydrate transport and metabolism (except glucose) > raffinose-melibiose degradation	1790	rafR	Raffinose operon transcriptional regulatory protein rafR	5	divergent	-	-2.0041	2.6493e-28	O	0.164548	0.847518
74	Dda3937_03029	Carbohydrate metabolism and transport > Other carbohydrate transport and metabolism (except glucose) > raffinose-melibiose degradation	1789	rafA	Alpha-galactosidase	5	tandem	O	-0.190408	0.573257	O	0.00778538	0.995678
75	Dda3937_03028	Carbohydrate metabolism and transport > Other carbohydrate transport and metabolism (except glucose) > raffinose-melibiose degradation	1789	rafB	Raffinose-Lactose permease	5	convergent	+	2.3854	1.14544e-07	O	0.399581	0.843692
76	Dda3937_02519	Carbohydrate metabolism and transport > Other carbohydrate transport and metabolism (except glucose) > galactose metabolic process	1488	mglA	Galactoside transport ATP-binding protein mglA (TC 3,A,1,2,3)	5	tandem	+	1.46679	0.000787801	O	0.325974	0.879382
77	Dda3937_02518	Carbohydrate metabolism and transport > Other carbohydrate transport and metabolism (except glucose) > galactose metabolic process	1487	mglB	D-galactose-binding periplasmic protein precursor mglB (TC 3,A,1,2,3)	5	tandem	+	3.91533	6.64599e-10	O	0.739395	0.771154
78	Dda3937_02520	Carbohydrate metabolism and transport > Other carbohydrate transport and metabolism (except glucose) > galactose metabolic process	1488	mglC	Galactoside transport system permease protein mglC (TC 3,A,1,2,3)	5	tandem	+	3.5379	2.26798e-07	O	0.800869	0.768928
79	Dda3937_02517	Carbohydrate metabolism and transport > Other carbohydrate transport and metabolism (except glucose) > galactose metabolic process	1486	galS	Mgl repressor and galactose ultrainduction factor	5	tandem	+	3.34396	5.17594e-08	O	0.369931	0.924264
80	Dda3937_03995	Carbohydrate metabolism and transport > Other carbohydrate transport and metabolism (except glucose) > galactose metabolic process	2441	galM	Aldose 1-epimerase	5	tandem	+	4.7936	5.48555e-09	O	0.267562	0.952875
81	Dda3937_03997	Carbohydrate metabolism and transport > Other carbohydrate transport and metabolism (except glucose) > galactose metabolic process	2441	galT	galactose-1-phosphate uridylyltransferase	5	tandem	+	1.37254	1.96572e-05	O	0.159997	0.930572
82	Dda3937_03996	Carbohydrate metabolism and transport > Other carbohydrate transport and metabolism (except glucose) > galactose metabolic process	2441	galK	galactokinase	5	tandem	O	0.354072	0.298669	O	0.348351	0.768835
83	Dda3937_03998	Carbohydrate metabolism and transport > Other carbohydrate transport and metabolism (except glucose) > galactose metabolic process	2442	galE	UDP-glucose-4-epimerase	5	tandem	+	1.20407	3.66323e-06	O	0.0889127	0.94976
84	Dda3937_02586	Carbohydrate metabolism and transport > Other carbohydrate transport and metabolism (except glucose) > galactose metabolic process	1522	galR	Galactose operon repressor	9	tandem	O	0.422128	0.25262	O	0.474994	0.628933
85	Dda3937_04059	Carbohydrate metabolism and transport > Other carbohydrate transport and metabolism (except glucose) > galactose metabolic process	2488	galU	UTP--glucose-1-phosphate uridylyltransferase	6	convergent	+	2.05574	3.87607e-08	O	0.25474	0.895294
86	Dda3937_03270	Carbohydrate metabolism and transport > Other carbohydrate transport and metabolism (except glucose) > galactose metabolic process	1933	galF	predicted regulatory subunit of UTP--glucose-1-phosphate uridylyltransferase, with GalU	5	tandem	-	-0.877754	0.00885172	O	0.465427	0.63041
87	Dda3937_00746	Carbohydrate metabolism and transport > Other carbohydrate transport and metabolism (except glucose) > Lactose Degradation	483	lacZ	Beta-galactosidase	5	tandem	O	-0.294504	0.107122	O	-0.0797225	0.936746
88	Dda3937_00745	Carbohydrate metabolism and transport > Other carbohydrate transport and metabolism (except glucose) > Lactose Degradation	482	lacI	Transcriptional repressor of the lac operon	5	tandem	+	2.57582	8.37099e-09	O	0.426595	0.831544
89	Dda3937_01009	Carbohydrate metabolism and transport > Other carbohydrate transport and metabolism (except glucose) > Glycan degradation and transport	628	malK	Maltose/maltodextrin transport ATP-binding protein MalK	11	convergent	+	0.834576	0.0254909	O	-0.163981	0.940152
90	Dda3937_00346	Carbohydrate metabolism and transport > Other carbohydrate transport and metabolism (except glucose) > Glycan degradation and transport	245	malP	Glucan phosphorylase	10	tandem	O	0.392815	0.373301	O	0.80997	0.253439
91	Dda3937_00347	Carbohydrate metabolism and transport > Other carbohydrate transport and metabolism (except glucose) > Glycan degradation and transport	245	malQ	4-alpha-glucanotransferase (amylomaltase)	10	convergent	+	1.53723	2.28973e-08	O	-0.243065	0.852149
92	Dda3937_03623	Carbohydrate metabolism and transport > Other carbohydrate transport and metabolism (except glucose) > Fructose degradation and transport	2196	fruA	PTS system, fructose-specific IIB component / PTS system, fructose-specific IIC component	6	tandem	+	2.21836	3.3169e-13	O	-0.178353	0.924264
93	Dda3937_03625	Carbohydrate metabolism and transport > Other carbohydrate transport and metabolism (except glucose) > Fructose degradation and transport	2196	fruB	IIA and HPr components of fructose-specific PTS enzyme	6	divergent	+	1.72082	2.521e-09	O	0.484859	0.524289
94	Dda3937_03624	Carbohydrate metabolism and transport > Other carbohydrate transport and metabolism (except glucose) > Fructose degradation and transport	2196	fruK	fructose-1-phosphate kinase	6	tandem	+	1.3193	1.11198e-05	O	0.768402	0.139818
95	Dda3937_02450	Carbohydrate metabolism and transport > Other carbohydrate transport and metabolism (except glucose) > Fructose degradation and transport	1447	fruR	DNA-binding transcriptional dual regulator	9	convergent	+	2.23539	1.99342e-11	O	0.666027	0.370519
96	Dda3937_01332	Carbohydrate metabolism and transport > Other carbohydrate transport and metabolism (except glucose) > Fructose degradation and transport	821	srlR	Transcriptional repressor of the fructose operon, DeoR family	2	divergent	O	0.18959	0.475622	O	-0.157019	0.890826
97	Dda3937_03725	Carbohydrate metabolism and transport > Other carbohydrate transport and metabolism (except glucose) > Mannose transport	2269	manX	PTS system mannose-specific IIAB component	6	divergent	+	1.59197	1.27508e-09	O	-0.211784	0.876561
98	Dda3937_03726	Carbohydrate metabolism and transport > Other carbohydrate transport and metabolism (except glucose) > Mannose transport	2270	manY	mannose-specific enzyme IIC component of PTS	6	tandem	+	0.685411	0.00117083	+	0.800755	0.00465176
99	Dda3937_04593	Carbohydrate metabolism and transport > Other carbohydrate transport and metabolism (except glucose) > Mannose transport	2270	manZ	mannose-specific enzyme IID component of PTS	6	tandem	+	0.651077	0.00208779	O	-0.0616377	0.955686
100	Dda3937_04125	Carbohydrate metabolism and transport > Other carbohydrate transport and metabolism (except glucose) > Mannose transport	2521	manA	mannose-6-phosphate isomerase	6	divergent	O	0.32714	0.155237	O	-0.263656	0.721026
101	Dda3937_02356	Carbohydrate metabolism and transport > Other carbohydrate transport and metabolism (except glucose) > D-ribose degradation and transport	1395	rbsA	ATP-binding component of D-ribose high-affinity ABC transport system	11	tandem	-	-0.657546	0.00285772	O	0.0227738	0.986749
102	Dda3937_02358	Carbohydrate metabolism and transport > Other carbohydrate transport and metabolism (except glucose) > D-ribose degradation and transport	1395	rbsB	periplasmic-binding component of an ABC superfamily D-ribose transporter	11	tandem	+	1.76821	2.64978e-16	O	0.256315	0.775414
103	Dda3937_02357	Carbohydrate metabolism and transport > Other carbohydrate transport and metabolism (except glucose) > D-ribose degradation and transport	1395	rbsC	D-ribose transporter subunit; membrane component of ABC superfamily	11	tandem	O	-0.42735	0.308574	O	0.173609	0.938765
104	Dda3937_02355	Carbohydrate metabolism and transport > Other carbohydrate transport and metabolism (except glucose) > D-ribose degradation and transport	1395	rbsD	D-ribose high-affinity transport system; membrane-associated protein	11	tandem	O	-0.0253427	0.929141	O	0.30126	0.640887
105	Dda3937_02359	Carbohydrate metabolism and transport > Other carbohydrate transport and metabolism (except glucose) > D-ribose degradation and transport	1396	rbsK	ribokinase	11	tandem	+	3.3274	1.34156e-14	O	0.055917	0.985911
106	Dda3937_02360	Carbohydrate metabolism and transport > Other carbohydrate transport and metabolism (except glucose) > D-ribose degradation and transport	1396	rbsR	Ribose operon repressor	11	isolated	+	0.400764	0.0250162	O	0.0633198	0.945375
107	Dda3937_00598	Carbohydrate metabolism and transport > Other carbohydrate transport and metabolism (except glucose) > L-arabinose degradation and transport	409	araB	L-ribulokinase	6	divergent	O	-0.115894	0.703434	O	-0.179608	0.879382
108	Dda3937_00597	Carbohydrate metabolism and transport > Other carbohydrate transport and metabolism (except glucose) > L-arabinose degradation and transport	409	araA	L-arabinose isomerase	6	tandem	+	5.08146	5.37817e-06	O	2.0566	0.410823
109	Dda3937_03100	Carbohydrate metabolism and transport > Other carbohydrate transport and metabolism (except glucose) > L-arabinose degradation and transport	1824	araD	L-ribulose-5-phosphate 4-epimerase	7	divergent	+	5.18969	1.72895e-06	O	0.971522	0.847223
110	Dda3937_00602	Carbohydrate metabolism and transport > Other carbohydrate transport and metabolism (except glucose) > L-arabinose degradation and transport	412	araC	DNA-binding transcriptional dual regulator	6	tandem	+	5.1594	5.5812e-08	O	2.30251	0.167563
111	Dda3937_00599	Carbohydrate metabolism and transport > Other carbohydrate transport and metabolism (except glucose) > L-arabinose degradation and transport	410	araF	periplasmic-binding component of an ABC superfamily L-arabinose transporter	6	divergent	+	3.44397	2.44647e-18	O	0.639699	0.552413
112	Dda3937_00600	Carbohydrate metabolism and transport > Other carbohydrate transport and metabolism (except glucose) > L-arabinose degradation and transport	411	araG	ATP-binding component of an ABC superfamily L-arabinose transporter	6	tandem	+	4.93267	9.51731e-16	O	1.75305	0.0816904
113	Dda3937_00601	Carbohydrate metabolism and transport > Other carbohydrate transport and metabolism (except glucose) > L-arabinose degradation and transport	411	araH	membrane component of an ABC superfamily L-arabinose transporter	6	tandem	+	4.32782	1.64482e-19	O	1.28116	0.129408
114	Dda3937_00985	Carbohydrate metabolism and transport > Other carbohydrate transport and metabolism (except glucose) > xylose degradation and transport	613	xylA	D-xylose isomerase	11	divergent	+	3.49863	8.35412e-21	O	0.832783	0.274841
115	Dda3937_00986	Carbohydrate metabolism and transport > Other carbohydrate transport and metabolism (except glucose) > xylose degradation and transport	614	xylB	xylulokinase	11	tandem	+	2.05517	7.2802e-05	O	0.235135	0.941676
116	Dda3937_00984	Carbohydrate metabolism and transport > Other carbohydrate transport and metabolism (except glucose) > xylose degradation and transport	612	xylF	D-xylose transport protein (XylF)	11	divergent	+	1.08915	0.00799171	O	-0.373071	0.833445
117	Dda3937_00983	Carbohydrate metabolism and transport > Other carbohydrate transport and metabolism (except glucose) > xylose degradation and transport	611	xylG	D-xylose transport ATP-binding protein xylG	11	tandem	+	2.62758	3.85901e-10	O	0.349222	0.867978
118	Dda3937_00982	Carbohydrate metabolism and transport > Other carbohydrate transport and metabolism (except glucose) > xylose degradation and transport	611	xylH	Xylose ABC transporter, permease protein xylH	11	tandem	+	1.94145	1.18995e-06	O	0.299487	0.895762
119	Dda3937_00981	Carbohydrate metabolism and transport > Other carbohydrate transport and metabolism (except glucose) > xylose degradation and transport	610	xylR	DNA-binding transcriptional activator, xylose-binding	11	convergent	+	2.09475	2.06456e-09	O	-0.0598714	0.980266
877	Dda3937_00532	Amino acid metabolism and transport > Amino acid transport > Amine and Polyamine metabolism and transport > Amines and polyamine Catabolic process??	367	yhfM/frlA	Ethanolamin permease, Predicted fructoselysine transporter, catabolism of amadori products	9	tandem	+	1.78563	0.000213165	O	0.284022	0.924264
878	Dda3937_00283	Amino acid metabolism and transport > Amino acid transport > Amine and Polyamine metabolism and transport > Amines and polyamine Catabolic process??	200		Ethanolamine operon regulatory protein	10	divergent	O	0.00750115	0.99165	O	-0.0970665	0.977634
879	Dda3937_03174	Amino acid metabolism and transport > Amino acid transport > Amine and Polyamine metabolism and transport > Amines and polyamine Catabolic process??	1882	eutR	ethanolamine operon transcriptional activator, AraC family; concerted induction requires both B12 and ethanolamine; autoregulatory	8	convergent	O	-0.227485	0.555489	O	-0.417446	0.718502
880	Dda3937_03173	Amino acid metabolism and transport > Amino acid transport > Amine and Polyamine metabolism and transport > Amines and polyamine Catabolic process??	1881	eutE	Acetaldehyde dehydrogenase (acetylating)	8	tandem	+	2.56346	5.14088e-06	O	0.214505	0.945375
143	Dda3937_03493	Carbohydrate metabolism and transport > Other carbohydrate transport and metabolism	2102	yliI	Soluble aldose sugar dehydrogenase; Asd; binds PQQ; outer membrane protein	6	tandem	+	2.467	0.0383746	O	-0.32434	0.955697
144	Dda3937_02647	Carbohydrate metabolism and transport > Other carbohydrate transport and metabolism	1554	lfeW	mandelate racemase/muconate lactonizing enzyme family protein	2	divergent	O	-0.0153787	0.971228	O	0.441494	0.634061
145	Dda3937_02648	Carbohydrate metabolism and transport > Other carbohydrate transport and metabolism	1555	lfeR	transcriptional regulator LacI family	2	tandem	+	1.48907	1.06783e-05	O	0.407244	0.757086
226	Dda3937_00315	Carbohydrate metabolism and transport > polyol metabolic process > glycerol and glycerol-3-phosphate metabolic process	223	glpQ	periplasmic glycerophosphodiester phosphodiesterase	10	convergent	+	1.58857	0.000179149	O	-0.00336219	0.998023
227	Dda3937_00317	Carbohydrate metabolism and transport > polyol metabolic process > glycerol and glycerol-3-phosphate metabolic process	225	glpA	sn-glycerol-3-phosphate dehydrogenase (anaerobic), large subunit, FAD/NAD(P)-binding	10	divergent	+	2.70376	5.47864e-05	O	0.231412	0.94976
228	Dda3937_00318	Carbohydrate metabolism and transport > polyol metabolic process > glycerol and glycerol-3-phosphate metabolic process	225	glpB	sn-glycerol-3-phosphate dehydrogenase (anaerobic), membrane anchor subunit	10	tandem	+	1.75558	0.00206028	O	-0.15745	0.95484
229	Dda3937_00319	Carbohydrate metabolism and transport > polyol metabolic process > glycerol and glycerol-3-phosphate metabolic process	225	glpC	sn-glycerol-3-phosphate dehydrogenase (anaerobic), small subunit	10	tandem	O	1.03235	0.146108	O	-0.764308	0.777704
230	Dda3937_00335	Carbohydrate metabolism and transport > polyol metabolic process > glycerol and glycerol-3-phosphate metabolic process	238	glpD	sn-glycerol-3-phosphate dehydrogenase, aerobic, FAD/NAD(P)-binding	10	tandem	O	1.24807	0.169818	O	0.730779
231	Dda3937_00316	Carbohydrate metabolism and transport > polyol metabolic process > glycerol and glycerol-3-phosphate metabolic process	224	glpT	Glycerol-3-phosphate transporter	10	divergent	+	0.892057	0.0188822	O	-0.120893	0.94976
232	Dda3937_03877	Carbohydrate metabolism and transport > polyol metabolic process > glycerol and glycerol-3-phosphate metabolic process	2366	glpF	Glycerol uptake facilitator protein	1	divergent	+	1.79872	2.03094e-07	O	0.280757	0.866394
233	Dda3937_03876	Carbohydrate metabolism and transport > polyol metabolic process > glycerol and glycerol-3-phosphate metabolic process	2366	glpK	Glycerol kinase	1	tandem	+	4.52002	6.01787e-07	O	0.903281	0.816596
234	Dda3937_01340	Carbohydrate metabolism and transport > polyol metabolic process > glycerol and glycerol-3-phosphate metabolic process	824		Glycerol kinase	2	tandem	+	2.1876	7.31152e-07	O	0.526506	0.757086
235	Dda3937_00345	Carbohydrate metabolism and transport > polyol metabolic process > glycerol and glycerol-3-phosphate metabolic process	245	glpR	DNA-binding transcriptional repressor	10	tandem	+	1.09111	0.0436169	O	-0.414736	0.873981
236	Dda3937_00057	Carbohydrate metabolism and transport > polyol metabolic process > glycerol and glycerol-3-phosphate metabolic process	43		Glycerol dehydrogenase	8	convergent	+	1.62664	5.21571e-09	O	0.257694	0.841727
237	Dda3937_01641	Carbohydrate metabolism and transport > polyol metabolic process > glycerol and glycerol-3-phosphate metabolic process	988		Glycerophosphoryl diester phosphodiesterase	6	tandem	-	-0.724956	0.0467864	O	0.868079	0.108869
238	Dda3937_03045	Carbohydrate metabolism and transport > polyol metabolic process > glycerol and glycerol-3-phosphate metabolic process	2725	ugpQ	Glycerophosphoryl diester phosphodiesterase	1	tandem	O	0.898603	0.115754	O	0.319705	0.919496
239	Dda3937_02029	Carbohydrate metabolism and transport > polyol metabolic process > glycerol and glycerol-3-phosphate metabolic process	1201	ugpB	Glycerol-3-phosphate ABC transporter, periplasmic glycerol-3-phosphate-binding protein (TC 3,A,1,1,3)	1	divergent	O	0.642746	0.0715981	O	-0.199909	0.921755
240	Dda3937_04431	Carbohydrate metabolism and transport > polyol metabolic process > glycerol and glycerol-3-phosphate metabolic process	2725	ugpA	glycerol-3-phosphate transporter subunit; membrane component of ABC superfamily	1	tandem	+	1.6293	2.51924e-11	O	-0.191391	0.87817
241	Dda3937_03044	Carbohydrate metabolism and transport > polyol metabolic process > glycerol and glycerol-3-phosphate metabolic process	2725	ugpC	glycerol-3-phosphate transporter subunit; ATP-binding component of ABC superfamily	1	tandem	O	-0.747655	0.344292	O	-0.950369	0.577838
242	Dda3937_03043	Carbohydrate metabolism and transport > polyol metabolic process > glycerol and glycerol-3-phosphate metabolic process	2725	ugpE	glycerol-3-phosphate transporter subunit; membrane component of ABC superfamily	1	tandem	+	0.903147	0.00874049	O	-0.195806	0.924264
243	Dda3937_02267	Carbohydrate metabolism and transport > polyol metabolic process > glycerol and glycerol-3-phosphate metabolic process	1339		sn-glycerol 3-phosphate transport system permease protein	3	divergent	O	0.332545	0.575296	O	0.0445177	0.989224
244	Dda3937_02268	Carbohydrate metabolism and transport > polyol metabolic process > glycerol and glycerol-3-phosphate metabolic process	1339		sn-glycerol 3-phosphate transport system permease protein	3	tandem	O	0.579328	0.34583	O	-0.307915	0.925334
245	Dda3937_02269	Carbohydrate metabolism and transport > polyol metabolic process > glycerol and glycerol-3-phosphate metabolic process	1339		Icc protein	3	tandem	O	1.36267	0.498562	O	-5.21208
246	Dda3937_02271	Carbohydrate metabolism and transport > polyol metabolic process > glycerol and glycerol-3-phosphate metabolic process	1339		sn-glycerol 3-phosphate transport system substrate-binding protein, attention il existe dejà un locus ugpABCE	3	convergent	O	-0.345638	0.799417	O	-0.321733
247	Dda3937_02270	Carbohydrate metabolism and transport > polyol metabolic process > glycerol and glycerol-3-phosphate metabolic process	1339		sn-glycerol 3-phosphate ABC transporter, ATP-binding protein	3	tandem	O	0.629438	0.301211	O	-0.0517903	0.989224
248	Dda3937_04122	Carbohydrate metabolism and transport > polyol metabolic process > glycerol and glycerol-3-phosphate metabolic process	2647	gldA	Glycerol dehydrogenase	5	tandem	O	0.138175	0.864735	O	-0.0479586	0.991809
120	Dda3937_00995	Carbohydrate metabolism and transport > Other carbohydrate transport and metabolism (except glucose) > Mannitol degradation	622	mtlA	PTS system, mannitol-specific IIC component / PTS system, mannitol-specific IIB component / PTS system, mannitol-specific IIA component	11	tandem	O	0.114317	0.61372	O	-0.233524	0.718502
121	Dda3937_00994	Carbohydrate metabolism and transport > Other carbohydrate transport and metabolism (except glucose) > Mannitol degradation	621	mtlD	mannitol-1-phosphate dehydrogenase, NAD(P)-binding	11	tandem	+	2.17353	2.80232e-06	O	-0.269635	0.924264
122	Dda3937_00993	Carbohydrate metabolism and transport > Other carbohydrate transport and metabolism (except glucose) > Mannitol degradation	621	mtlR	DNA-binding repressor	11	convergent	+	2.35494	1.65361e-06	O	-0.0842928	0.978713
250	Dda3937_01150	Carbohydrate metabolism and transport > polyol metabolic process > Myo-inositol phosphate degradation	709	inoE	Myo-inositol 1-phosphate ABC-type sugar transport system, periplasmic component	1	divergent	+	1.55205	0.000464313	O	-0.368137	0.85736
251	Dda3937_01151	Carbohydrate metabolism and transport > polyol metabolic process > Myo-inositol phosphate degradation	709	inoF	Myo-inositol 1 phosphate ABC-type sugar transport system, permease component	1	tandem	+	1.3435	0.0400902	O	-0.277807	0.945194
252	Dda3937_01152	Carbohydrate metabolism and transport > polyol metabolic process > Myo-inositol phosphate degradation	709	inoG	Myo-inositol 1-phosphate ABC-type sugar transport system, permease component	1	tandem	O	1.30601	0.166	O	-1.28896
253	Dda3937_01153	Carbohydrate metabolism and transport > polyol metabolic process > Myo-inositol phosphate degradation	709	inoK	Myo-inositol 1-phosphate ABC-type sugar transport system, ATPase component	1	tandem	O	-0.144641	0.8726	O	-0.36363	0.916693
254	Dda3937_01138	Carbohydrate metabolism and transport > polyol metabolic process > Myo-inositol phosphate degradation	703		4-phytase / acid phosphatase, Inositol phosphate metabolism	1	tandem	O	0.291168	0.683293	O	0.509562	0.816596
255	Dda3937_00481	Carbohydrate metabolism and transport > polyol metabolic process > Myo-inositol phosphate degradation	335		Acid phosphatase	7	tandem	+	2.50714	4.10543e-13	O	-0.225854	0.915119
256	Dda3937_01195	Carbohydrate metabolism and transport > polyol metabolic process > Myo-inositol degradation	736	iolR	Predicted transcriptional regulator of the myo-inositol catabolism operon	3	divergent	-	-1.01288	2.70731e-05	O	0.469202	0.333507
257	Dda3937_01198	Carbohydrate metabolism and transport > polyol metabolic process > Myo-inositol degradation	737	iolD	Epi-inositol hydrolase, iolD	3	convergent	O	0.449688	0.0659668	O	0.18444	0.864682
258	Dda3937_01197	Carbohydrate metabolism and transport > polyol metabolic process > Myo-inositol degradation	737	iolA	Methylmalonate-semialdehyde dehydrogenase	3	tandem	+	1.80557	6.19557e-07	O	0.0378322	0.989224
259	Dda3937_01203	Carbohydrate metabolism and transport > polyol metabolic process > Myo-inositol degradation	742	iolG2	Myo-inositol 2-dehydrogenase	3	divergent	+	2.08069	6.38781e-10	O	0.465232	0.66315
260	Dda3937_01207	Carbohydrate metabolism and transport > polyol metabolic process > Myo-inositol degradation	743	iolG1	Myo-inositol 2-dehydrogenase	3	tandem	+	4.03805	3.27775e-11	O	1.3845	0.177316
261	Dda3937_01208	Carbohydrate metabolism and transport > polyol metabolic process > Myo-inositol degradation	743	iolC	5-keto-2-deoxygluconokinase / uncharacterized domain	3	tandem	+	2.44303	1.01742e-07	O	0.816444	0.471854
262	Dda3937_01209	Carbohydrate metabolism and transport > polyol metabolic process > Myo-inositol degradation	743	iolE	Inosose dehydratase, iolE; manopine oxidase mocC	3	tandem	+	2.6523	3.0595e-15	O	0.360156	0.802084
263	Dda3937_01210	Carbohydrate metabolism and transport > polyol metabolic process > Myo-inositol degradation	743	iolB	iolB, 5-keto-2-deoxygluconokinase B, inositol metabolism	3	tandem	+	1.61538	1.17877e-05	O	0.151874	0.945375
264	Dda3937_01205	Carbohydrate metabolism and transport > polyol metabolic process > Myo-inositol degradation	743	iatA	Myo-inositol transport ATP-binding protein, inositol catabolism?	3	tandem	+	2.57055	2.36916e-08	O	0.443441	0.833445
265	Dda3937_01206	Carbohydrate metabolism and transport > polyol metabolic process > Myo-inositol degradation	743	iatP	Myo-inositol transport system permease protein, inositol catabolism?	3	tandem	+	2.69823	2.26756e-08	O	0.997253	0.327454
266	Dda3937_01204	Carbohydrate metabolism and transport > polyol metabolic process > Myo-inositol degradation	743	ibpA	Myo-inositol ABC transporter, periplasmic sugar-binding protein	3	tandem	+	2.18367	1.12133e-05	O	0.318723	0.917433
267	Dda3937_00635	Carbohydrate metabolism and transport > polyol metabolic process > Myo-inositol degradation	428		Inositol monophosphatase family protein	6	divergent	+	2.22706	1.01058e-05	O	0.705682	0.662948
268	Dda3937_01642	Carbohydrate metabolism and transport > polyol metabolic process > Myo-inositol degradation	989		Myo-inositol-1(or 4)-monophosphatase	6	convergent	O	-0.404225	0.270439	O	-0.0354018	0.986749
146	Dda3937_01454	Carbohydrate metabolism and transport > Other carbohydrate transport and metabolism	895		ABC-type sugar transport systems, ATPase components	3	tandem	+	0.88437	0.0187363	O	0.363672	0.796474
147	Dda3937_01455	Carbohydrate metabolism and transport > Other carbohydrate transport and metabolism	895		ABC-type sugar transport system, permease component	3	tandem	O	-2.05696	0.309685	O	0.223953
148	Dda3937_01456	Carbohydrate metabolism and transport > Other carbohydrate transport and metabolism	895		ABC-type sugar transport systems, permease components	3	tandem	O	-0.428253	0.774903	O	-0.693815
149	Dda3937_01457	Carbohydrate metabolism and transport > Other carbohydrate transport and metabolism	895	lfbB	ABC-type sugar transport system, periplasmic component	4	tandem	O	0.253703	0.890339	O	-2.08333
150	Dda3937_01453	Carbohydrate metabolism and transport > Other carbohydrate transport and metabolism	895	lfbE	Metal-dependent hydrolases of the beta-lactamase superfamily III	3	tandem	O	0.114362	0.8726	O	-0.121721	0.971973
151	Dda3937_01452	Carbohydrate metabolism and transport > Other carbohydrate transport and metabolism	895	lfbR	Transcriptional regulator, LacI family	3	tandem	O	-2.9753	0.140024	O	0.0601473
152	Dda3937_01139	Carbohydrate metabolism and transport > Other carbohydrate transport and metabolism	704		ABC-type sugar transport system, permease component	1	divergent	O	0.346399	0.727119	O	0.234013
153	Dda3937_01140	Carbohydrate metabolism and transport > Other carbohydrate transport and metabolism	704		ABC-type sugar transport system, permease component	1	tandem	O	0.882741	0.0721383	O	-0.323148	0.908861
154	Dda3937_01141	Carbohydrate metabolism and transport > Other carbohydrate transport and metabolism	704		ABC-type sugar transport system, periplasmic component	1	tandem	+	1.83273	0.00171605	O	-0.217053	0.945375
155	Dda3937_03610	Carbohydrate metabolism and transport > Other carbohydrate transport and metabolism	2188		Ribose transport ATP-binding protein rbsA (TC 3,A,1,2,1)	6	divergent	O	0.710609	0.143752	O	-0.351819	0.875127
156	Dda3937_03611	Carbohydrate metabolism and transport > Other carbohydrate transport and metabolism	2188		Ribose transport system, permease protein	6	convergent	-	-1.64319	0.000459831	O	-0.156829	0.94976
157	Dda3937_01006	Carbohydrate metabolism and transport > Other carbohydrate transport and metabolism	626		Glycogen debranching enzyme	11	tandem	O	-0.867493	0.190266	O	-0.0902311	0.981218
158	Dda3937_01007	Carbohydrate metabolism and transport > Other carbohydrate transport and metabolism	626		Putative ROK-family transcriptional regulator	11	divergent	+	1.28507	0.00255887	O	0.0272126	0.992344
159	Dda3937_01005	Carbohydrate metabolism and transport > Other carbohydrate transport and metabolism	626	aguE_1	alpha 1-4 digalacturonate, Multiple sugar-binding protein	11	tandem	O	0.476716	0.311243	O	-0.596677	0.558842
160	Dda3937_01004	Carbohydrate metabolism and transport > Other carbohydrate transport and metabolism	626	aguF_1	alpha 1-4 digalacturonate, Multiple sugar ABC transporter	11	tandem	+	1.40429	0.00024027	O	-0.0234425	0.992471
161	Dda3937_01003	Carbohydrate metabolism and transport > Other carbohydrate transport and metabolism	626	aguG_1	alpha 1-4 digalacturonate, Sugar ABC transporter, sugar permease protein 2	11	convergent	+	1.40929	1.81019e-05	O	0.107462	0.94976
162	Dda3937_01339	Carbohydrate metabolism and transport > Other carbohydrate transport and metabolism	824	eryF	Erythritol ABC-type transport system, permease component	2	tandem	O	0.503494	0.0896221	O	-0.000583767	0.999206
163	Dda3937_01338	Carbohydrate metabolism and transport > Other carbohydrate transport and metabolism	824	ery E	Erythritol ABC-type sugar transport system, ATPase component	2	tandem	+	1.34342	0.0455151	O	-0.392054	0.919496
164	Dda3937_01336	Carbohydrate metabolism and transport > Other carbohydrate transport and metabolism	823	eryG	Erythritol ABC-type sugar transport system, periplasmic component	2	tandem	+	1.55539	0.00661047	O	-0.203281	0.945375
165	Dda3937_01633	Carbohydrate metabolism and transport > Other carbohydrate transport and metabolism	983	sgaT	Putative integral membrane protein, induced in presence of PGA	6	convergent	+	1.91955	0.000687881	O	0.0757662	0.982026
166	Dda3937_03167	Carbohydrate metabolism and transport > Other carbohydrate transport and metabolism	1878	ytfQ	Galactofuranose binding protein, periplasmic; part of a predicted ABC transporter YtfQRT-YjfF probably specific for galactofuranse transport	8	divergent	+	0.841764	0.0116558	O	-0.359058	0.814252
167	Dda3937_03168	Carbohydrate metabolism and transport > Other carbohydrate transport and metabolism	1879	ytfR	ATPase component of the Galactofuranose ABC transporter	8	tandem	+	5.67369	2.1387e-19	O	1.41285	0.265718
168	Dda3937_03169	Carbohydrate metabolism and transport > Other carbohydrate transport and metabolism	1879	ytfT	Galactofuranose transport system permease protein (TC 3,A,1,2,1)	8	tandem	+	3.91459	2.19773e-16	O	-0.00617565	0.997326
169	Dda3937_03170	Carbohydrate metabolism and transport > Other carbohydrate transport and metabolism	1879	yjfF	Galactofuranose transport system permease protein (TC 3,A,1,2,1)	8	tandem	+	3.75451	1.02058e-11	O	0.283063	0.931419
170	Dda3937_00207	Carbohydrate metabolism and transport > Other carbohydrate transport and metabolism	157		Predicted rhamnose oligosaccharide ABC transport system, substrate-binding component	9	tandem	+	4.18309	1.82326e-19	O	-0.458721	0.827119
171	Dda3937_03937	Carbohydrate metabolism and transport > Other carbohydrate transport and metabolism	2405		putative sugar ABC transporter	5	tandem	+	2.91857	2.11261e-09	O	0.186595	0.946525
172	Dda3937_00247	Carbohydrate metabolism and transport > Other carbohydrate transport and metabolism	178		MFS transporter, SHS family, lactate transporter	10	divergent	-	-2.37201	0.000479856	O	1.18522	0.440785
173	Dda3937_00885	Carbohydrate metabolism and transport > Other carbohydrate transport and metabolism	556	kgtP	Alpha-ketoglutarate permease	8	isolated	O	0.601419	0.124289	O	0.713429	0.35456
174	Dda3937_03626	Carbohydrate metabolism and transport > Other carbohydrate metabolism and transporter > sugar efflux systems	2197	sotA	sugar efflux transporter	6	tandem	+	1.98398	2.32614e-13	O	0.0885833	0.95484
175	Dda3937_03617	Carbohydrate metabolism and transport > Other carbohydrate metabolism and transporter > sugar efflux systems	2818	sotB	sugar efflux transporter	6	convergent	O	-0.81047	0.159125	O	-0.291351	0.925334
176	Dda3937_04128	Carbohydrate metabolism and transport > Other carbohydrate metabolism and transporter > sugar efflux systems	2524	ynfM	Putative arabinose efflux transporter	6	divergent	-	-3.2668	4.40041e-05	O	-1.11505	0.634061
177	Dda3937_02004	Carbohydrate metabolism and transport > Other carbohydrate metabolism and transporter > sugar efflux systems	1183	yhhS	Putative arabinose efflux transporter (Koita, 2012)	1	tandem	O	-0.942188	0.118999	O	-0.322731	0.924264
178	Dda3937_01089	Carbohydrate metabolism and transport > Other carbohydrate transport and metabolism	676	yieH	Phosphoenolpyruvate and 6-phosphogluconate phosphatase. YieH is also a nucleotidase hydrolyzing purines and pyrimidines as secondary substrates	11	tandem	O	0.17645	0.712373	O	0.230746	0.919682
179	Dda3937_01967	Carbohydrate metabolism and transport > Other carbohydrate transport and metabolism	1163		L-fucose dehydrogenase, ascorbate metabolim?	4	tandem	-	-1.18248	4.60829e-09	O	0.115107	0.916693
180	Dda3937_00544	Carbohydrate metabolism and transport > Other carbohydrate transport and metabolism	376	prkB	phosphoribulokinase	9	convergent	O	0.502881	0.162647	O	-0.0796247	0.96307
181	Dda3937_00340	Carbohydrate metabolism and transport > Other carbohydrate transport and metabolism	242		D-galactonate transporter	10	tandem	O	0.508522	0.0696956	O	-0.0851829	0.950106
182	Dda3937_00378	Carbohydrate metabolism and transport > Other carbohydrate transport and metabolism	263		D-glucarate permease	5	divergent	+	1.56267	0.0440733	O	-0.422057	0.930572
183	Dda3937_00659	Carbohydrate metabolism and transport > Other carbohydrate transport and metabolism	263		Transketolase, C-terminal section	5	convergent	O	1.25567	0.108561	O	-0.17983	0.965512
184	Dda3937_04318	Carbohydrate metabolism and transport > Other carbohydrate transport and metabolism	263		Transketolase, N-terminal section	5	tandem	O	0.355835	0.20828	O	-0.0547978	0.971042
185	Dda3937_00379	Carbohydrate metabolism and transport > Other carbohydrate transport and metabolism	263		3-oxoacyl-[acyl-carrier protein] reductase	5	tandem	O	0.488292	0.255162	O	-0.400756	0.816596
186	Dda3937_01333	Carbohydrate metabolism and transport > Other carbohydrate transport and metabolism	822		Transketolase, N-terminal section	2	divergent	O	0.621066	0.430621	O	-2.24933
187	Dda3937_01334	Carbohydrate metabolism and transport > Other carbohydrate transport and metabolism	822		Transketolase, C-terminal section	2	tandem	+	4.02853	0.00624242	O	0.346562	0.963319
188	Dda3937_02808	Carbohydrate metabolism and transport > Other carbohydrate transport and metabolism	1655		Sugar phosphate isomerases/epimerases	8	convergent	+	2.74754	0.000860143	O	0.401375
189	Dda3937_02809	Carbohydrate metabolism and transport > Other carbohydrate transport and metabolism	1656	lffR	transcriptional regulator LacI family	8	convergent	+	1.9072	1.88752e-06	O	0.147354	0.948112
190	Dda3937_02810	Carbohydrate metabolism and transport > Other carbohydrate transport and metabolism	1657		Oxidoreductase	8	tandem	-	-1.12382	1.23726e-09	O	-0.477	0.115143
191	Dda3937_02811	Carbohydrate metabolism and transport > Other carbohydrate transport and metabolism	1657	lffE	27% identity with IolE protein (Yoshida et al. 2004)	8	tandem	O	-0.10557	0.848173	O	0.284818	0.879382
192	Dda3937_02812	Carbohydrate metabolism and transport > Other carbohydrate transport and metabolism	1657	yegT	Nucleoside transporter, low affinity. NupG, XapB and YegT are paralogs	8	tandem	O	0.0919615	0.886279	O	0.676408	0.634061
193	Dda3937_02813	Carbohydrate metabolism and transport > Other carbohydrate transport and metabolism	1658		Hydroxypyruvate isomerase	8	divergent	+	1.21964	0.0289054	O	0.0575362	0.986749
194	Dda3937_00208	Carbohydrate metabolism and transport > Other carbohydrate transport and metabolism	158		hypothetical Glycoside hydrolase	9	tandem	O	0.127962	0.730627	O	0.249488	0.85736
195	Dda3937_00343	Carbohydrate metabolism and transport > Other carbohydrate transport and metabolism	243		Ribokinase	10	divergent	+	1.77986	1.52295e-05	O	-0.388577	0.833445
196	Dda3937_00553	Carbohydrate metabolism and transport > Other carbohydrate transport and metabolism	384		Glycoside Hydrolase Family 19	9	tandem	+	3.01037	1.73636e-11	O	0.497848	0.777704
197	Dda3937_00716	Carbohydrate metabolism and transport > Other carbohydrate transport and metabolism	468		probable polysaccharide lyase	2	convergent	+	1.40952	0.01907	O	0.0691737	0.985911
198	Dda3937_01008	Carbohydrate metabolism and transport > Other carbohydrate transport and metabolism	627		Putative ROK-family transcriptional regulator	11	divergent	+	0.478343	0.0441706	O	-0.201174	0.8395
199	Dda3937_01149	Carbohydrate metabolism and transport > Other carbohydrate transport and metabolism	708		Transcriptional regulator ROK family	1	divergent	-	-0.733922	0.00291918	O	-0.470976	0.317747
200	Dda3937_01936	Carbohydrate metabolism and transport > Other carbohydrate transport and metabolism	1143	mak	manno(fructo)kinase	4	tandem	O	0.175336	0.698645	O	0.0459746	0.981295
201	Dda3937_01636	Carbohydrate metabolism and transport > Other carbohydrate transport and metabolism	986		Transcriptional regulator	6	tandem	O	0.452923	0.201193	O	0.168666	0.928959
202	Dda3937_02137	Carbohydrate metabolism and transport > Other carbohydrate transport and metabolism	1267		Mannan endo-1,4-beta-mannosidase precursor	9	tandem	O	0.293752	0.228041	O	-0.218804	0.806016
203	Dda3937_02626	Carbohydrate metabolism and transport > Other carbohydrate transport and metabolism	1544		Predicted transcriptional regulator, DeoR family, function unknown	9	convergent	-	-1.19869	5.95437e-06	O	0.105705	0.945375
204	Dda3937_02632	Carbohydrate metabolism and transport > Other carbohydrate transport and metabolism	1546		putative L rhamnosidase	9	tandem	O	0.688778	0.114721	O	0.497195	0.731705
205	Dda3937_02633	Carbohydrate metabolism and transport > Other carbohydrate transport and metabolism	1546		Protein yjgK	9	tandem	+	0.760067	0.0157977	O	0.118602	0.945375
206	Dda3937_02990	Carbohydrate metabolism and transport > Other carbohydrate transport and metabolism	1770		Polysaccharide Lyase Family 5	5	convergent	O	0.120308	0.884097	O	0.373363	0.924264
207	Dda3937_03081	Carbohydrate metabolism and transport > Other carbohydrate transport and metabolism	1815		hypothetical protein	9	divergent	O	0.403987	0.294093	O	-0.124784	0.948744
208	Dda3937_03080	Carbohydrate metabolism and transport > Other carbohydrate transport and metabolism	1815	lfgN	putative enzyme 44% identity with the Rhamnogalacturonides degradation protein RhiN, induced by plant extract	9	tandem	+	3.47593	0.000165694	O	0.562897	0.919496
209	Dda3937_03078	Carbohydrate metabolism and transport > Other carbohydrate transport and metabolism	1815	aguF_2	alpha 1-4 digalacturonate, ABC transporter, membrane spanning protein	9	tandem	+	4.26048	0.00010278	O	0.420367	0.945375
210	Dda3937_03079	Carbohydrate metabolism and transport > Other carbohydrate transport and metabolism	1815		alpha 1-4 digalacturonate transport ATP-binding protein	9	tandem	+	3.81646	8.98443e-05	O	0.557668	0.924264
211	Dda3937_03077	Carbohydrate metabolism and transport > Other carbohydrate transport and metabolism	1815	aguG_2	alpha 1-4 digalacturonate ABC transport system, permease protein	9	tandem	+	4.10503	0.000244738	O	0.135667	0.985911
212	Dda3937_03076	Carbohydrate metabolism and transport > Other carbohydrate transport and metabolism	1815	lfgR	Transcriptional regulator, LacI family	9	convergent	+	4.01502	9.49945e-06	O	0.23367	0.963319
213	Dda3937_03082	Carbohydrate metabolism and transport > Other carbohydrate transport and metabolism	1816	aguE_2	alpha 1-4 digalacturonate or N-Acetyl-D-glucosamine ABC transport system, sugar-binding protein	9	divergent	+	3.54521	0.000100028	O	0.102318	0.986749
214	Dda3937_03083	Carbohydrate metabolism and transport > Other carbohydrate transport and metabolism	1816		Glucosamine kinase GpsK	9	tandem	+	3.71941	2.62605e-07	O	0.346646	0.936827
215	Dda3937_03084	Carbohydrate metabolism and transport > Other carbohydrate transport and metabolism	1816		Glucosamine kinase GpsK	9	convergent	+	4.29541	5.15396e-08	O	0.668325	0.85736
216	Dda3937_03139	Carbohydrate metabolism and transport > Other carbohydrate transport and metabolism	1856		glycoside hydrolase family 19	7	divergent	+	3.31142	4.40112e-06	O	0.510799	0.888747
217	Dda3937_03232	Carbohydrate metabolism and transport > Other carbohydrate transport and metabolism	1910		Glycoside hydrolase, family 19	11	tandem	O	0.447952	0.179323	O	-0.227438	0.905257
218	Dda3937_03734	Carbohydrate metabolism and transport > Other carbohydrate transport and metabolism	2277		Predicted cell-wall-anchored protein SasA (LPXTG motif)	5	tandem	-	-0.770409	2.76179e-05	O	0.0847623	0.941676
219	Dda3937_02830	Carbohydrate metabolism and transport > Other carbohydrate transport and metabolism	1669	mgsA	methylglyoxal synthase	8	convergent	+	0.846065	0.00111011	O	-0.132146	0.930572
220	Dda3937_00509	Carbohydrate metabolism and transport > Other carbohydrate transport and metabolism	355	sfsA	predicted DNA-binding transcriptional regulator	8	tandem	+	1.20359	1.05212e-05	O	0.6521	0.182197
221	Dda3937_03414	Carbohydrate metabolism and transport > Other carbohydrate transport and metabolism	2045	spiX	Galactose-6-phosphate isomerase LacB subunit, controlled by KdgR	7	divergent	+	2.008	2.27614e-08	O	-0.0406537	0.986749
222	Dda3937_02892	Carbohydrate metabolism and transport > Other carbohydrate transport and metabolism	1708	ybiB	YbiB is a predicted family 3 glycosyltransferase (Pfam PF00591) also containing an N-terminal domain associated with phosphorylated ribose substrates (Pfam PF02885).	5	tandem	+	3.72999	4.96077e-50	O	0.11381	0.944439
223	Dda3937_00341	Carbohydrate metabolism and transport > Other carbohydrate transport and metabolism	242	yiaL	possibly involved in the utilization of L-dehydroascorbate (2,3-diketo-L-gulonate)	10	tandem	+	0.663179	0.0385039	O	0.312504	0.801226
224	Dda3937_04450	Carbohydrate metabolism and transport > Other carbohydrate transport and metabolism	2737	tabA	putative sugar isomerase. tabA(yjgK) is uniquely induced (3X) in a strain lacking five toxin-antitoxin modules (Kim, 2009). EbgC is a distant homolog of YiaL, YhcH and YjgK; all four match pfam PF04074. Although homologous to the beta subunit of the EbgAC evolved beta-galactosidase, no potential EbgA-like alpha subunit partners are apparent. Predicted to be in the KdgR regulon due to a strong mat…	2	divergent	O	0.904797	0.477718	O	-0.380447
225	Dda3937_04335	Carbohydrate metabolism and transport > Other carbohydrate transport and metabolism	2658	yniA	predicted phosphotransferase/kinase	6	tandem	+	5.0095	4.67405e-20	O	-0.157464	0.960931
249	Dda3937_02376	Carbohydrate metabolism and transport > polyol metabolic process > Myo-inositol phosphate degradation	1407	suhB	Myo-inositol-1(or 4)-monophosphatase	8	divergent	+	2.99474	1.06377e-06	O	-0.0103473	0.996567
269	Dda3937_02455	Organic acid metabolism and transport > acetate utilization and formation	1450	acs	Acetyl-coenzyme A synthetase	3	divergent	-	-2.2768	3.9293e-10	O	-0.132915	0.945375
270	Dda3937_02261	Organic acid metabolism and transport > acetate utilization and formation	1449	actP	acetate permease	3	convergent	+	4.53804	2.0101e-13	O	0.438265	0.892064
271	Dda3937_04018	Organic acid metabolism and transport > acetate utilization and formation	2457	pta	phosphate acetyltransferase	7	convergent	+	4.47844	1.91217e-11	O	0.153956	0.968408
272	Dda3937_04019	Organic acid metabolism and transport > acetate utilization and formation	2458	ackA	acetate kinase A and propionate kinase 2	7	tandem	-	-2.14237	0.000908546	O	-1.4702	0.212587
273	Dda3937_04524	Organic acid metabolism and transport > Fumarylacetoacetate utilization	2795		Fumarylacetoacetate hydrolase family protein	5	tandem	-	-1.86357	0.000207012	O	-1.18865	0.182232
274	Dda3937_02966	Organic acid metabolism and transport > Fumarylacetoacetate utilization	1756		Fumarylacetoacetate hydrolase family protein	6	tandem	O	-0.109309	0.961727	O	2.53163
275	Dda3937_02113	Organic acid metabolism and transport > citrate utilization	1249	tctA	Tricarboxylate transport membrane protein tctA	7	tandem	+	2.10547	0.0130843	-	-2.72211	0.00904322
276	Dda3937_02112	Organic acid metabolism and transport > citrate utilization	1249	tctB	transport of tricarboxylates	7	tandem	+	3.60293	0.000106197	O	0.873404	0.828471
277	Dda3937_02111	Organic acid metabolism and transport > citrate utilization	1249	tctC	transport of tricarboxylates	7	divergent	+	3.683	0.000186168	O	0.972513	0.816596
278	Dda3937_02967	Organic acid metabolism and transport > citrate utilization	1757	citW	Malate Na(+) symporter	6	divergent	+	3.63067	0.00153605	O	1.02978	0.838049
279	Dda3937_04564	Organic acid metabolism and transport > citrate utilization	331	citX	apo-citrate lyase phosphoribosyl-dephospho-CoA transferase	6	tandem	+	2.57959	8.96012e-05	-	-2.7286	0.000551834
280	Dda3937_00043	Organic acid metabolism and transport > citrate utilization	331	citG	triphosphoribosyl-dephospho-CoA transferase	6	tandem	O	0.890125	0.100299	-	-1.50142	0.00714766
281	Dda3937_00476	Organic acid metabolism and transport > citrate utilization	331	citF_1	Citrate lyase alpha chain	6	tandem	O	0.443722	0.0796327	O	-0.268081	0.770708
282	Dda3937_04561	Organic acid metabolism and transport > citrate utilization	2826	citC_1	citrate lyase synthetase	6	tandem	O	-1.12325	0.43554	O	-1.56345
283	Dda3937_04563	Organic acid metabolism and transport > citrate utilization	2826	citE_1	citrate lyase, citryl-ACP lyase (beta) subunit	6	tandem	+	2.12362	0.0113777	-	-2.62459	0.0104232
284	Dda3937_04525	Organic acid metabolism and transport > citrate utilization	2796	citC_2	citrate lyase synthetase	5	tandem	O	0.896016	0.196129	O	-1.46724	0.0828605
285	Dda3937_04526	Organic acid metabolism and transport > citrate utilization	2796	citD_2	citrate lyase, acyl carrier (gamma) subunit	5	tandem	O	0.600172	0.669658	O	-0.0620377
286	Dda3937_04527	Organic acid metabolism and transport > citrate utilization	2796	citE_2	citrate lyase, citryl-ACP lyase (beta) subunit	5	tandem	O			O
287	Dda3937_04528	Organic acid metabolism and transport > citrate utilization	2797	citF_2	citrate lyase, citrate-ACP transferase (alpha) subunit	5	tandem	O	0.65178	0.536894	O	-0.274524
288	Dda3937_01924	Organic acid metabolism and transport > citrate utilization	1133		Citrate-proton symporter	4	convergent	O	0.388499	0.722366	O	-0.429192
289	Dda3937_01995	Organic acid metabolism and transport > D-malate utilization	1177	dctA	C4-dicarboxylic acid, orotate and citrate transporter	1	tandem	O	0.318412	0.401153	O	-0.266099	0.861286
290	Dda3937_02689	Organic acid metabolism and transport > D-malate utilization	1587	dcuB	C4-dicarboxylate transporter DcuB	5	convergent	+	3.04011	1.19348e-13	O	0.792047	0.397236
291	Dda3937_02717	Organic acid metabolism and transport > D-malate utilization	1601	dcuA	C4-dicarboxylate antiporter	3	tandem	+	1.49534	0.0197	O	0.583654	0.83471
292	Dda3937_01461	Organic acid metabolism and transport > D-malate utilization	899	dmlR	36% identity with yeaT. Positive regulator of Tartrate dehydrogenase/decarboxylase/D-malic enzyme	4	tandem	O	0.833915	0.0734375	O	-0.502308	0.831544
293	Dda3937_01460	Organic acid metabolism and transport > D-malate utilization	898	dmlA	Tartrate dehydrogenase / Tartrate decarboxylase / D-malic enzyme	4	tandem	O	-0.424183	0.219485	O	-0.174595	0.925334
294	Dda3937_02692	Organic acid metabolism and transport > D-malate utilization	1589	ybiC	Hypothetical oxidoreductase, YbiC homolog	5	divergent	O	-0.61041	0.0761208	O	-0.342548	0.767132
295	Dda3937_01399	Organic acid metabolism and transport > D-malate utilization	857	maeB	NADP-linked malic enzyme	3	tandem	O	-0.168327	0.756149	O	-0.0562415	0.985911
296	Dda3937_03741	Organic acid metabolism and transport > D-malate utilization	2283	sfcA	malate dehydrogenase, (decarboxylating, NAD-requiring) (malic enzyme)	5	tandem	+	1.49514	1.10583e-06	O	0.157792	0.930572
297	Dda3937_02539	Organic acid metabolism and transport > D-malate utilization	1503	maeN	Malate Na(+) symporter	1	tandem	O	0.124999	0.832934	O	-0.0149925	0.994381
298	Dda3937_02132	Organic acid metabolism and transport > D-malate utilization	1262		2-oxoglutarate/malate translocator, Sodium/sulphate symporter	9	isolated	O	0.114924	0.879352	O	-0.384431	0.890883
299	Dda3937_03819	Organic acid metabolism and transport > oxalate utilization	2328	oxlT	Oxalate/formate antiporter. Putative antiporter, pyruvate-inducible; inner membrane protein	6	convergent	+	1.50847	0.0410202	O	0.665866	0.826704
300	Dda3937_00535	Organic acid metabolism and transport > oxalate utilization	370	oxdD	Oxalate decarboxylase oxdD	9	tandem	O	0.948958	0.58062	-	-5.13061	0.0104232
301	Dda3937_01033	Organic acid metabolism and transport > oxalate utilization	645	oxc	Oxalyl CoA decarboxylase, oxalate catabolism; thiamine diphosphate cofactor; activated by ADP; tetrameric	11	tandem	O	0.546634	0.40175	O	0.564896	0.842969
302	Dda3937_01032	Organic acid metabolism and transport > oxalate utilization	645		MFS transporter, OFA family, oxalate/formate antiporter oxlT, attention il y a un autre gène annoté oxlT	11	divergent	O	0.756639	0.177498	O	-0.465631	0.815016
303	Dda3937_01034	Organic acid metabolism and transport > oxalate utilization	645	frc	Formyl CoA transferase, NAD(P)-binding; oxalate catabolism	11	tandem	O	0.264014	0.688645	O	0.612037	0.654044
304	Dda3937_01036	Organic acid metabolism and transport > oxalate utilization	646		Probable formyl-coenzyme A transferase	11	convergent	O	0.708219	0.218057	O	-0.675575	0.722352
123	Dda3937_00185	Carbohydrate metabolism and transport > D-glucarate and galactarate degradation	139	garD	(D)-galactarate dehydrogenase	9	divergent	O	0.267147	0.527401	O	-0.262593	0.88579
124	Dda3937_00190	Carbohydrate metabolism and transport > D-glucarate and galactarate degradation	142	garL	alpha-dehydro-beta-deoxy-D-glucarate aldolase	9	tandem	+	1.56796	5.99433e-13	O	-0.100315	0.941676
125	Dda3937_00191	Carbohydrate metabolism and transport > D-glucarate and galactarate degradation	143	garR	tartronate semialdehyde reductase (TSAR)	9	tandem	+	1.49397	9.25415e-06	O	-0.148568	0.941684
126	Dda3937_00192	Carbohydrate metabolism and transport > D-glucarate and galactarate degradation	144	garK	glycerate kinase I	9	convergent	+	1.48438	1.77918e-07	O	0.194142	0.89513
127	Dda3937_00189	Carbohydrate metabolism and transport > D-glucarate and galactarate degradation	141	gudD	D-glucarate dehydratase	9	tandem	+	1.34771	5.02367e-06	O	-0.127478	0.941684
128	Dda3937_00188	Carbohydrate metabolism and transport > D-glucarate and galactarate degradation	141	gudX	D-glucarate dehydratase-related protein	9	tandem	+	2.22602	3.58265e-11	O	-0.151917	0.941684
129	Dda3937_00187	Carbohydrate metabolism and transport > D-glucarate and galactarate degradation	141	gudP	predicted D-glucarate transporter	9	tandem	+	2.73208	1.5397e-11	O	-0.105737	0.963319
130	Dda3937_02640	Carbohydrate metabolism and transport > D-glucarate and galactarate degradation	1552	cdaR	regulatory protein for D-galactarate, D-glucarate, and D-glycerate metabolism	8	tandem	+	2.60897	7.245e-09	O	-0.00294713	0.998298
131	Dda3937_02737	carbohydrate metabolism and transport > D-galacturonate degradation	1616	exuR	DNA-binding transcriptional regulatory protein ExuR	3	tandem	+	3.32234	3.19708e-18	O	0.23626	0.922294
132	Dda3937_02738	carbohydrate metabolism and transport > D-galacturonate degradation	1617	exuT	hexuronate transport system	3	divergent	+	2.20036	1.9376e-05	O	-0.159284	0.95484
133	Dda3937_02739	carbohydrate metabolism and transport > D-galacturonate degradation	1618	uxaC	uronate isomerase	3	divergent	+	6.38462	4.21247e-43	O	-0.857437	0.458003
134	Dda3937_02740	carbohydrate metabolism and transport > D-galacturonate degradation	1619	uxaB	altronate oxidoreductase	3	tandem	+	5.08366	8.65491e-40	-	-1.31678	0.0285509
135	Dda3937_02741	carbohydrate metabolism and transport > D-galacturonate degradation	1619	uxaA	altronate hydrolase	3	tandem	+	4.258	3.94265e-29	-	-1.23046	0.0458371
136	Dda3937_02522	carbohydrate metabolism and transport > beta-D-glucuronide and D-glucuronate degradation	1490	uxuA	Mannonate dehydratase	1	tandem	+	4.47659	4.12623e-26	O	-1.08198	0.179613
137	Dda3937_01171	carbohydrate metabolism and transport > beta-D-glucuronide and D-glucuronate degradation	720	uxuB	D-mannonate oxidoreductase	3	convergent	O	0.516109	0.111071	O	0.230458	0.874374
138	Dda3937_01658	carbohydrate metabolism and transport > beta-D-glucuronide and D-glucuronate degradation	996	ydfI	Putative D-mannonate oxidoreductase	8	tandem	+	1.27054	4.54345e-07	O	-0.0701979	0.956448
139	Dda3937_02583	carbohydrate metabolism and transport > beta-D-glucuronide and D-glucuronate degradation	1521	uxuR	DNA-binding transcriptional repressor	9	tandem	O	-0.749002	0.0865302	O	-0.624157	0.547737
140	Dda3937_00324	Carbohydrate metabolism and transport > gluconate degradation	230	gntT	gluconate transporter, high-affinity GNT I system	10	tandem	+	1.80225	2.48694e-08	O	0.396408	0.750306
141	Dda3937_00323	Carbohydrate metabolism and transport > gluconate degradation	229	gntK	Gluconokinase	10	tandem	O	0.948592	0.0609965	O	-0.410522	0.853683
142	Dda3937_00322	Carbohydrate metabolism and transport > gluconate degradation	228	gntR	DNA-binding transcriptional repressor	10	tandem	O	0.778209	0.0712967	O	0.0658547	0.979432
305	Dda3937_02983	Organic acid metabolism and transport > Malonate Carboxylate Degradation	1763	mdcA	Malonate decarboxylase alpha subunit	5	tandem	+	0.778685	4.653e-07	O	-0.0105429	0.992344
306	Dda3937_00365	Organic acid metabolism and transport > Malonate Carboxylate Degradation	259	mdcB	Triphosphoribosyl-dephospho-CoA synthetase	5	tandem	+	1.28865	0.00486174	O	0.29908	0.879793
307	Dda3937_00368	Organic acid metabolism and transport > Malonate Carboxylate Degradation	259	mdcE	Malonate decarboxylase gamma subunit	5	tandem	O	1.08665	0.120188	O	-0.363806	0.887813
308	Dda3937_00369	Organic acid metabolism and transport > Malonate Carboxylate Degradation	260	mdcF	Malonate permease	5	tandem	+	0.862767	0.00969619	O	-0.00058316	0.999206
309	Dda3937_00370	Organic acid metabolism and transport > Malonate Carboxylate Degradation	260	mdcG	Phosphoribosyl-dephospho-CoA transferase	5	tandem	+	1.24579	0.0103102	O	-0.0426506	0.991267
310	Dda3937_00371	Organic acid metabolism and transport > Malonate Carboxylate Degradation	260	mdcH	Malonyl CoA acyl carrier protein transacylase	5	convergent	O	0.0574552	0.941318	O	0.219864	0.945375
311	Dda3937_00366	Organic acid metabolism and transport > Malonate Carboxylate Degradation	259	mdcC	Malonate decarboxylase delta subunit	5	tandem	+	0.765639	0.0489215	O	-0.0477189	0.984373
312	Dda3937_00367	Organic acid metabolism and transport > Malonate Carboxylate Degradation	259	mdcD	Malonate decarboxylase beta subunit	5	tandem	O	0.300891	0.812165	O	-0.459764
313	Dda3937_00372	Organic acid metabolism and transport > Malonate Carboxylate Degradation	261	mdcR	Malonate utilization transcriptional regulator	5	convergent	+	0.950826	0.0447284	O	0.0717829	0.970997
314	Dda3937_01540	Energy production and conversion > TCA	929	gltA	citrate synthase	5	tandem	-	-1.10195	0.0346352	O	-0.150391	0.95484
315	Dda3937_04039	Energy production and conversion > TCA	2473	acnA	aconitate hydratase 1	7	divergent	O	-0.534631	0.0582221	O	0.70527	0.108869
316	Dda3937_02637	Energy production and conversion > TCA	1549	acnB	bifunctional aconitate hydratase 2/2-methylisocitrate dehydratase	9	tandem	+	1.46606	3.43619e-08	O	-0.464248	0.476847
317	Dda3937_02082	Energy production and conversion > TCA	1231	icd	isocitrate dehydrogenase (NADP+)	6	divergent	O	0.295627	0.422928	O	0.110472	0.94976
318	Dda3937_01535	Energy production and conversion > TCA	927	sucA	2-oxoglutarate decarboxylase, thiamin-requiring	5	tandem	O	-0.953773	0.0536856	O	0.570498	0.737824
319	Dda3937_01534	Energy production and conversion > TCA	927	sucB	dihydrolipoyltranssuccinase	5	tandem	O	-0.261515	0.688645	O	0.161833	0.95484
320	Dda3937_01532	Energy production and conversion > TCA	926	sucD	succinyl-CoA synthetase, NAD(P)-binding, alpha subunit	5	tandem	O	-0.160101	0.8231	O	0.223871	0.945375
321	Dda3937_01533	Energy production and conversion > TCA	926	sucC	succinyl-CoA synthetase, beta subunit	5	tandem	O	-0.96187	0.157671	O	0.663678	0.794597
322	Dda3937_01536	Energy production and conversion > TCA	928	sdhB	succinate dehydrogenase, FeS subunit	5	tandem	O	-0.755709	0.246266	O	0.456343	0.87121
323	Dda3937_01537	Energy production and conversion > TCA	928	sdhA	succinate dehydrogenase, flavoprotein subunit	5	tandem	O	-0.0479808	0.939514	O	0.34059	0.879382
324	Dda3937_01538	Energy production and conversion > TCA	928	sdhD	succinate dehydrogenase, membrane subunit, binds cytochrome b556	5	tandem	O	-0.313262	0.651511	O	0.243811	0.941684
325	Dda3937_01539	Energy production and conversion > TCA	928	sdhC	succinate dehydrogenase, membrane subunit, binds cytochrome b556	5	divergent	O	-0.956508	0.093281	O	1.22197	0.215281
326	Dda3937_01438	Energy production and conversion > TCA	885	fumA	Fumarate hydratase class I	3	convergent	O	-0.33154	0.360928	O	0.664643	0.309763
327	Dda3937_04126	Energy production and conversion > TCA	2522	fumC	fumarate hydratase (fumarase C),aerobic Class II	6	tandem	+	1.09182	3.30127e-06	O	0.0316059	0.984526
328	Dda3937_03529	Energy production and conversion > TCA	2127	mdh	malate dehydrogenase, NAD(P)-binding	3	tandem	O	0.25457	0.419673	O	0.0269985	0.989224
329	Dda3937_00485	Energy production and conversion > TCA	339	mqo	Malate:quinone oxidoreductase	7	convergent	O	0.0134468	0.972761	+	1.30638	0.000317558
330	Dda3937_02128	Energy production and conversion > TCA glyoxalate shunt	1258	aceA	isocitrate lyase	9	tandem	O	0.315789	0.279565	O	-0.552916	0.291539
331	Dda3937_02127	Energy production and conversion > TCA glyoxalate shunt	1258	aceB	malate synthase A	9	tandem	O	0.378238	0.21403	O	0.286942	0.777719
332	Dda3937_02129	Energy production and conversion > TCA glyoxalate shunt	1259	aceK	isocitrate dehydrogenase kinase/phosphatase	9	convergent	O	0.610544	0.0536667	O	0.381126	0.674134
333	Dda3937_02130	Energy production and conversion > TCA glyoxalate shunt	1260	iclR	DNA-binding transcriptional repressor	9	tandem	O	0.536079	0.161332	O	-0.117356	0.94976
334	Dda3937_02147	Energy production and conversion > anaerobic Fumarate utilization	1273	frdA	fumarate reductase (anaerobic) catalytic and NAD/flavoprotein subunit	9	divergent	O	0.123004	0.810363	O	0.121377	0.955686
335	Dda3937_02146	Energy production and conversion > anaerobic Fumarate utilization	1273	frdB	fumarate reductase (anaerobic), Fe-S subunit	9	tandem	+	1.27061	0.0172781	O	-0.541874	0.795786
336	Dda3937_02144	Energy production and conversion > anaerobic Fumarate utilization	1273	frdD	fumarate reductase (anaerobic), membrane anchor subunit	9	tandem	+	1.30176	0.000748681	O	-0.702839	0.392654
337	Dda3937_02145	Energy production and conversion > anaerobic Fumarate utilization	1273	frdC	fumarate reductase (anaerobic), membrane anchor subunit	9	tandem	+	0.887502	0.00178977	O	-0.387885	0.640887
338	Dda3937_00144	Energy production and conversion > Oxidative phosphorylation > ATP synthase	112	atpC	F1 sector of membrane-bound ATP synthase, epsilon subunit	11	convergent	+	1.65482	1.27491e-05	O	-0.677373	0.430357
339	Dda3937_00145	Energy production and conversion > Oxidative phosphorylation > ATP synthase	112	atpD	F1 sector of membrane-bound ATP synthase, beta subunit	11	tandem	O	-0.923085	0.0927636	O	0.654669	0.710942
340	Dda3937_00146	Energy production and conversion > Oxidative phosphorylation > ATP synthase	112	atpG	F1 sector of membrane-bound ATP synthase, gamma subunit	11	tandem	O	-0.513671	0.459418	O	0.424169	0.88579
341	Dda3937_00147	Energy production and conversion > Oxidative phosphorylation > ATP synthase	112	atpA	F1 sector of membrane-bound ATP synthase, alpha subunit	11	tandem	O	-0.833704	0.124371	O	0.469013	0.830074
342	Dda3937_00148	Energy production and conversion > Oxidative phosphorylation > ATP synthase	112	atpH	F1 sector of membrane-bound ATP synthase, delta subunit	11	tandem	O	-0.831404	0.155913	O	0.292103	0.925334
343	Dda3937_00149	Energy production and conversion > Oxidative phosphorylation > ATP synthase	112	atpF	F0 sector of membrane-bound ATP synthase, subunit b	11	tandem	O	-0.778151	0.0802954	O	0.13911	0.94976
344	Dda3937_00150	Energy production and conversion > Oxidative phosphorylation > ATP synthase	113	atpE	F0 sector of membrane-bound ATP synthase, subunit c	11	tandem	-	-0.826473	0.0434725	O	0.774881	0.341204
345	Dda3937_00151	Energy production and conversion > Oxidative phosphorylation > ATP synthase	113	atpB	F0 sector of membrane-bound ATP synthase, subunit a	11	tandem	O	-0.792697	0.0669448	O	0.841724	0.309763
346	Dda3937_00152	Energy production and conversion > Oxidative phosphorylation > ATP synthase	113	atpI	ATP synthase, membrane-bound accesory subunit	11	divergent	-	-0.644756	0.040965	O	0.243473	0.86107
347	Dda3937_04294	Energy production and conversion > Oxidative phosphorylation > NADH dehydrogenase	2634	nuoA	NADH:ubiquinone oxidoreductase, membrane subunit A	7	tandem	O	0.0888405	0.732988	O	-0.115675	0.924953
348	Dda3937_01797	Energy production and conversion > Oxidative phosphorylation > NADH dehydrogenase	2634	nuoB	NADH:ubiquinone oxidoreductase, chain B	7	tandem	-	-0.809195	0.028543	O	-0.0646244	0.977634
349	Dda3937_01798	Energy production and conversion > Oxidative phosphorylation > NADH dehydrogenase	1072	nuoC	NADH:ubiquinone oxidoreductase, chain C,D	7	tandem	O	-0.64194	0.215375	O	-0.0762665	0.979432
350	Dda3937_01799	Energy production and conversion > Oxidative phosphorylation > NADH dehydrogenase	1072	nuoE	NADH:ubiquinone oxidoreductase, chain E	7	tandem	O	-0.48288	0.253752	O	-0.0983729	0.963319
351	Dda3937_01800	Energy production and conversion > Oxidative phosphorylation > NADH dehydrogenase	1072	nuoF	NADH:ubiquinone oxidoreductase, chain F	7	tandem	O	-0.396844	0.51174	O	0.393567	0.875606
352	Dda3937_01801	Energy production and conversion > Oxidative phosphorylation > NADH dehydrogenase	1073	nuoG	NADH:ubiquinone oxidoreductase, chain G	7	tandem	O	-0.168677	0.793337	O	0.105706	0.971042
353	Dda3937_01802	Energy production and conversion > Oxidative phosphorylation > NADH dehydrogenase	1073	nuoH	NADH:ubiquinone oxidoreductase, membrane subunit H	7	tandem	O	-0.55042	0.332346	O	-0.0372445	0.991809
354	Dda3937_01803	Energy production and conversion > Oxidative phosphorylation > NADH dehydrogenase	1073	nuoI	NADH:ubiquinone oxidoreductase, chain I	7	tandem	O	-0.531286	0.429817	O	0.349834	0.923171
355	Dda3937_01804	Energy production and conversion > Oxidative phosphorylation > NADH dehydrogenase	1073	nuoJ	NADH:ubiquinone oxidoreductase, membrane subunit J	7	tandem	O	-0.709986	0.229752	O	0.152659	0.955697
356	Dda3937_01805	Energy production and conversion > Oxidative phosphorylation > NADH dehydrogenase	1073	nuoK	NADH:ubiquinone oxidoreductase, membrane subunit K	7	tandem	O	-0.317568	0.638676	O	0.2153	0.945375
357	Dda3937_01806	Energy production and conversion > Oxidative phosphorylation > NADH dehydrogenase	1073	nuoL	NADH:ubiquinone oxidoreductase, membrane subunit L	7	tandem	O	-0.45341	0.483111	O	0.15862	0.955697
358	Dda3937_01807	Energy production and conversion > Oxidative phosphorylation > NADH dehydrogenase	1074	nuoM	NADH:ubiquinone oxidoreductase, membrane subunit M	7	tandem	O	-0.556009	0.412087	O	0.237464	0.945375
359	Dda3937_01808	Energy production and conversion > Oxidative phosphorylation > NADH dehydrogenase	1074	nuoN	NADH:ubiquinone oxidoreductase, membrane subunit N	7	tandem	O	-0.809399	0.173877	O	0.0246462	0.993658
360	Dda3937_02260	Energy production and conversion > Oxidative phosphorylation > NADH dehydrogenase	1333	ndh	respiratory NADH dehydrogenase 2/cupric reductase	7	tandem	O	-1.01029	0.101606	O	0.171166	0.955686
361	Dda3937_01882	Energy production and conversion > Oxidative phosphorylation > NADH to cytochrome bd oxidase electron transfer	925	ybgT/cydx	Putative outer membrane lipoprotein	5	tandem	-	-2.17009	9.19532e-12	O	-0.368545	0.771129
362	Dda3937_01531	Energy production and conversion > Oxidative phosphorylation > NADH to cytochrome bd oxidase electron transfer	925	cydA	Cytochrome d ubiquinol oxidase subunit I	5	tandem	O	0.345814	0.558133	O	-0.515602	0.801226
363	Dda3937_01883	Energy production and conversion > Oxidative phosphorylation > NADH to cytochrome bd oxidase electron transfer	925	cydB	Cytochrome d ubiquinol oxidase subunit II	5	tandem	+	0.777001	0.047443	O	-0.390055	0.796474
364	Dda3937_03159	Energy production and conversion > Oxidative phosphorylation > NADH to cytochrome bd oxidase electron transfer	1871	cybB	cytochrome b561	8	convergent	+	1.23415	0.00252465	O	-0.522538	0.69403
365	Dda3937_02792	Energy production and conversion > Oxidative phosphorylation > NADH to cytochrome bd oxidase electron transfer	1645	cybC	Soluble cytochrome b562	7	convergent	O	0.355918	0.307074	O	0.258876	0.856485
366	Dda3937_03757	Energy production and conversion > Oxidative phosphorylation > NADH to cytochrome bd oxidase electron transfer	2295		putative Cytochrome bd2, subunit I	5	tandem	+	0.90872	1.59107e-05	O	0.118669	0.924264
367	Dda3937_03758	Energy production and conversion > Oxidative phosphorylation > NADH to cytochrome bd oxidase electron transfer	2295		putative Cytochrome bd2, subunit II	5	divergent	O	0.0667324	0.892457	O	-0.298645	0.873981
368	Dda3937_01973	Energy production and conversion > Oxidative phosphorylation > NADH to cytochrome bo oxidase electron transfer	1168	cyoD	cytochrome o ubiquinol oxidase subunit IV	4	tandem	O	0.181768	0.717861	O	0.119634	0.955697
369	Dda3937_01974	Energy production and conversion > Oxidative phosphorylation > NADH to cytochrome bo oxidase electron transfer	1168	cyoC	cytochrome o ubiquinol oxidase subunit III	4	tandem	O	-0.044462	0.918192	O	-0.442422	0.66315
370	Dda3937_01975	Energy production and conversion > Oxidative phosphorylation > NADH to cytochrome bo oxidase electron transfer	1168	cyoB	cytochrome o ubiquinol oxidase subunit I	4	tandem	O	-0.681695	0.110566	O	-0.288057	0.879382
371	Dda3937_01976	Energy production and conversion > Oxidative phosphorylation > NADH to cytochrome bo oxidase electron transfer	1168	cyoA	cytochrome o ubiquinol oxidase subunit II	4	tandem	O	-0.361501	0.366426	O	-0.40709	0.768422
372	Dda3937_01972	Energy production and conversion > Oxidative phosphorylation > NADH to cytochrome bo oxidase electron transfer	1168	cyoE	protoheme IX farnesyltransferase (cytochrome oxidase assembly)	4	tandem	-	-0.880255	0.00465135	O	-0.32308	0.794597
373	Dda3937_00989	Energy production and conversion > Anaerobic Respiration > formate reduction	617	fdhD	formate dehydrogenase formation protein	11	divergent	O	-0.518516	0.202801	O	-0.200864	0.925334
374	Dda3937_01835	Energy production and conversion > Anaerobic Respiration > formate reduction	1088	fdhE	formate dehydrogenase formation protein	7	divergent	+	0.759494	0.00658996	O	0.234506	0.852149
375	Dda3937_00742	Energy production and conversion > Anaerobic Respiration > formate reduction	479	fdhF	Formate dehydrogenase H	5	convergent	O	0.471442	0.0789403	O	-0.259848	0.798062
376	Dda3937_00741	Energy production and conversion > Anaerobic Respiration > formate reduction	479	hydN	formate dehydrogenase-H, [4Fe-4S] ferredoxin subunit	5	divergent	O	0.688357	0.156648	O	0.217224	0.9305
377	Dda3937_01086	Energy production and conversion > Anaerobic Respiration > formate reduction	673		Electron transport protein hydN	11	tandem	O	2.29174	0.114721	O	0.421729	0.917051
378	Dda3937_02963	Energy production and conversion > Anaerobic Respiration > formate reduction	1755	fdnG	formate dehydrogenase-N, alpha subunit, nitrate-inducible	5	tandem	-	-0.758797	0.000302874	O	-0.104727	0.930572
379	Dda3937_02962	Energy production and conversion > Anaerobic Respiration > formate reduction	1755	fdnH	formate dehydrogenase-N, Fe-S (beta) subunit, nitrate-inducible	5	tandem	+	1.55992	0.019139	O	-0.152368	0.96472
380	Dda3937_02961	Energy production and conversion > Anaerobic Respiration > formate reduction	1755	fdnI	formate dehydrogenase-N, cytochrome B556 (gamma) subunit, nitrate-inducible	5	convergent	O	0.567406	0.597596	O	-0.84689	0.845032
381	Dda3937_01829	Energy production and conversion > Anaerobic Respiration > formate reduction	1085	fdoG	formate dehydrogenase-O, large subunit	7	tandem	O	0.320013	0.573441	O	0.267867	0.924264
382	Dda3937_01830	Energy production and conversion > Anaerobic Respiration > formate reduction	1085	fdoH	formate dehydrogenase-O, Fe-S subunit	7	tandem	+	2.16141	2.54591e-18	O	-0.429526	0.453919
383	Dda3937_01831	Energy production and conversion > Anaerobic Respiration > formate reduction	1085	fdoI	formate dehydrogenase-O, cytochrome b556 subunit	7	convergent	+	2.28155	8.14962e-10	O	-0.632708	0.440785
384	Dda3937_00743	Energy production and conversion > Anaerobic Respiration > formate reduction	480	fhlA	DNA-binding transcriptional activator	5	tandem	+	2.24267	3.76393e-09	O	-0.446107	0.742101
385	Dda3937_03840	Energy production and conversion > Anaerobic Respiration > formate reduction	2341	yfiD	Autonomous glycine radical cofactor; can reactivate pyruvate formate lyase after oxidative stress; induced by low pH or propionate; pyruvate formate lyase homolog	8	tandem	+	0.88573	0.000830284	O	-0.0589468	0.971973
386	Dda3937_00737	Energy production and conversion > Anaerobic Respiration > formate reduction	476	hycI	protease involved in processing C-terminal end of HycE	5	convergent	O	-0.00682513	0.992186	O	0.266571	0.936757
387	Dda3937_00727	Energy production and conversion > Anaerobic Respiration > formate reduction	476	hyfA	hydrogenase 4, 4Fe-4S subunit	5	divergent	O	-0.569122	0.685559	O	1.24172
388	Dda3937_00728	Energy production and conversion > Anaerobic Respiration > formate reduction	476	hyfB	hydrogenase 4, membrane subunit	5	tandem	O	-2.10641	0.335025	O	1.77323
389	Dda3937_00729	Energy production and conversion > Anaerobic Respiration > formate reduction	476	hyfC	hydrogenase 4, membrane subunit	5	tandem	O	0.010084	0.99165	O	-0.0715102
390	Dda3937_00730	Energy production and conversion > Anaerobic Respiration > formate reduction	476	hyfD	hydrogenase 4, membrane subunit	5	tandem	O	1.3669	0.31474	O	-1.28588
391	Dda3937_00731	Energy production and conversion > Anaerobic Respiration > formate reduction	476	hyfE	hydrogenase 4, membrane subunit	5	tandem	O	-0.899823	0.39805	O	-0.0851505
392	Dda3937_00732	Energy production and conversion > Anaerobic Respiration > formate reduction	476	hyfF	hydrogenase 4, membrane subunit	5	tandem	O	-2.47973	0.364978	O	-0.883404
393	Dda3937_00733	Energy production and conversion > Anaerobic Respiration > formate reduction	476	hyfG	hydrogenase 4, subunit	5	tandem	O	0.409841	0.633137	O	-0.292805	0.945375
394	Dda3937_00734	Energy production and conversion > Anaerobic Respiration > formate reduction	476	hyfH	hydrogenase 4, Fe-S subunit	5	tandem	O	0.157743	0.838925	O	0.0232673	0.993658
395	Dda3937_00735	Energy production and conversion > Anaerobic Respiration > formate reduction	476	hyfI	hydrogenase 4, Fe-S subunit	5	tandem	+	4.00422	0.0244576	O	-1.38355
396	Dda3937_00736	Energy production and conversion > Anaerobic Respiration > formate reduction	476	hyfJ	predicted processing element hydrogenase 4	5	tandem	O	-0.686507	0.434138	O	-0.263069
397	Dda3937_04116	Energy production and conversion > Anaerobic Respiration > formate reduction	2516		[NiFe] hydrogenase metallocenter assembly protein HybG	5	divergent	O	-0.202974	0.881246	O	-0.786171
398	Dda3937_03106	Energy production and conversion > Anaerobic Respiration > formate reduction	1830	ydeP	Putative formate dehydrogenase oxidoreductase protein, in E. coli required for acidic resistance	7	divergent	O	1.4915	0.12246	O	0.519556
399	Dda3937_01819	Energy production and conversion > Anaerobic Respiration > proton-hydrogen cycling in fermentation	1079	hybF	hydrogenase nickel incorporation protein HypA	7	tandem	+	0.908306	0.0236203	O	-0.664249	0.462615
400	Dda3937_01814	Energy production and conversion > Anaerobic Respiration > proton-hydrogen cycling in fermentation	1079	hybA	hydrogenase 2 4Fe-4S ferredoxin-type component	7	tandem	O	1.16251	0.107197	O	0.158312	0.963319
401	Dda3937_01815	Energy production and conversion > Anaerobic Respiration > proton-hydrogen cycling in fermentation	1079	hybB	predicted hydrogenase 2 cytochrome b type component	7	tandem	+	4.12652	0.00275135	O	-0.0797837
402	Dda3937_01816	Energy production and conversion > Anaerobic Respiration > proton-hydrogen cycling in fermentation	1079	hybC	hydrogenase 2, large subunit	7	tandem	O	1.21714	0.0928605	O	0.423387	0.924264
403	Dda3937_01817	Energy production and conversion > Anaerobic Respiration > proton-hydrogen cycling in fermentation	1079	hybD	predicted maturation element for hydrogenase 2	7	tandem	+	1.39109	0.0270383	O	0.248893	0.941684
404	Dda3937_01818	Energy production and conversion > Anaerobic Respiration > proton-hydrogen cycling in fermentation	1079	hybE	hydrogenase 2-specific chaperone	7	tandem	O	0.550578	0.552334	O	-0.563866
405	Dda3937_01813	Energy production and conversion > Anaerobic Respiration > proton-hydrogen cycling in fermentation	1079	hybO	hydrogenase 2, small subunit	7	tandem	+	1.55587	0.00326822	O	1.17853	0.181352
406	Dda3937_01820	Energy production and conversion > Anaerobic Respiration > proton-hydrogen cycling in fermentation	1080	hypB	hydrogenase nickel incorporation protein HypB	7	tandem	+	1.22084	0.0116893	O	-0.291256	0.909346
407	Dda3937_01822	Energy production and conversion > Anaerobic Respiration > proton-hydrogen cycling in fermentation	1080	hypD	hydrogenase expression/formation protein HypD	7	tandem	O	0.292196	0.686457	O	-0.540176	0.811628
408	Dda3937_01821	Energy production and conversion > Anaerobic Respiration > proton-hydrogen cycling in fermentation	1080	hybG	hydrogenase expression/formation protein HypC	7	tandem	O	0.694368	0.39907	O	0.418756	0.924264
409	Dda3937_01823	Energy production and conversion > Anaerobic Respiration > proton-hydrogen cycling in fermentation	1080	hypE	hydrogenase expression/formation protein HypE	7	tandem	O	-0.860322	0.774903	O	0.652791
410	Dda3937_01825	Energy production and conversion > Anaerobic Respiration > proton-hydrogen cycling in fermentation	1082	hypF	[NiFe] hydrogenase metallocenter assembly protein HypF	7	tandem	O	0.21277	0.625888	O	-0.14749	0.944439
411	Dda3937_03557	Energy production and conversion > Anaerobic Respiration > proton-hydrogen cycling in fermentation	2150	yceJ	Cytochrome b561	7	tandem	O	0.252671	0.559509	O	-0.162696	0.941676
412	Dda3937_00226	Energy production and conversion > Anaerobic Respiration > proton-hydrogen cycling in fermentation	168		Thiosulfate reductase cytochrome B subunit (membrane anchoring protein)	1	tandem	O	-0.0937546	0.850952	O	0.00767381	0.996519
413	Dda3937_00225	Energy production and conversion > Anaerobic Respiration > proton-hydrogen cycling in fermentation	168		Oxidoreductase, molybdopterin-binding	1	convergent	O	-0.0478652	0.942305	O	0.427866	0.796474
414	Dda3937_04056	Energy production and conversion > Anaerobic Respiration > Alcohol utilisation	2836	adhE	fused acetaldehyde-CoA dehydrogenase and iron-dependent alcohol dehydrogenase and pyruvate-formate lyase deactivase	6	convergent	O	0.796196	0.113877	O	0.42522	0.829034
415	Dda3937_00069	Energy production and conversion > Anaerobic Respiration > Alcohol utilisation	53	adhC	Alcohol dehydrogenase class III; Glutathione-dependent formaldehyde dehydrogenase	6	tandem	-	-1.7772	1.27351e-06	O	0.295639	0.866394
416	Dda3937_02629	Energy production and conversion > Anaerobic Respiration > Alcohol utilisation	1545		Alcohol dehydrogenase	9	divergent	O	-0.144433	0.6949	O	0.0910791	0.95484
417	Dda3937_01189	Energy production and conversion > Anaerobic Respiration > Alcohol utilisation	733		Alcohol dehydrogenase	3	tandem	+	3.22142	1.56291e-07	O	1.0153	0.378919
418	Dda3937_01587	Energy production and conversion > Anaerobic Respiration > Alcohol utilisation	958	yahK	Alcohol dehydrogenase	1	tandem	O	0.79681	0.405104	O	0.846417
419	Dda3937_03796	Energy production and conversion > Anaerobic Respiration > Alcohol utilisation	2319	yiaY	Predicted iron-containing alcohol dehydrogenase	6	divergent	+	1.28807	0.00027103	O	-0.0428677	0.985911
420	Dda3937_00660	Energy production and conversion > Anaerobic Respiration > Alcohol utilisation	442	acuI	AcuI(YdhH) is proposed to have a role in endogenous and/or exogenous acrylate detoxification Putative acryloyl-CoA reductase	1	divergent	+	1.59831	0.00183021	O	0.339178	0.89513
421	Dda3937_03144	Energy production and conversion > Anaerobic Respiration > convert pyruvate to lactate	1860	ldhA	fermentative D-lactate dehydrogenase, NAD-dependent	6	convergent	+	0.762237	0.0253172	O	0.0803348	0.963319
422	Dda3937_00779	Energy production and conversion > Anaerobic Respiration > convert pyruvate to lactate	501	ykgG_2	Predicted L-lactate dehydrogenase, hypothetical protein subunit YkgG	5	convergent	-	-1.3806	3.9424e-05	O	-0.473772	0.622393
423	Dda3937_00778	Energy production and conversion > Anaerobic Respiration > convert pyruvate to lactate	501	ykgF_2	Predicted L-lactate dehydrogenase, Iron-sulfur cluster-binding subunit YkgF	5	tandem	O	0.64235	0.10988	O	-0.238596	0.922188
424	Dda3937_00777	Energy production and conversion > Anaerobic Respiration > convert pyruvate to lactate	501	ykgE_2	Predicted L-lactate dehydrogenase, Fe-S oxidoreductase subunit YkgE	5	tandem	O	0.0557079	0.923859	O	-0.23444	0.924264
425	Dda3937_00125	Energy production and conversion > Anaerobic Respiration > convert pyruvate to lactate	97	glcA	Glycolate permease; also recognizes lactate	6	tandem	O	-0.341079	0.463899	O	-0.27901	0.879382
426	Dda3937_00126	Energy production and conversion > Anaerobic Respiration > convert pyruvate to lactate	98	ykgE_1	Predicted L-lactate dehydrogenase, Fe-S oxidoreductase subunit YkgE	6	tandem	+	3.09141	5.48555e-09	O	-0.620674	0.769456
427	Dda3937_00127	Energy production and conversion > Anaerobic Respiration > convert pyruvate to lactate	98	ykgG-1	Predicted L-lactate dehydrogenase, hypothetical protein subunit YkgG	6	convergent	+	2.18712	1.03968e-08	O	-0.187978	0.930572
428	Dda3937_04340	Energy production and conversion > Anaerobic Respiration > convert pyruvate to lactate	98	ykgF_1	Predicted L-lactate dehydrogenase, Iron-sulfur cluster-binding subunit YkgF	6	tandem	+	1.69765	1.71925e-07	O	-0.0772255	0.965691
429	Dda3937_02310	Energy production and conversion > Anaerobic Respiration > convert pyruvate to butanediol	1367	budB	Acetolactate synthase, catabolic	3	convergent	+	2.69452	3.79781e-08	O	-0.19256	0.945375
430	Dda3937_02311	Energy production and conversion > Anaerobic Respiration > convert pyruvate to butanediol	1367	budA	Alpha-acetolactate decarboxylase	3	divergent	O	-1.46472	0.0704492	O	-0.443004	0.924264
431	Dda3937_03162	Energy production and conversion > Anaerobic Respiration > convert pyruvate to butanediol	1874	budC	2,3-butanediol dehydrogenase, S-alcohol forming, (R)-acetoin-specific / Acetoin (diacetyl) reductase	8	divergent	-	-2.63821	0.00589911	O	-1.36066	0.634061
432	Dda3937_02312	Energy production and conversion > Anaerobic Respiration > convert pyruvate to butanediol	1368	budR	LysR family transcriptional regulator STM3121	3	divergent	O	-0.617189	0.212866	O	0.435327	0.817054
433	Dda3937_00932	Energy production and conversion > Anaerobic Respiration > other fermentation	582	frsA	fermentation/respiration switch protein, PTS Enzyme IIAGlc-binding protein, binds unphosphorylated form	8	tandem	O	-0.510652	0.237625	O	0.0936165	0.966745
434	Dda3937_00709	Nitrogen metabolism and transport > L glutamate biosynthesis	465	gltB	glutamate synthase, large subunit	2	divergent	O	0.521335	0.0651953	O	0.015631	0.993124
435	Dda3937_00708	Nitrogen metabolism and transport > L glutamate biosynthesis	465	gltD	glutamate synthase, 4Fe-4S protein, small subunit	2	convergent	-	-1.44135	0.0413569	O	0.171427	0.963319
436	Dda3937_01118	Nitrogen metabolism and transport > L-glutamine biosynthesis	692	glnA	glutamine synthetase	11	divergent	-	-1.4339	0.0430195	O	0.434731	0.908727
437	Dda3937_03375	Nitrogen metabolism and transport > L-glutamine biosynthesis	2014	glnB	regulatory protein P-II for glutamine synthetase	8	convergent	-	-0.977873	0.00172229	O	0.38376	0.722352
438	Dda3937_00177	Nitrogen metabolism and transport > L-glutamine biosynthesis	134	glnE	glutamine synthetase adenylyltransferase, modifies glutamine synthase; catalyzes adenylation and deadenylation	9	tandem	O	-0.53846	0.17106	O	0.630233	0.449943
439	Dda3937_00877	Nitrogen metabolism and transport > L-glutamine biosynthesis	550	glnD	uridylyltransferase/uridylyl-removing enzyme	4	tandem	+	1.1939	1.325e-11	O	-0.158981	0.85103
440	Dda3937_01117	Nitrogen metabolism and transport > L-glutamine biosynthesis	691	glnL	sensory histidine kinase in two-component regulatory system with GlnG	11	tandem	O	0.380638	0.0851326	O	-0.345663	0.499622
441	Dda3937_01116	Nitrogen metabolism and transport > L-glutamine biosynthesis	691	glnG	Nitrogen regulation protein NR(I)	11	convergent	-	-0.803432	0.00694092	O	0.415917	0.622393
442	Dda3937_03309	Nitrogen metabolism and transport > L-glutamine biosynthesis	1961	glnK	nitrogen assimilation regulatory protein for GlnL, GlnE, and AmtB	4	tandem	O	0.124701	0.755276	O	0.530645	0.499622
443	Dda3937_03308	Nitrogen metabolism and transport > L-glutamine biosynthesis	1961	amtB	ammonium transporter	4	convergent	+	2.6278	3.53912e-09	+	1.65013	0.00476297
444	Dda3937_02885	Nitrogen metabolism and transport > Glutamine transport	1703	glnH	glutamine transporter subunit; periplasmic binding component of ABC superfamily	5	convergent	+	1.40304	5.73534e-06	+	1.33324	0.000586672
445	Dda3937_02886	Nitrogen metabolism and transport > Glutamine transport	1704	glnP	glutamine transporter subunit; membrane component of ABC superfamily	5	divergent	-	-1.67859	0.000143409	O	0.0694387	0.980266
446	Dda3937_02887	Nitrogen metabolism and transport > Glutamine transport	1704	glnQ	glutamine transporter subunit; ATP-binding component of ABC superfamily	5	tandem	-	-1.55933	8.61916e-07	O	-0.21865	0.890826
447	Dda3937_01843	Nitrogen metabolism and transport > nitrate and nitrite assimilation	1091	nasR	nitrate responsive transcription antiterminator	7	tandem	-	-1.81499	4.22553e-06	O	0.0312413	0.991519
448	Dda3937_01849	Nitrogen metabolism and transport > nitrate and nitrite assimilation	1093	nasA	Assimilatory nitrate reductase large subunit (EC:1,7,99,4)	7	tandem	O	0.169219	0.481672	O	0.232374	0.757797
449	Dda3937_01845	Nitrogen metabolism and transport > nitrate and nitrite assimilation	1093	nasF	Nitrate ABC transporter, nitrate-binding protein	7	tandem	O	0.540385	0.495665	O	0.703934	0.793662
450	Dda3937_01846	Nitrogen metabolism and transport > nitrate and nitrite assimilation	1093	nasE	Nitrate ABC transporter, permease protein	7	tandem	O	1.32071	0.0774382	O	1.69656	0.0816904
451	Dda3937_01847	Nitrogen metabolism and transport > nitrate and nitrite assimilation	1093	nasD	Nitrate ABC transporter, ATP-binding protein	7	tandem	O	0.557456	0.669789	O	0.877393	0.793662
452	Dda3937_01848	Nitrogen metabolism and transport > nitrate and nitrite assimilation	1093	nirB	Nitrite reductase [NAD(P)H] large subunit	7	tandem	O	1.81107	0.122197	O	0.728558	0.847726
453	Dda3937_01850	Nitrogen metabolism and transport > nitrate and nitrite assimilation	1093	nirE	Uroporphyrinogen-III methyltransferase	7	convergent	O	0.853633	0.192465	O	0.5595	0.825378
454	Dda3937_00680	Nitrogen metabolism and transport > nitrate and nitrite assimilation	455	ptsN	sugar-specific enzyme IIA component of PTS	2	tandem	O	0.159736	0.844434	O	0.739725	0.722352
455	Dda3937_00678	Nitrogen metabolism and transport > nitrate and nitrite assimilation	454	ptsO	phosphohistidinoprotein-hexose phosphotransferase component of N-regulated PTS system (Npr)	2	tandem	O	0.202384	0.203147	-	-0.478688	0.0225521
456	Dda3937_00849	Nitrogen metabolism and transport > nitrate and nitrite assimilation	2024	ptsP	PTS system nitrogen assimilation enzyme I component/putative sensory transducer	4	tandem	-	-1.17236	0.00744618	O	-0.206944	0.930572
457	Dda3937_03788	Nitrogen metabolism and transport > nitrate and nitrite assimilation	2314	narK	nitrate/nitrite transporter	6	tandem	+	0.671034	3.7896e-05	O	-0.039082	0.964881
458	Dda3937_00768	Nitrogen metabolism and transport > nitrate and nitrite assimilation	496		ABC transporter nitrate permease	5	tandem	+	1.39868	2.60744e-05	O	-0.0509543	0.980336
459	Dda3937_03791	Nitrogen metabolism and transport > nitrate	2317	narG	nitrate reductase 1, alpha subunit	6	tandem	O	0.157648	0.80004	O	0.1311	0.956227
460	Dda3937_03792	Nitrogen metabolism and transport > nitrate	2317	narH	nitrate reductase 1, beta (Fe-S) subunit	6	tandem	+	1.36057	0.00454228	O	0.449542	0.816596
461	Dda3937_03794	Nitrogen metabolism and transport > nitrate	2317	narI	nitrate reductase 1, gamma (cytochrome b(NR)) subunit	6	convergent	O	0.594487	0.357072	O	-0.133281	0.964881
462	Dda3937_03793	Nitrogen metabolism and transport > nitrate	2317	narJ	molybdenum-cofactor-assembly chaperone subunit (delta subunit) of nitrate reductase 1	6	tandem	O	0.113232	0.781412	O	0.162824	0.929424
463	Dda3937_04073	Nitrogen metabolism and transport > other nitrogen metabolism	2498	can	carbonic anhydrase	8	divergent	O	-0.0646193	0.943245	O	0.363154	0.928378
464	Dda3937_03590	Nitrogen metabolism and transport > other nitrogen metabolism	2176	cynS	Cyanate hydratase	5	convergent	-	-0.79507	0.000189903	O	-0.349836	0.514089
465	Dda3937_03591	Nitrogen metabolism and transport > other nitrogen metabolism	2176		Carbonic anhydrase	5	divergent	O	-0.0483002	0.927135	O	0.0148354	0.994343
466	Dda3937_02457	Nitrogen metabolism and transport > other nitrogen metabolism	1452	cynX	Cyanate transport protein cynX	5	tandem	O	1.72133	0.403254	O	0.803374
467	Dda3937_04568	Nitrogen metabolism and transport > other nitrogen metabolism	2829		Nitrilase/cyanide hydratase and apolipoprotein N-acyltransferase	6	convergent	O	-0.482446	0.212951	O	-0.125156	0.94976
468	Dda3937_01446	Nitrogen metabolism and transport > other nitrogen metabolism	890	nrfD	Nitrite reductase, formate-dependent, anaerobic respiration	3	tandem	O	0.857043	0.138717	O	-0.217364	0.945194
469	Dda3937_01447	Nitrogen metabolism and transport > other nitrogen metabolism	890	nrfC	formate-dependent nitrite reductase, Fe-S protein, anaerobi respiration	3	tandem	+	2.15861	0.00082735	O	0.56051	0.842261
470	Dda3937_02153	Nitrogen metabolism and transport > other nitrogen metabolism	1278	nifJ	Pyruvate-flavodoxin oxidoreductase	9	tandem	O	0.626735	0.56996	O	-0.546167
471	Dda3937_02155	Nitrogen metabolism and transport > other nitrogen metabolism	1280	nifH	Nitrogenase iron protein	9	tandem	O	0.610588	0.43822	O	-0.372926
472	Dda3937_02156	Nitrogen metabolism and transport > other nitrogen metabolism	1280	nifD	Nitrogenase (molybdenum-iron) alpha chain	9	divergent	O	0.747068	0.641853	O	0.84528
473	Dda3937_02157	Nitrogen metabolism and transport > other nitrogen metabolism	1281	nifK	Nitrogenase (molybdenum-iron) beta chain	9	tandem	+	2.03596	0.0023011	O	-0.218455	0.949118
474	Dda3937_02174	Nitrogen metabolism and transport > other nitrogen metabolism	1288	nifW	Nitrogenase-stabilizing/protective protein nifW	9	tandem	O	0.318389	0.653793	O	0.433211	0.87121
475	Dda3937_02158	Nitrogen metabolism and transport > other nitrogen metabolism	1282	nifT	Protein nifT	9	tandem	O	2.86975	0.596469	O	1.21138
476	Dda3937_02159	Nitrogen metabolism and transport > other nitrogen metabolism	1282	nifY	Nitrogenase molybdenum-cofactor synthesis protein NifX	9	tandem	O	-1.31215	0.386427	O	-0.394242
477	Dda3937_02167	Nitrogen metabolism and transport > other nitrogen metabolism	1285		hypothetical protein	9	tandem	O	1.48441	0.257958	O	-2.38079
478	Dda3937_02164	Nitrogen metabolism and transport > other nitrogen metabolism	1285	nifE	Nitrogenase molybdenum-cofactor synthesis protein NifE	9	divergent	O	0.224853	0.75169	O	-0.324954	0.904708
479	Dda3937_02165	Nitrogen metabolism and transport > other nitrogen metabolism	1285	nifN	Nitrogenase molybdenum-cofactor synthesis protein NifN	9	tandem	O	0.866271	0.218976	O	0.177684	0.955686
480	Dda3937_02166	Nitrogen metabolism and transport > other nitrogen metabolism	1285	nifX	Nitrogenase molybdenum-cofactor synthesis protein NifX	9	tandem	O	0.927951	0.149562	O	0.11968	0.963319
481	Dda3937_02171	Nitrogen metabolism and transport > other nitrogen metabolism	1288	nifU	Iron-sulfur cluster assembly scaffold protein NifU	9	divergent	O	-0.215234	0.877588	O	-0.0998083
482	Dda3937_02173	Nitrogen metabolism and transport > other nitrogen metabolism	1288	nifV	Homocitrate synthase	9	tandem	O	-0.77208	0.480453	O	-0.970039
483	Dda3937_02175	Nitrogen metabolism and transport > other nitrogen metabolism	1288	nifZ	Nitrogenase MoFe maturation NifZ protein	9	tandem	O	0.688058	0.394402	O	-0.328244	0.928378
484	Dda3937_02176	Nitrogen metabolism and transport > other nitrogen metabolism	1288	nifM	Peptidyl-prolyl cis-trans isomerase ppiD	9	convergent	O	1.64075	0.42599	O	0.209367
485	Dda3937_02181	Nitrogen metabolism and transport > other nitrogen metabolism	1292	nifB	FeMo cofactor biosynthesis protein NifB	9	tandem	O	0.374367	0.658837	O	-0.576542	0.853639
486	Dda3937_02182	Nitrogen metabolism and transport > other nitrogen metabolism	1292	nifQ	NifQ protein	9	tandem	O	0.462513	0.525878	O	-0.124045	0.968408
487	Dda3937_02172	Nitrogen metabolism and transport > other nitrogen metabolism	1288	nifS	Cysteine desulfurase	9	tandem	O	1.19145	0.297162	O	-0.524579
488	Dda3937_02178	Nitrogen metabolism and transport > other nitrogen metabolism	1290	nifF	Flavodoxin	9	divergent	O	-1.08065	0.277634	O	-0.0648293
489	Dda3937_02179	Nitrogen metabolism and transport > other nitrogen metabolism	1291	nifL	Nitrogen fixation regulatory protein	9	divergent	O	0.856089	0.289179	O	-0.218026	0.955686
490	Dda3937_02180	Nitrogen metabolism and transport > other nitrogen metabolism	1291	nifA	Mo/Fe-nitrogenase-specific transcriptional regulator NifA	9	tandem	O	1.01597	0.128107	O	-0.714485	0.742101
491	Dda3937_02916	Nitrogen metabolism and transport > Opine degradation	1723	accR	Transcriptional repressor of the fructose operon, DeoR family	5	tandem	O	0.836625	0.244693	O	-0.537484	0.852176
492	Dda3937_02913	Nitrogen metabolism and transport > Opine degradation	1723		ABC transporter ATP-binding protein	5	tandem	O	-0.299607	0.793137	O	0.516554
493	Dda3937_02914	Nitrogen metabolism and transport > Opine degradation	1723		Opine transport ATP-binding protein	5	tandem	O	0.331403	0.706811	O	0.10719	0.977634
494	Dda3937_02910	Nitrogen metabolism and transport > Opine degradation	1723		Glycerophosphoryl diester phosphodiesterase	5	tandem	O	0.416426	0.391976	O	0.0510364	0.985911
495	Dda3937_02911	Nitrogen metabolism and transport > Opine degradation	1723		opine transport system permease protein	5	tandem	+	1.69642	0.000127718	O	-0.130831	0.955686
496	Dda3937_02912	Nitrogen metabolism and transport > Opine degradation	1723		ABC transporter, permease protein	5	tandem	O	0.478661	0.485015	O	-0.18167	0.94976
497	Dda3937_02915	Nitrogen metabolism and transport > Opine degradation	1723		Opine ABC transporter, periplasmic oligopeptide-binding protein	5	tandem	O	0.125484	0.893242	O	-0.0712073	0.989523
498	Dda3937_01668	Nitrogen metabolism and transport > Opine degradation	1002		octopine/nopaline transport system ATP-binding protein	8	tandem	O	0.967137	0.11605	O	-0.449456	0.853683
499	Dda3937_01669	Nitrogen metabolism and transport > Opine degradation	1002		octopine/nopaline transport system permease protein	8	tandem	O	-0.14993	0.852899	O	0.680399	0.722352
500	Dda3937_01670	Nitrogen metabolism and transport > Opine degradation	1002		octopine/nopaline transport system permease protein	8	tandem	+	2.26523	0.000214907	O	0.23778	0.939466
501	Dda3937_01671	Nitrogen metabolism and transport > Opine degradation	1002		octopine/nopaline transport system substrate-binding protein	8	tandem	O	0.774747	0.181594	O	1.03528	0.317747
502	Dda3937_03026	Nitrogen metabolism and transport > Opine degradation	1787		Sarcosine oxidase beta subunit	5	divergent	O	1.36766	0.14186	O	0.987164	0.628933
503	Dda3937_02652	Nitrogen metabolism and transport > ureide catabolic	2744	hiuH	Hydroxyisourate hydrolase;HiuH(YedX) hydrolyzes 5-hydroxyisourate producing both allantoin and the intermediate 2-oxo-4-hydroxy-4-carboxy-5-ureidoimidazoline (OHCU) which will spontaneously decay into a racemic mixture of R- and S-allantoin	2	convergent	O	0.0416791	0.92585	O	0.310134	0.831544
504	Dda3937_02651	Nitrogen metabolism and transport > ureide catabolic	2744		Uricase	2	tandem	O	0.613517	0.658837	O	1.2252	0.650309
505	Dda3937_00903	Nitrogen metabolism and transport > ureide catabolic	566		Allophanate hydrolase	8	tandem	O	1.69157	0.0687127	O	0.514427	0.889892
506	Dda3937_00906	Nitrogen metabolism and transport > ureide catabolic	568		Hydantoin racemase	8	tandem	O	0.662671	0.377844	O	0.654943	0.777719
507	Dda3937_00907	Nitrogen metabolism and transport > ureide catabolic	568		Predicted xylanase/chitin deacetylase	8	convergent	O	-0.258938	0.479476	O	0.320783	0.792062
508	Dda3937_00916	Nitrogen metabolism and transport > ureide catabolic	571		Glutamine transport ATP-binding protein glnQ (TC 3,A,1,3,2)	8	tandem	O	-0.339532	0.200123	O	0.151464	0.903312
509	Dda3937_00918	Nitrogen metabolism and transport > ureide catabolic	571	allC	N-carbamoyl-L-amino acid hydrolase, allantoate deiminase	8	convergent	O	0.886997	0.156674	O	0.992583	0.25861
510	Dda3937_00917	Nitrogen metabolism and transport > ureide catabolic	571	pucG	Serine--pyruvate aminotransferase / L-alanine:glyoxylate aminotransferase	8	tandem	O	0.270719	0.501648	O	0.124503	0.945375
511	Dda3937_00914	Nitrogen metabolism and transport > ureide catabolic	571		Amino acid ABC transporter, permease protein, 3-TM region, His/Glu/Gln/Arg/opine	8	tandem	O	-0.125589	0.807149	O	0.516198	0.58333
512	Dda3937_00915	Nitrogen metabolism and transport > ureide catabolic	571		Putative amino acid ABC transporter, permease protein	8	tandem	O	1.18389	0.2509	O	0.537183	0.853683
513	Dda3937_00913	Nitrogen metabolism and transport > ureide catabolic	571		Putative amino acid ABC transporter, periplasmic protein	8	tandem	O	0.203788	0.834546	O	0.761567	0.777704
514	Dda3937_00651	Nitrogen metabolism and transport > ureide catabolic	438		Allophanate hydrolase subunit 2	5	tandem	O	0.103292	0.885724	O	0.4274	0.808213
515	Dda3937_00652	Nitrogen metabolism and transport > ureide catabolic	438		Allophanate hydrolase subunit 1	5	tandem	O	0.0650204	0.887618	O	0.52202	0.533231
516	Dda3937_02462	Nitrogen metabolism and transport > ureide catabolic	1454		Allophanate hydrolase subunit 1 family	5	tandem	O	0.795585	0.139358	O	-0.0641439	0.983879
517	Dda3937_02463	Nitrogen metabolism and transport > ureide catabolic	1454		Allophanate hydrolase subunit 2	5	tandem	+	1.40476	0.0318023	O	-0.427534	0.87121
518	Dda3937_01544	Nitrogen metabolism and transport > ureide catabolic	930	ybgJ	Predicted allophanate hydrolase, subunit 1	5	tandem	+	1.22803	0.0132898	O	-0.359645	0.85736
519	Dda3937_01543	Nitrogen metabolism and transport > ureide catabolic	930	ybgK	Predicted allophanate hydrolase, subunit 2, YbgIJK-Nei might be a protein complex	5	tandem	+	0.983414	0.00278063	O	-0.221615	0.888956
520	Dda3937_01002	Nitrogen metabolism and transport > Urea carboxylase-related ABC transporter	625		Urea carboxylase	11	convergent	+	0.689402	0.0184939	O	-0.2386	0.853683
521	Dda3937_00997	Nitrogen metabolism and transport > Urea carboxylase-related ABC transporter	624		Urea carboxylase-related ABC transporter, periplasmic substrate-binding protein	11	divergent	O	0.91291	0.161162	O	-0.226299	0.945375
522	Dda3937_01000	Nitrogen metabolism and transport > Urea carboxylase-related ABC transporter	624		Urea carboxylase-related aminomethyltransferase	11	tandem	+	1.12089	0.0368971	O	0.346501	0.879382
523	Dda3937_01001	Nitrogen metabolism and transport > Urea carboxylase-related ABC transporter	624		Urea carboxylase-related aminomethyltransferase	11	tandem	O	0.491223	0.595811	O	0.375857
524	Dda3937_00998	Nitrogen metabolism and transport > Urea carboxylase-related ABC transporter	624		Urea carboxylase-related ABC transporter, permease protein	11	tandem	O	0.126766	0.91381	O	0.0679043
525	Dda3937_00999	Nitrogen metabolism and transport > Urea carboxylase-related ABC transporter	624		Urea carboxylase-related ABC transporter, ATPase protein	11	tandem	O	0.655473	0.614718	O	0.0324491
526	Dda3937_00648	Nitrogen metabolism and transport > other nitrogen metabolism?	436	nac	Nitrogen assimilation control protein	5	divergent	O	1.31911	0.166637	O	-0.20491
527	Dda3937_03963	Nitrogen metabolism and transport > other nitrogen metabolism?	2420	pseudo-nac	Nitrogen assimilation control protein	7	tandem	O	0.635076	0.337503	O	1.03451	0.373648
528	Dda3937_00156	Nitrogen metabolism and transport > other nitrogen metabolism?	117	asnC	DNA-binding transcriptional dual regulator	11	tandem	O	1.11914	0.0775287	O	1.35153	0.220891
529	Dda3937_00857	Amino acid metabolism and transport > Amino acid biosynthesis > L-arginine biosynthesis	536	argA	N-acetylglutamate synthase	4	tandem	O	-0.141424	0.774903	O	-0.519818	0.685081
530	Dda3937_02060	Amino acid metabolism and transport > Amino acid biosynthesis > L-arginine biosynthesis	1220	argB	acetylglutamate kinase	10	tandem	-	-2.56016	0.000194045	O	0.388832	0.924264
531	Dda3937_02059	Amino acid metabolism and transport > Amino acid biosynthesis > L-arginine biosynthesis	1220	argC	N-acetyl-gamma-glutamylphosphate reductase	10	divergent	-	-2.44457	4.36296e-05	O	0.285192	0.935431
532	Dda3937_00547	Amino acid metabolism and transport > Amino acid biosynthesis > L-arginine biosynthesis	379	argD	Ornithine aminotransferase; Acetylornithine aminotransferase; N-succinyl-L,L-diaminopimelate aminotransferase	9	convergent	-	-2.31457	1.36373e-05	O	0.294317	0.925334
533	Dda3937_02058	Amino acid metabolism and transport > Amino acid biosynthesis > L-arginine biosynthesis	1219	argE	acetylornithine deacetylase	10	divergent	-	-2.42942	0.000986961	O	0.667481	0.83471
534	Dda3937_01287	Amino acid metabolism and transport > Amino acid biosynthesis > L-arginine biosynthesis	793	argI	Ornithine carbamoyltransferase	2	tandem	-	-1.61214	4.81445e-06	O	0.18668	0.928765
535	Dda3937_00977	Amino acid metabolism and transport > Amino acid biosynthesis > L-arginine biosynthesis	606	argG	argininosuccinate synthetase	11	convergent	-	-2.26771	0.00726254	O	0.46812	0.924264
536	Dda3937_04707	Amino acid metabolism and transport > Amino acid biosynthesis > L-arginine biosynthesis	2928	argH	Argininosuccinate lyase	10	tandem	-	-1.74443	2.42539e-08	O	0.505218	0.549531
537	Dda3937_03530	Amino acid metabolism and transport > Amino acid biosynthesis > L-arginine biosynthesis	2128	argR	DNA-binding transcriptional regulatory protein	3	tandem	-	-2.62014	7.28099e-07	O	0.508815	0.827119
538	Dda3937_00937	Amino acid metabolism and transport > Amino acid biosynthesis > L-proline biosynthesis	584	proA	gamma-glutamylphosphate reductase	8	tandem	O	-1.61443	0.071275	O	0.0823576	0.989224
539	Dda3937_00936	Amino acid metabolism and transport > Amino acid biosynthesis > L-proline biosynthesis	584	proB	gamma-glutamate kinase	8	tandem	O	-0.405728	0.0607412	O	0.11309	0.924264
540	Dda3937_02600	Amino acid metabolism and transport > Amino acid biosynthesis > L-proline biosynthesis	1528	proC	Pyrroline-5-carboxylate reductase	9	tandem	O	-0.0313966	0.909	O	-0.183501	0.847223
541	Dda3937_01905	Amino acid metabolism and transport > Amino acid biosynthesis > conversion of L-ornithine to L-proline	1122		Ornithine cyclodeaminase	4	convergent	-	-0.358885	0.0409151	O	-0.198174	0.731705
542	Dda3937_01906	Amino acid metabolism and transport > Amino acid biosynthesis > conversion of L-ornithine to L-proline	1122		METAL-ACTIVATED PYRIDOXAL ENZYME	4	divergent	O	0.555576	0.434138	O	-0.129028	0.971042
543	Dda3937_00252	Amino acid metabolism and transport > Amino acid biosynthesis > Valine, leucine and isoleucine biosynthesis	180	ilvA	Threonine dehydratase biosynthetic	10	tandem	O	0.71376	0.343003	O	0.768901	0.731605
544	Dda3937_01361	Amino acid metabolism and transport > Amino acid biosynthesis > Valine, leucine and isoleucine biosynthesis	835	ilvB	Acetolactate synthase large subunit	9	tandem	O	-0.260678	0.663875	O	0.104688	0.970997
545	Dda3937_00256	Amino acid metabolism and transport > Amino acid biosynthesis > Valine, leucine and isoleucine biosynthesis	183	ilvC	ketol-acid reductoisomerase, NAD(P)-binding	10	tandem	O	1.0592	0.0599068	O	0.225817	0.941684
546	Dda3937_00251	Amino acid metabolism and transport > Amino acid biosynthesis > Valine, leucine and isoleucine biosynthesis	180	ilvD	dihydroxyacid dehydratase	10	tandem	O	-0.0644258	0.8924	O	-0.0911245	0.963319
547	Dda3937_00250	Amino acid metabolism and transport > Amino acid biosynthesis > Valine, leucine and isoleucine biosynthesis	179	ilvE	branched-chain amino-acid aminotransferase	10	tandem	O	-0.017884	0.978656	O	-0.146095	0.955697
548	Dda3937_00248	Amino acid metabolism and transport > Amino acid biosynthesis > Valine, leucine and isoleucine biosynthesis	179	ilvG	Acetolactate synthase large subunit	10	tandem	O	0.388662	0.311105	O	0.10281	0.955686
549	Dda3937_02451	Amino acid metabolism and transport > Amino acid biosynthesis > Valine, leucine and isoleucine biosynthesis	1448	ilvH	acetolactate synthase III, thiamin-dependent, small subunit	9	tandem	O	0.221733	0.741077	O	0.211805	0.945375
550	Dda3937_02452	Amino acid metabolism and transport > Amino acid biosynthesis > Valine, leucine and isoleucine biosynthesis	1448	ilvI	Acetolactate synthase large subunit	9	tandem	O	-0.633505	0.121736	O	0.283488	0.87817
551	Dda3937_00249	Amino acid metabolism and transport > Amino acid biosynthesis > Valine, leucine and isoleucine biosynthesis	179	ilvM	acetolactate synthase II, small subunit	10	tandem	-	-0.845681	0.00136048	O	-0.116179	0.941676
552	Dda3937_01362	Amino acid metabolism and transport > Amino acid biosynthesis > Valine, leucine and isoleucine biosynthesis	835	ilvN	Acetolactate synthase small subunit	9	convergent	O	0.102212	0.906924	O	-0.267089	0.945375
553	Dda3937_00255	Amino acid metabolism and transport > Amino acid biosynthesis > Valine, leucine and isoleucine biosynthesis	182	ilvY	DNA-binding transcriptional dual regulator	10	divergent	O	0.734117	0.365821	O	0.98335	0.654044
554	Dda3937_04301	Amino acid metabolism and transport > Amino acid biosynthesis > Valine, leucine and isoleucine biosynthesis	2638	leuA	2-isopropylmalate synthase	9	divergent	O	0.283938	0.289179	O	-0.0506083	0.971042
555	Dda3937_04404	Amino acid metabolism and transport > Amino acid biosynthesis > Valine, leucine and isoleucine biosynthesis	2638	leuB	3-isopropylmalate dehydrogenase	9	tandem	O	0.874394	0.310002	O	-0.16274	0.971042
556	Dda3937_01352	Amino acid metabolism and transport > Amino acid biosynthesis > Valine, leucine and isoleucine biosynthesis	2638	leuC	3-isopropylmalate isomerase subunit, dehydratase component	9	tandem	O	0.970311	0.305557	O	-0.0122319	0.996575
557	Dda3937_01353	Amino acid metabolism and transport > Amino acid biosynthesis > Valine, leucine and isoleucine biosynthesis	2638	leuD	3-isopropylmalate isomerase subunit	9	convergent	O	1.46569	0.122752	O	0.184084	0.971042
558	Dda3937_03544	Amino acid metabolism and transport > Amino acid biosynthesis > Valine, leucine and isoleucine biosynthesis	2139		2-isopropylmalate synthase	3	tandem	O	1.08299	0.26231	O	0.287266	0.94976
559	Dda3937_00632	Amino acid metabolism and transport > Amino acid biosynthesis > Valine, leucine and isoleucine biosynthesis	427		Branched-chain amino acid aminotransferase	6	convergent	O	0.883932	0.0871928	O	-0.126905	0.963319
560	Dda3937_04065	Amino acid metabolism and transport > aromatic amino acid family biosynthesis > chorismate biosynthetic process	2491	aroA	3-phosphoshikimate 1-carboxyvinyltransferase	6	tandem	O	-0.806538	0.213695	O	-0.125418	0.968408
561	Dda3937_04183	Amino acid metabolism and transport > aromatic amino acid family biosynthesis > chorismate biosynthetic process	2565	aroB	3-dehydroquinate synthase	10	tandem	-	-1.04525	0.000448835	O	0.013098	0.993658
562	Dda3937_00493	Amino acid metabolism and transport > aromatic amino acid family biosynthesis > chorismate biosynthetic process	346	aroC	Chorismate synthase	7	tandem	O	-0.581667	0.0647186	O	0.0531587	0.977634
563	Dda3937_01528	Amino acid metabolism and transport > aromatic amino acid family biosynthesis > chorismate biosynthetic process	923	aroE	dehydroshikimate reductase, NAD(P)-binding	9	tandem	-	-0.595116	0.0265803	O	0.202663	0.864682
564	Dda3937_01566	Amino acid metabolism and transport > aromatic amino acid family biosynthesis > chorismate biosynthetic process	945	aroF	Phospho-2-dehydro-3-deoxyheptonate aldolase	8	tandem	O	-0.119085	0.649531	O	0.0114654	0.993658
565	Dda3937_03987	Amino acid metabolism and transport > aromatic amino acid family biosynthesis > chorismate biosynthetic process	2437	aroG	Phospho-2-dehydro-3-deoxyheptonate aldolase	5	divergent	-	-5.15708	3.95263e-68	O	-0.891595	0.0775926
566	Dda3937_03522	Amino acid metabolism and transport > aromatic amino acid family biosynthesis > chorismate biosynthetic process	2120	aroH	Phospho-2-dehydro-3-deoxyheptonate aldolase	7	convergent	-	-0.940908	0.000279972	O	0.0384657	0.981218
567	Dda3937_04182	Amino acid metabolism and transport > aromatic amino acid family biosynthesis > chorismate biosynthetic process	2565	aroK	shikimate kinase I	10	tandem	-	-1.21453	9.84528e-05	O	0.153352	0.930572
568	Dda3937_01932	Amino acid metabolism and transport > aromatic amino acid family biosynthesis > chorismate biosynthetic process	1140	aroL	shikimate kinase II	4	tandem	-	-0.621886	0.0019696	O	-0.106617	0.925334
569	Dda3937_04029	Amino acid metabolism and transport > aromatic amino acid family biosynthesis > chorismate biosynthetic process	2465	aroQ	3-dehydroquinate dehydratase	1	tandem	-	-0.641754	0.00583844	O	0.247905	0.769456
570	Dda3937_00722	Amino acid metabolism and transport > aromatic amino acid family biosynthesis > chorismate biosynthetic process	472		Shikimate 5-dehydrogenase	2	tandem	+	0.477294	0.0469657	O	0.113254	0.930572
571	Dda3937_03124	Amino acid metabolism and transport > aromatic amino acid family biosynthesis > chorismate biosynthetic process	1842	tyrR	DNA-binding transcriptional dual regulator, tyrosine-binding	7	tandem	O	0.255154	0.39015	O	-0.329926	0.718502
572	Dda3937_01568	Amino acid metabolism and transport > aromatic amino acid family biosynthesis > Phenylalanine biosynthetic process	946	pheA	Chorismate mutase I / Prephenate dehydratase	8	tandem	O	-0.171476	0.581254	O	-0.253255	0.82072
573	Dda3937_01567	Amino acid metabolism and transport > aromatic amino acid family biosynthesis > tyrosine biosynthetic process	945	tyrA	chorismate mutase/prephenate dehydrogenase	8	convergent	-	-0.645964	0.0407817	O	-0.0992675	0.94976
574	Dda3937_03452	Amino acid metabolism and transport > aromatic amino acid family biosynthesis > tyrosine biosynthetic process	2071	tyrB	tyrosine aminotransferase, tyrosine-repressible, PLP-dependent	9	tandem	-	-3.77567	1.76484e-38	O	-0.553188	0.435692
575	Dda3937_00572	Amino acid metabolism and transport > aromatic amino acid family biosynthesis > tryptophan biosynthetic process	396	trpA	tryptophan synthase, alpha subunit	6	tandem	-	-0.355086	0.0424004	O	-0.0242722	0.981218
576	Dda3937_00573	Amino acid metabolism and transport > aromatic amino acid family biosynthesis > tryptophan biosynthetic process	396	trpB	tryptophan synthase, beta subunit	6	tandem	-	-3.35529	2.04065e-29	O	-0.379364	0.731705
577	Dda3937_00574	Amino acid metabolism and transport > aromatic amino acid family biosynthesis > tryptophan biosynthetic process	396	trpC	Indole-3-glycerol phosphate synthase / Phosphoribosylanthranilate isomerase	6	tandem	-	-2.89142	7.67387e-12	O	-0.520585	0.742101
578	Dda3937_00575	Amino acid metabolism and transport > aromatic amino acid family biosynthesis > tryptophan biosynthetic process	396	trpD	Anthranilate phosphoribosyltransferase	6	tandem	-	-2.63457	1.79014e-19	O	-0.587679	0.362922
579	Dda3937_00577	Amino acid metabolism and transport > aromatic amino acid family biosynthesis > tryptophan biosynthetic process	396	trpE	component I of anthranilate synthase	6	divergent	-	-3.83469	2.17395e-36	O	-0.562713	0.384315
580	Dda3937_00576	Amino acid metabolism and transport > aromatic amino acid family biosynthesis > tryptophan biosynthetic process	396	trpG	Anthranilate synthase, amidotransferase component / Para-aminobenzoate synthase, amidotransferase component like	6	tandem	-	-4.10468	4.02784e-08	O	0.511201	0.892962
581	Dda3937_00401	Amino acid metabolism and transport > aromatic amino acid family biosynthesis > tryptophan biosynthetic process	282	trpR	DNA-binding transcriptional repressor, tryptophan-binding	9	convergent	-	-4.33121	1.82519e-22	O	-0.503297	0.715152
582	Dda3937_03384	Amino acid metabolism and transport > aromatic amino acid family biosynthesis > tryptophan biosynthetic process	2021		Tryptophan synthase beta chain like	8	tandem	-	-0.935373	0.00323234	O	0.34789	0.769456
583	Dda3937_02977	Amino acid metabolism and transport > aromatic amino acid family biosynthesis > L-histidine biosynthesis	1761	hisA	N-(5'-phospho-L-ribosyl-formimino)-5-amino-1-(5'-phosphoribosyl)-4-imidazolecarboxamide isomerase	6	tandem	-	-0.803744	0.000380829	O	-0.0444063	0.973292
584	Dda3937_02975	Amino acid metabolism and transport > aromatic amino acid family biosynthesis > L-histidine biosynthesis	1761	hisB	bifunctional histidinol-phosphatase/imidazoleglycerol-phosphate dehydratase	6	tandem	-	-0.980828	0.0424176	O	-0.2927	0.911608
585	Dda3937_02974	Amino acid metabolism and transport > aromatic amino acid family biosynthesis > L-histidine biosynthesis	1761	hisC	histidinol-phosphate aminotransferase	6	tandem	-	-1.42549	0.00779791	O	-0.0927892	0.977696
586	Dda3937_02973	Amino acid metabolism and transport > aromatic amino acid family biosynthesis > L-histidine biosynthesis	1761	hisD	bifunctional histidinal dehydrogenase/histidinol dehydrogenase	6	tandem	-	-1.20957	0.0364995	O	-0.161764	0.955686
587	Dda3937_02978	Amino acid metabolism and transport > aromatic amino acid family biosynthesis > L-histidine biosynthesis	1761	hisF	imidazole glycerol phosphate synthase, catalytic subunit with HisH	6	tandem	-	-1.20753	0.037102	O	-0.0415358	0.991809
588	Dda3937_02972	Amino acid metabolism and transport > aromatic amino acid family biosynthesis > L-histidine biosynthesis	1761	hisG	ATP phosphoribosyltransferase	6	divergent	O	-0.937265	0.0525666	O	0.0355312	0.991809
589	Dda3937_02976	Amino acid metabolism and transport > aromatic amino acid family biosynthesis > L-histidine biosynthesis	1761	hisH	imidazole glycerol phosphate synthase, glutamine amidotransferase subunit with HisF	6	tandem	-	-2.18684	4.09684e-05	O	0.697966	0.690901
590	Dda3937_02979	Amino acid metabolism and transport > aromatic amino acid family biosynthesis > L-histidine biosynthesis	1761	hisI	bifunctional phosphoribosyl-AMP cyclohydrolase/phosphoribosyl-ATP pyrophosphatase	6	tandem	-	-0.68196	0.0410452	O	-0.341247	0.787763
591	Dda3937_00861	Amino acid metabolism and transport > aromatic amino acid family biosynthesis > L-Glycine and serine biosynthesis	539		D-3-phosphoglycerate dehydrogenase	4	tandem	-	-1.61537	0.000336045	O	0.225726	0.930572
592	Dda3937_00450	Amino acid metabolism and transport > aromatic amino acid family biosynthesis > L-Glycine and serine biosynthesis	315		D-3-phosphoglycerate dehydrogenase	9	tandem	O	-0.109012	0.675766	O	0.0113404	0.993658
593	Dda3937_01041	Amino acid metabolism and transport > aromatic amino acid family biosynthesis > L-Glycine and serine biosynthesis	648		Phosphoserine aminotransferase	11	tandem	O	0.109512	0.742326	O	0.343749	0.681042
594	Dda3937_00407	Amino acid metabolism and transport > aromatic amino acid family biosynthesis > L-Glycine and serine biosynthesis	287	serA	D-3-phosphoglycerate dehydrogenase	9	convergent	O	-0.301644	0.140833	O	0.12343	0.892204
595	Dda3937_02676	Amino acid metabolism and transport > aromatic amino acid family biosynthesis > L-Glycine and serine biosynthesis	1578	serB	Phosphoserine phosphatase	2	divergent	-	-1.40998	3.04184e-11	-	-1.24137	7.61529e-07
596	Dda3937_04327	Amino acid metabolism and transport > aromatic amino acid family biosynthesis > L-Glycine and serine biosynthesis	2653	serC	3-phosphoserine/phosphohydroxythreonine aminotransferase	6	divergent	-	-1.49457	1.80265e-05	O	-0.0622513	0.977634
597	Dda3937_02384	Amino acid metabolism and transport > aromatic amino acid family biosynthesis > L-Glycine and serine biosynthesis	1412	glyA	Serine hydroxymethyltransferase	8	divergent	O	-0.148541	0.414955	O	0.00397366	0.996229
598	Dda3937_01927	Amino acid metabolism and transport > aromatic amino acid family biosynthesis > L-Glycine and serine biosynthesis	1135		Phosphoserine phosphatase	4	convergent	-	-2.64867	4.37232e-08	O	-0.578204	0.757685
599	Dda3937_02049	Amino acid metabolism and transport > aromatic amino acid family biosynthesis > L-cysteine biosynthesis	1210	cysE	serine acetyltransferase	10	tandem	O	-0.0417104	0.902412	O	-0.187727	0.869413
600	Dda3937_01428	Amino acid metabolism and transport > aromatic amino acid family biosynthesis > L-cysteine biosynthesis	876	cysK	cysteine synthase A, O-acetylserine sulfhydrolase A subunit	3	convergent	-	-0.526608	0.0252826	O	-0.021911	0.989224
601	Dda3937_01414	Amino acid metabolism and transport > aromatic amino acid family biosynthesis > L-cysteine biosynthesis	867	cysM	cysteine synthase B (O-acetylserine sulfhydrolase B)	3	tandem	-	-1.1912	5.70396e-06	O	-0.153991	0.924264
602	Dda3937_00588	Amino acid metabolism and transport > aromatic amino acid family biosynthesis > L-cysteine biosynthesis	406	cysB	DNA-binding transcriptional dual regulator, O-acetyl-L-serine-binding	6	convergent	O	-0.38459	0.291049	O	0.0379195	0.985911
603	Dda3937_00138	Amino acid metabolism and transport > aromatic amino acid family biosynthesis > L-cysteine biosynthesis	108		Cysteine synthase	11	tandem	+	1.32087	0.0106374	O	0.393694	0.869046
604	Dda3937_02621	Amino acid metabolism and transport > aromatic amino acid family biosynthesis > L-cysteine biosynthesis	1541		Cysteine synthase	9	divergent	O	1.16781	0.0728504	O	1.54492	0.212587
605	Dda3937_03313	Amino acid metabolism and transport > aromatic amino acid family biosynthesis > L-cysteine biosynthesis	1963		Putative cysteine synthase/cystathionine beta-synthase	4	divergent	-	-1.68282	4.71654e-05	O	0.359855	0.853683
606	Dda3937_00326	Amino acid metabolism and transport > lysine,threonine and methionine biosynthesis > homoserine biosynthetic process	232	asd	aspartate-semialdehyde dehydrogenase, NAD(P)-binding	10	divergent	+	1.35714	0.00839288	-	-1.52247	0.0458371
607	Dda3937_02106	Amino acid metabolism and transport > lysine,threonine and methionine biosynthesis > homoserine biosynthetic process	1247	usg	predicted semialdehyde dehydrogenase	7	tandem	O	-0.76994	0.16871	O	-0.559245	0.781752
608	Dda3937_02135	Amino acid metabolism and transport > lysine,threonine and methionine biosynthesis > homoserine biosynthetic process	1265	lysC	aspartokinase III	9	divergent	-	-0.703186	0.0254213	O	0.315446	0.794548
609	Dda3937_00394	Amino acid metabolism and transport > lysine,threonine and methionine biosynthesis > threonine biosynthesis from homoserine	275	thrA	bifunctional aspartokinase I/homoserine dehydrogenase I	9	tandem	O	-1.1131	0.225799	O	-0.437401	0.929424
610	Dda3937_00393	Amino acid metabolism and transport > lysine,threonine and methionine biosynthesis > threonine biosynthesis from homoserine	275	thrB	homoserine kinase	9	tandem	-	-1.15162	0.00309061	O	0.258354	0.892204
611	Dda3937_00392	Amino acid metabolism and transport > lysine,threonine and methionine biosynthesis > threonine biosynthesis from homoserine	275	thrC	threonine synthase	9	convergent	O	-0.733976	0.053463	O	-0.0499316	0.982026
612	Dda3937_02507	Amino acid metabolism and transport > lysine,threonine and methionine biosynthesis > lysine and diaminopimelate biosynthesis	1479	dapA	dihydrodipicolinate synthase	5	divergent	-	-1.17195	0.000408292	O	-0.00356887	0.997534
613	Dda3937_01391	Amino acid metabolism and transport > lysine,threonine and methionine biosynthesis > lysine and diaminopimelate biosynthesis	853	dapB	dihydrodipicolinate reductase	9	tandem	O	-0.362054	0.14597	O	0.088232	0.945375
614	Dda3937_00342	Amino acid metabolism and transport > lysine,threonine and methionine biosynthesis > lysine and diaminopimelate biosynthesis	243		Dihydrodipicolinate synthase	10	tandem	-	-1.45132	0.0101671	O	-0.467071	0.853683
615	Dda3937_02630	Amino acid metabolism and transport > lysine,threonine and methionine biosynthesis > lysine and diaminopimelate biosynthesis	1546		Dihydrodipicolinate synthase	9	tandem	+	1.97331	7.58016e-13	O	0.146648	0.930572
616	Dda3937_02997	Amino acid metabolism and transport > lysine,threonine and methionine biosynthesis > lysine and diaminopimelate biosynthesis	1771		Dihydrodipicolinate synthase	5	tandem	+	2.8717	2.26756e-08	O	0.777114	0.576627
617	Dda3937_00876	Amino acid metabolism and transport > lysine,threonine and methionine biosynthesis > lysine and diaminopimelate biosynthesis	549	dapD	2,3,4,5-tetrahydropyridine-2-carboxylate N-succinyltransferase	4	tandem	O	-0.746282	0.063814	O	-0.00835457	0.996519
618	Dda3937_02499	Amino acid metabolism and transport > lysine,threonine and methionine biosynthesis > lysine and diaminopimelate biosynthesis	1475	dapE	N-succinyl-L,L-diaminopimelate desuccinylase	5	divergent	-	-1.32551	4.44878e-08	O	-0.260667	0.796474
619	Dda3937_00297	Amino acid metabolism and transport > lysine,threonine and methionine biosynthesis > lysine and diaminopimelate biosynthesis	209	dapF	diaminopimelate epimerase	10	tandem	-	-0.641508	0.000207012	O	0.385586	0.188625
620	Dda3937_02577	Amino acid metabolism and transport > lysine,threonine and methionine biosynthesis > lysine and diaminopimelate biosynthesis	1517	lysA	diaminopimelate decarboxylase, PLP-binding	9	tandem	O	0.117668	0.585319	O	0.17552	0.818163
621	Dda3937_04075	Amino acid metabolism and transport > lysine,threonine and methionine biosynthesis > lysine and diaminopimelate biosynthesis	2500	lysR	DNA-binding transcriptional dual regulator	9	tandem	O	-0.710947	0.0935906	O	-0.560037	0.63517
622	Dda3937_02126	Amino acid metabolism and transport > lysine,threonine and methionine biosynthesis > methionine biosynthesis from homoserine	1257	metA	homoserine transsuccinylase	9	isolated	O	-0.0129304	0.971228	O	-0.514281	0.345362
623	Dda3937_03888	Amino acid metabolism and transport > lysine,threonine and methionine biosynthesis > methionine biosynthesis from homoserine	2375	metB	Cystathionine gamma-synthase	1	divergent	-	-1.02675	0.00882481	O	0.725451	0.373648
624	Dda3937_03889	Amino acid metabolism and transport > lysine,threonine and methionine biosynthesis > methionine biosynthesis from homoserine	2375	metL	bifunctional aspartokinase/homoserine dehydrogenase	1	tandem	O	-1.35758	0.0616147	O	1.50143	0.255409
625	Dda3937_01261	Amino acid metabolism and transport > lysine,threonine and methionine biosynthesis > methionine biosynthesis from homoserine	2736	metC	cystathionine beta-lyase, PLP-dependent	2	divergent	-	-1.38826	1.99569e-05	O	0.419425	0.704046
626	Dda3937_02131	Amino acid metabolism and transport > lysine,threonine and methionine biosynthesis > methionine biosynthesis from homoserine	1261	metH	homocysteine-N5-methyltetrahydrofolate transmethylase, B12-dependent	9	isolated	O	0.0949144	0.792749	O	0.241031	0.853683
627	Dda3937_02053	Amino acid metabolism and transport > lysine,threonine and methionine biosynthesis > methionine biosynthesis from homoserine	1214	metE	5-methyltetrahydropteroyltriglutamate-homocysteine S-methyltransferase	10	tandem	O	0.317825	0.329413	O	-0.127195	0.941684
628	Dda3937_01929	Amino acid metabolism and transport > lysine,threonine and methionine biosynthesis > methionine biosynthesis from homoserine	1137		Methionine synthase II (cobalamin-independent)	4	divergent	-	-2.30266	0.000457381	O	0.869531	0.674352
629	Dda3937_01942	Amino acid metabolism and transport > lysine,threonine and methionine biosynthesis > methionine biosynthesis from homoserine	1146		Methionine synthase II (cobalamin-independent)	4	tandem	-	-0.559932	0.0101203	O	0.634791	0.0692824
630	Dda3937_04145	Amino acid metabolism and transport > lysine,threonine and methionine biosynthesis > methionine biosynthesis from homoserine	2540		5-methyltetrahydropteroyltriglutamate-- homocysteine methyltransferase	6	convergent	-	-2.54823	4.94054e-21	O	0.352703	0.722352
631	Dda3937_03887	Amino acid metabolism and transport > lysine,threonine and methionine biosynthesis > methionine biosynthesis from homoserine	2374	metJ	DNA-binding transcriptional repressor, S-adenosylmethionine-binding	1	tandem	-	-2.7703	7.00121e-09	O	-0.994635	0.325334
632	Dda3937_02052	Amino acid metabolism and transport > lysine,threonine and methionine biosynthesis > methionine biosynthesis from homoserine	1213	metR	DNA-binding transcriptional activator, homocysteine-binding	10	tandem	-	-1.87563	0.000249151	O	1.25535	0.153351
633	Dda3937_01292	Amino acid metabolism and transport > lysine,threonine and methionine biosynthesis > methionine biosynthesis from homoserine	796		Homoserine O-acetyltransferase	2	tandem	-	-1.57479	1.35051e-05	O	0.602384	0.469881
634	Dda3937_00498	Amino acid metabolism and transport > lysine,threonine and methionine biosynthesis > methionine salvage pathway	2689	pfs	5'-methylthioadenosine/S-adenosylhomocysteine nucleosidase	8	tandem	-	-2.09719	8.06017e-10	O	-0.00332057	0.997929
635	Dda3937_00925	Amino acid metabolism and transport > lysine,threonine and methionine biosynthesis > methionine salvage pathway	575	mtrK	5-methylthioribose kinase, methionine biosynthesis	8	tandem	O	0.00746593	0.973931	O	0.0521133	0.952225
636	Dda3937_00924	Amino acid metabolism and transport > lysine,threonine and methionine biosynthesis > methionine salvage pathway	574		Methylthioribose-1-phosphate isomerase	8	tandem	-	-1.63391	0.000842745	O	1.14468	0.182197
637	Dda3937_00921	Amino acid metabolism and transport > lysine,threonine and methionine biosynthesis > methionine salvage pathway	573		Methylthioribulose-1-phosphate dehydratase	8	divergent	-	-1.99348	2.40479e-05	O	1.11041	0.182197
638	Dda3937_00922	Amino acid metabolism and transport > lysine,threonine and methionine biosynthesis > methionine salvage pathway	573	masA	2,3-diketo-5-methylthiopentyl-1-phosphate enolase-phosphatase	8	tandem	-	-1.9077	0.00345034	O	1.24835	0.347237
639	Dda3937_00923	Amino acid metabolism and transport > lysine,threonine and methionine biosynthesis > methionine salvage pathway	573		1,2-dihydroxy-3-keto-5-methylthiopentene dioxygenase	8	convergent	-	-1.25103	0.00394306	O	0.334486	0.853683
640	Dda3937_00920	Amino acid metabolism and transport > lysine,threonine and methionine biosynthesis > methionine salvage pathway	572	ybdL	Methionine aminotransferase, PLP-dependent	8	divergent	-	-1.56231	2.25325e-07	O	0.413338	0.650038
641	Dda3937_03941	Amino acid metabolism and transport > lysine,threonine and methionine biosynthesis > S-adenosyl-L-methionine cycle	2408	luxS	S-ribosylhomocysteine lyase	8	convergent	-	-2.60143	8.65552e-05	O	1.22776	0.384996
642	Dda3937_00420	Amino acid metabolism and transport > lysine,threonine and methionine biosynthesis > S-adenosyl-L-methionine cycle	300	metK	methionine adenosyltransferase 1	9	tandem	-	-0.688605	0.000348532	O	0.0754131	0.945375
643	Dda3937_03656	Amino acid metabolism and transport > interconversion of aspartate and asparagine > aspartate biosynthesis	2222	aspC	aspartate transaminase	7	convergent	-	-1.64262	3.45897e-06	O	0.738553	0.310646
644	Dda3937_01017	Amino acid metabolism and transport > interconversion of aspartate and asparagine > L alanine biosynthesis	634	avtA	valine-pyruvate aminotransferase	11	tandem	-	-1.3571	5.09438e-07	O	-0.373508	0.659441
645	Dda3937_02022	Amino acid metabolism and transport > interconversion of aspartate and asparagine > L alanine biosynthesis	1194		Probable valine-pyruvate aminotransferase	1	convergent	-	-1.16854	0.00765677	O	-0.0220327	0.993658
646	Dda3937_04027	Amino acid metabolism and transport > interconversion of aspartate and asparagine > L alanine biosynthesis	2670	alaA	Valine--pyruvate aminotransferase 2; glutamic-pyruvic transaminase	7	tandem	-	-1.10165	0.00496792	O	-0.247883	0.903338
647	Dda3937_02410	Amino acid metabolism and transport > interconversion of aspartate and asparagine > L alanine biosynthesis	1433	alaC	Valine--pyruvate aminotransferase 3; glutamic-pyruvic transaminase (GPT)	8	divergent	O	-0.274522	0.102683	O	0.179948	0.765008
648	Dda3937_04150	Amino acid metabolism and transport > Amino acid catabolic process > GABA degradation	2544	goaG/gabT/puuE	4-aminobutyrate aminotransferase	6	divergent	-	-0.405626	0.0191763	O	-0.00729214	0.993658
649	Dda3937_02896	Amino acid metabolism and transport > Amino acid catabolic process > GABA degradation	1712		4-aminobutyrate aminotransferase	5	divergent	+	2.01228	2.47732e-07	O	-0.108395	0.957771
650	Dda3937_00642	Amino acid metabolism and transport > Amino acid catabolic process > GABA degradation	433	gabD	Succinate-semialdehyde dehydrogenase [NADP+]	6	tandem	O	-0.0563672	0.88583	O	0.00323987	0.997326
651	Dda3937_00258	Amino acid metabolism and transport > Amino acid catabolic process > proline degradation	185	putA	Proline dehydrogenase (Proline oxidase) / Delta-1-pyrroline-5-carboxylate dehydrogenase	10	tandem	+	1.39946	1.18952e-09	O	-0.110362	0.935431
652	Dda3937_00257	Amino acid metabolism and transport > Amino acid catabolic process > proline degradation	184	putP	proline:sodium symporter	10	tandem	O	-0.390188	0.155308	O	0.150683	0.919496
653	Dda3937_01069	Amino acid metabolism and transport > Amino acid catabolic process > aromatic amino acid catabolic process	665		4-hydroxyphenylpyruvate dioxygenase	11	tandem	-	-1.72596	1.3969e-06	O	0.118485	0.94976
654	Dda3937_01355	Amino acid metabolism and transport > Amino acid catabolic process > aromatic amino acid catabolic process	831	tnaA	Tryptophanase	9	divergent	O	0.011944	0.985048	O	1.29257	0.100914
655	Dda3937_03448	Amino acid metabolism and transport > Amino acid catabolic process > aromatic amino acid catabolic process	2068		Arogenate dehydratase	9	tandem	+	3.59011	7.48975e-18	+	1.50503	0.0267002
656	Dda3937_02868	Amino acid metabolism and transport > Amino acid catabolic process > aromatic amino acid catabolic process	1689		Chorismate mutase I precursor	2	tandem	-	-0.811422	0.00296256	O	0.723949	0.0865526
657	Dda3937_01661	Amino acid metabolism and transport > Amino acid catabolic process > histidine catabolism	998	hutH	Histidine ammonia-lyase, histidine catabolism	8	tandem	O	-0.283995	0.568284	O	0.971612	0.167563
658	Dda3937_01660	Amino acid metabolism and transport > Amino acid catabolic process > histidine catabolism	998	hutU	Urocanate hydratase, histidine catabolism	8	convergent	+	1.80976	4.55362e-05	O	0.0674099	0.979432
659	Dda3937_01666	Amino acid metabolism and transport > Amino acid catabolic process > histidine catabolism	1001	hutC	Histidine utilization repressor?	8	tandem	+	2.24871	9.95566e-13	O	0.0848747	0.960931
660	Dda3937_01667	Amino acid metabolism and transport > Amino acid catabolic process > histidine catabolism	1002		Histidine ammonia-lyase	8	convergent	O	0.272305	0.236939	O	-0.0635123	0.955686
661	Dda3937_01674	Amino acid metabolism and transport > Amino acid catabolic process > histidine catabolism	1004		Imidazolonepropionase	8	divergent	+	0.959381	0.0166144	O	0.549338	0.564563
662	Dda3937_01673	Amino acid metabolism and transport > Amino acid catabolic process > histidine catabolism	1003		Formiminoglutamic iminohydrolase	8	divergent	+	1.38428	0.00201109	O	0.317279	0.879382
663	Dda3937_01675	Amino acid metabolism and transport > Amino acid catabolic process > histidine catabolism	1004		N-formylglutamate deformylase	8	convergent	+	1.28014	0.00060758	O	0.718438	0.342814
664	Dda3937_02306	Amino acid metabolism and transport > Amino acid catabolic process > glycine catabolic process	1364	gcvP	glycine decarboxylase, PLP-dependent, subunit (protein P) of glycine cleavage complex	3	tandem	+	1.68626	0.000127304	O	-0.0838297	0.971042
665	Dda3937_02308	Amino acid metabolism and transport > Amino acid catabolic process > glycine catabolic process	1365	gcvT	aminomethyltransferase, tetrahydrofolate-dependent, subunit (T protein) of glycine cleavage complex	3	tandem	O	-0.0645528	0.880401	O	-0.124692	0.945375
666	Dda3937_02307	Amino acid metabolism and transport > Amino acid catabolic process > glycine catabolic process	1365	gcvH	glycine cleavage complex lipoylprotein	3	tandem	O	0.219379	0.690951	O	0.410951	0.833235
667	Dda3937_02508	Amino acid metabolism and transport > Amino acid catabolic process > glycine catabolic process	1480	gcvR	regulatory protein accessory to GcvA. Required for repression of gcv operon by GcvA; GcvA-GcvR repressor complex disrupted by glycine binding to GcvR	5	divergent	O	-0.151013	0.731076	O	0.708578	0.317747
668	Dda3937_00867	Amino acid metabolism and transport > Amino acid catabolic process > glycine catabolic process	543	gcvA	DNA-binding transcriptional dual regulator	4	tandem	-	-0.931052	0.00191018	O	-0.161551	0.925334
669	Dda3937_02042	Amino acid metabolism and transport > Amino acid catabolic process > glycine catabolic process	1205	kbl	glycine C-acetyltransferase or 2-amino-3-ketobutyrate CoA ligase	10	divergent	O	-0.467398	0.0848884	O	-0.481809	0.396143
670	Dda3937_01685	Amino acid metabolism and transport > Amino acid catabolic process > serine degradation	1010	sdaB	L-serine deaminase II	8	convergent	+	4.1974	3.00202e-14	O	0.928144	0.509155
671	Dda3937_03721	Amino acid metabolism and transport > Amino acid catabolic process > serine degradation	2266	sdaA	L-serine deaminase I	6	convergent	O	-0.20201	0.732396	O	-0.293099	0.916693
672	Dda3937_01146	Amino acid metabolism and transport > Amino acid catabolic process > serine degradation	705	dsdA	D-serine dehydratase	1	tandem	+	1.24127	0.00598321	O	0.142877	0.94976
673	Dda3937_02691	Amino acid metabolism and transport > Amino acid catabolic process > D-Cysteine degradation	1588	dcyD	D-cysteine desulfhydrase, PLP-dependent	5	tandem	O	-0.367073	0.403094	O	0.520159	0.634061
674	Dda3937_02043	Amino acid metabolism and transport > Amino acid catabolic process > threonine degradation	1205	tdh	threonine 3-dehydrogenase, NAD(P)-binding	10	convergent	O	-0.893859	0.347624	O	0.605381	0.85736
675	Dda3937_02989	Amino acid metabolism and transport > Amino acid catabolic process > threonine degradation	1769	tdcB	catabolic threonine dehydratase, PLP-dependent	5	tandem	+	4.52742	3.49743e-20	O	0.108755	0.971042
676	Dda3937_02718	Amino acid metabolism and transport > Amino acid catabolic process > aspartate degradation	1602	aspA	Aspartate ammonia-lyase	3	divergent	O	-0.0973809	0.827089	O	0.367186	0.793662
677	Dda3937_00649	Amino acid metabolism and transport > Amino acid catabolic process > aspartate degradation	437	aatA	Aspartate aminotransferase	5	tandem	+	0.802026	0.00680395	O	0.697501	0.174886
678	Dda3937_01857	Amino acid metabolism and transport > Amino acid catabolic process > aspartate degradation	1098		Aspartate aminotransferase	7	divergent	+	1.28953	0.01892	O	0.408011	0.85736
679	Dda3937_04331	Amino acid metabolism and transport > Amino acid catabolic process > asparagine degradation	2655	ansA	cytoplasmic L-asparaginase I	6	tandem	-	-1.25765	0.0134418	O	0.0280716	0.992048
680	Dda3937_01931	Amino acid metabolism and transport > Amino acid catabolic process > asparagine degradation	1139	ansB	L-asparaginase	4	tandem	-	-2.11381	2.3067e-12	O	-0.612398	0.274841
681	Dda3937_02928	Amino acid metabolism and transport > Amino acid catabolic process > D-alanine degradation	1732	dadA	D-amino acid dehydrogenase	6	tandem	O	-0.03029	0.940872	O	0.390484	0.718502
682	Dda3937_02254	Amino acid metabolism and transport > Amino acid catabolic process > D-alanine degradation	1331	hinT	purine nucleoside phosphoramidase	7	tandem	O	0.375819	0.182863	O	0.619896	0.160973
683	Dda3937_01351	Amino acid metabolism and transport > Amino acid catabolic process > other amino acid related enzymes	829		Acetylornithine deacetylase/Succinyl-diaminopimelate desuccinylase and related deacylases	2	tandem	O	-0.286103	0.372713	O	0.45733	0.538736
684	Dda3937_01925	Amino acid metabolism and transport > Amino acid catabolic process > other amino acid related enzymes	1133		Acetylornithine deacetylase/Succinyl-diaminopimelate desuccinylase and related deacylases	4	divergent	O	0.542308	0.183883	O	0.791034	0.263418
685	Dda3937_03123	Amino acid metabolism and transport > Amino acid catabolic process > other amino acid related enzymes	1841		Acetylornithine deacetylase/Succinyl-diaminopimelate desuccinylase and related deacylases	7	divergent	O	0.954734	0.102131	O	-0.450878	0.853683
686	Dda3937_03188	Amino acid metabolism and transport > Amino acid catabolic process > other amino acid related enzymes	1889		Acetylornithine deacetylase	8	convergent	+	2.55487	5.13504e-06	O	-0.146757	0.963242
687	Dda3937_03183	Amino acid metabolism and transport > Amino acid catabolic process > other amino acid related enzymes	1889		Acetylornithine deacetylase	8	divergent	O	-0.216487	0.642604	O	0.181555	0.914953
688	Dda3937_01188	Amino acid metabolism and transport > Amino acid catabolic process > other amino acid related enzymes	733		Ornithine aminotransferase; Acetylornithine aminotransferase	3	tandem	O	0.616111	0.314579	O	-0.0452102	0.989224
689	Dda3937_00520	Amino acid metabolism and transport > Amino acid catabolic process > other amino acid related enzymes	361		Gamma-aminobutyric-acid receptor	9	tandem	O	0.759017	0.284102	O	0.754567	0.731231
690	Dda3937_00519	Amino acid metabolism and transport > Amino acid catabolic process > other amino acid related enzymes	361		Glutamate decarboxylase	9	divergent	O	0.77346	0.292715	O	0.288045	0.936661
691	Dda3937_02841	Amino acid metabolism and transport > Amino acid catabolic process > other amino acid related enzymes	1676	mnaT	Methionine N-acyltransferase; L-amino acid N-acyltransferase	5	tandem	O	0.296984	0.73434	O	0.0492483
692	Dda3937_02472	Amino acid metabolism and transport > Amino acid transport > Amino acid uptake > glutamate/aspartate transporter	1461	gltI	periplasmic-binding component of an ABC superfamily glutamate/aspartate transporter	5	tandem	-	-0.815899	0.0100934	O	0.0792856	0.958557
693	Dda3937_02473	Amino acid metabolism and transport > Amino acid transport > Amino acid uptake > glutamate/aspartate transporter	1462	gltJ	membrane component of an ABC superfamily glutamate and aspartate transporter	5	tandem	+	0.783719	0.000532073	O	0.450966	0.333246
694	Dda3937_02474	Amino acid metabolism and transport > Amino acid transport > Amino acid uptake > glutamate/aspartate transporter	1462	gltK	membrane component of an ABC superfamily glutamate/aspartate transporter	5	tandem	+	0.726711	0.00694403	O	0.281193	0.781752
695	Dda3937_02475	Amino acid metabolism and transport > Amino acid transport > Amino acid uptake > glutamate/aspartate transporter	1462	gltL	ATP-binding component of an ABC superfamily glutamate/aspartate transporter	5	convergent	+	0.680122	0.0279784	O	0.346971	0.742101
696	Dda3937_04118	Amino acid metabolism and transport > Amino acid transport > Amino acid uptake > glutamate/aspartate transporter	2518	gltP_1	glutamate/aspartate:proton symporter	5	tandem	O	-0.0720124	0.893416	O	0.610964	0.622393
697	Dda3937_04314	Amino acid metabolism and transport > Amino acid transport > Amino acid uptake > glutamate/aspartate transporter	2646	gltP_2	Sodium:dicarboxylate symporter, Proton-glutamate-aspartate transport protein?	5	tandem	-	-1.42683	0.00288826	O	0.786254	0.501411
698	Dda3937_00643	Amino acid metabolism and transport > Amino acid transport > Amino acid uptake > glutamate/aspartate transporter	434		Glutamate Aspartate transport ATP-binding protein gltL (TC 3,A,1,3,4)	5	convergent	O	0.368927	0.178428	O	0.176203	0.887813
699	Dda3937_00644	Amino acid metabolism and transport > Amino acid transport > Amino acid uptake > glutamate/aspartate transporter	434		Glutamate Aspartate transport system permease protein gltK (TC 3,A,1,3,4)	5	tandem	O	0.681214	0.0525666	O	0.676009	0.309231
700	Dda3937_00645	Amino acid metabolism and transport > Amino acid transport > Amino acid uptake > glutamate/aspartate transporter	434		Glutamate Aspartate transport system permease protein gltJ (TC 3,A,1,3,4)	5	tandem	O	0.604293	0.239306	O	0.570248	0.634061
701	Dda3937_01091	Amino acid metabolism and transport > Amino acid transport > Amino acid uptake > glutamate/aspartate transporter	677		Glutamate Aspartate transport system permease protein gltJ (TC 3,A,1,3,4)	11	tandem	O	0.29025	0.660723	O	0.612493	0.592465
702	Dda3937_03402	Amino acid metabolism and transport > Amino acid transport > Amino acid uptake > asparagine transport	2035	ansP	L-asparagine permease	4	tandem	O	1.42152	0.110874	O	-0.345112	0.944439
703	Dda3937_00469	Amino acid metabolism and transport > Amino acid transport > Amino acid uptake > arginine transport	2825	artI	periplasmic-binding component of an ABC superfamily arginine transporter	6	tandem	-	-2.90534	1.99385e-22	O	-0.116927	0.945375
704	Dda3937_04325	Amino acid metabolism and transport > Amino acid transport > Amino acid uptake > arginine transport	2652	artJ	Arginine-binding periplasmic protein 2 precursor	6	tandem	-	-1.84765	0.000206056	O	-0.179902	0.945375
705	Dda3937_00467	Amino acid metabolism and transport > Amino acid transport > Amino acid uptake > arginine transport	2825	artM	arginine transporter subunit; membrane component of ABC superfamily	6	tandem	-	-3.91778	1.99686e-11	O	-0.141141	0.965512
706	Dda3937_02373	Amino acid metabolism and transport > Amino acid transport > Amino acid uptake > arginine transport	2825	artP	arginine transporter subunit; ATP-binding component of ABC superfamily	6	tandem	-	-2.82546	4.05883e-05	O	-0.228297	0.94976
707	Dda3937_00468	Amino acid metabolism and transport > Amino acid transport > Amino acid uptake > arginine transport	2825	artQ	arginine transporter subunit; membrane component of ABC superfamily	6	tandem	O	0.097352	0.806422	O	-0.518807	0.499622
708	Dda3937_03618	Amino acid metabolism and transport > Amino acid transport > Amino acid uptake > lysine transport	2191	lysP	lysine transporter	6	convergent	-	-2.5573	1.78931e-05	O	0.037407	0.992344
709	Dda3937_02021	Amino acid metabolism and transport > Amino acid transport > Amino acid uptake > leucine/isoleucine/valine transporter	1194	livF	leucine/isoleucine/valine transporter subunit; ATP-binding component of ABC superfamily	1	tandem	O	0.287225	0.245689	O	-0.129902	0.924264
710	Dda3937_02020	Amino acid metabolism and transport > Amino acid transport > Amino acid uptake > leucine/isoleucine/valine transporter	1194	livG	leucine/isoleucine/valine transporter subunit; ATP-binding component of ABC superfamily	1	tandem	O	0.11683	0.826466	O	-0.217622	0.929424
711	Dda3937_02019	Amino acid metabolism and transport > Amino acid transport > Amino acid uptake > leucine/isoleucine/valine transporter	1194	livM	leucine/isoleucine/valine transporter subunit; membrane component of ABC superfamily	1	tandem	O	0.332304	0.636794	O	-0.597509	0.801226
712	Dda3937_02018	Amino acid metabolism and transport > Amino acid transport > Amino acid uptake > leucine/isoleucine/valine transporter	1194	livH	leucine/isoleucine/valine transporter subunit; membrane component of ABC superfamily	1	tandem	O	-0.00362833	0.994867	O	-0.494597	0.811628
713	Dda3937_02017	Amino acid metabolism and transport > Amino acid transport > Amino acid uptake > leucine/isoleucine/valine transporter	1193	livK	High-affinity leucine-specific transport system, periplasmic binding protein livK (TC 3,A,1,4,1)	1	divergent	O	-0.135421	0.805461	O	-0.523502	0.731705
714	Dda3937_01943	Amino acid metabolism and transport > Amino acid transport > Amino acid uptake > leucine/isoleucine/valine transporter	1147	brnQ	branched chain amino acid transporter (LIV-II)	4	tandem	+	0.793505	0.0113311	O	-0.177582	0.924264
715	Dda3937_01368	Amino acid metabolism and transport > Amino acid transport > Amino acid uptake > leucine/isoleucine/valine transporter	840		Branched-chain amino acid transport ATP-binding protein livF (TC 3,A,1,4,1)	9	tandem	O	0.0661496	0.892234	O	-0.384222	0.816596
716	Dda3937_01369	Amino acid metabolism and transport > Amino acid transport > Amino acid uptake > leucine/isoleucine/valine transporter	840		Branched-chain amino acid transport ATP-binding protein livG (TC 3,A,1,4,1)	9	tandem	+	1.04906	0.0302245	O	0.660314	0.669567
717	Dda3937_01370	Amino acid metabolism and transport > Amino acid transport > Amino acid uptake > leucine/isoleucine/valine transporter	840		Branched-chain amino acid transport system permease protein livM (TC 3,A,1,4,1)	9	tandem	O	-0.335071	0.593088	O	0.347757	0.892064
718	Dda3937_01371	Amino acid metabolism and transport > Amino acid transport > Amino acid uptake > leucine/isoleucine/valine transporter	840		High-affinity branched-chain amino acid transport system permease protein LivH (TC 3,A,1,4,1)	9	tandem	+	1.51803	0.00712382	O	0.63292	0.764723
719	Dda3937_01372	Amino acid metabolism and transport > Amino acid transport > Amino acid uptake > leucine/isoleucine/valine transporter	841		Branched-chain amino acid ABC transporter, amino acid-binding protein (TC 3,A,1,4,1)	9	divergent	O	0.616444	0.245689	O	-0.310375	0.895762
720	Dda3937_02118	Amino acid metabolism and transport > Amino acid transport > Amino acid uptake > leucine/isoleucine/valine transporter	1254	azlC	Branched-chain amino acid transport protein AzlC	7	tandem	+	1.18994	0.0308007	O	0.738348	0.640887
721	Dda3937_02119	Amino acid metabolism and transport > Amino acid transport > Amino acid uptake > leucine/isoleucine/valine transporter	1254		Branched-chain amino acid transport protein	7	convergent	O	-0.439642	0.60802	O	-0.701857	0.83471
722	Dda3937_04205	Amino acid metabolism and transport > Amino acid transport > Amino acid uptake > Aromatic amino acid transpor	2579	aroP	Aromatic amino acid transport protein aroP	9	tandem	O	-1.14341	0.329413	O	0.540167	0.919496
723	Dda3937_03449	Amino acid metabolism and transport > Amino acid transport > Amino acid uptake > Aromatic amino acid transpor	2069		Aromatic amino acid transport protein aroP	9	divergent	-	-1.44184	3.09419e-09	O	0.389784	0.549531
724	Dda3937_00102	Amino acid metabolism and transport > Amino acid transport > Amino acid uptake > histidine/lysine/arginine/ornithine transporter	78	hisJ	periplasmic-binding component of an ABC superfamily histidine/lysine/arginine/ornithine transporter	7	tandem	O	0.0912832	0.819751	O	0.627846	0.292906
725	Dda3937_04215	Amino acid metabolism and transport > Amino acid transport > Amino acid uptake > histidine/lysine/arginine/ornithine transporter	79	hisM	histidine/lysine/arginine/ornithine transporter subunit; membrane component of ABC superfamily	7	tandem	O	-0.303385	0.34821	O	0.461242	0.538736
726	Dda3937_04214	Amino acid metabolism and transport > Amino acid transport > Amino acid uptake > histidine/lysine/arginine/ornithine transporter	79	hisP	histidine/lysine/arginine/ornithine transporter subunit; ATP-binding component of ABC superfamily	7	convergent	O	-0.528033	0.0924529	O	0.416326	0.628933
727	Dda3937_00103	Amino acid metabolism and transport > Amino acid transport > Amino acid uptake > histidine/lysine/arginine/ornithine transporter	79	hisQ	histidine/lysine/arginine/ornithine transporter subunit; membrane component of ABC superfamily	7	tandem	O	0.213438	0.348469	O	0.431735	0.274841
728	Dda3937_02802	Amino acid metabolism and transport > Amino acid transport > Amino acid uptake > Cystine biosynthesis and transport system	1653		Cystine transport system permease protein	8	convergent	-	-0.693266	0.030001	O	0.188393	0.916693
729	Dda3937_01092	Amino acid metabolism and transport > Amino acid transport > Amino acid uptake > Cystine biosynthesis and transport system	678		Cystine-binding protein	11	tandem	O	0.649871	0.370743	O	-0.377509	0.917051
730	Dda3937_01581	Amino acid metabolism and transport > Amino acid transport > Amino acid uptake > Cystine biosynthesis and transport system	954	fliY	cystine transporter subunit; periplasmic-binding component of ABC superfamily	1	divergent	O	-0.18566	0.877185	O	0.658684	0.884518
731	Dda3937_01580	Amino acid metabolism and transport > Amino acid transport > Amino acid uptake > Cystine biosynthesis and transport system	954	yecS	predicted transporter subunit: membrane component of ABC superfamily	1	tandem	O	0.34305	0.431252	O	0.304077	0.864682
732	Dda3937_03916	Amino acid metabolism and transport > Amino acid transport > Amino acid uptake > methionine uptake transporter	2392	metI	membrane component of DL-methionine uptake transporter (MUT)	8	tandem	-	-0.644124	0.0147581	O	-0.106632	0.941684
733	Dda3937_03917	Amino acid metabolism and transport > Amino acid transport > Amino acid uptake > methionine uptake transporter	2392	metN	ATP-binding component of DL-methionine uptake transporter (MUT)	8	divergent	-	-2.67972	1.03784e-12	O	0.704165	0.321123
734	Dda3937_03915	Amino acid metabolism and transport > Amino acid transport > Amino acid uptake > methionine uptake transporter	2392	metQ	receptor component of DL-methionine uptake transporter (MUT)	8	tandem	-	-1.61602	0.00011094	O	1.12899	0.0936674
735	Dda3937_03008	Amino acid metabolism and transport > Amino acid transport > Amino acid uptake > methionine uptake transporter	1779		Methionine ABC transporter permease protein	5	tandem	-	-2.67996	3.08913e-12	O	0.734451	0.398173
736	Dda3937_03009	Amino acid metabolism and transport > Amino acid transport > Amino acid uptake > methionine uptake transporter	1779		Methionine ABC transporter ATP-binding protein	5	tandem	O	0.421168	0.432704	O	0.155422	0.94976
737	Dda3937_03010	Amino acid metabolism and transport > Amino acid transport > Amino acid uptake > methionine uptake transporter	1779		Methionine ABC transporter substrate-binding protein	5	tandem	O	0.7775	0.255511	O	0.261207	0.940948
738	Dda3937_03489	Amino acid metabolism and transport > Amino acid transport > Amino acid uptake > methionine uptake transporter	2099		Methionine ABC transporter permease protein	6	tandem	O	0.53438	0.409069	O	0.281876	0.925334
739	Dda3937_03490	Amino acid metabolism and transport > Amino acid transport > Amino acid uptake > methionine uptake transporter	2099		Methionine ABC transporter ATP-binding protein	6	tandem	O	-0.580996	0.142951	O	-0.284449	0.85736
740	Dda3937_03491	Amino acid metabolism and transport > Amino acid transport > Amino acid uptake > methionine uptake transporter	2100		Methionine ABC transporter substrate-binding protein	6	divergent	O	0.119476	0.769151	O	-0.226397	0.879382
741	Dda3937_03962	Amino acid metabolism and transport > Amino acid transport > Amino acid uptake > other amino acid uptake	2419	cycA	D-serine/D-alanine/glycine transporter	7	tandem	O	-0.670644	0.0797371	O	-0.0544342	0.980336
742	Dda3937_01684	Amino acid metabolism and transport > Amino acid transport > Amino acid uptake > other amino acid uptake	1010	sdaC	predicted serine transporter	8	tandem	-	-1.03563	1.33209e-05	-	-0.842238	0.0104232
743	Dda3937_00459	Amino acid metabolism and transport > Amino acid transport > Amino acid uptake > other amino acid uptake	319		Glutamine transport ATP-binding protein glnQ (TC 3,A,1,3,2)	9	convergent	O	-0.586079	0.3187	O	-0.0672167	0.985911
744	Dda3937_02804	Amino acid metabolism and transport > Amino acid transport > Amino acid uptake > other amino acid uptake	1653		Glutamine transport system permease protein glnP (TC 3,A,1,3,2)	8	tandem	O	0.704092	0.19995	O	0.00246311	0.998298
745	Dda3937_00653	Amino acid metabolism and transport > Amino acid transport > Amino acid uptake > other amino acid uptake	438		Glutamine ABC transporter, periplasmic glutamine-binding protein (TC 3,A,1,3,2)	5	divergent	O	-1.0483	0.412099	O	-0.0803608	0.989224
746	Dda3937_01090	Amino acid metabolism and transport > Amino acid transport > Amino acid uptake > other amino acid uptake	677		Glutamine transport system permease protein glnP (TC 3,A,1,3,2)	11	convergent	O	0.57747	0.232782	O	0.446797	0.765008
747	Dda3937_00286	Amino acid metabolism and transport > Amino acid transport > Amino acid uptake > other amino acid uptake	201		Amino acid ABC transporter, periplasmic amino acid-binding portion	10	tandem	O	-0.314822	0.551165	O	-0.955295	0.275625
748	Dda3937_00287	Amino acid metabolism and transport > Amino acid transport > Amino acid uptake > other amino acid uptake	202		Amino acid ABC transporter, permease protein	10	tandem	-	-1.18029	0.00207743	O	-0.589359	0.552413
749	Dda3937_00288	Amino acid metabolism and transport > Amino acid transport > Amino acid uptake > other amino acid uptake	202		predicted transporter subunit: ATP-binding component of ABC superfamily, FliY, YecC and YecS may constitute an ABC transport system for the import of L-cystine	10	tandem	-	-1.88663	0.000101001	O	-0.929011	0.356384
750	Dda3937_00456	Amino acid metabolism and transport > Amino acid transport > Amino acid uptake > other amino acid uptake	319		Amino acid ABC transporter, periplasmic amino acid-binding protein	9	tandem	-	-1.23126	0.0132203	O	-0.720989	0.583984
751	Dda3937_00455	Amino acid metabolism and transport > Amino acid transport > Amino acid uptake > other amino acid uptake	319		Amino acid ABC transporter, periplasmic amino acid-binding protein	9	tandem	O	0.960788	0.272732	O	-0.073152	0.986749
752	Dda3937_00458	Amino acid metabolism and transport > Amino acid transport > Amino acid uptake > other amino acid uptake	319		Amino acid ABC transporter, permease protein	9	tandem	O	-1.30125	0.43554	O	0.085636
753	Dda3937_00629	Amino acid metabolism and transport > Amino acid transport > Amino acid uptake > other amino acid uptake	427		ABC transporter permease protein	6	tandem	O	-0.252623	0.813401	O	0.233312
754	Dda3937_00630	Amino acid metabolism and transport > Amino acid transport > Amino acid uptake > other amino acid uptake	427		ABC transporter permease protein	6	tandem	-	-2.90577	0.0196984	O	2.99628	0.0816904
755	Dda3937_00631	Amino acid metabolism and transport > Amino acid transport > Amino acid uptake > other amino acid uptake	427		Putative ABC transport ATP-binding protein	6	tandem	O	-2.30909	0.0738721	O	1.3153	0.685222
756	Dda3937_01796	Amino acid metabolism and transport > Amino acid transport > Amino acid uptake > other amino acid uptake	2773		Amino acid ABC transporter, permease protein	5	tandem	O	-0.0235	0.979594	O	0.426656	0.892064
757	Dda3937_04495	Amino acid metabolism and transport > Amino acid transport > Amino acid uptake > other amino acid uptake	2773		Amino acid ABC transporter, periplasmic amino acid-binding protein	5	tandem	-	-2.10102	2.88179e-05	O	-0.108999	0.968217
758	Dda3937_01578	Amino acid metabolism and transport > Amino acid transport > Amino acid uptake > other amino acid uptake	953	yhdW	Amino acid ABC transporter, periplasmic amino acid-binding protein	1	tandem	-	-2.26724	2.01858e-11	O	-0.04142	0.985911
759	Dda3937_01577	Amino acid metabolism and transport > Amino acid transport > Amino acid uptake > other amino acid uptake	952	yhdX	Putative transport system permease protein	1	tandem	O	0.802049	0.212333	O	1.19378	0.292906
760	Dda3937_01576	Amino acid metabolism and transport > Amino acid transport > Amino acid uptake > other amino acid uptake	952	yhdY	membrane component of an ABC superfamily predicted amino-acid transporter	1	tandem	O	0.153204	0.82991	O	0.65285	0.712103
761	Dda3937_01575	Amino acid metabolism and transport > Amino acid transport > Amino acid uptake > other amino acid uptake	952	yhdZ	Hypothetical amino-acid ABC transporter ATP-binding protein yhdZ. Putative ABC transporter YhdWXYZ	1	tandem	O	-0.571554	0.507565	O	1.18549	0.292453
762	Dda3937_01431	Amino acid metabolism and transport > Amino acid transport > Amino acid uptake > other amino acid uptake	879	yjeH	predicted transporter	3	convergent	O	-0.23413	0.729236	+	1.46183	0.0210494
763	Dda3937_02803	Amino acid metabolism and transport > Amino acid transport > Amino acid uptake > other amino acid uptake	1653		amino acid ABC transporter, ATP-binding protein	8	tandem	O	0.327217	0.13049	O	0.0418852	0.971042
764	Dda3937_00278	Amino acid metabolism and transport > Amino acid transport > Amino acid uptake > other amino acid uptake	198	yifK	Probable transport protein yifK	10	tandem	O	-0.56814	0.614547	O	-0.0778176	0.989224
765	Dda3937_01856	Amino acid metabolism and transport > Amino acid transport > Amino acid uptake > other amino acid uptake	1097		Lysine-arginine-ornithine-binding periplasmic protein	7	convergent	O	0.666049	0.0896221	O	0.826832	0.243887
766	Dda3937_01190	Amino acid metabolism and transport > Amino acid transport > Amino acid uptake > other amino acid uptake	733		AMINO ACID PERMEASE	3	convergent	-	-1.80171	3.13247e-06	O	0.702866	0.381671
767	Dda3937_02805	Amino acid metabolism and transport > Amino acid transport > Amino acid uptake > other amino acid uptake	1653		Putative periplasmic binding protein	8	divergent	O	0.787148	0.176758	O	0.713389	0.634061
768	Dda3937_01217	Amino acid metabolism and transport > Amino acid transport > Amino acid uptake > other amino acid uptake	748		Histidine-binding periplasmic protein precursor	3	convergent	O	-0.352484	0.689877	O	-0.182735	0.95484
769	Dda3937_02631	Amino acid metabolism and transport > Amino acid transport > Amino acid uptake > other amino acid uptake	1546		sodium-solute symporter, putative	9	tandem	-	-1.40248	0.00239487	O	0.578323	0.704046
770	Dda3937_00627	Amino acid metabolism and transport > Amino acid transport > Amino acid uptake > other amino acid uptake	2849		Amino acid ABC transporter, periplasmic amino acid-binding protein	6	convergent	+	2.09541	1.35994e-06	O	0.639896	0.634061
771	Dda3937_02305	Amino acid metabolism and transport > Amino acid transport > Amino acid uptake > Amino acid efflux systems	1363		Threonine efflux protein	3	convergent	O	-0.98678	0.353694	+	2.90269	0.0153264
772	Dda3937_03160	Amino acid metabolism and transport > Amino acid transport > Amino acid uptake > Amino acid efflux systems	1872		Threonine efflux protein	8	tandem	O	-0.0632342	0.881821	O	0.071641	0.96914
773	Dda3937_04522	Amino acid metabolism and transport > Amino acid transport > Amino acid uptake > Amino acid efflux systems	2793		Threonine efflux protein	5	convergent	O	0.0312981	0.886313	O	-0.191624	0.769456
774	Dda3937_02882	Amino acid metabolism and transport > Amino acid transport > Amino acid uptake > Amino acid efflux systems	1700	rhtA	threonine and homoserine efflux system	5	divergent	-	-2.31	1.17255e-05	O	0.293861	0.925334
775	Dda3937_00309	Amino acid metabolism and transport > Amino acid transport > Amino acid uptake > Amino acid efflux systems	217	rhtC	Threonine efflux protein	10	tandem	O	0.356854	0.374529	O	0.617425	0.538736
776	Dda3937_00312	Amino acid metabolism and transport > Amino acid transport > Amino acid uptake > Amino acid efflux systems	220	rhtB	Homoserine/homoserine lactone efflux protein	10	tandem	O	-0.379481	0.458189	O	-0.0442285	0.989224
777	Dda3937_01179	Amino acid metabolism and transport > Amino acid transport > Amino acid uptake > Amino acid efflux systems	726		Threonine efflux protein	3	tandem	-	-1.15026	1.59805e-08	O	-0.422515	0.291539
778	Dda3937_01388	Amino acid metabolism and transport > Amino acid transport > Amino acid uptake > Amino acid efflux systems	850		Threonine efflux protein	9	tandem	O	-0.334852	0.350952	O	-0.153277	0.930572
779	Dda3937_02286	Amino acid metabolism and transport > Amino acid transport > Amino acid uptake > Amino acid efflux systems	1350		Putative threonine efflux protein	3	divergent	-	-1.66421	0.0055525	O	0.302031	0.907847
780	Dda3937_00674	Amino acid metabolism and transport > Amino acid transport > Amino acid uptake > Amino acid efflux systems	450		Homoserine/homoserine lactone efflux protein	2	tandem	+	0.729096	0.0434725	O	-0.179865	0.9305
781	Dda3937_01323	Amino acid metabolism and transport > Amino acid transport > Amino acid uptake > Amino acid efflux systems	815	argO	arginine transporter	2	convergent	-	-0.543375	0.0358652	O	0.101996	0.944439
782	Dda3937_01322	Amino acid metabolism and transport > Amino acid transport > Amino acid uptake > Amino acid efflux systems	814		putative lysine export protein	2	convergent	-	-1.40537	0.00715736	O	-0.612829	0.769456
783	Dda3937_00541	Amino acid metabolism and transport > Amino acid transport > Amino acid uptake > Amino acid efflux systems	374		Transporter, LysE family	9	tandem	O	-1.05716	0.0844058	O	0.0775547	0.982026
784	Dda3937_00895	Amino acid metabolism and transport > Amino acid transport > Amino acid uptake > Amino acid efflux systems	563	ygaH	Probable L-valine exporter. In E. coli the ygaZH mutants are hypersensitive to norvaline	8	tandem	-	-1.26866	0.0157408	O	-0.265106	0.9305
785	Dda3937_00896	Amino acid metabolism and transport > Amino acid transport > Amino acid uptake > Amino acid efflux systems	563	ygaZ	Probable L-valine exporter. In E. coli the ygaZH mutants are hypersensitive to norvaline	8	tandem	-	-0.774264	0.0236203	O	-0.349569	0.792062
786	Dda3937_02449	Amino acid metabolism and transport > Amino acid transport > Amino acid uptake > Amino acid efflux systems	1446	ygaW/alaE	Alanine exporter, inducible; stress-responsive	9	tandem	O	-0.688194	0.0806599	O	0.0232794	0.992471
787	Dda3937_04326	Amino acid metabolism and transport > Amino acid transport > Amino acid uptake > Amino acid efflux systems	2201	cydC	membrane and ATP-binding components of an ABC superfamily cysteine transporter	6	tandem	O	-0.299157	0.708003	O	-0.718169	0.794597
788	Dda3937_03630	Amino acid metabolism and transport > Amino acid transport > Amino acid uptake > Amino acid efflux systems	2201	cydD	cysteine transporter subunit of ABC superfamily	6	tandem	O	0.029481	0.903449	O	-0.303951	0.440785
789	Dda3937_01986	Amino acid metabolism and transport > Amino acid transport > Amino acid uptake > Amino acid efflux systems	1174	eamA	Probable amino acid metabolite efflux pump	1	divergent	O	-0.314403	0.117368	O	-0.385735	0.194539
790	Dda3937_00111	Amino acid metabolism and transport > Amino acid transport > Amino acid uptake > Peptide transport	87		Dipeptide-binding ABC transporter, periplasmic substrate-binding component (TC 3,A,1,5,2)	6	convergent	O	0.453639	0.170339	O	0.241776	0.86107
791	Dda3937_00112	Amino acid metabolism and transport > Amino acid transport > Amino acid uptake > Peptide transport	88		Putative glutathione transporter, ATP-binding component	6	tandem	O	0.0897347	0.798867	O	-0.106614	0.945375
792	Dda3937_00113	Amino acid metabolism and transport > Amino acid transport > Amino acid uptake > Peptide transport	88		Dipeptide transport ATP-binding protein dppD (TC 3,A,1,5,2)	6	tandem	O	-0.0839584	0.87212	O	0.0189513	0.993658
793	Dda3937_00114	Amino acid metabolism and transport > Amino acid transport > Amino acid uptake > Peptide transport	88		Dipeptide transport system permease protein dppC (TC 3,A,1,5,2)	6	tandem	-	-1.03277	0.0354466	O	-0.295281	0.901531
794	Dda3937_00115	Amino acid metabolism and transport > Amino acid transport > Amino acid uptake > Peptide transport	88		Putative transporter, permease protein	6	tandem	O	-0.0170783	0.969572	O	-0.321694	0.816596
795	Dda3937_01019	Amino acid metabolism and transport > Amino acid transport > Amino acid uptake > Peptide transport	636		ABC-type transporter, periplasmic component	11	divergent	O	0.449489	0.0564757	O	-0.486127	0.263557
796	Dda3937_01020	Amino acid metabolism and transport > Amino acid transport > Amino acid uptake > Peptide transport	636		ABC transporter, permease protein	11	tandem	O	-1.02964	0.290408	O	1.63993	0.326677
797	Dda3937_01021	Amino acid metabolism and transport > Amino acid transport > Amino acid uptake > Peptide transport	636		Dipeptide transport system permease protein dppC (TC 3,A,1,5,2)	11	tandem	O	-0.475452	0.644207	O	0.546385	0.847775
798	Dda3937_01022	Amino acid metabolism and transport > Amino acid transport > Amino acid uptake > Peptide transport	636		ABC transporter ATP-binding protein	11	convergent	O	-0.666474	0.505438	O	0.151349	0.965512
799	Dda3937_01346	Amino acid metabolism and transport > Amino acid transport > Amino acid uptake > Peptide transport	829		Dipeptide-binding ABC transporter, periplasmic substrate-binding component (TC 3,A,1,5,2)	2	divergent	O	-0.447021	0.478636	O	0.0410098	0.991477
800	Dda3937_01347	Amino acid metabolism and transport > Amino acid transport > Amino acid uptake > Peptide transport	829		Dipeptide transport system permease protein dppB (TC 3,A,1,5,2)	2	tandem	+	1.23471	1.52563e-05	O	0.663932	0.208316
801	Dda3937_01349	Amino acid metabolism and transport > Amino acid transport > Amino acid uptake > Peptide transport	829		Oligopeptide transport system permease protein oppB (TC 3,A,1,5,1)	2	tandem	O	-0.401923	0.702917	O	0.78183	0.742101
802	Dda3937_01348	Amino acid metabolism and transport > Amino acid transport > Amino acid uptake > Peptide transport	829		Dipeptide transport system permease protein dppC (TC 3,A,1,5,2)	2	tandem	O	1.03217	0.164654	O	0.552822	0.83471
803	Dda3937_01350	Amino acid metabolism and transport > Amino acid transport > Amino acid uptake > Peptide transport	829		Oligopeptide transport ATP-binding protein oppF (TC 3,A,1,5,1)	2	tandem	O	0.172475	0.866777	O	1.10052	0.440785
804	Dda3937_02993	Amino acid metabolism and transport > Amino acid transport > Amino acid uptake > Peptide transport	1770		Dipeptide transport system permease protein dppC (TC 3,A,1,5,2)	5	tandem	O	0.482262	0.596292	O	0.453899	0.884518
805	Dda3937_02994	Amino acid metabolism and transport > Amino acid transport > Amino acid uptake > Peptide transport	1770		Dipeptide transport system permease protein dppB (TC 3,A,1,5,2)	5	tandem	O	-0.25506	0.486863	O	-0.0401986	0.986749
806	Dda3937_02992	Amino acid metabolism and transport > Amino acid transport > Amino acid uptake > Peptide transport	1770		Dipeptide transport ATP-binding protein dppD (TC 3,A,1,5,2)	5	tandem	-	-0.992341	0.00041009	O	0.146756	0.925334
807	Dda3937_02998	Amino acid metabolism and transport > Amino acid transport > Amino acid uptake > Peptide transport	1772		Probable periplasmic dipeptide transport protein	5	divergent	O	-0.515869	0.186851	O	-0.0744834	0.971042
808	Dda3937_03239	Amino acid metabolism and transport > Amino acid transport > Amino acid uptake > Peptide transport	1916		ABC-type dipeptide transport system, periplasmic component	11	divergent	O	-0.033024	0.933377	O	-0.138352	0.93776
809	Dda3937_03240	Amino acid metabolism and transport > Amino acid transport > Amino acid uptake > Peptide transport	1916		Dipeptide transport system permease protein dppB (TC 3,A,1,5,2)	11	tandem	O	-0.595985	0.268831	O	0.263546	0.827119
810	Dda3937_03241	Amino acid metabolism and transport > Amino acid transport > Amino acid uptake > Peptide transport	1916		Dipeptide transport system permease protein dppC (TC 3,A,1,5,2)	11	tandem	O	0.363603	0.573344	O	0.288252	0.879382
811	Dda3937_03242	Amino acid metabolism and transport > Amino acid transport > Amino acid uptake > Peptide transport	1916		Oligopeptide transport ATP-binding protein oppD (TC 3,A,1,5,1)	11	tandem	O	0.0838327	0.916276	O	0.736731	0.538736
812	Dda3937_03243	Amino acid metabolism and transport > Amino acid transport > Amino acid uptake > Peptide transport	1916		ABC transporter, ATP-binding protein	11	tandem	O	-0.400385	0.65172	O	0.0115272	0.996229
813	Dda3937_00839	Amino acid metabolism and transport > Amino acid transport > Amino acid uptake > Peptide transport	525		Dipeptide transport system permease protein dppB (TC 3,A,1,5,2)	5	divergent	O	-0.193182	0.850952	O	0.663086	0.776782
814	Dda3937_00838	Amino acid metabolism and transport > Amino acid transport > Amino acid uptake > Peptide transport	525		Dipeptide transport system permease protein dppC (TC 3,A,1,5,2)	5	tandem	O	0.611325	0.472144	O	-0.31982
815	Dda3937_00837	Amino acid metabolism and transport > Amino acid transport > Amino acid uptake > Peptide transport	525		Oligopeptide transport ATP-binding protein oppD (TC 3,A,1,5,1)	5	tandem	O	0.578188	0.741077	O	-1.10802
816	Dda3937_00835	Amino acid metabolism and transport > Amino acid transport > Amino acid uptake > Peptide transport	525	yddS	Dipeptide-binding ABC transporter, periplasmic substrate-binding component (TC 3,A,1,5,2); Putative hemin-binding lipoprotein	5	convergent	O	0.70949	0.524494	O	-0.0673051
817	Dda3937_00836	Amino acid metabolism and transport > Amino acid transport > Amino acid uptake > Peptide transport	525		Peptide ABC transporter, ATP-binding protein	5	tandem	+	1.29801	0.00325996	O	-0.23629	0.928765
818	Dda3937_02540	Amino acid metabolism and transport > Amino acid transport > Amino acid uptake > Peptide transport	1504	dppA	Dipeptide-binding ABC transporter, periplasmic substrate-binding component (TC 3,A,1,5,2)	1	divergent	O	0.860822	0.294256	O	-0.0801588	0.986749
819	Dda3937_02541	Amino acid metabolism and transport > Amino acid transport > Amino acid uptake > Peptide transport	1505	dppB	dipeptide transporter; membrane component of ABC superfamily	1	tandem	O	-0.00762796	0.98234	O	-0.282353	0.780317
820	Dda3937_02542	Amino acid metabolism and transport > Amino acid transport > Amino acid uptake > Peptide transport	1505	dppC	dipeptide transporter; membrane component of ABC superfamily	1	tandem	O	0.220114	0.594444	O	-0.249611	0.879382
821	Dda3937_02543	Amino acid metabolism and transport > Amino acid transport > Amino acid uptake > Peptide transport	1505	dppD	dipeptide transporter; ATP-binding component of ABC superfamily	1	tandem	O	-0.164348	0.746629	O	-0.121014	0.95484
822	Dda3937_01979	Amino acid metabolism and transport > Amino acid transport > Amino acid uptake > Peptide transport	1505	dppF	dipeptide transporter; ATP-binding component of ABC superfamily	1	convergent	O	-0.104404	0.825031	O	-0.0570147	0.979432
823	Dda3937_02905	Amino acid metabolism and transport > Amino acid transport > Amino acid uptake > Peptide transport	1720		Dipeptide-binding ABC transporter, periplasmic substrate-binding component (TC 3,A,1,5,2)	5	divergent	O	-0.0178927	0.970371	O	-0.381152	0.771976
824	Dda3937_03184	Amino acid metabolism and transport > Amino acid transport > Amino acid uptake > Peptide transport	1889		ABC transport protein, solute binding component	8	tandem	O	-0.401986	0.244693	+	1.30296	0.000252266
825	Dda3937_03185	Amino acid metabolism and transport > Amino acid transport > Amino acid uptake > Peptide transport	1889		ABC transport protein inner membrane component	8	tandem	O	0.401086	0.387837	O	0.401721	0.781585
826	Dda3937_03186	Amino acid metabolism and transport > Amino acid transport > Amino acid uptake > Peptide transport	1889		Dipeptide transport system permease protein dppC (TC 3,A,1,5,2); Putative hemine transporter ATP-binding subunit	8	tandem	O	0.173875	0.781412	O	0.126161	0.94976
827	Dda3937_03187	Amino acid metabolism and transport > Amino acid transport > Amino acid uptake > Peptide transport	1889		Peptide ABC transporter, ATP-binding protein	8	tandem	O	-0.324835	0.706597	O	0.178503	0.955686
828	Dda3937_01246	Amino acid metabolism and transport > Amino acid transport > Amino acid uptake > Peptide transport	767		Oligopeptide transport ATP-binding protein oppF (TC 3,A,1,5,1)	5	tandem	O	-0.518425	0.216743	O	0.212071	0.879382
829	Dda3937_01247	Amino acid metabolism and transport > Amino acid transport > Amino acid uptake > Peptide transport	767		Oligopeptide transport ATP-binding protein oppD (TC 3,A,1,5,1)	5	tandem	O	0.535049	0.227764	O	-0.144292	0.948112
830	Dda3937_01248	Amino acid metabolism and transport > Amino acid transport > Amino acid uptake > Peptide transport	767		Oligopeptide ABC transporter, permease protein	5	tandem	O	-0.368347	0.489516	O	-0.311629	0.88579
831	Dda3937_03326	Amino acid metabolism and transport > Amino acid transport > Amino acid uptake > Peptide transport	1973		Oligopeptide ABC transporter, periplasmic oligopeptide-binding protein oppA (TC 3,A,1,5,1)	6	tandem	O	0.713757	0.298586	O	0.453909	0.879382
832	Dda3937_03328	Amino acid metabolism and transport > Amino acid transport > Amino acid uptake > Peptide transport	1973		Oligopeptide transport ATP-binding protein oppD (TC 3,A,1,5,1)	6	divergent	O	-1.77521	0.199042	O	-0.537764	0.941684
833	Dda3937_03325	Amino acid metabolism and transport > Amino acid transport > Amino acid uptake > Peptide transport	1973		Dipeptide transport system permease protein dppC (TC 3,A,1,5,2)	6	convergent	O	-0.282603	0.853464	O	-0.59204	0.930572
834	Dda3937_03327	Amino acid metabolism and transport > Amino acid transport > Amino acid uptake > Peptide transport	1973		Dipeptide transport ATP-binding protein dppF (TC 3,A,1,5,2)	6	tandem	O	-1.69494	0.249828	O	-0.193934	0.981218
835	Dda3937_03438	Amino acid metabolism and transport > Amino acid transport > Amino acid uptake > Peptide transport	2060		Oligopeptide ABC transporter, periplasmic oligopeptide-binding protein oppA (TC 3,A,1,5,1)	5	convergent	O	-1.58153	0.256422	O	-0.788011	0.915119
836	Dda3937_03439	Amino acid metabolism and transport > Amino acid transport > Amino acid uptake > Peptide transport	2061		Oligopeptide transport system permease protein oppB (TC 3,A,1,5,1)	5	divergent	O	-0.285776	0.674132	O	1.47912	0.0997525
837	Dda3937_03671	Amino acid metabolism and transport > Amino acid transport > Amino acid uptake > Peptide transport	2234		Oligopeptide ABC transporter, periplasmic oligopeptide-binding protein oppA (TC 3,A,1,5,1)	2	tandem	O	0.602909	0.153991	O	0.143642	0.945375
838	Dda3937_03672	Amino acid metabolism and transport > Amino acid transport > Amino acid uptake > Peptide transport	2234		Oligopeptide transport system permease protein oppB (TC 3,A,1,5,1)	2	tandem	O	-0.516579	0.620848	O	1.38416	0.541148
839	Dda3937_03673	Amino acid metabolism and transport > Amino acid transport > Amino acid uptake > Peptide transport	2234		Oligopeptide transport system permease protein oppC (TC 3,A,1,5,1)	2	tandem	O	-0.781335	0.336018	O	0.398074	0.925334
840	Dda3937_04040	Amino acid metabolism and transport > Amino acid transport > Amino acid uptake > Peptide transport	2474		Oligopeptide ABC transporter, periplasmic oligopeptide-binding protein oppA (TC 3,A,1,5,1)	7	convergent	O	-0.726114	0.127438	O	-0.0106315	0.996519
841	Dda3937_04054	Amino acid metabolism and transport > Amino acid transport > Amino acid uptake > Peptide transport	2484	oppA	Oligopeptide ABC transporter, periplasmic oligopeptide-binding protein oppA (TC 3,A,1,5,1)	6	tandem	O	-0.078767	0.808746	O	0.670324	0.108869
842	Dda3937_04053	Amino acid metabolism and transport > Amino acid transport > Amino acid uptake > Peptide transport	2483	oppB	oligopeptide transporter subunit; membrane component of ABC superfamily	6	tandem	-	-0.770902	0.00525077	O	0.339962	0.715152
843	Dda3937_04052	Amino acid metabolism and transport > Amino acid transport > Amino acid uptake > Peptide transport	2483	oppC	Oligopeptide transport system permease protein oppC (TC 3,A,1,5,1)	6	tandem	-	-1.25877	0.000687881	O	-0.213808	0.919496
844	Dda3937_04051	Amino acid metabolism and transport > Amino acid transport > Amino acid uptake > Peptide transport	2483	oppD	oligopeptide transporter subunit; ATP-binding component of ABC superfamily	6	tandem	-	-1.07807	0.0196043	O	-0.0738049	0.977696
845	Dda3937_04050	Amino acid metabolism and transport > Amino acid transport > Amino acid uptake > Peptide transport	2483	oppF	oligopeptide transport protein	6	convergent	-	-1.39576	0.00781006	O	-0.179701	0.948112
846	Dda3937_01274	Amino acid metabolism and transport > Amino acid transport > Amino acid uptake > Peptide transport	786		Homocysteine S-methyltransferase	2	divergent	-	-1.11821	0.024721	O	-0.115016	0.963319
847	Dda3937_01275	Amino acid metabolism and transport > Amino acid transport > Amino acid uptake > Peptide transport	786		ABC transporter, periplasmic binding-protein	2	tandem	-	-2.12388	5.42153e-14	O	0.642284	0.167563
848	Dda3937_01276	Amino acid metabolism and transport > Amino acid transport > Amino acid uptake > Peptide transport	786		ABC transporter, permease protein	2	tandem	-	-2.42749	3.73554e-19	O	0.559645	0.291989
849	Dda3937_01277	Amino acid metabolism and transport > Amino acid transport > Amino acid uptake > Peptide transport	786		ABC transporter, permease protein	2	tandem	-	-2.25096	5.52521e-22	O	0.543723	0.157985
850	Dda3937_01278	Amino acid metabolism and transport > Amino acid transport > Amino acid uptake > Peptide transport	786		Peptide ABC transporter, ATP-binding protein	2	tandem	-	-1.64212	4.40748e-08	O	0.594495	0.274841
851	Dda3937_03102	Amino acid metabolism and transport > Amino acid transport > Amino acid uptake > Peptide transport	1826	cstA	Carbon starvation protein A	7	convergent	-	-2.93881	1.49445e-30	O	0.654182	0.0769784
852	Dda3937_03179	Amino acid metabolism and transport > Amino acid transport > Amino acid uptake > Peptide transport	1886	yjiY	Carbon starvation protein A, controlled by the YehT-YehU two component system	8	tandem	+	5.28032	1.7966e-22	O	0.228632	0.945375
853	Dda3937_00418	Amino acid metabolism and transport > Amino acid transport > Amine and Polyamine metabolism and transport > polyamine biosynthetic	298	speA	biosynthetic arginine decarboxylase, PLP-binding	9	divergent	O	-0.24585	0.810855	O	-1.86584	0.211614
854	Dda3937_03868	Amino acid metabolism and transport > Amino acid transport > Amine and Polyamine metabolism and transport > polyamine biosynthetic	2359		N-carbamoylputrescine amidase (3,5,1,53)	1	tandem	O	0.120965	0.786768	O	0.123508	0.94976
855	Dda3937_03869	Amino acid metabolism and transport > Amino acid transport > Amine and Polyamine metabolism and transport > polyamine biosynthetic	2359		Agmatine deiminase	1	convergent	O	0.425571	0.0837847	O	-0.0918053	0.945194
856	Dda3937_03405	Amino acid metabolism and transport > Amino acid transport > Amine and Polyamine metabolism and transport > polyamine biosynthetic	2038	speC	ornithine decarboxylase, constitutive	4	tandem	O	0.0732716	0.698525	O	-0.0428784	0.955686
857	Dda3937_03980	Amino acid metabolism and transport > Amino acid transport > Amine and Polyamine metabolism and transport > polyamine biosynthetic	17	speD	S-adenosylmethionine decarboxylase	8	tandem	O	0.0585933	0.871736	O	0.277213	0.808213
858	Dda3937_00021	Amino acid metabolism and transport > Amino acid transport > Amine and Polyamine metabolism and transport > polyamine biosynthetic	17	speE	spermidine synthase (putrescine aminopropyltransferase)	8	tandem	-	-2.35958	6.28507e-08	O	0.504081	0.767132
859	Dda3937_01793	Amino acid metabolism and transport > Amino acid transport > Amine and Polyamine metabolism and transport > polyamine biosynthetic	1070	speG	spermidine N1-acetyltransferase	5	convergent	-	-1.34044	8.47687e-10	O	0.41982	0.357374
860	Dda3937_00640	Amino acid metabolism and transport > Amino acid transport > Amine and Polyamine metabolism and transport > polyamine transport	432	potC	Spermidine Putrescine ABC transporter permease component potB (TC_3,A,1,11,1)	6	tandem	O	0.0824313	0.882919	O	0.174107	0.945194
861	Dda3937_00639	Amino acid metabolism and transport > Amino acid transport > Amine and Polyamine metabolism and transport > polyamine transport	432	potB	Spermidine Putrescine ABC transporter permease component potC (TC_3,A,1,11,1)	6	tandem	+	0.811043	0.0271391	+	1.4373	0.000551834
862	Dda3937_00641	Amino acid metabolism and transport > Amino acid transport > Amine and Polyamine metabolism and transport > polyamine transport	432	potD	ABC transporter, periplasmic spermidine putrescine-binding protein potD (TC_3,A,1,11,1)	6	tandem	O	0.686226	0.134134	O	1.03574	0.121785
863	Dda3937_03477	Amino acid metabolism and transport > Amino acid transport > Amine and Polyamine metabolism and transport > polyamine transport	2089	potF	putrescine transporter subunit: periplasmic-binding component of ABC superfamily	6	divergent	+	1.23832	0.00142285	+	1.34006	0.00724175
864	Dda3937_03476	Amino acid metabolism and transport > Amino acid transport > Amine and Polyamine metabolism and transport > polyamine transport	2088	potG	putrescine transporter subunit: ATP-binding component of ABC superfamily	6	tandem	-	-1.73852	0.00426248	O	0.234733	0.945375
865	Dda3937_03475	Amino acid metabolism and transport > Amino acid transport > Amine and Polyamine metabolism and transport > polyamine transport	2088	potH	putrescine transporter subunit: membrane component of ABC superfamily	6	tandem	-	-1.13678	0.0103797	O	-0.185747	0.941684
866	Dda3937_03474	Amino acid metabolism and transport > Amino acid transport > Amine and Polyamine metabolism and transport > polyamine transport	2088	potI	putrescine transporter subunit: membrane component of ABC superfamily	6	tandem	-	-1.26852	0.0144898	O	-0.289698	0.924264
867	Dda3937_03732	Amino acid metabolism and transport > Amino acid transport > Amine and Polyamine metabolism and transport > polyamine transport	34	plaP	Putrescine low affinity permease. Putrescine importer, low affinity; possible cell density sensor	6	convergent	O	-0.436948	0.241153	O	-0.19447	0.924264
868	Dda3937_01637	Amino acid metabolism and transport > Amino acid transport > Amine and Polyamine metabolism and transport > polyamine transport	987		putative spermidine/putrescine transport system ATP-binding protein	6	divergent	O	-0.109442	0.696914	O	-0.169602	0.87492
869	Dda3937_01638	Amino acid metabolism and transport > Amino acid transport > Amine and Polyamine metabolism and transport > polyamine transport	987		putative spermidine/putrescine transport system permease protein	6	tandem	O	0.649328	0.0902905	O	0.210578	0.908727
870	Dda3937_01639	Amino acid metabolism and transport > Amino acid transport > Amine and Polyamine metabolism and transport > polyamine transport	987		putative spermidine/putrescine transport system permease protein	6	tandem	+	1.55692	0.00180275	O	0.187395	0.930572
871	Dda3937_01640	Amino acid metabolism and transport > Amino acid transport > Amine and Polyamine metabolism and transport > polyamine transport	987		putative spermidine/putrescine transport system substrate-binding protein	6	tandem	O	0.852503	0.185889	O	0.522291	0.741283
872	Dda3937_04076	Amino acid metabolism and transport > Amino acid transport > Amine and Polyamine metabolism and transport > polyamine transport	2501		ABC transporter, ATP-binding protein	9	convergent	O	-0.0648749	0.871994	O	0.546203	0.274841
873	Dda3937_04077	Amino acid metabolism and transport > Amino acid transport > Amine and Polyamine metabolism and transport > polyamine transport	2501		ABC transporter, permease protein	9	tandem	O	0.730525	0.148721	O	0.428429	0.825378
874	Dda3937_04149	Amino acid metabolism and transport > Amino acid transport > Amine and Polyamine metabolism and transport > polyamine transport	2543		Putative GntR-family regulatory protein and aminotransferase near polyamine transporter	6	tandem	O	-0.363673	0.655617	O	-0.251038	0.944439
875	Dda3937_04148	Amino acid metabolism and transport > Amino acid transport > Amine and Polyamine metabolism and transport > polyamine transport	2542	ydcT	Putative ABC transporter ATP-binding protein	6	divergent	O	-0.0541896	0.867313	O	0.00864768	0.994343
876	Dda3937_02864	Amino acid metabolism and transport > Amino acid transport > Amine and Polyamine metabolism and transport > Amines and polyamine Catabolic process??	1686	acdS	1-aminocyclopropane-1-carboxylate deaminase catalyzes the conversion of 1-aminocyclopropane-L-carboxylate (ACC), a precursor of the plant hormone ethylene, to alpha-ketobutyrate and ammonia	2	tandem	O	0.422948	0.361384	O	1.12748	0.0617378
881	Dda3937_02687	Amino acid metabolism and transport > Amino acid transport > Amine and Polyamine metabolism and transport > Amines and polyamine Catabolic process??	1585	patD	4-aminobutyraldehyde dehydrogenase, Putrescine AminoTransferase pathway	5	tandem	O	0.494485	0.206333	O	0.203397	0.924264
882	Dda3937_02686	Amino acid metabolism and transport > Amino acid transport > Amine and Polyamine metabolism and transport > Amines and polyamine Catabolic process??	1584	patA	Putrescine:2-oxoglutaric acid aminotransferase	5	tandem	+	2.63643	2.02754e-09	O	0.188643	0.944439
883	Dda3937_03252	Glutathione and thioredoxin metabolism and transport > Utilization of Glutathione as sulfur source	1920	gsiA	glutathione transport system ATP-binding protein; GsiABCD is an ABC transporter system	11	NA	+	2.37336	1.23268e-15	O	-0.446421	0.627692
884	Dda3937_03251	Glutathione and thioredoxin metabolism and transport > Utilization of Glutathione as sulfur source	1919	gsiB	glutathione transport system substrate-binding protein; GsiABCD is an ABC transporter system	11	NA	+	1.55178	0.000365388	O	0.322068	0.858986
885	Dda3937_03250	Glutathione and thioredoxin metabolism and transport > Utilization of Glutathione as sulfur source	1919	gsiC	glutathione transport system permease protein; GsiABCD is an ABC transporter system	11	NA	+	0.781571	0.036724	O	-0.0828093	0.963319
886	Dda3937_03249	Glutathione and thioredoxin metabolism and transport > Utilization of Glutathione as sulfur source	1919	gsiD	Glutathione ABC transporter permease; GsiABCD is an ABC transporter system	11	NA	O	0.733881	0.146673	O	0.0365192	0.991477
887	Dda3937_03247	Glutathione and thioredoxin metabolism and transport > Utilization of Glutathione as sulfur source	1919		D-aminopeptidaseprobably in the operon with GsiABCD involved in glutathione transport	11	tandem	O	0.475917	0.153151	O	-0.250452	0.853683
888	Dda3937_03248	Glutathione and thioredoxin metabolism and transport > Utilization of Glutathione as sulfur source	1919	dmpA	D-aminopeptidease;probably in the operon with GsiABCD involved in glutathione transport	11	isolated	O	-0.110166	0.696914	O	-0.0647913	0.954114
889	Dda3937_03246	Glutathione and thioredoxin metabolism and transport > Utilization of Glutathione as sulfur source	1918	iaaA	Glutathione utilization, isoAsp aminopeptidase, cleaves isoAsp-X dipeptides; Ntn hydrolase; weak L-asparaginase activity in vitro	11	tandem	O	0.0486616	0.923739	O	-0.346947	0.801226
890	Dda3937_01862	Glutathione and thioredoxin metabolism and transport > Utilization of Glutathione as sulfur source	1102	ggt	Gamma-glutamyltranspeptidase	7	convergent	-	-0.775081	0.013113	O	0.134008	0.930572
891	Dda3937_00911	Glutathione and thioredoxin metabolism and transport > Utilization of Glutathione as sulfur source	569		Gamma-glutamyltranspeptidase	8	divergent	+	1.27573	9.37211e-07	O	0.433976	0.538736
892	Dda3937_03972	Glutathione and thioredoxin metabolism and transport > Lactoylglutathione lyase	2427	gloB	predicted hydroxyacylglutathione hydrolase	8	divergent	+	1.71223	0.00265833	O	0.382252	0.883878
893	Dda3937_03357	Glutathione and thioredoxin metabolism and transport > Lactoylglutathione lyase	1997		Hydroxyacylglutathione hydrolase	7	tandem	+	1.81464	0.000897749	O	0.543027	0.811628
894	Dda3937_01969	Glutathione and thioredoxin metabolism and transport > Lactoylglutathione lyase	1165		Hydroxyacylglutathione hydrolase	4	tandem	O	0.440862	0.245271	O	0.0849041	0.965215
895	Dda3937_00470	Glutathione and thioredoxin metabolism and transport > Lactoylglutathione lyase	53	yeiG	S-formylglutathione hydrolase, formaldehyde degradation; S-lactoylglutathione hydrolase, may be involved in methylglyoxal detoxification in the cytoplasm	6	tandem	+	1.65931	0.00427859	O	-0.0673673	0.986006
896	Dda3937_02789	Glutathione and thioredoxin metabolism and transport > Lactoylglutathione lyase	1643		Lactoylglutathione lyase and related lyases	7	tandem	-	-1.00327	0.000931293	O	0.213347	0.879382
897	Dda3937_02801	Glutathione and thioredoxin metabolism and transport > Lactoylglutathione lyase	1652		Lactoylglutathione lyase and related lyases	8	tandem	+	0.774191	0.0173187	O	-0.421985	0.660807
898	Dda3937_03091	Glutathione and thioredoxin metabolism and transport > glutathione synthetase	1540		Putative glutathione synthase	9	tandem	O	0.464666	0.33653	O	0.344222	0.86107
899	Dda3937_03940	Glutathione and thioredoxin metabolism and transport > glutathione synthetase	2407	gshA	gamma-glutamate-cysteine ligase	8	tandem	-	-1.80502	0.0146939	O	-0.230624	0.95152
900	Dda3937_00424	Glutathione and thioredoxin metabolism and transport > glutathione synthetase	303	gshB	glutathione synthetase	9	tandem	O	-0.162125	0.187874	O	0.00661873	0.993124
901	Dda3937_01050	Glutathione and thioredoxin metabolism and transport > Reduction of disulfide bond	654	gor	glutathione oxidoreductase	11	tandem	O	-0.376902	0.127893	O	0.119825	0.930324
902	Dda3937_01601	Glutathione and thioredoxin metabolism and transport > Reduction of disulfide bond	964	grxB	glutaredoxin 2 (Grx2)	6	tandem	O	0.203698	0.42988	O	0.196607	0.850189
903	Dda3937_03481	Glutathione and thioredoxin metabolism and transport > Reduction of disulfide bond	2091	grxA	glutaredoxin 1, redox coenzyme for ribonucleotide reductase (RNR1a)	6	tandem	-	-0.818842	0.00130623	O	0.189159	0.874374
904	Dda3937_00093	Glutathione and thioredoxin metabolism and transport > Reduction of disulfide bond	72	grxD	monothiol glutaredoxin	7	tandem	-	-1.89127	1.55131e-07	O	0.88518	0.168035
905	Dda3937_03891	Glutathione and thioredoxin metabolism and transport > Reduction of disulfide bond	2377		Peroxiredoxin family protein/glutaredoxin	1	tandem	-	-1.42604	7.16337e-08	O	0.0325188	0.985911
906	Dda3937_04121	Glutathione and thioredoxin metabolism and transport > Reduction of disulfide bond	2520	yghU	GSH-dependent disulfide bond oxidoreductase	5	convergent	+	2.14448	0.000105653	O	-0.0886889	0.980266
907	Dda3937_00266	Glutathione and thioredoxin metabolism and transport > Reduction of disulfide bond	192	trxA	thioredoxin 1	10	divergent	O	0.287719	0.401674	O	-0.437455	0.615757
908	Dda3937_00890	Glutathione and thioredoxin metabolism and transport > Reduction of disulfide bond	560	trxC	thioredoxin 2	8	divergent	-	-1.06076	1.06217e-06	O	-0.0648238	0.955686
909	Dda3937_03631	Glutathione and thioredoxin metabolism and transport > Reduction of disulfide bond	2202	trxB	thioredoxin reductase, FAD/NAD(P)-binding	6	divergent	O	-0.0977482	0.832104	O	0.00599993	0.996567
910	Dda3937_00008	Glutathione and thioredoxin metabolism and transport > Reduction of disulfide bond	6		Thioredoxin reductase	8	tandem	O	-0.266148	0.299488	O	-0.131876	0.924264
911	Dda3937_00135	Glutathione and thioredoxin metabolism and transport > Reduction of disulfide bond	105		Thioredoxin-like protein clustered with PA0057	6	tandem	+	0.916089	0.00103251	O	0.132434	0.935431
912	Dda3937_03005	Glutathione and thioredoxin metabolism and transport > Reduction of disulfide bond	1777		putative PQQ enzyme repeat, thioredoxin	5	convergent	+	2.84483	1.85437e-20	O	-0.336413	0.796887
913	Dda3937_00545	Glutathione and thioredoxin metabolism and transport > Reduction of disulfide bond	377	yhfA	Predicted redox protein, regulator of disulfide bond formation	9	tandem	O	-0.387367	0.624087	O	0.372818	0.915119
914	Dda3937_00134	Glutathione and thioredoxin metabolism and transport > Glutathione S-transferase	104		Glutathione S-transferase	6	convergent	O	-0.221657	0.275164	O	-0.0377474	0.969999
915	Dda3937_01237	Glutathione and thioredoxin metabolism and transport > Glutathione S-transferase	762		Glutathione S-transferase, theta	5	convergent	+	2.10996	2.04951e-09	O	-0.541946	0.562798
916	Dda3937_02121	Glutathione and thioredoxin metabolism and transport > Glutathione S-transferase	1255		Glutathione S-transferase	7	tandem	-	-1.00692	0.0307763	O	-1.2494	0.079581
917	Dda3937_02815	Glutathione and thioredoxin metabolism and transport > Glutathione S-transferase	1660		Glutathione S-transferase domain protein	8	tandem	+	1.71233	1.05128e-07	O	0.0165933	0.993658
918	Dda3937_02898	Glutathione and thioredoxin metabolism and transport > Glutathione S-transferase	1714		Glutathione S-transferase	5	convergent	+	1.3654	9.21938e-05	O	0.0335338	0.989224
919	Dda3937_04603	Glutathione and thioredoxin metabolism and transport > Glutathione S-transferase	2852		Glutathione S-transferase	6	tandem	O	-0.00423324	0.989919	O	-0.12513	0.930572
920	Dda3937_04212	Glutathione and thioredoxin metabolism and transport > Glutathione S-transferase	2671	yfcG	GSH-dependent disulfide bond oxidoreductase; weak glutathione S-transferase; GSH-dependent peroxidase; hydrogen peroxide resistance	7	tandem	O	-0.0960271	0.744209	O	0.0747512	0.951342
921	Dda3937_03492	Glutathione and thioredoxin metabolism and transport > Glutathione S-transferase	2101	gstB	predicted glutathione S-transferase	6	tandem	O	-0.397955	0.23299	O	0.0484356	0.979432
922	Dda3937_02730	Glutathione and thioredoxin metabolism and transport > Glutathione S-transferase	1612	yqjG	Possible glutathione S-transferase	3	convergent	O	0.327269	0.0534749	O	-0.182839	0.760482
923	Dda3937_00090	Glutathione and thioredoxin metabolism and transport > Glutathione S-transferase	69	gst	glutathionine S-transferase	7	tandem	O	0.831608	0.183464	O	-0.356907	0.914953
924	Dda3937_01892	Lipid metabolism and transport > fatty acid metabolism > fatty acid biosynthetic process	1114	accA	acetyl-CoA carboxylase, carboxytransferase, alpha subunit	4	tandem	+	1.99039	0.000186168	O	-0.0293115	0.993658
925	Dda3937_04028	Lipid metabolism and transport > fatty acid metabolism > fatty acid biosynthetic process	2465	accB	acetyl CoA carboxylase, BCCP subunit	1	tandem	-	-0.555228	0.00433744	O	0.0142655	0.991809
926	Dda3937_01600	Lipid metabolism and transport > fatty acid metabolism > fatty acid biosynthetic process	2465	accC	acetyl-CoA carboxylase, biotin carboxylase subunit	1	tandem	O	-0.212055	0.525767	O	0.297093	0.801226
927	Dda3937_02103	Lipid metabolism and transport > fatty acid metabolism > fatty acid biosynthetic process	1245	accD	acetyl-CoA carboxylase, beta (carboxyltranferase) subunit	7	tandem	-	-1.29627	0.000759904	O	0.309012	0.861286
928	Dda3937_02460	Lipid metabolism and transport > fatty acid metabolism > fatty acid biosynthetic process	1454		Biotin carboxyl carrier protein	5	tandem	-	-0.538576	0.00482168	O	0.00861453	0.993658
929	Dda3937_02461	Lipid metabolism and transport > fatty acid metabolism > fatty acid biosynthetic process	1454		Biotin carboxylase	5	tandem	+	2.84195	0.0450718	O	-0.317211
930	Dda3937_00647	Lipid metabolism and transport > fatty acid metabolism > fatty acid biosynthetic process	435		Acetyl-CoA carboxylase, biotin carboxyl carrier protein	5	tandem	O	0.814784	0.185227	O	0.0247897	0.993658
931	Dda3937_04204	Lipid metabolism and transport > fatty acid metabolism > fatty acid biosynthetic process	2578	fabD	malonyl-CoA-[acyl-carrier-protein] transacylase	7	tandem	O	0.553176	0.554039	O	1.05303	0.564426
932	Dda3937_04203	Lipid metabolism and transport > fatty acid metabolism > fatty acid biosynthetic process	2578	fabH	3-oxoacyl-[acyl-carrier-protein] synthase III	7	tandem	O	0.00840229	0.975845	O	-0.0901252	0.941684
933	Dda3937_04626	Lipid metabolism and transport > fatty acid metabolism > fatty acid biosynthetic process	2578	fabG	3-oxoacyl-[acyl-carrier-protein] reductase	7	tandem	-	-0.733101	0.000143251	O	-0.349075	0.430357
934	Dda3937_03410	Lipid metabolism and transport > fatty acid metabolism > fatty acid biosynthetic process	2043	fabA	beta-hydroxydecanoyl thioester dehydrase	7	convergent	-	-0.722621	0.0310706	O	0.330783	0.801226
935	Dda3937_01887	Lipid metabolism and transport > fatty acid metabolism > fatty acid biosynthetic process	1113	fabZ	(3R)-hydroxymyristol acyl carrier protein dehydratase	4	tandem	-	-2.0499	1.27621e-10	+	1.0604	0.0267002
936	Dda3937_03108	Lipid metabolism and transport > fatty acid metabolism > fatty acid biosynthetic process	1832	fabI	Enoyl-[acyl-carrier-protein] reductase [NADH]	7	convergent	-	-0.441132	0.0458917	O	0.407324	0.361036
937	Dda3937_02246	Lipid metabolism and transport > fatty acid metabolism > fatty acid biosynthetic process	1327	fabF	3-oxoacyl-[acyl-carrier-protein] synthase, KASII	7	tandem	-	-1.01694	0.00454578	O	0.137383	0.945375
938	Dda3937_02115	Lipid metabolism and transport > fatty acid metabolism > fatty acid biosynthetic process	1251	fabB	3-oxoacyl-[acyl-carrier-protein] synthase I	7	tandem	-	-1.43235	4.93628e-09	O	0.255896	0.806016
939	Dda3937_03279	Lipid metabolism and transport > fatty acid metabolism > fatty acid biosynthetic process	1939		Probable short-chain dehydrogenase	5	convergent	+	0.506499	0.0312251	O	0.414902	0.406722
940	Dda3937_01221	Lipid metabolism and transport > fatty acid metabolism > fatty acid biosynthetic process	750		3-oxoacyl-acyl carrier protein synthase II	3	tandem	O	-0.284025	0.548302	O	-0.800051	0.341704
941	Dda3937_03616	Lipid metabolism and transport > fatty acid metabolism > fatty acid biosynthetic process	2190		3-oxoacyl-[acyl-carrier-protein] synthase, KASIII	6	tandem	O	0.472017	0.389195	O	0.476795	0.771129
942	Dda3937_03894	Lipid metabolism and transport > fatty acid metabolism > fatty acid biosynthetic process	2380	fabR	DNA-binding transcriptional regulatory protein FabR	1	divergent	-	-1.44319	0.000578269	+	2.23942	1.87043e-06
943	Dda3937_01946	Lipid metabolism and transport > fatty acid metabolism > fatty acid biosynthetic process	1150	acpH	ACP phosphodiesterase	4	divergent	O	0.303615	0.430275	O	0.644441	0.371557
944	Dda3937_04625	Lipid metabolism and transport > fatty acid metabolism > fatty acid biosynthetic process	2870	acpP	acyl carrier protein (ACP)	7	tandem	+	0.567957	0.00715547	O	-0.143353	0.891611
945	Dda3937_03854	Lipid metabolism and transport > fatty acid metabolism > fatty acid biosynthetic process	2347	acpS	holo-[acyl-carrier-protein] synthase 1	8	convergent	-	-1.21195	0.00273688	O	0.039417	0.989224
946	Dda3937_03953	Lipid metabolism and transport > fatty acid metabolism > fatty acid biosynthetic process	2416		Acyl carrier protein-like	7	divergent	O	0.0208031	0.945274	O	0.000293856	0.999303
947	Dda3937_00566	Lipid metabolism and transport > fatty acid metabolism > fatty acid biosynthetic process	391	yciA	Acyl-CoA esterase	6	convergent	O	0.417095	0.161685	O	0.166951	0.919496
948	Dda3937_01790	Lipid metabolism and transport > fatty acid metabolism > fatty acid biosynthetic process	1068	tesA	multifunctional acyl-CoA thioesterase I and protease I and lysophospholipase L1	5	tandem	O	0.0615013	0.783611	O	-0.200018	0.748809
949	Dda3937_03307	Lipid metabolism and transport > fatty acid metabolism > fatty acid biosynthetic process	1960	tesB	acyl-CoA thioesterase II	4	tandem	-	-1.01564	7.07949e-06	O	0.0866031	0.945375
950	Dda3937_01044	Lipid metabolism and transport > fatty acid metabolism > fatty acid biosynthetic process	651		putative periplasmic protein	11	convergent	O	0.380732	0.0671613	O	-0.10151	0.925334
951	Dda3937_00926	Lipid metabolism and transport > fatty acid metabolism > fatty acid degradation	576	fadE	medium-long-chain fatty acyl-CoA dehydrogenase	8	tandem	+	1.22844	4.9289e-06	O	-0.210392	0.88579
952	Dda3937_02076	Lipid metabolism and transport > fatty acid metabolism > fatty acid degradation	1229	fadA	3-ketoacyl-CoA thiolase (thiolase I)	10	convergent	+	4.1082	1.61117e-19	O	0.509559	0.790783
953	Dda3937_02077	Lipid metabolism and transport > fatty acid metabolism > fatty acid degradation	1229	fadB	Enoyl-CoA hydratase / Delta(3)-cis-delta(2)-trans-enoyl-CoA isomerase / 3-hydroxyacyl-CoA dehydrogenase / 3-hydroxybutyryl-CoA epimerase	10	divergent	+	3.67609	1.85437e-20	O	0.450239	0.750306
954	Dda3937_00486	Lipid metabolism and transport > fatty acid metabolism > fatty acid degradation	340	fadL	long-chain fatty acid outer membrane transporter	7	tandem	+	3.52749	3.03803e-19	O	0.730422	0.405856
955	Dda3937_00488	Lipid metabolism and transport > fatty acid metabolism > fatty acid degradation	342	fadI	beta-ketoacyl-CoA thiolase, anaerobic, subunit	7	tandem	+	1.02264	4.57758e-06	O	0.0377117	0.978602
956	Dda3937_00489	Lipid metabolism and transport > fatty acid metabolism > fatty acid degradation	342	fadJ	Multifunctional anaerobic fatty acid oxidation complex FadIJ. Enoyl-CoA hydratase / Delta(3)-cis-delta(2)-trans-enoyl-CoA isomerase / 3-hydroxyacyl-CoA dehydrogenase / 3-hydroxybutyryl-CoA epimerase	7	tandem	+	3.04012	3.39623e-12	O	0.64039	0.634061
957	Dda3937_02453	Lipid metabolism and transport > fatty acid metabolism > fatty acid degradation	2705		Long-chain-fatty-acid--CoA ligase	9	tandem	+	3.54575	6.29873e-19	O	-0.00695085	0.996567
958	Dda3937_02926	Lipid metabolism and transport > fatty acid metabolism > fatty acid degradation	1730	fadR	DNA-binding transcriptional dual regulator of fatty acid metabolism	6	tandem	O	-0.132656	0.783912	O	-0.036804	0.989224
959	Dda3937_01423	Lipid metabolism and transport > fatty acid metabolism > fatty acid degradation	873		Enoyl-CoA hydratase	3	tandem	-	-0.75774	0.00695997	O	-0.239267	0.850189
960	Dda3937_02048	Lipid metabolism and transport > Phospholipid transport and metabolism > phospholipid biosynthesis	1209	gpsA	glycerol-3-phosphate dehydrogenase (NAD+)	10	tandem	-	-0.735307	0.00640939	+	0.811726	0.0250781
961	Dda3937_01255	Lipid metabolism and transport > Phospholipid transport and metabolism > phospholipid biosynthesis	772	plsC	1-acyl-sn-glycerol-3-phosphate acyltransferase	2	tandem	-	-0.881661	0.000101823	O	0.413525	0.418049
962	Dda3937_02724	Lipid metabolism and transport > Phospholipid transport and metabolism > phospholipid biosynthesis	1606	plsB	glycerol-3-phosphate O-acyltransferase	3	tandem	-	-1.37075	3.18408e-10	O	0.367331	0.476847
963	Dda3937_04202	Lipid metabolism and transport > Phospholipid transport and metabolism > phospholipid biosynthesis	2578	plsX	fatty acid/phospholipid synthesis protein	7	tandem	-	-0.322649	0.0317555	O	-0.118384	0.85736
964	Dda3937_00171	Lipid metabolism and transport > Phospholipid transport and metabolism > phospholipid biosynthesis	128	plsY	glycerol-3-phosphate acyltransferase PlsY	9	tandem	-	-1.71263	5.88841e-06	O	0.178552	0.93776
965	Dda3937_04310	Lipid metabolism and transport > Phospholipid transport and metabolism > phospholipid biosynthesis	555	cdsA	CDP-diglyceride synthase	4	tandem	O	0.139789	0.590418	O	-0.371731	0.467341
966	Dda3937_00887	Lipid metabolism and transport > Phospholipid transport and metabolism > phospholipid biosynthesis	558	pssA	phosphatidylserine synthase (CDP-diacylglycerol-serine O-phosphatidyltransferase)	8	tandem	-	-1.04909	3.23837e-10	O	0.262465	0.552413
967	Dda3937_04501	Lipid metabolism and transport > Phospholipid transport and metabolism > phospholipid biosynthesis	2778	ybgC	Acyl-CoA thioesterase, involved in phospholipid metabolism. YbgC-ACP interacts with PssA and PlsB	5	tandem	-	-0.659591	4.3586e-05	O	-0.379936	0.188625
968	Dda3937_02150	Lipid metabolism and transport > Phospholipid transport and metabolism > phospholipid biosynthesis	1275	psd	phosphatidylserine decarboxylase	9	tandem	O	-0.0494632	0.884097	O	-0.233594	0.842734
969	Dda3937_03171	Lipid metabolism and transport > Phospholipid transport and metabolism > phospholipid biosynthesis	2692		phosphatidylserine decarboxylase	8	tandem	-	-0.615183	0.0447284	O	-0.0250552	0.991267
970	Dda3937_03958	Lipid metabolism and transport > Phospholipid transport and metabolism > phospholipid biosynthesis	2417	pgsA	CDP-diacylglycerol--glycerol-3-phosphate 3-phosphatidyltransferase	7	tandem	+	1.65048	5.31304e-05	O	-0.0753148	0.977634
971	Dda3937_01959	Lipid metabolism and transport > Phospholipid transport and metabolism > phospholipid biosynthesis	1158	pgpA	phosphatidylglycerophosphatase A	4	convergent	O	-0.104064	0.603737	O	-0.0915347	0.925334
972	Dda3937_04035	Lipid metabolism and transport > Phospholipid transport and metabolism > phospholipid biosynthesis	2470	pgpB	phosphatidylglycerophosphatase B	7	divergent	O	-0.132065	0.56996	O	0.51826	0.10492
973	Dda3937_03382	Lipid metabolism and transport > Phospholipid transport and metabolism > phospholipid biosynthesis	2019	pgpC	Phosphatidylglycerophosphatase C, membrane bound	8	tandem	O	0.571097	0.132117	O	0.033185	0.989523
974	Dda3937_02889	Lipid metabolism and transport > Phospholipid transport and metabolism > phospholipid biosynthesis	1706		Putative phosphatase	5	convergent	O	0.211451	0.514689	O	0.0346424	0.985911
975	Dda3937_02890	Lipid metabolism and transport > Phospholipid transport and metabolism > phospholipid biosynthesis	1707		Putative phosphatase	5	tandem	O	0.500861	0.224421	O	0.148003	0.943301
976	Dda3937_00561	Lipid metabolism and transport > Phospholipid transport and metabolism > phospholipid biosynthesis	2838	clsA	cardiolipin synthase 1	6	tandem	+	1.47564	0.000842647	O	0.539459	0.718502
977	Dda3937_04007	Lipid metabolism and transport > Phospholipid transport and metabolism > phospholipid biosynthesis	2449	clsB	Cardiolipin synthase 2	5	convergent	+	1.17635	1.14544e-07	O	-0.286982	0.710942
978	Dda3937_00776	Lipid metabolism and transport > Phospholipid transport and metabolism > phospholipid biosynthesis	500	cfa_2	Cyclopropane-fatty-acyl-phospholipid synthase	5	divergent	+	1.82576	1.15039e-06	O	-0.727211	0.371557
979	Dda3937_04104	Lipid metabolism and transport > Phospholipid transport and metabolism > phospholipid biosynthesis	2512	cfa_1	Cyclopropane-fatty-acyl-phospholipid synthase	7	convergent	O	-0.81406	0.163682	O	-0.925877	0.467341
980	Dda3937_03000	Lipid metabolism and transport > Phospholipid transport and metabolism > phospholipid biosynthesis	1774	cdh	CDP-diacylglycerol phosphotidylhydrolase	5	tandem	O	0.35489	0.261671	O	0.17838	0.915119
981	Dda3937_00484	Lipid metabolism and transport > Phospholipid transport and metabolism > phospholipid transport	338	mlaA	predicted lipoprotein	7	tandem	-	-0.955553	0.0440821	O	-0.0945254	0.967037
982	Dda3937_00689	Lipid metabolism and transport > Phospholipid transport and metabolism > phospholipid transport	457	mlaF	MlaFEDCB phospholipid ABC transporter; maintains OM lipid asymmetry. MlaFEDCB is a predicted ABC import system that probably maintains outer membrane lipid asymmetry by retrograde import of phospholipids from the outer leaflet of the OM	2	divergent	O	-0.242159	0.258765	O	0.0164173	0.991477
983	Dda3937_00690	Lipid metabolism and transport > Phospholipid transport and metabolism > phospholipid transport	457	mlaE	MlaFEDCB phospholipid ABC transporter; maintains OM lipid asymmetry	2	tandem	O	-0.315631	0.0855522	O	0.0630546	0.945375
984	Dda3937_00691	Lipid metabolism and transport > Phospholipid transport and metabolism > phospholipid transport	457	mlaD	MlaFEDCB phospholipid ABC transporter; maintains OM lipid asymmetry	2	tandem	O	0.0610438	0.816029	O	0.357582	0.450844
985	Dda3937_00693	Lipid metabolism and transport > Phospholipid transport and metabolism > phospholipid transport	457	mlaB	MlaFEDCB phospholipid ABC transporter; maintains OM lipid asymmetry	2	tandem	O	-0.466593	0.0685276	O	-0.115064	0.931419
986	Dda3937_00692	Lipid metabolism and transport > Phospholipid transport and metabolism > phospholipid transport	457	mlaC	MlaFEDCB phospholipid ABC transporter; maintains OM lipid asymmetry	2	tandem	O	-0.394428	0.158404	O	0.0144105	0.993658
987	Dda3937_02725	Lipid metabolism and transport > Phospholipid transport and metabolism > phospholipid recycle	1607	dgkA	diacylglycerol kinase	3	divergent	O	-0.102068	0.700609	O	-0.0284361	0.984373
988	Dda3937_02592	Lipid metabolism and transport > Phospholipid transport and metabolism > phospholipid recycle	1526	aas	bifunctional 2-acylglycerophospho-ethanolamine acyl transferase/acyl-acyl carrier protein synthetase; salvage pathway for reacylation; inner membrane; bifunctional for turnover/incorporation	9	tandem	O	-0.076576	0.841497	O	0.561621	0.310646
989	Dda3937_02593	Lipid metabolism and transport > Phospholipid transport and metabolism > phospholipid recycle	1526	lplT	Lysophospholipid transporter	9	tandem	O	0.230758	0.368973	O	0.12664	0.924953
990	Dda3937_02594	Lipid metabolism and transport > Phospholipid transport and metabolism > phospholipid recycle	1526	elaA	Acetyltransferase	9	convergent	O	0.221996	0.172737	O	0.286178	0.370519
991	Dda3937_00307	Lipid metabolism and transport > Phospholipid transport and metabolism > phospholipases	215	pldA	outer membrane phospholipase A	10	divergent	O	0.832716	0.0598089	O	0.142727	0.94976
992	Dda3937_00313	Lipid metabolism and transport > Phospholipid transport and metabolism > phospholipases	221	pldB	lysophospholipase L(2)	10	divergent	O	0.0769785	0.79471	O	0.165664	0.883809
993	Dda3937_00831	Lipid metabolism and transport > Phospholipid transport and metabolism > phospholipases	522		Phospholipase A1	5	tandem	O	-0.207879	0.374255	O	0.0461817	0.968408
994	Dda3937_02289	Lipid metabolism and transport > Phospholipid transport and metabolism > phospholipases	1352		Phospholipase C 4 precursor	3	divergent	+	0.882577	0.000162269	O	-0.202904	0.853683
995	Dda3937_04709	Lipid metabolism and transport > Phospholipid transport and metabolism > phospholipases	2930		Lipase	5	convergent	+	2.03466	0.000485961	O	-0.258408	0.941684
996	Dda3937_00460	Lipid metabolism and transport > Phospholipid transport and metabolism > phospholipases	320		Lipase	9	convergent	-	-0.513385	0.00476779	+	0.607101	0.0178889
997	Dda3937_04044	Lipid metabolism and transport > Phospholipid transport and metabolism > phospholipases	2478	rssA	Predicted phospholipase	6	divergent	O	-0.574013	0.157549	O	0.550453	0.376585
998	Dda3937_01961	Lipid metabolism and transport > Phospholipid transport and metabolism > Terpenoid backbone biosynthesis	1159	ispA	geranyltranstransferase	4	tandem	+	1.849	2.59175e-08	O	-0.26877	0.868101
999	Dda3937_03525	Lipid metabolism and transport > Phospholipid transport and metabolism > Terpenoid backbone biosynthesis	2123	ispB	octaprenyl diphosphate synthase	3	tandem	O	-0.113901	0.709502	O	-0.0734658	0.955686
1000	Dda3937_03705	Lipid metabolism and transport > Phospholipid transport and metabolism > Terpenoid backbone biosynthesis	2254	ispG	1-hydroxy-2-methyl-2-(E)-butenyl 4-diphosphate synthase	8	tandem	-	-0.693975	0.00416947	O	0.0985602	0.944439
1001	Dda3937_01393	Lipid metabolism and transport > Phospholipid transport and metabolism > Terpenoid backbone biosynthesis	264	ispH	1-hydroxy-2-methyl-2-(E)-butenyl 4-diphosphate reductase, 4Fe-4S protein	9	tandem	-	-0.726638	0.0373971	O	-0.222877	0.89513
1002	Dda3937_00035	Lipid metabolism and transport > Phospholipid transport and metabolism > Terpenoid backbone biosynthesis	28	ispE	4-diphosphocytidyl-2-C-methylerythritol kinase	6	tandem	-	-0.651066	0.0325385	O	-0.0571042	0.973374
1003	Dda3937_03907	Lipid metabolism and transport > Phospholipid transport and metabolism > Terpenoid backbone biosynthesis	2387	ispF	2-C-methyl-D-erythritol 2,4-cyclodiphosphate synthase	9	tandem	-	-1.17406	0.00326822	O	-0.169243	0.941684
1004	Dda3937_03906	Lipid metabolism and transport > Phospholipid transport and metabolism > Terpenoid backbone biosynthesis	2387	ispD	2-C-methyl-D-erythritol 4-phosphate cytidylyltransferase	9	tandem	-	-1.13842	0.000269199	O	-0.278049	0.827119
1005	Dda3937_00884	Lipid metabolism and transport > Phospholipid transport and metabolism > Terpenoid backbone biosynthesis	555	ispU	undecaprenyl pyrophosphate synthetase (di-trans,poly-cis-decaprenylcistransferase)	4	tandem	-	-0.543799	0.013785	O	0.0615398	0.955686
1006	Dda3937_01960	Lipid metabolism and transport > Phospholipid transport and metabolism > Terpenoid backbone biosynthesis	1159	dxs	1-deoxyxylulose-5-phosphate synthase, thiamine-requiring, FAD-requiring	4	convergent	-	-0.929869	1.0753e-05	O	0.0227537	0.986749
1007	Dda3937_00883	Lipid metabolism and transport > Phospholipid transport and metabolism > Terpenoid backbone biosynthesis	554	dxr	1-deoxy-d-xylulose 5-phosphate reductoisomerase	4	tandem	O	-0.372151	0.268831	O	0.0185554	0.992471
1008	Dda3937_00714	Lipid metabolism and transport > Phospholipid transport and metabolism > Terpenoid backbone biosynthesis	468	elbB	isoprenoid biosynthesis protein with amidotransferase-like domain	2	tandem	+	1.06545	0.000512587	O	0.239429	0.869046
1009	Dda3937_00097	Nucleotide metabolism and transport > purine nucleotide biosynthetic process	2861	purR	purine regulon regulation; DNA-binding transcriptional repressor, hypoxanthine-binding	7	divergent	O	0.344508	0.430117	O	0.198928	0.9305
1010	Dda3937_00244	Nucleotide metabolism and transport > purine nucleotide biosynthetic process	175	purH	phosphoribosylaminoimidazolecarboxamide formyltransferase/IMP cyclohydrolase	1	divergent	-	-2.6265	1.00576e-08	O	-1.1703	0.150083
1011	Dda3937_01682	Nucleotide metabolism and transport > purine nucleotide biosynthetic process	1009	purE	N5-carboxyaminoimidazole ribonucleotide mutase	8	tandem	-	-1.59329	6.23731e-05	O	-0.739487	0.405856
1012	Dda3937_01683	Nucleotide metabolism and transport > purine nucleotide biosynthetic process	1009	purK	N5-carboxyaminoimidazole ribonucleotide synthase	8	tandem	-	-3.60562	2.84156e-08	O	-1.39954	0.255409
1013	Dda3937_02505	Nucleotide metabolism and transport > purine nucleotide biosynthetic process	1478	purC	phosphoribosylaminoimidazole-succinocarboxamide synthetase	5	tandem	-	-3.92574	4.98028e-09	O	-1.66138	0.167563
1014	Dda3937_00243	Nucleotide metabolism and transport > purine nucleotide biosynthetic process	175	purD	phosphoribosylglycinamide synthetase phosphoribosylamine-glycine ligase	1	convergent	-	-1.8053	1.07306e-09	O	-0.312193	0.801226
1015	Dda3937_02099	Nucleotide metabolism and transport > purine nucleotide biosynthetic process	1243	purF	amidophosphoribosyltransferase	7	tandem	-	-1.90836	5.09815e-09	-	-1.2513	0.0069239
1016	Dda3937_03379	Nucleotide metabolism and transport > purine nucleotide biosynthetic process	2016	purL	phosphoribosylformyl-glycineamide synthetase	8	divergent	-	-2.47838	1.18193e-07	O	-0.990625	0.309763
1017	Dda3937_03571	Nucleotide metabolism and transport > purine nucleotide biosynthetic process	2159	purT	phosphoribosylglycinamide formyltransferase 2	6	tandem	-	-2.7035	4.41693e-08	-	-1.71043	0.0178889
1018	Dda3937_02515	Nucleotide metabolism and transport > purine nucleotide biosynthetic process	1485	purM	phosphoribosylaminoimidazole synthetase	5	divergent	-	-1.17178	0.00501385	O	-1.15764	0.0816904
1019	Dda3937_02516	Nucleotide metabolism and transport > purine nucleotide biosynthetic process	1485	purN	phosphoribosylglycinamide formyltransferase 1	5	tandem	-	-2.89436	2.78698e-11	O	-1.28003	0.0727465
1020	Dda3937_02087	Nucleotide metabolism and transport > purine nucleotide biosynthetic process	1235	purB	adenylosuccinate lyase	6	tandem	-	-3.41052	1.90623e-11	O	-1.49007	0.0701881
1021	Dda3937_00004	Nucleotide metabolism and transport > purine nucleotide biosynthetic process	3	guaB	IMP dehydrogenase	8	divergent	-	-1.10924	1.69126e-06	O	-0.23801	0.805957
1022	Dda3937_00005	Nucleotide metabolism and transport > purine nucleotide biosynthetic process	4	guaA	GMP synthetase (glutamine aminotransferase)	8	tandem	-	-1.70469	0.000139986	O	-0.76344	0.476324
1023	Dda3937_04046	Nucleotide metabolism and transport > purine nucleotide biosynthetic process	2480	purU	Formyltetrahydrofolate deformylase	6	convergent	-	-1.09364	0.000528505	O	-0.363282	0.761064
1024	Dda3937_01827	Nucleotide metabolism and transport > purine nucleotide biosynthetic process	1084		GMP synthase [glutamine-hydrolyzing]	7	tandem	-	-1.56804	5.18285e-11	O	0.167595	0.890883
1025	Dda3937_04713	Nucleotide metabolism and transport > purine nucleotide biosynthetic process	2931	guaD	Guanine deaminase	6	divergent	O	-0.0931528	0.792749	O	0.269108	0.816596
1026	Dda3937_01129	Nucleotide metabolism and transport > purine nucleotide biosynthetic process	697	gmk	guanylate kinase	1	divergent	+	0.828936	0.00198922	O	0.501758	0.35456
1027	Dda3937_00429	Nucleotide metabolism and transport > purine nucleotide biosynthetic process	307	purA	adenylosuccinate synthetase	9	convergent	O	-0.117687	0.689959	O	0.311982	0.686034
1028	Dda3937_00284	Nucleotide metabolism and transport > purine nucleotide biosynthetic process	201		Adenylosuccinate lyase	10	divergent	-	-1.0825	5.46697e-05	O	-0.124229	0.93988
1029	Dda3937_04493	Nucleotide metabolism and transport > purine nucleotide biosynthetic process	2771	ushA	UDP-sugar hydrolase; 5'-nucleotidase	4	divergent	-	-1.30217	5.73534e-06	O	-0.396641	0.654442
1030	Dda3937_04072	Nucleotide metabolism and transport > purine nucleotide biosynthetic process	2497	hpt	hypoxanthine phosphoribosyltransferase	8	tandem	O	0.361702	0.0665169	O	0.24686	0.674543
1031	Dda3937_00931	Nucleotide metabolism and transport > purine nucleotide biosynthetic process	581	gpt	guanine-xanthine phosphoribosyltransferase	8	divergent	-	-0.421583	0.0466786	O	0.260444	0.688872
1032	Dda3937_03287	Nucleotide metabolism and transport > purine nucleotide biosynthetic process	1945	adk	adenylate kinase	4	tandem	-	-3.4196	1.98105e-15	O	0.334439	0.875606
1033	Dda3937_03049	Nucleotide metabolism and transport > purine nucleotide biosynthetic process	1801		predicted Adenylate kinase and related kinases	1	convergent	-	-1.72095	1.20231e-07	O	0.0514748	0.980266
1034	Dda3937_00606	Nucleotide metabolism and transport > purine nucleotide biosynthetic process	416	add	Adenosine deaminase	6	convergent	O	-0.49157	0.214962	O	0.170178	0.931419
1035	Dda3937_03292	Nucleotide metabolism and transport > purine nucleotide biosynthetic process	1948	apt	adenine phosphoribosyltransferase	4	tandem	-	-0.704204	0.00111883	O	-0.288129	0.650309
1036	Dda3937_02240	Nucleotide metabolism and transport > purine nucleotide biosynthetic process	1323	guaC	GMP reductase	9	tandem	-	-1.44631	3.85961e-06	O	-0.199724	0.914953
1037	Dda3937_00834	Nucleotide metabolism and transport > purine nucleotide biosynthetic process	524	amn	AMP nucleosidase	5	tandem	O	0.111228	0.731203	O	0.409915	0.538736
1038	Dda3937_00034	Nucleotide metabolism and transport > purine nucleotide biosynthetic process	27	prsA	phosphoribosylpyrophosphate synthase	6	tandem	O	-0.256	0.342594	O	0.13389	0.924264
1039	Dda3937_03588	Nucleotide metabolism and transport > purine nucleotide biosynthetic process	2174		Glutamine amidotransferase, class I	5	tandem	-	-1.84557	2.60338e-05	O	-0.362598	0.85736
1040	Dda3937_01039	Nucleotide metabolism and transport > Pyrimidine Nucleotide Biosynthesis	647		Carbamoyl-phosphate synthase large chain	11	tandem	O	-0.164946	0.71474	O	0.38853	0.774863
1041	Dda3937_01389	Nucleotide metabolism and transport > Pyrimidine Nucleotide Biosynthesis	851	carB	carbamoyl-phosphate synthase large subunit	9	convergent	+	2.05806	2.26758e-05	O	0.114397	0.965691
1042	Dda3937_01390	Nucleotide metabolism and transport > Pyrimidine Nucleotide Biosynthesis	852	carA	carbamoyl phosphate synthetase small subunit, glutamine amidotransferase	9	tandem	-	-2.68747	6.87148e-05	O	0.0903329	0.984373
1043	Dda3937_03422	Nucleotide metabolism and transport > Pyrimidine Nucleotide Biosynthesis	2051		Carbamoyl-phosphate synthase small chain	7	tandem	-	-2.64003	0.00287314	O	0.0879259	0.989224
1044	Dda3937_01284	Nucleotide metabolism and transport > Pyrimidine Nucleotide Biosynthesis	791	pyrB	aspartate carbamoyltransferase, catalytic subunit	2	tandem	O	-0.247376	0.15935	O	-0.287458	0.440785
1045	Dda3937_01283	Nucleotide metabolism and transport > Pyrimidine Nucleotide Biosynthesis	791	pyrI	aspartate carbamoyltransferase, regulatory subunit	2	tandem	-	-1.5303	0.0010398	O	-1.15795	0.131326
1046	Dda3937_03514	Nucleotide metabolism and transport > Pyrimidine Nucleotide Biosynthesis	2115	pyrD	dihydro-orotate oxidase, FMN-linked	7	divergent	O	-0.899908	0.0706928	O	-1.10559	0.19363
1047	Dda3937_03554	Nucleotide metabolism and transport > Pyrimidine Nucleotide Biosynthesis	2147	pyrC	dihydro-orotase	7	divergent	-	-2.18355	1.4864e-05	O	-0.382248	0.875606
1048	Dda3937_04038	Nucleotide metabolism and transport > Pyrimidine Nucleotide Biosynthesis	2472	pyrF	orotidine-5'-phosphate decarboxylase	7	tandem	-	-1.95664	5.57913e-06	O	-0.247841	0.924264
1049	Dda3937_03258	Nucleotide metabolism and transport > Pyrimidine Nucleotide Biosynthesis	1924	pyrE	orotate phosphoribosyltransferase	11	convergent	-	-1.70574	6.59681e-07	O	0.117926	0.94976
1050	Dda3937_02624	Nucleotide metabolism and transport > Pyrimidine Nucleotide Biosynthesis	1542		Orotate phosphoribosyltransferase	9	divergent	O	0.18978	0.582063	O	-0.0895371	0.95484
1051	Dda3937_00881	Nucleotide metabolism and transport > Pyrimidine Nucleotide Biosynthesis	552	pyrH	uridylate kinase	4	tandem	O	0.345847	0.612966	O	-0.611712	0.834521
1052	Dda3937_00197	Nucleotide metabolism and transport > Pyrimidine Nucleotide Biosynthesis	148	pyrG	CTP synthetase	9	tandem	O	-0.433277	0.156236	O	0.0709118	0.963319
1053	Dda3937_01579	Nucleotide metabolism and transport > Pyrimidine Nucleotide Biosynthesis	954		CTP synthase	1	tandem	-	-0.686754	4.01285e-06	O	0.174237	0.762931
1054	Dda3937_01392	Nucleotide metabolism and transport > Pyrimidine Nucleotide Biosynthesis	854	rihC	ribonucleoside hydrolase 3	9	tandem	O	0.345128	0.228041	O	0.361351	0.628933
1055	Dda3937_02055	Nucleotide metabolism and transport > Pyrimidine Nucleotide Biosynthesis	1216	udp	uridine phosphorylase	10	divergent	O	0.774263	0.0584696	O	0.144564	0.945375
1056	Dda3937_02514	Nucleotide metabolism and transport > Pyrimidine Nucleotide Biosynthesis	1484	upp	uracil phosphoribosyltransferase	5	divergent	+	1.2499	0.00963919	O	0.109133	0.965532
1057	Dda3937_03933	Nucleotide metabolism and transport > Pyrimidine Nucleotide Biosynthesis	2402	udk	uridine/cytidine kinase	5	tandem	-	-0.887776	0.00024027	O	0.0774577	0.94976
1058	Dda3937_03742	Nucleotide metabolism and transport > Pyrimidine Nucleotide Biosynthesis	2284	cdd	cytidine/deoxycytidine deaminase	5	tandem	-	-1.93219	2.34376e-07	O	-0.204284	0.924264
1059	Dda3937_04066	Nucleotide metabolism and transport > Pyrimidine Nucleotide Biosynthesis	2492	cmk	cytidylate kinase	6	tandem	+	2.57994	3.09601e-12	O	-0.623557	0.445473
1060	Dda3937_02604	Nucleotide metabolism and transport > Pyrimidine Nucleotide Biosynthesis	1531	codA	Cytosine deaminase	9	tandem	O	0.410857	0.136057	O	0.281696	0.777704
1061	Dda3937_04057	Nucleotide metabolism and transport > Pyrimidine Nucleotide Biosynthesis	2486	tdk	thymidine kinase/deoxyuridine kinase	6	tandem	+	1.33468	9.35922e-05	O	0.311303	0.83471
1062	Dda3937_03932	Nucleotide metabolism and transport > Major pathway of Thymidine(dTTP) sythesis	2401	dcd	2'-deoxycytidine 5'-triphosphate deaminase	5	tandem	O	0.062279	0.893416	O	0.149118	0.94527
1063	Dda3937_03260	Nucleotide metabolism and transport > Major pathway of Thymidine(dTTP) sythesis	1926	dut	deoxyuridinetriphosphatase	11	tandem	-	-0.682277	0.00362543	O	0.306998	0.659337
1064	Dda3937_00851	Nucleotide metabolism and transport > Major pathway of Thymidine(dTTP) sythesis	534	thyA	thymidylate synthetase	4	tandem	-	-0.600565	0.0134331	O	0.108414	0.938765
1065	Dda3937_02249	Nucleotide metabolism and transport > Major pathway of Thymidine(dTTP) sythesis	1328	tmk	thymidylate kinase	7	tandem	-	-0.856967	0.00399392	O	0.450852	0.549531
1066	Dda3937_01124	Nucleotide metabolism and transport > Nucleoside transporter	696	xanP	Xanthine permease	11	tandem	O	-0.320282	0.202191	O	0.525666	0.19363
1067	Dda3937_01088	Nucleotide metabolism and transport > Nucleoside transporter	675	purP	Adenine permease, high affinity; adenine:H+ symporter	11	tandem	-	-4.01156	3.55306e-13	-	-1.79936	0.0250781
1068	Dda3937_02245	Nucleotide metabolism and transport > Nucleoside transporter	1326	tsx	Nucleoside-specific channel-forming protein tsx precursor	9	divergent	-	-1.5481	6.03186e-07	O	0.249523	0.86107
1069	Dda3937_02822	Nucleotide metabolism and transport > Nucleoside transporter	1663	nupC	Nucleoside permease nupC	8	divergent	-	-0.937929	0.00924006	O	0.235314	0.895524
1070	Dda3937_02513	Nucleotide metabolism and transport > Nucleoside transporter	1483	uraA	Uracil permease	5	tandem	O	0.0338035	0.872853	O	0.100103	0.908727
1071	Dda3937_01412	Nucleotide metabolism and transport > Nucleoside transporter	865	codB	Cytosine/purine/uracil/thiamine/allantoin permease family protein	3	tandem	O	0.107132	0.860838	O	0.177385	0.945375
1072	Dda3937_02263	Nucleotide metabolism and transport > Nucleoside transporter	1335	ghxQ	Xanthine/uracil permease family protein	3	tandem	O	0.136959	0.76579	O	0.128313	0.94976
1073	Dda3937_00904	Nucleotide metabolism and transport > Nucleoside transporter	567		Hydantoin permease	8	divergent	-	-1.04999	0.00731572	O	-0.778356	0.317747
1074	Dda3937_03701	Nucleotide metabolism and transport > common	2252	ndk	multifunctional nucleoside diphosphate kinase and apyrimidinic endonuclease and 3'-phosphodiesterase	8	tandem	O	0.841149	0.208445	O	1.04748	0.388057
1075	Dda3937_02325	Nucleotide metabolism and transport > Nucleotide degradation	1376	deoD	purine-nucleoside phosphorylase	3	convergent	O	0.331306	0.183052	O	0.275849	0.73958
1076	Dda3937_02326	Nucleotide metabolism and transport > Nucleotide degradation	1377	deoB	phosphopentomutase	3	tandem	O	-0.221009	0.18079	O	0.159895	0.781752
1077	Dda3937_02327	Nucleotide metabolism and transport > Nucleotide degradation	1378	deoA	Thymidine phosphorylase	3	tandem	O	0.0575997	0.853434	O	0.0222011	0.989864
1078	Dda3937_02328	Nucleotide metabolism and transport > Nucleotide degradation	1378	deoC	2-deoxyribose-5-phosphate aldolase, NAD(P)-linked	3	divergent	O	0.0502512	0.889023	O	0.460911	0.506221
1079	Dda3937_03485	Nucleotide metabolism and transport > Nucleotide degradation	2095	deoR	DNA-binding transcriptional repressor	6	convergent	O	0.211927	0.526481	O	0.169225	0.916693
1080	Dda3937_03885	Nucleotide metabolism and transport > Nucleotide degradation	2372	cytR	DNA-binding transcriptional regulatory protein CytR	1	tandem	-	-0.947618	0.0131603	O	-0.371241	0.811628
1081	Dda3937_00497	Nucleotide metabolism and transport > Nucleotide degradation	348	dgt	deoxyguanosine triphosphate triphosphohydrolase	8	divergent	+	0.781036	0.000281263	O	-0.0126786	0.99279
1082	Dda3937_03584	Nucleotide metabolism and transport > Nucleotide degradation	2170	rutD	PyRimidine Utilization. Putative aminoacrylate hydrolase; reactive intermediate detoxification; required for pyrimidine nitrogen degradation in vivo	5	divergent	O	0.00133351	0.996539	O	0.328356	0.740808
1083	Dda3937_00400	Nucleotide metabolism and transport > Nucleotide degradation	281	yjjX	Inosine/xanthosine triphosphatase; may be involved in detoxifying ITP and XTP, which are products of oxidative damage and inhibitors of transcription	9	tandem	O	0.188334	0.759994	O	-1.17408	0.170152
1084	Dda3937_02597	Nucleotide metabolism and transport > Nucleotide degradation	1528	rdgB	dITP/XTP pyrophosphatase. Recombination-dependent growth . synthetic lethal with recA; mutant is hyper-recombinogenic	9	tandem	O	-0.370168	0.22882	O	-0.153466	0.925334
1085	Dda3937_00360	Nucleotide metabolism and transport > Nucleotide degradation	254	yrfG	GMP/IMP nucleotidase	10	tandem	-	-0.759986	0.0416571	O	-0.172026	0.928378
1086	Dda3937_00160	Nucleotide metabolism and transport > Nucleotide degradation	120	cpdB	2',3'-cyclic-nucleotide 2'-phosphodiesterase	9	divergent	+	0.816383	0.0048889	O	-0.0127053	0.993658
1087	Dda3937_02995	Nucleotide metabolism and transport > Nucleotide degradation	1771		Inosine-uridine preferring nucleoside hydrolase	5	tandem	O	0.244768	0.15395	O	0.0673932	0.941676
1088	Dda3937_02996	Nucleotide metabolism and transport > Nucleotide degradation	1771		Inosine-uridine preferring nucleoside hydrolase	5	tandem	O	-0.575076	0.152602	O	-0.199765	0.9305
1089	Dda3937_01617	Nucleotide metabolism and transport > Nudix hydrolase	973	nudB	dATP pyrophosphohydrolase	6	tandem	-	-0.731601	0.040782	O	-0.473078	0.674543
1090	Dda3937_00362	Nucleotide metabolism and transport > Nudix hydrolase	256	nudE	ADP-ribose diphosphatase	10	tandem	+	0.643842	0.00258111	O	0.319171	0.577951
1091	Dda3937_04303	Nucleotide metabolism and transport > Nudix hydrolase	2640	nudF	ADP-ribose pyrophosphatase	2	divergent	O	-0.0789032	0.722154	O	0.265251	0.593979
1092	Dda3937_03387	Nucleotide metabolism and transport > Nudix hydrolase	2024	nudH	nucleotide hydrolase	4	divergent	O	-0.274124	0.412099	O	0.382537	0.672979
1093	Dda3937_03720	Nucleotide metabolism and transport > Nudix hydrolase	2265	nudL	predicted NUDIX hydrolase. Weak 3-phosphohydroxypyruvate phosphatase activity; predicted CoA pyrophosphohydrolase;	6	tandem	+	1.14603	1.6074e-06	O	0.175469	0.879382
1094	Dda3937_01397	Nucleotide metabolism and transport > Nudix hydrolase	855	nudK	GDP-mannose pyrophosphatase	3	convergent	+	2.01848	0.000464313	O	-0.32883	0.924264
1095	Dda3937_00014	Nucleotide metabolism and transport > Nudix hydrolase	11		Nudix hydrolase family protein YffH	6	divergent	-	-0.668372	0.00398381	O	-0.0861084	0.945375
1096	Dda3937_01467	Nucleotide metabolism and transport > Nudix hydrolase	903		MutT/nudix family protein	4	convergent	O	-0.214713	0.552506	O	-0.0560591	0.975652
1097	Dda3937_03795	Nucleotide metabolism and transport > Nudix hydrolase	2318		Mutator mutT protein (7,8-dihydro-8-oxoguanine-triphosphatase) / Thiamin-phosphate pyrophosphorylase-like protein	6	tandem	O	0.288867	0.407888	O	0.136568	0.940983
1098	Dda3937_03864	Nucleotide metabolism and transport > Nudix hydrolase	2355		putative MutT/nudix-family hydrolase	1	tandem	O	0.521447	0.311243	O	-0.115867	0.963319
1099	Dda3937_00012	Nucleotide metabolism and transport > Nudix hydrolase	10		NUDIX hydrolase	6	convergent	O	-0.162453	0.634208	O	0.55697	0.323826
1100	Dda3937_04165	Nucleotide metabolism and transport > Reduction of NDP(NTP) to dNDP(dNTP)	2556	nrdA	Ribonucleotide reductase of class Ia (aerobic), alpha subunit	5	tandem	O	0.554406	0.068532	O	-0.778604	0.116833
1101	Dda3937_04164	Nucleotide metabolism and transport > Reduction of NDP(NTP) to dNDP(dNTP)	2555	nrdB	Ribonucleotide reductase of class Ia (aerobic), beta subunit	5	tandem	-	-0.628924	0.00515993	O	0.575253	0.110166
1102	Dda3937_03977	Nucleotide metabolism and transport > Reduction of NDP(NTP) to dNDP(dNTP)	2431	nrdE	ribonucleoside-diphosphate reductase 2, alpha subunit	8	tandem	-	-1.12916	1.01215e-05	O	0.48127	0.371709
1103	Dda3937_03976	Nucleotide metabolism and transport > Reduction of NDP(NTP) to dNDP(dNTP)	2431	nrdF	ribonucleoside-diphosphate reductase 2, beta subunit, ferritin-like	8	convergent	+	0.944793	0.0138357	O	-0.746239	0.341204
1104	Dda3937_03979	Nucleotide metabolism and transport > Reduction of NDP(NTP) to dNDP(dNTP)	2431	nrdH	glutaredoxin-like protein	8	tandem	+	1.08475	0.00225764	O	-0.731738	0.309763
1105	Dda3937_03978	Nucleotide metabolism and transport > Reduction of NDP(NTP) to dNDP(dNTP)	2431	nrdI	protein that stimulates ribonucleotide reduction	8	tandem	O	0.452815	0.573564	O	-0.984076	0.640127
1106	Dda3937_01273	Nucleotide metabolism and transport > Reduction of NDP(NTP) to dNDP(dNTP)	785	nrdD	anaerobic ribonucleoside-triphosphate reductase	2	divergent	O	0.729047	0.0911741	O	-0.835557	0.361187
1107	Dda3937_01272	Nucleotide metabolism and transport > Reduction of NDP(NTP) to dNDP(dNTP)	784	nrdG	anaerobic ribonucleotide reductase activating protein	2	convergent	+	2.36387	2.93955e-17	O	0.134001	0.940948
1108	Dda3937_01954	Nucleotide metabolism and transport > Reduction of NDP(NTP) to dNDP(dNTP)	1156	ndrR	Ribonucleotide reductase transcriptional regulator NrdR. Predicted binding sites has been reported for the nrdAB, nrdDG, and nrdHIEF operons (Rodionov, 2005)	4	divergent	+	2.27793	9.63359e-29	O	-0.356903	0.509155
1109	Dda3937_00515	Coenzyme metabolism and transport > pantothenate and coenzyme A biosynthesis	360	panB	3-methyl-2-oxobutanoate hydroxymethyltransferase	8	tandem	O	0.15047	0.72471	O	0.386014	0.773612
1110	Dda3937_01965	Coenzyme metabolism and transport > pantothenate and coenzyme A biosynthesis	1161	panE	2-dehydropantoate reductase, NADPH-specific	4	divergent	-	-0.744175	0.00132612	O	0.198777	0.843692
1111	Dda3937_00516	Coenzyme metabolism and transport > pantothenate and coenzyme A biosynthesis	360	panC	pantothenate synthetase	8	tandem	O	-0.438458	0.249828	O	-0.0251634	0.991809
1112	Dda3937_00517	Coenzyme metabolism and transport > pantothenate and coenzyme A biosynthesis	360	panD	aspartate 1-decarboxylase	8	convergent	-	-0.845889	1.74051e-05	O	0.0920199	0.931419
1113	Dda3937_01598	Coenzyme metabolism and transport > pantothenate and coenzyme A biosynthesis	963	panF	pantothenate:sodium symporter	1	tandem	-	-1.28285	0.000368983	O	0.366842	0.794478
1114	Dda3937_02016	Coenzyme metabolism and transport > pantothenate and coenzyme A biosynthesis	1192	panM	PanD autocleavage accelerator, panothenate auxotrophy. PanM binds to PanD and accelerates PanD autocleavage at Ser25; the PanM(YhhK) function was initially characterized in Salmonella (Tara, 2012). A deletion strain lacking livJ, yhhK and livK requires pantothenate for growth and this requirement is complemented by yhhK alone (Adams, 1990)	1	tandem	-	-0.834351	4.36284e-06	O	-0.154325	0.842734
1115	Dda3937_04218	Coenzyme metabolism and transport > pantothenate and coenzyme A biosynthesis	2584	coaA	pantothenate kinase	1	convergent	+	2.60908	3.01077e-13	O	0.0048278	0.997326
1116	Dda3937_02031	Coenzyme metabolism and transport > pantothenate and coenzyme A biosynthesis	1202	coaD	Phosphopantetheine adenylyltransferase, Coenzyme A biosynthesis	10	convergent	-	-0.802944	0.000156053	O	0.042744	0.972929
1117	Dda3937_02239	Coenzyme metabolism and transport > pantothenate and coenzyme A biosynthesis	1322	coaE	dephospho-CoA kinase	9	divergent	O	-0.173856	0.780293	O	-0.487715	0.809105
1118	Dda3937_04144	Coenzyme metabolism and transport > pantothenate and coenzyme A biosynthesis	2539		2-dehydropantoate 2-reductase	6	convergent	O	0.848196	0.0841606	O	-0.287207	0.916693
1119	Dda3937_03261	Coenzyme metabolism and transport > pantothenate and coenzyme A biosynthesis	1926	dfp	bifunctional 4'-phosphopantothenoylcysteine decarboxylase/phosphopantothenoylcysteine synthetase, FMN-binding	11	divergent	+	0.404753	0.0421317	O	-0.0499428	0.960931
1120	Dda3937_02489	Coenzyme metabolism and transport > lipoate biosynthesis and incorporation	1469	lipA	lipoate synthase	5	convergent	O	0.0844383	0.743997	O	0.371298	0.427053
1121	Dda3937_02488	Coenzyme metabolism and transport > lipoate biosynthesis and incorporation	1468	lipB	lipoyl-protein ligase	5	tandem	-	-1.72154	0.0128494	O	-0.840067	0.718502
1122	Dda3937_03650	Coenzyme metabolism and transport > lipoate biosynthesis and incorporation	2216	lplA	Lipoate-protein ligase A	7	tandem	-	-0.647613	0.00627119	O	-0.131318	0.924264
1123	Dda3937_01108	Coenzyme metabolism and transport > molybdenum cofactor biosynthesis	685	mobA	Molybdopterin-guanine dinucleotide biosynthesis protein A	11	divergent	O	-0.153391	0.690231	O	0.373165	0.740808
1124	Dda3937_01107	Coenzyme metabolism and transport > molybdenum cofactor biosynthesis	685	mobB_1	molybdopterin-guanine dinucleotide biosynthesis protein B	11	isolated	O	-0.138701	0.714031	O	-0.276535	0.838563
1125	Dda3937_03740	Coenzyme metabolism and transport > molybdenum cofactor biosynthesis	2282	moeA	molybdopterin biosynthesis protein	5	tandem	O	-0.148693	0.689877	O	-0.634388	0.285235
1126	Dda3937_03739	Coenzyme metabolism and transport > molybdenum cofactor biosynthesis	2282	moeB	molybdopterin synthase sulfurylase	5	tandem	O	-0.0292698	0.929141	O	-0.0601118	0.963319
1127	Dda3937_03761	Coenzyme metabolism and transport > molybdenum cofactor biosynthesis	2297	moaA	molybdopterin biosynthesis protein A	5	divergent	O	-0.0857087	0.787135	O	-0.227607	0.827119
1128	Dda3937_03763	Coenzyme metabolism and transport > molybdenum cofactor biosynthesis	2297	moaC	molybdopterin biosynthesis, protein C	5	tandem	O	0.14187	0.538992	O	0.147138	0.87592
1129	Dda3937_03764	Coenzyme metabolism and transport > molybdenum cofactor biosynthesis	2297	moaD	molybdopterin synthase, small subunit	5	tandem	O	-0.187441	0.553573	O	-0.53491	0.317747
1130	Dda3937_03765	Coenzyme metabolism and transport > molybdenum cofactor biosynthesis	2297	moaE	molybdopterin synthase, large subunit	5	tandem	O	-0.0753487	0.90959	O	-0.670953	0.643245
1131	Dda3937_03762	Coenzyme metabolism and transport > molybdenum cofactor biosynthesis	2297	moaB	Molybdenum cofactor biosynthesis protein B	5	tandem	O	0.0215957	0.963881	O	-0.571004	0.503421
1132	Dda3937_00388	Coenzyme metabolism and transport > molybdenum cofactor biosynthesis	271	mog	putative molybdochelatase	9	divergent	O	0.0871304	0.791137	O	-0.516195	0.319018
1133	Dda3937_04000	Coenzyme metabolism and transport > molybdenum cofactor biosynthesis	2444	modE	DNA-binding transcriptional dual regulator	5	divergent	+	0.755226	0.0414967	O	0.177388	0.930572
1134	Dda3937_03999	Coenzyme metabolism and transport > molybdenum cofactor biosynthesis	2443	modF	ATP-binding component of molybdate ABC transporter	5	tandem	O	-0.0959086	0.736739	O	-0.230263	0.796474
1135	Dda3937_04002	Coenzyme metabolism and transport > molybdenum cofactor biosynthesis	2446	modA	molybdate transporter subunit; periplasmic-binding component of ABC superfamily	5	tandem	O	-0.355043	0.0705396	O	-0.100332	0.925334
1136	Dda3937_04003	Coenzyme metabolism and transport > molybdenum cofactor biosynthesis	2446	modB	molybdate transporter subunit; membrane component of ABC superfamily	5	tandem	O	-0.678155	0.282273	O	0.331006	0.924264
1137	Dda3937_04004	Coenzyme metabolism and transport > molybdenum cofactor biosynthesis	2446	modC	molybdate transporter subunit; ATP-binding component of ABC superfamily	5	convergent	O	-0.454492	0.315356	O	0.37059	0.83471
1138	Dda3937_02266	Coenzyme metabolism and transport > molybdenum cofactor biosynthesis	1338		Molybdate-binding domain of ModE	3	divergent	O	-0.598193	0.194838	O	0.39548	0.827119
1139	Dda3937_00172	Coenzyme metabolism and transport > Folate metabolism (vitamin B9)	129	folB	bifunctional dihydroneopterin aldolase/dihydroneopterin triphosphate 2'-epimerase	9	divergent	O	-0.0688619	0.858447	O	0.111674	0.945375
1140	Dda3937_00514	Coenzyme metabolism and transport > Folate metabolism (vitamin B9)	359	folK	2-amino-4-hydroxy-6-hydroxymethyldihyropteridine pyrophosphokinase	8	divergent	-	-1.441	0.000537376	O	0.167778	0.941676
1141	Dda3937_00548	Coenzyme metabolism and transport > Folate metabolism (vitamin B9)	380	pabA	aminodeoxychorismate synthase, subunit II	9	tandem	-	-1.86359	0.000101656	O	0.0168334	0.994343
1142	Dda3937_03719	Coenzyme metabolism and transport > Folate metabolism (vitamin B9)	2265	pabB	aminodeoxychorismate synthase, subunit I	6	divergent	O	-0.329729	0.270069	O	-0.00885977	0.994343
1143	Dda3937_02247	Coenzyme metabolism and transport > Folate metabolism (vitamin B9)	1328	pabC	4-amino-4-deoxychorismate lyase component of para-aminobenzoate synthase multienzyme complex	7	tandem	O	-0.296711	0.311733	O	-0.278634	0.793662
1144	Dda3937_01385	Coenzyme metabolism and transport > Folate metabolism (vitamin B9)	848	folA	dihydrofolate reductase	9	tandem	O	-0.310719	0.189625	O	0.185057	0.853683
1145	Dda3937_02102	Coenzyme metabolism and transport > Folate metabolism (vitamin B9)	1244	folC	bifunctional folylpolyglutamate synthase/dihydrofolate synthase	7	tandem	O	0.185457	0.647456	O	0.269616	0.861286
1146	Dda3937_02346	Coenzyme metabolism and transport > Folate metabolism (vitamin B9)	1389	folP	7,8-dihydropteroate synthase	3	tandem	-	-1.0123	1.65059e-05	O	-0.184489	0.87121
1147	Dda3937_03497	Coenzyme metabolism and transport > Folate metabolism (vitamin B9)	2105	folE	GTP cyclohydrolase I	6	tandem	O	-0.10819	0.767495	O	0.28493	0.811893
1148	Dda3937_01676	Coenzyme metabolism and transport > Folate metabolism (vitamin B9)	1005	folD	bifunctional 5,10-methylene-tetrahydrofolate dehydrogenase/5,10-methylene-tetrahydrofolate cyclohydrolase	8	divergent	O	-0.437537	0.172737	O	-0.0108657	0.994343
1149	Dda3937_02679	Coenzyme metabolism and transport > Folate metabolism (vitamin B9)	2916	fau	Folinic acid utilization. 5-formyltetrahydrofolate cycloligase, folinic acid catabolism	2	convergent	O	0.317018	0.16774	O	-0.327637	0.554521
1150	Dda3937_03890	Coenzyme metabolism and transport > Folate metabolism (vitamin B9)	2376	metF	5,10-methylenetetrahydrofolate reductase	1	convergent	O	0.431848	0.0704492	O	-0.0928445	0.941684
1151	Dda3937_02186	Coenzyme metabolism and transport > Folic acid degradation	1296	abgA	Catalyzes the cleavage of p-aminobenzoyl-glutamate to p-aminobenzoate and glutamate, subunit A	9	divergent	-	-2.66511	5.37817e-06	O	1.51415	0.132315
1152	Dda3937_02187	Coenzyme metabolism and transport > Folic acid degradation	1296	abgB	Catalyzes the cleavage of p-aminobenzoyl-glutamate to p-aminobenzoate and glutamate, subunit B, p-aminobenzoate is used for folate biosynthesis	9	convergent	O	-0.665719	0.427248	O	-0.136544	0.955697
1153	Dda3937_00463	Coenzyme metabolism and transport > Folic acid degradation	323	abgT	Aminobenzoyl-glutamate transport protein	9	divergent	O	0.661196	0.459418	O	-0.42585	0.892204
1154	Dda3937_02185	Coenzyme metabolism and transport > Folic acid degradation	1295	abgR	Regulatory protein (induces abgABT, used to catabolize p-aminobenzoyl-glutamate)	9	tandem	O	0.651331	0.25589	O	0.191794	0.945375
1155	Dda3937_00078	Coenzyme metabolism and transport > Nicotinate and nicotinamide metabolism	60	pntA	pyridine nucleotide transhydrogenase, alpha subunit	6	divergent	-	-1.4897	0.000446198	O	-0.00693731	0.996567
1156	Dda3937_04585	Coenzyme metabolism and transport > Nicotinate and nicotinamide metabolism	60	pntB	pyridine nucleotide transhydrogenase, beta subunit	6	convergent	-	-0.716678	0.0118415	O	0.326004	0.748766
1157	Dda3937_02546	Coenzyme metabolism and transport > Nicotinate and nicotinamide metabolism	1507	nadK	NAD kinase	3	divergent	-	-0.734967	0.0278773	O	0.444745	0.640887
1158	Dda3937_02244	Coenzyme metabolism and transport > Nicotinate and nicotinamide metabolism	1325	nadC	quinolinate phosphoribosyltransferase	9	tandem	O	-0.308021	0.0738721	O	-0.0974821	0.916693
1159	Dda3937_02480	Coenzyme metabolism and transport > Nicotinate and nicotinamide metabolism	1464	nadD	nicotinic acid mononucleotide adenylyltransferase, NAD(P)-dependent	5	tandem	-	-0.679876	0.00426795	O	-0.207145	0.83471
1160	Dda3937_03367	Coenzyme metabolism and transport > Nicotinate and nicotinamide metabolism	2006	nadE	NAD synthetase	6	divergent	O	-0.37451	0.299488	O	-0.376888	0.748766
1161	Dda3937_03984	Coenzyme metabolism and transport > Nicotinate and nicotinamide metabolism	2435	nadA	quinolinate synthase, subunit A	5	tandem	O	-0.0657257	0.867312	O	0.230182	0.873981
1162	Dda3937_03843	Coenzyme metabolism and transport > Nicotinate and nicotinamide metabolism	2687	nadB	quinolinate synthase, L-aspartate oxidase (B protein) subunit	8	convergent	O	-0.356556	0.480453	O	-0.319905	0.879382
1163	Dda3937_02678	Coenzyme metabolism and transport > Nicotinate and nicotinamide metabolism	1580	nadR	NadR transcriptional repressor / ribosylnicotinamide kinase / NMN adenylyltransferase	2	convergent	O	-0.190479	0.686457	O	-0.676093	0.440785
1164	Dda3937_03507	Coenzyme metabolism and transport > Nicotinate and nicotinamide metabolism	2112	pncB	Nicotinate phosphoribosyltransferase	7	tandem	O	-0.321353	0.156019	O	0.19904	0.817054
1165	Dda3937_04576	Coenzyme metabolism and transport > Nicotinate and nicotinamide metabolism	2655	pncA	nicotinamidase/pyrazinamidase	6	convergent	-	-0.693168	0.00337627	O	-0.232024	0.811893
1166	Dda3937_03985	Coenzyme metabolism and transport > Nicotinate and nicotinamide metabolism	2435	pnuC	predicted nicotinamide mononucleotide transporter	5	convergent	-	-0.719699	0.000302209	O	-0.220224	0.770448
1167	Dda3937_03893	Coenzyme metabolism and transport > Nicotinate and nicotinamide metabolism	2379	sthA	Soluble pyridine nucleotide transhydrogenase	1	tandem	O	0.20643	0.686686	O	-0.29537	0.884518
1168	Dda3937_00237	Coenzyme metabolism and transport > Nicotinate and nicotinamide metabolism	172	nudC	NADH pyrophosphatase	1	divergent	+	1.43581	1.10039e-07	O	0.0187492	0.992048
1169	Dda3937_00439	Coenzyme metabolism and transport > Nicotinate and nicotinamide metabolism	311	nnr	Nicotinamide Nucleotide Repair. Bifunctional NAD(P)H-hydrate repair enzyme; C-terminal domain ADP-dependent (S)-NAD(P)H-hydrate dehydratase and N-terminal domain NAD(P)H-hydrate epimerase	9	tandem	-	-0.683451	1.70114e-05	O	0.258363	0.508184
1170	Dda3937_03155	Coenzyme metabolism and transport > Nicotinate and nicotinamide metabolism	1868	ygaD/pncC	Pyridine nucleotide cycle. NMN amidohydrolase.NMN amidohydrolase is required for the recycling of NAD	8	divergent	+	0.88386	0.00189002	O	0.0896394	0.954114
1171	Dda3937_03747	Coenzyme metabolism and transport > Biotin metabolism	2288	bioA	adenosylmethionine-8-amino-7-oxononanoate aminotransferase	5	tandem	+	1.16002	0.00220039	O	0.673797	0.430357
1172	Dda3937_03749	Coenzyme metabolism and transport > Biotin metabolism	2289	bioF	8-amino-7-oxononanoate synthase	5	tandem	O	0.456045	0.390871	O	-0.461943	0.816596
1173	Dda3937_03748	Coenzyme metabolism and transport > Biotin metabolism	2289	bioB	biotin synthase	5	divergent	O	0.482905	0.418562	O	0.223581	0.941684
1174	Dda3937_03751	Coenzyme metabolism and transport > Biotin metabolism	2289	bioD	dethiobiotin synthetase	5	convergent	O	0.599197	0.316859	O	0.0980585	0.977634
1175	Dda3937_00350	Coenzyme metabolism and transport > Biotin metabolism	247	bioH	carboxylesterase	10	tandem	O	0.200056	0.794976	O	-0.198056	0.950106
1176	Dda3937_03750	Coenzyme metabolism and transport > Biotin metabolism	2289	bioC	predicted methltransferase, enzyme of biotin synthesis	5	tandem	O	-0.366352	0.144307	O	0.459977	0.319018
1177	Dda3937_04131	Coenzyme metabolism and transport > Biotin metabolism	2527	ynfK	predicted dethiobiotin synthetase	6	convergent	O	0.29651	0.666323	O	0.145345	0.963012
1178	Dda3937_04217	Coenzyme metabolism and transport > Biotin metabolism	2583	birA	bifunctional biotin-[acetylCoA carboxylase] holoenzyme synthetase/DNA-binding transcriptional repressor, bio-5'-AMP-binding	1	convergent	O	0.584559	0.41856	O	0.813275	0.702216
1179	Dda3937_00037	Coenzyme metabolism and transport > Porphyrin metabolism	29	hemA	glutamyl tRNA reductase	6	divergent	O	0.246495	0.594236	O	-0.165255	0.941684
1180	Dda3937_00212	Coenzyme metabolism and transport > Porphyrin metabolism	160	cysG1	Uroporphyrinogen-III methyltransferase	9	tandem	O	-0.0410279	0.930438	O	-0.410631	0.76361
1181	Dda3937_00238	Coenzyme metabolism and transport > Porphyrin metabolism	172	hemE	uroporphyrinogen decarboxylase	1	tandem	O	-0.973273	0.11516	O	0.280018	0.931419
1182	Dda3937_00291	Coenzyme metabolism and transport > Porphyrin metabolism	204	hemX	predicted uroporphyrinogen III methylase	10	tandem	-	-1.10028	3.2449e-06	O	0.0866191	0.945375
1183	Dda3937_00292	Coenzyme metabolism and transport > Porphyrin metabolism	205	hemD	uroporphyrinogen III synthase	10	tandem	O	-0.0355122	0.871736	O	-0.242182	0.622393
1184	Dda3937_00293	Coenzyme metabolism and transport > Porphyrin metabolism	205	hemC	hydroxymethylbilane synthase	10	divergent	O	-0.0580527	0.859616	O	0.159923	0.915119
1185	Dda3937_01115	Coenzyme metabolism and transport > Porphyrin metabolism	690	hemN	coproporphyrinogen III oxidase, SAM and NAD(P)H dependent, oxygen-independent	11	convergent	O	-0.275859	0.206466	O	0.210751	0.793662
1186	Dda3937_01401	Coenzyme metabolism and transport > Porphyrin metabolism	858	hemF	coproporphyrinogen III oxidase	3	divergent	+	0.50004	0.0163875	O	0.134509	0.895294
1187	Dda3937_02069	Coenzyme metabolism and transport > Porphyrin metabolism	1224	hemB	Porphobilinogen synthase	10	convergent	O	0.156772	0.565665	O	0.187508	0.861286
1188	Dda3937_02081	Coenzyme metabolism and transport > Porphyrin metabolism	1230	hemG	protoporphyrin oxidase, flavoprotein	10	isolated	-	-1.22995	0.00588005	O	0.145297	0.94976
1189	Dda3937_02596	Coenzyme metabolism and transport > Porphyrin metabolism	1528	yggW	predicted oxidoreductase	9	tandem	O	0.193712	0.284102	O	0.0416809	0.963242
1190	Dda3937_03286	Coenzyme metabolism and transport > Porphyrin metabolism	1944	hemH	ferrochelatase	4	convergent	-	-1.65614	6.38573e-05	O	-0.0713142	0.977634
1191	Dda3937_00503	Coenzyme metabolism and transport > Porphyrin metabolism	352	hemL	glutamate-1-semialdehyde aminotransferase (aminomutase)	8	tandem	O	-0.28495	0.343924	O	0.326	0.731705
1192	Dda3937_00290	Coenzyme metabolism and transport > Porphyrin metabolism	204	hemY	predicted protoheme IX synthesis protein	10	convergent	-	-0.96131	1.97912e-06	O	0.0787891	0.945375
1193	Dda3937_00140	Coenzyme metabolism and transport > Riboflavin metabolism	108		GTP cyclohydrolase II	11	tandem	O	0.22332	0.133547	O	0.00154549	0.997534
1194	Dda3937_00380	Coenzyme metabolism and transport > Riboflavin metabolism	264	ribF	bifunctional riboflavin kinase/FAD synthetase	9	divergent	+	1.52465	0.0232258	O	1.42517	0.317747
1195	Dda3937_01433	Coenzyme metabolism and transport > Riboflavin metabolism	881	ribB	3,4-dihydroxy-2-butanone-4-phosphate synthase	3	tandem	O	-0.32183	0.39645	O	-0.132181	0.945375
1196	Dda3937_01955	Coenzyme metabolism and transport > Riboflavin metabolism	1157	ribD	bifunctional diaminohydroxyphosphoribosylaminopyrimidine deaminase/5-amino-6-(5-phosphoribosylamino) uracil reductase	4	tandem	O	0.17503	0.619951	O	-0.325146	0.776639
1197	Dda3937_01956	Coenzyme metabolism and transport > Riboflavin metabolism	1158	ribE	riboflavin synthase beta chain	4	tandem	-	-0.610458	0.000227452	O	0.113902	0.887813
1198	Dda3937_02071	Coenzyme metabolism and transport > Riboflavin metabolism	1226	fre	flavin reductase	10	tandem	-	-1.37288	1.84482e-07	O	0.300341	0.770708
1199	Dda3937_04041	Coenzyme metabolism and transport > Riboflavin metabolism	2475	ribA	GTP cyclohydrolase II	7	tandem	-	-0.723066	3.67073e-05	O	0.14092	0.858605
1200	Dda3937_04105	Coenzyme metabolism and transport > Riboflavin metabolism	2513	ribC	riboflavin synthase, alpha subunit	7	tandem	-	-1.70743	5.15396e-08	O	0.499192	0.549531
1201	Dda3937_00300	Coenzyme metabolism and transport > Riboflavin metabolism	209	yigB	FMN phosphatase	10	tandem	-	-1.49938	1.36677e-13	O	0.00916507	0.993658
1202	Dda3937_00298	Coenzyme metabolism and transport > Riboflavin metabolism	209	yigA	conserved protein	10	tandem	-	-0.743975	1.64647e-05	O	-0.352221	0.311842
1203	Dda3937_00230	Coenzyme metabolism and transport > Thiamine metabolism	170	thiH	thiamin biosynthesis ThiGH complex subunit	1	convergent	O	-0.381013	0.0569725	O	-0.273925	0.61595
1204	Dda3937_00231	Coenzyme metabolism and transport > Thiamine metabolism	170	thiG	thiamin biosynthesis ThiGH complex subunit	1	tandem	O	0.607766	0.148721	O	0.00848893	0.996519
1205	Dda3937_00233	Coenzyme metabolism and transport > Thiamine metabolism	170	thiF	thiamin (thiazole moiety) biosynthesis protein	1	tandem	+	3.2528	0.00495581	O	0.0374263
1206	Dda3937_00234	Coenzyme metabolism and transport > Thiamine metabolism	170	thiE	thiamin phosphate synthase (thiamin phosphate pyrophosphorylase)	1	tandem	O	0.854131	0.440568	O	-0.148767
1207	Dda3937_00235	Coenzyme metabolism and transport > Thiamine metabolism	170	thiC	thiamin (pyrimidine moiety) biosynthesis protein	1	tandem	O	-1.48172	0.384583	O	0.0525303
1208	Dda3937_00232	Coenzyme metabolism and transport > Thiamine metabolism	170	thiS	thiamin biosynthesis protein, sulfur donor	1	tandem	O	-0.441428	0.52095	O	-0.454725	0.87121
1209	Dda3937_01958	Coenzyme metabolism and transport > Thiamine metabolism	1158	thiL	thiamin-monophosphate kinase	4	tandem	O	-2.40209	0.719497	O	0.277223
1210	Dda3937_01963	Coenzyme metabolism and transport > Thiamine metabolism	1160	thiI	sulfur transfer protein, thiamine biosynthesis	4	tandem	O	-0.277353	0.319885	O	0.00894593	0.994343
1211	Dda3937_02257	Coenzyme metabolism and transport > Thiamine metabolism	1331	thiK	thiamin kinase	7	tandem	-	-0.781069	0.000736182	O	0.216048	0.827119
1212	Dda3937_02806	Coenzyme metabolism and transport > Thiamine metabolism	1654	thiM	Hydroxyethylthiazole kinase	8	divergent	-	-0.633773	0.0185574	O	0.0937924	0.945375
1213	Dda3937_02807	Coenzyme metabolism and transport > Thiamine metabolism	1654	thiD	bifunctional hydroxy-methylpyrimidine kinase/hydroxy-phosphomethylpyrimidine kinase	8	tandem	O	-0.241286	0.417561	O	0.021494	0.991477
1214	Dda3937_01357	Coenzyme metabolism and transport > Thiamine metabolism	833	thiB	thiamine transport system substrate-binding protein	9	tandem	O	-0.412817	0.422584	O	0.249749	0.919681
1215	Dda3937_01358	Coenzyme metabolism and transport > Thiamine metabolism	833	thiP	thiamine transport system permease protein	9	tandem	-	-0.76219	0.0239332	O	0.0508912	0.980266
1216	Dda3937_01359	Coenzyme metabolism and transport > Thiamine metabolism	833	thiQ	thiamine transport system ATP-binding protein	9	tandem	-	-1.02181	0.0102076	O	0.190347	0.930572
1217	Dda3937_02084	Coenzyme metabolism and transport > Thiamine metabolism	1232	nudJ	thiamin pyrophosphate (TPP) hydrolase	6	tandem	-	-1.06277	0.0375181	O	-0.482106	0.808781
1218	Dda3937_03545	Coenzyme metabolism and transport > Thiamine metabolism	2140	apbE	Alternative pyrimidine biosynthesis protein ApbE is a flavin transferase catalyzing covalent attachment of FMN to a threonine residue in bacterial flavoproteins.	3	convergent	O	-0.227095	0.616335	O	-0.315373	0.856485
1219	Dda3937_03540	Coenzyme metabolism and transport > Thiamine metabolism	2137		Thiamin biosynthesis lipoprotein ApbE	3	convergent	O	0.198531	0.401513	O	0.161293	0.874374
1220	Dda3937_03881	Coenzyme metabolism and transport > Ubiquinone and other terpenoid-quinone biosynthesis	2370	menA	1,4-dihydroxy-2-naphthoate octaprenyltransferase	1	tandem	O	-0.465109	0.201669	O	-0.396003	0.729958
1221	Dda3937_01780	Coenzyme metabolism and transport > Ubiquinone and other terpenoid-quinone biosynthesis	1063	menF	isochorismate synthase 2, menaquinone (vitamin K2) biosynthesis	5	divergent	O	0.0104577	0.975703	O	0.226645	0.840589
1222	Dda3937_00002	Coenzyme metabolism and transport > Ubiquinone and other terpenoid-quinone biosynthesis	2	menI	esterase, DHNA-CoA thioesterase, menaquinone biosynthesis; 1,4-dihydroxy-2-naphthoyl-CoA hydrolase	7	convergent	+	1.34844	2.79409e-08	O	-0.107574	0.941684
1223	Dda3937_00003	Coenzyme metabolism and transport > Ubiquinone and other terpenoid-quinone biosynthesis	2	ydiJ	predicted FAD-linked oxidoreductase	7	divergent	O	-0.00194049	0.994556	O	-0.287581	0.735535
1224	Dda3937_01781	Coenzyme metabolism and transport > Ubiquinone and other terpenoid-quinone biosynthesis	1064	menD	bifunctional 2-oxoglutarate decarboxylase/SHCHC synthase	5	tandem	O	-0.0612372	0.727119	O	-0.0273278	0.974807
1225	Dda3937_01782	Coenzyme metabolism and transport > Ubiquinone and other terpenoid-quinone biosynthesis	1064	menH	SHCHC synthase, menaquinone biosynthesis; 2-succinyl-6-hydroxy-2,4-cyclohexadiene-1-carboxylate synthase	5	tandem	O	0.248978	0.618721	O	0.104472	0.963319
1226	Dda3937_01783	Coenzyme metabolism and transport > Ubiquinone and other terpenoid-quinone biosynthesis	1064	menB	dihydroxynaphthoic acid synthetase	5	tandem	O	0.593536	0.144644	O	-0.205785	0.924264
1227	Dda3937_01784	Coenzyme metabolism and transport > Ubiquinone and other terpenoid-quinone biosynthesis	1064	menC	o-succinylbenzoyl-CoA synthase	5	tandem	O	-0.343415	0.43822	O	0.0212857	0.993658
1228	Dda3937_01785	Coenzyme metabolism and transport > Ubiquinone and other terpenoid-quinone biosynthesis	1064	menE	o-succinylbenzoate-CoA ligase	5	tandem	O	0.00599252	0.990024	O	-0.253202	0.888321
1229	Dda3937_01215	Coenzyme metabolism and transport > Ubiquinone and other terpenoid-quinone biosynthesis	747		O-succinylbenzoate-CoA synthase	3	tandem	O	-0.225154	0.708003	O	-0.0312109	0.992344
1230	Dda3937_02062	Coenzyme metabolism and transport > Ubiquinone and other terpenoid-quinone biosynthesis	1222	ubiE	bifunctional 2-octaprenyl-6-methoxy-1,4-benzoquinone methylase/S-adenosylmethionine:2-DMK methyltransferase	10	tandem	+	0.769054	0.0270383	O	-0.149499	0.941676
1231	Dda3937_02844	Coenzyme metabolism and transport > Ubiquinone and other terpenoid-quinone biosynthesis	1679		S-adenosylmethionine:2-demethylmenaquinone methyltransferase	5	convergent	O	-0.219454	0.361983	O	0.251918	0.74513
1232	Dda3937_00763	Coenzyme metabolism and transport > Ubiquinone and other terpenoid-quinone biosynthesis	491		Ubiquinone biosynthesis SAM-dependent O-methyltransferase	5	tandem	O	-0.877232	0.222339	O	-0.119609	0.977634
1233	Dda3937_02064	Coenzyme metabolism and transport > Ubiquinone and other terpenoid-quinone biosynthesis	1222	ubiB	Ubiquinone biosynthesis monooxygenase UbiB	10	tandem	O	0.705877	0.106508	O	0.0288723	0.991938
1234	Dda3937_02063	Coenzyme metabolism and transport > Ubiquinone and other terpenoid-quinone biosynthesis	1222	ubiJ	conserved protein	10	tandem	O	-0.269296	0.135125	O	0.226242	0.659337
1235	Dda3937_02466	Coenzyme metabolism and transport > Ubiquinone and other terpenoid-quinone biosynthesis	1457	ubiF	2-octoprenyl-3-methyl-6-methoxy-1,4-benzoquinone hydroxylase	5	divergent	O	-0.00641335	0.98313	O	0.257866	0.770708
1236	Dda3937_02683	Coenzyme metabolism and transport > Ubiquinone and other terpenoid-quinone biosynthesis	1582	ubiH	2-octaprenyl-6-methoxyphenol hydroxylase, FAD/NAD(P)-binding	2	tandem	+	0.556387	0.00551255	O	0.20797	0.793662
1237	Dda3937_02684	Coenzyme metabolism and transport > Ubiquinone and other terpenoid-quinone biosynthesis	1582	ubiI	predicted oxidoreductase with FAD/NAD(P)-binding domain	2	convergent	O	-0.02486	0.938373	O	-0.116233	0.930572
1238	Dda3937_02722	Coenzyme metabolism and transport > Ubiquinone and other terpenoid-quinone biosynthesis	1605	ubiC	chorismate pyruvate lyase	3	tandem	O	-0.558564	0.102428	O	-0.177496	0.924264
1239	Dda3937_02723	Coenzyme metabolism and transport > Ubiquinone and other terpenoid-quinone biosynthesis	1605	ubiA	p-hydroxybenzoate octaprenyltransferase	3	convergent	O	0.334184	0.194917	O	-0.00785621	0.994343
1240	Dda3937_00101	Coenzyme metabolism and transport > Ubiquinone and other terpenoid-quinone biosynthesis	77	ubiX	3-octaprenyl-4-hydroxybenzoate carboxy-lyase	7	tandem	O	0.474982	0.0981872	O	0.238895	0.843692
1241	Dda3937_01773	Coenzyme metabolism and transport > Ubiquinone and other terpenoid-quinone biosynthesis	1059	ubiG	bifunctional 3-demethylubiquinone-9 3-methyltransferase/2-octaprenyl-6-hydroxy phenol methylase	5	divergent	-	-1.07859	2.09696e-06	O	0.185909	0.850838
1242	Dda3937_03897	Coenzyme metabolism and transport > vitamin B12	2383	btuB	vitamin B12/cobalamin outer membrane transporter	1	divergent	-	-0.822939	0.000798224	O	0.224933	0.82369
1243	Dda3937_04344	Coenzyme metabolism and transport > vitamin B12	2663	btuC	vitamin B12 transporter subunit: membrane component of ABC superfamily	7	divergent	O	-0.743214	0.124289	O	0.802955	0.430357
1244	Dda3937_03648	Coenzyme metabolism and transport > vitamin B12	2215	btuD	vitamin B12 transporter subunit : ATP-binding component of ABC superfamily	7	tandem	+	0.596871	0.0488643	O	0.289789	0.807423
1245	Dda3937_03647	Coenzyme metabolism and transport > vitamin B12	2215	btuE	predicted glutathione peroxidase	7	tandem	O	0.348296	0.294676	O	0.237604	0.864682
1246	Dda3937_02659	Coenzyme metabolism and transport > vitamin B12	1562		Vitamin B12 ABC transporter, ATPase component BtuD	2	divergent	O	0.0919104	0.772772	O	0.0304675	0.985911
1247	Dda3937_00499	Coenzyme metabolism and transport > vitamin B12	2689	btuF	periplasmic binding component of cobalamin (vitamin B-12) transporter	8	convergent	O	-0.250889	0.884684	O	-0.439565	0.94976
1248	Dda3937_00581	Coenzyme metabolism and transport > vitamin B12	400	btuR	cob(I)alamin adenolsyltransferase/cobinamide ATP-dependent adenolsyltransferase	6	convergent	-	-1.00508	0.0366115	O	-0.359786	0.864682
1249	Dda3937_00415	Coenzyme metabolism and transport > other Coenzyme transport and metabolism	295	epd	D-erythrose 4-phosphate dehydrogenase	9	tandem	+	0.520061	0.00767542	O	-0.285063	0.577838
1250	Dda3937_00091	Coenzyme metabolism and transport > other Coenzyme transport and metabolism	70	pdxY	pyridoxal kinase 2/pyridoxine kinase	7	convergent	-	-3.04089	5.67653e-34	O	0.196923	0.879382
1251	Dda3937_01380	Coenzyme metabolism and transport > other Coenzyme transport and metabolism	846	pdxA	4-hydroxy-L-threonine phosphate dehydrogenase, NAD-dependent	9	tandem	-	-1.04296	0.000731178	O	0.385123	0.698402
1252	Dda3937_02107	Coenzyme metabolism and transport > other Coenzyme transport and metabolism	1248	pdxB	erythronate-4-phosphate dehydrogenase	7	tandem	-	-0.648734	0.0375826	O	-0.301918	0.801226
1253	Dda3937_03853	Coenzyme metabolism and transport > other Coenzyme transport and metabolism	2347	pdxJ	pyridoxine 5'-phosphate synthase	8	tandem	O	-0.533846	0.146196	O	0.0382656	0.986749
1254	Dda3937_00064	Coenzyme metabolism and transport > other Coenzyme transport and metabolism		pdxH	pyridoxine 5'-phosphate oxidase	7	tandem	-	-0.53325	0.036774	O	-0.0198271	0.991477
1255	Dda3937_03465	Coenzyme metabolism and transport > other Coenzyme transport and metabolism	2079	yjbQ	Multicopy suppressor of thiE and pdxB; weak thiamin phosphate synthase activity	9	tandem	-	-0.711093	1.12192e-05	O	0.0182988	0.985911
1256	Dda3937_02627	Coenzyme metabolism and transport > other Coenzyme transport and metabolism	1544		4-hydroxythreonine-4-phosphate dehydrogenase	9	tandem	+	2.4499	4.95701e-08	O	0.549263	0.740808
1257	Dda3937_01087	Coenzyme metabolism and transport > other Coenzyme transport and metabolism	674	yieE	Phosphopantetheinyl transferase superfamily	11	convergent	+	1.77268	2.87523e-05	O	0.345161	0.861286
1258	Dda3937_01279	Secondary metabolism > auxin biosynthesis	787	iaaM	Tryptophan 2-monooxygenase, auxin biosynthesis	2	tandem	+	0.476456	0.00334603	O	0.123407	0.873981
1259	Dda3937_01280	Secondary metabolism > auxin biosynthesis	788	iaaH	Indoleacetamide hydrolase, auxin biosynthesis	2	tandem	O	0.670668	0.0573358	O	-0.612214	0.410823
1260	Dda3937_04197	Secondary metabolism > cyanophycin biosynthesis?	2828		D-Ala-D-Ala ATP-dependent ligase (C-terminal fragment), partial CDS corresponding to the ABF-0174127 pseudogene	6	convergent	+	0.623588	0.0307763	O	0.194667	0.885387
1261	Dda3937_04566	Secondary metabolism > cyanophycin biosynthesis?	2828	cphA	D-Ala-D-Ala ATP-dependent ligase (N-terminal fragment), partial CDS corresponding to the ABF-0174127 pseudogene	6	divergent	O	0.420919	0.721572	O	-0.170676
1262	Dda3937_03615	Secondary metabolism > Fkb family	2189	fkbH	hypothetical protein	6	divergent	O	0.657172	0.430343	O	-0.429079	0.9305
1263	Dda3937_03614	Secondary metabolism > Fkb family	2189		hypothetical protein	6	tandem	-	-1.0487	0.00137826	+	1.92893	4.069e-08
1264	Dda3937_03613	Secondary metabolism > Fkb family	2189		Dihydrolipoamide succinyltransferase component (E2) of 2-oxoglutarate dehydrogenase complex	6	tandem	O	-0.810223	0.225737	+	1.96947	0.0115362
1265	Dda3937_03612	Secondary metabolism > Fkb family	2189		hypothetical protein	6	convergent	-	-0.958776	0.0156126	+	1.65619	0.000252266
1266	Dda3937_01911	Secondary metabolism > Other secondary metabolites	1125		Phosphoglycolate phosphatase	4	tandem	O	-0.35636	0.383497	+	1.54509	0.000551834
1267	Dda3937_01910	Secondary metabolism > Other secondary metabolites	1125		Pyoverdine biosynthesis protein PvcA	4	tandem	O	-0.28719	0.746257	O	-0.114116	0.981218
1268	Dda3937_01912	Secondary metabolism > Other secondary metabolites	1126		pvcA protein	4	convergent	O	0.197223	0.771326	O	0.232838	0.945375
1269	Dda3937_01909	Secondary metabolism > Other secondary metabolites	1125		hypothetical protein	4	divergent	O	0.339454	0.415732	O	0.0159418	0.994064
1270	Dda3937_03359	Secondary metabolism > Other secondary metabolites	1999		Dimodular nonribosomal peptide synthetase	7	tandem	O	0.154307	0.9182	O	-0.220429
1271	Dda3937_01697	Secondary metabolism > Other secondary metabolites	1019		Isochorismatase	8	tandem	+	1.69987	6.47032e-07	O	-0.0518936	0.981218
1272	Dda3937_02100	Secondary metabolism > Other secondary metabolites	1243	cvpA	membrane protein required for colicin V production	7	tandem	O	-0.0384661	0.891882	O	0.287504	0.659337
1273	Dda3937_03095	Secondary metabolism > Other secondary metabolites	1821	dhfX	periplasmic dienelactone hydrolase regulated by KdgR	9	convergent	-	-1.84968	7.43182e-09	O	-0.0121812	0.994343
1274	Dda3937_00700	Secondary metabolism > Other secondary metabolites	461		Dienelactone hydrolase	2	tandem	+	5.25755	6.94642e-24	O	0.480354	0.853683
1275	Dda3937_03637	Secondary metabolism > Other secondary metabolites	2207	nhoA	Arylamine N-acetyltransferase 1	7	convergent	+	0.997346	0.000354601	O	0.0888316	0.95484
1276	Dda3937_01811	Secondary metabolism > Other secondary metabolites	1077	pab	antibiotic biosynthesis protein	7	tandem	+	1.16315	1.80265e-05	O	0.0299333	0.986749
1277	Dda3937_02320	Secondary metabolism > Other secondary metabolites	1374		Antibiotic biosynthesis monooxygenase	3	convergent	O	-0.302399	0.301912	O	0.0626954	0.96472
1278	Dda3937_02849	Iron metabolism and transport > siderophore biosynthesis > siderophore achromobactin biosynthesis	1680	acsA	Achromobactin synthetase component	5	tandem	O	0.559971	0.261671	O	0.0464548	0.986749
1279	Dda3937_02851	Iron metabolism and transport > siderophore biosynthesis > siderophore achromobactin biosynthesis	1680	acsC	achromobactin synthetase component	5	tandem	O	-0.880266	0.180166	O	-0.0233499	0.994343
1280	Dda3937_02854	Iron metabolism and transport > siderophore biosynthesis > siderophore achromobactin biosynthesis	1682	acsD	Achromobactin synthetase component	5	tandem	O	-0.889169	0.168527	O	-0.106412	0.977634
1281	Dda3937_02850	Iron metabolism and transport > siderophore biosynthesis > siderophore achromobactin biosynthesis	1680	acsB	2,4-dihydroxyhept-2-ene-1,7-dioic acid aldolase	5	tandem	O	-0.441049	0.368774	O	-0.318199	0.879382
1282	Dda3937_02852	Iron metabolism and transport > siderophore biosynthesis > siderophore achromobactin biosynthesis	1681	yhcA	MFS transporter for achromobactin excretion	5	tandem	O	-0.753403	0.253388	O	-0.0197501	0.994343
1283	Dda3937_02856	Iron metabolism and transport > siderophore biosynthesis > siderophore achromobactin biosynthesis	1684	acsF	4-aminobutyrate aminotransferase for achromobactin biosynthesis	5	divergent	O	-0.580545	0.192059	O	-0.208655	0.9305
1284	Dda3937_02853	Iron metabolism and transport > siderophore biosynthesis > siderophore achromobactin biosynthesis	1682	acsE	Diaminopimelate decarboxylase for achromobactin biosynthesis	5	tandem	O	-0.363487	0.195409	O	-0.3103	0.740808
1285	Dda3937_02855	Iron metabolism and transport > siderophore biosynthesis > siderophore achromobactin biosynthesis	1683	acr	Ferric achromobactin receptor	5	tandem	O	-0.400101	0.417527	O	-0.366532	0.853683
1286	Dda3937_02845	Iron metabolism and transport > siderophore biosynthesis > siderophore achromobactin biosynthesis	1679	cbrD	Ferriachromobactin ABC transport system, ATP binding	5	tandem	O	-0.650302	0.123456	O	-0.188015	0.933553
1287	Dda3937_02846	Iron metabolism and transport > siderophore biosynthesis > siderophore achromobactin biosynthesis	1679	cbrC	Ferriachromobactin ABC transport system permease	5	tandem	O	-1.05264	0.129889	O	-0.0909164	0.982011
1288	Dda3937_02847	Iron metabolism and transport > siderophore biosynthesis > siderophore achromobactin biosynthesis	1679	cbrB	Permease component of achromobactin ABC transporter	5	tandem	O	-0.913317	0.214883	O	0.152654	0.967037
1289	Dda3937_02848	Iron metabolism and transport > siderophore biosynthesis > siderophore achromobactin biosynthesis	1679	cbrA	Periplasmic component of achromobactin ABC transporter	5	tandem	O	-0.854596	0.229939	O	0.313965	0.931419
1290	Dda3937_02430	Iron metabolism and transport > siderophore biosynthesis > chrysobactin biosynthesis and transport	1442	cbsP	Thioesterase necessary for optimal production of chrysobactin	8	convergent	-	-1.61355	0.00465671	O	-0.022746	0.994343
1291	Dda3937_02431	Iron metabolism and transport > siderophore biosynthesis > chrysobactin biosynthesis and transport	1442	cbsA	2,3-dihydro-2,3-dihydroxybenzoate dehydrogenase, chrysobactin biosynthesis	8	tandem	-	-1.08367	0.00783871	O	-0.315986	0.864682
1292	Dda3937_02434	Iron metabolism and transport > siderophore biosynthesis > chrysobactin biosynthesis and transport	1442	cbsC	Isochorismate hydroxymutase 2, chrysobactin biosynthesis	8	divergent	-	-1.08987	0.00240352	O	-0.449718	0.709398
1293	Dda3937_02432	Iron metabolism and transport > siderophore biosynthesis > chrysobactin biosynthesis and transport	1442	cbsB	2,3-dihydro-2,3-dihydroxybenzoate synthetase, chrysobactin biosynthesis	8	tandem	-	-0.850991	0.0239332	O	-0.559686	0.558842
1294	Dda3937_02433	Iron metabolism and transport > siderophore biosynthesis > chrysobactin biosynthesis and transport	1442	cbsE	2,3-dihydroxybenzoate-AMP ligase, chrysobactin biosynthesis	8	tandem	-	-0.990344	0.0110592	O	-0.69015	0.413731
1295	Dda3937_03038	Iron metabolism and transport > siderophore biosynthesis > chrysobactin biosynthesis and transport	1795	cbsF	Chrysobactin synthetase cbsF	8	isolated	-	-1.09844	0.00148948	O	-0.463963	0.659337
1296	Dda3937_03039	Iron metabolism and transport > siderophore biosynthesis > chrysobactin biosynthesis and transport	1795	ybdZ	MbtH-like protein, Stimulator of EntF adenylation activity, MbtH-like; enterochelin synthesis	8	tandem	O	-0.00401926	0.991459	O	-0.188487	0.901531
1297	Dda3937_03040	Iron metabolism and transport > siderophore biosynthesis > chrysobactin biosynthesis and transport	1796	cbsH	Chrysobactin oligopeptidase CbsH	8	divergent	O	0.103539	0.741094	O	-0.19126	0.871861
1298	Dda3937_03033	Iron metabolism and transport > siderophore biosynthesis > chrysobactin biosynthesis and transport	1793	cbsS	Transporter for chrysobactin excretion	7	tandem	O	-0.0967044	0.810262	O	-0.0901783	0.955697
1299	Dda3937_03032	Iron metabolism and transport > siderophore biosynthesis > chrysobactin biosynthesis and transport	1792	cbuB	Periplasmic component of chrysobactin ABC transporter	7	tandem	O	0.258994	0.293649	O	0.0303025	0.983358
1300	Dda3937_03036	Iron metabolism and transport > siderophore biosynthesis > chrysobactin biosynthesis and transport	2673	cbuC	ATP binding component of ferric chrysobactin ABC transporter	8	convergent	-	-0.839229	8.65468e-06	O	-0.249184	0.683826
1301	Dda3937_03034	Iron metabolism and transport > siderophore biosynthesis > chrysobactin biosynthesis and transport	2673	cbuD	Ferric chrysobactin permease component	8	tandem	O	-0.863474	0.107122	O	-0.57391	0.767132
1302	Dda3937_03035	Iron metabolism and transport > siderophore biosynthesis > chrysobactin biosynthesis and transport	2673	cbuG	Ferric chrysobactin permease component	8	tandem	O	-0.739701	0.0807941	O	-0.214332	0.925334
1303	Dda3937_03042	Iron metabolism and transport > siderophore biosynthesis > chrysobactin biosynthesis and transport	1798	fct	Ferrichrysobactin receptor	8	tandem	O	-0.854511	0.127309	O	-0.341081	0.903312
1304	Dda3937_02884	Iron metabolism and transport > iron storage	1702	dps	Fe-binding and storage protein	5	tandem	-	-0.809658	0.0202966	O	-0.145251	0.941684
1305	Dda3937_04412	Iron metabolism and transport > iron storage	2711	bfr	bacterioferritin, iron storage and detoxification protein	9	tandem	O	0.822466	0.148579	O	0.322393	0.917051
1306	Dda3937_00086	Iron metabolism and transport > iron storage	66	ftnA	Ferritin iron storage protein (cytoplasmic)	6	convergent	O	-0.11162	0.792427	O	-0.493807	0.609
1307	Dda3937_00844	Iron metabolism and transport > iron storage	530		Non-specific DNA-binding protein Dps / Iron-binding ferritin-like antioxidant protein / Ferroxidase	5	convergent	-	-1.48612	0.00207199	O	0.819525	0.458003
1308	Dda3937_01561	Iron metabolism and transport > iron metabolism regulator	940	fur	DNA-binding transcriptional dual regulator of siderophore biosynthesis and transport	5	convergent	O	0.124376	0.819443	O	0.0111575	0.996229
1309	Dda3937_03277	Iron metabolism and transport > iron metabolism regulator	1937		Transcriptional repressor of aerobactin receptor iutA	5	tandem	O	0.299491	0.192627	O	0.273417	0.691427
1310	Dda3937_02094	Iron metabolism and transport > Iron transporter > feo system	1240	feoB	Ferrous iron transport protein B	6	tandem	+	1.0716	0.000194837	O	-0.169466	0.924264
1311	Dda3937_02095	Iron metabolism and transport > Iron transporter > feo system	1240	feoA	Cytoplasmic component for Feo system, ferrous iron transport	6	tandem	+	1.93876	0.0321063	O	0.295715	0.94976
1312	Dda3937_02096	Iron metabolism and transport > Iron transporter > feo system	1241		Ferrous iron transport system, FeoA like protein	6	tandem	+	1.77379	0.0298615	O	0.693781	0.83471
1313	Dda3937_00792	Iron metabolism and transport > Iron transporter > efe system	509	efeB	Redox component of Efe ferrous iron transporter	5	tandem	O	0.905425	0.263301	O	0.388328	0.925334
1314	Dda3937_00793	Iron metabolism and transport > Iron transporter > efe system	509	efeO	Periplasmic component of Efe ferrous iron transporter	5	tandem	O	-0.0871357	0.805844	O	-0.106122	0.945375
1315	Dda3937_00794	Iron metabolism and transport > Iron transporter > efe system	509	efeU	Permease component of Efe ferrous iron transporter	5	tandem	O	-0.375344	0.334236	O	0.294491	0.853683
1316	Dda3937_04512	Iron metabolism and transport > Iron transporter > efe system	509		hypothetical protein	5	convergent	+	0.596873	0.0282227	O	0.132269	0.930572
1317	Dda3937_04531	Iron metabolism and transport > Iron transporter > Yfe system	261		hypothetical protein	5	tandem	O	0.0301895	0.931864	O	-0.0738934	0.956227
1318	Dda3937_00373	Iron metabolism and transport > Iron transporter > Yfe system	261	yfeD	Iron and Manganese ABC transporter, inner membrane permease protein SitD	5	tandem	O	-0.517367	0.252358	O	-0.727404	0.430357
1319	Dda3937_00374	Iron metabolism and transport > Iron transporter > Yfe system	261	yfeC	Iron and Manganese ABC transporter, inner membrane permease protein SitC	5	tandem	O	-0.758172	0.214559	O	-0.418204	0.87592
1320	Dda3937_00375	Iron metabolism and transport > Iron transporter > Yfe system	261	yfeB	Iron and Manganese ABC transporter, ATP-binding protein SitB	5	tandem	O	-0.905196	0.117464	O	-0.399657	0.87924
1321	Dda3937_00376	Iron metabolism and transport > Iron transporter > Yfe system	261	yfeA	Iron and Manganese ABC transporter, periplasmic-binding protein SitA	5	tandem	O	-0.399541	0.498269	O	-0.240163	0.936746
1322	Dda3937_00377	Iron metabolism and transport > Iron transporter > Yfe system	262		Transcriptional regulator	5	divergent	O	-0.716203	0.161165	O	-0.379589	0.861286
1323	Dda3937_03766	Iron metabolism and transport > Iron transporter > sfu system	2298	sfuA	Ferric iron ABC transporter, iron-binding protein	5	tandem	+	1.94816	3.33899e-11	O	0.546651	0.412278
1324	Dda3937_03767	Iron metabolism and transport > Iron transporter > sfu system	2298	sfuB	Ferric iron ABC transporter, permease protein	5	tandem	O	-0.335567	0.0829749	O	-0.282132	0.555326
1325	Dda3937_03768	Iron metabolism and transport > Iron transporter > sfu system	2298	sfuC	Ferric iron ABC transporter, ATP-binding protein	5	tandem	-	-0.685193	0.000234877	O	-0.455195	0.167563
1326	Dda3937_00848	Iron metabolism and transport > Iron transporter > haem uptake	1942	hmuV	ABC-type hemin transport system, ATPase component	5	tandem	O	-0.651463	0.230244	O	-0.591897	0.741851
1327	Dda3937_03283	Iron metabolism and transport > Iron transporter > haem uptake	1942	hmuT	Periplasmic hemin-binding protein	5	tandem	O	0.0187961	0.975639	O	-0.0358674	0.991477
1328	Dda3937_03284	Iron metabolism and transport > Iron transporter > haem uptake	1942	hmuU	Hemin ABC transporter, permease protein	5	tandem	O	-0.162026	0.708418	O	-0.0644976	0.977634
1329	Dda3937_03282	Iron metabolism and transport > Iron transporter > haem uptake	1942	hmuS	Hemin transport protein HmuS	5	divergent	O	0.081028	0.842159	O	-0.0172379	0.993658
1330	Dda3937_01165	Iron metabolism and transport > Iron transporter > haem uptake	716	fecI	RNA polymerase sigma factor, heme uptake regulator	3	tandem	-	-0.661554	0.0339868	O	-0.0846286	0.955697
1331	Dda3937_01166	Iron metabolism and transport > Iron transporter > haem uptake	716	fecR	Inner membrane sensory protein FecR like	3	tandem	-	-0.528951	0.0219417	O	-0.481108	0.263418
1332	Dda3937_03018	Iron metabolism and transport > Iron transporter > TonB-ExbB-ExbD	1785	tonB_1	Ferric siderophore transport system, periplasmic binding protein TonB	5	divergent	-	-1.1713	0.00558164	O	0.0152821	0.994343
1333	Dda3937_03019	Iron metabolism and transport > Iron transporter > TonB-ExbB-ExbD	1785	exbB_2	MotA/TolQ/ExbB proton channel family protein	5	tandem	O	1.32844	0.374714	O	-0.777524
1334	Dda3937_03020	Iron metabolism and transport > Iron transporter > TonB-ExbB-ExbD	1785	exbD_2	Biopolymer transport protein ExbD/TolR	5	tandem	O	0.877137	0.249828	O	-1.11202	0.547737
1335	Dda3937_00565	Iron metabolism and transport > Iron transporter > TonB-ExbB-ExbD	390	tonB_2	TonB protein	6	tandem	O	0.905604	0.0529944	O	0.05336	0.985911
1336	Dda3937_01262	Iron metabolism and transport > Iron transporter > TonB-ExbB-ExbD	778	exbB_1	Membrane spanning protein in TonB-ExbB-ExbD complex	2	tandem	O	-0.147344	0.428674	O	0.0610275	0.945375
1337	Dda3937_01263	Iron metabolism and transport > Iron transporter > TonB-ExbB-ExbD	778	exbD_1	Membrane spanning protein in TonB-ExbB-ExbD complex	2	tandem	O	-0.103849	0.805356	O	0.245141	0.87924
1338	Dda3937_01403	Iron metabolism and transport > Iron transporter > TonB-ExbB-ExbD	860	fusB	Plant-ferredoxin transport system, periplasmic binding protein TonB- like	3	tandem	O	-0.324218	0.269113	O	0.185704	0.88579
1339	Dda3937_01404	Iron metabolism and transport > Iron transporter > TonB-ExbB-ExbD	860	fusA name to modify	Plant-ferredoxin outermembrane receptor	3	tandem	O	-0.297044	0.349455	O	-0.419404	0.593206
1340	Dda3937_01100	Iron metabolism and transport > Iron transporter > TonB-ExbB-ExbD	682		TonB box	11	tandem	-	-1.42964	0.0317976	O	-0.780247	0.731705
1341	Dda3937_04068	Iron metabolism and transport > Iron transporter > other related transport	2494		Ferric iron ABC transporter, ATP-binding protein	8	convergent	O	-0.0198558	0.948257	O	-0.151243	0.903157
1342	Dda3937_04384	Iron metabolism and transport > Iron transporter > other related transport	2690		Ferric iron ABC transporter, permease protein	8	divergent	-	-0.833404	0.00505619	O	-0.0482769	0.978602
1343	Dda3937_03866	Iron metabolism and transport > Iron transporter > other related transport	2357	fieF	zinc transporter;Relieves iron stress;, ferrous iron efflux pump	1	tandem	O	-0.193118	0.486102	O	0.0954285	0.945375
1344	Dda3937_00506	Iron metabolism and transport > Iron transporter > other related transport	353	fhuC	ATP-binding component of ferrichrome ABC transporter	8	tandem	+	0.778817	5.66406e-05	O	0.173034	0.843547
1345	Dda3937_00504	Iron metabolism and transport > Iron transporter > other related transport	353	fhuB	Permease component of ferrichrome ABC transporter	8	convergent	-	-0.623703	0.00695997	O	-0.647173	0.0697515
1346	Dda3937_00505	Iron metabolism and transport > Iron transporter > other related transport	353	fhuD	Periplasmic component of ferrichrome ABC transporter	8	tandem	O	-0.158521	0.573564	O	-0.227958	0.825378
1347	Dda3937_00637	Iron metabolism and transport > Iron transporter > other related transport	430		Ferrichrome-iron receptor	6	convergent	O	-0.264294	0.209527	O	-0.333525	0.440785
1348	Dda3937_00199	Iron metabolism and transport > Iron transporter > other related transport	150		Ferrichrome-iron receptor	9	tandem	O	-1.23364	0.0682151	O	0.0133581	0.996519
1349	Dda3937_00200	Iron metabolism and transport > Iron transporter > other related transport	150		Iron-chelating periplasmic-binding protein	9	tandem	O	0.493265	0.167689	O	0.296496	0.838563
1350	Dda3937_04467	Iron metabolism and transport > Iron transporter > other related transport	2751		Ferrichrome receptor	3	tandem	O	0.454677	0.241283	O	0.00920631	0.996229
1351	Dda3937_04300	Iron metabolism and transport > Iron transporter > other related transport	2637	fepA	Ferric enterobactin receptor	9	divergent	O	0.336751	0.326038	O	-0.603779	0.321903
1352	Dda3937_01794	Iron metabolism and transport > Iron transporter > other related transport	1071		Ferric siderophore receptor	5	tandem	O	0.182509	0.700874	O	-0.313894	0.85736
1353	Dda3937_01795	Iron metabolism and transport > Iron transporter > other related transport	1071		Periplasmic binding protein for metal transporters of TroA family	5	tandem	-	-1.18003	0.00443022	O	-0.696295	0.458003
1354	Dda3937_00604	Iron metabolism and transport > Iron transporter > other related transport	414	yfeH	Predicted inorganic ion transporter; required for swarming phenotype; regulated by YfeR	6	tandem	-	-1.22321	9.82335e-05	O	-0.662329	0.250293
1355	Dda3937_01413	Iron metabolism and transport > Iron transporter > other related transport	866	yfeX	Porphyrinogen oxidase binds heme and protoporphyrin IX (PPIX). Iron acquisition	3	tandem	-	-0.685365	0.00246051	O	0.181381	0.861286
1356	Dda3937_02377	Iron metabolism and transport > Iron transporter > other related transport	1408		Periplasmic binding protein unknown ferric siderophore	8	tandem	O	-0.128171	0.656861	O	0.0666504	0.955697
1357	Dda3937_02378	Iron metabolism and transport > Iron transporter > other related transport	1408		Permease protein (TC 3,A,1,14,1) unknown ferric siderophore	8	tandem	-	-1.50775	1.6063e-07	O	-0.534787	0.418049
1358	Dda3937_02379	Iron metabolism and transport > Iron transporter > other related transport	1408		ATP-binding protein (TC 3,A,1,14,3) unknown ferric siderophore	8	convergent	-	-1.52632	0.00348935	O	-0.628497	0.731705
1359	Dda3937_02380	Iron metabolism and transport > Iron transporter > other related transport	1409		Periplasmic binding protein unknown ferric siderophore	8	convergent	-	-1.33857	0.00344664	O	-0.712826	0.547737
1360	Dda3937_02657	Iron metabolism and transport > Iron transporter > other related transport	1562		ABC transporter, permease protein	2	tandem	+	0.79925	0.0279203	O	-0.12981	0.945375
1361	Dda3937_02658	Iron metabolism and transport > Iron transporter > other related transport	1562		ABC transporter, periplasmic-binding component	2	tandem	O	-0.53776	0.559718	O	0.047927	0.992471
1362	Dda3937_03016	Iron metabolism and transport > Iron transporter > other related transport	1783	sftP	TonB-dependent receptor	5	tandem	O	-0.0518662	0.967124	O	-0.106415	0.986749
1363	Dda3937_01354	Iron metabolism and transport > Iron transporter > other related transport	830		Putative ferric siderophore reductase	9	tandem	O	0.887347	0.0900333	O	-0.0209895	0.994343
1364	Dda3937_00473	Iron metabolism and transport > Iron transporter > other related transport	328	bfd	Bacterioferritin-associated ferredoxin	9	tandem	O	0.201841	0.551852	O	0.331229	0.767132
1365	Dda3937_00846	Iron metabolism and transport > Iron transporter > other related transport	532		TonB-dependent hemin , ferrichrome receptor	5	convergent	O	0.120295	0.656861	O	-0.357939	0.538736
1366	Dda3937_00847	Iron metabolism and transport > Iron transporter > other related transport	533		hypothetical protein	5	divergent	-	-0.934699	0.000683222	O	-0.119235	0.941684
1367	Dda3937_04510	Iron metabolism and transport > Iron transporter > other related transport	533		hypothetical protein	5	convergent	O	1.07293	0.36113	O	0.0642392
1368	Dda3937_02374	FeS cluster assembly > ISC system	1405	iscR	Transcriptional regulator of FeS homeostasis	8	tandem	O	1.89007	0.0877183	O	-0.740272
1369	Dda3937_03691	FeS cluster assembly > ISC system	1405	iscA	FeS cluster assembly protein of Isc machinery	8	tandem	O	-0.255251	0.590556	O	-0.156459	0.945375
1370	Dda3937_04379	FeS cluster assembly > ISC system	1405	iscS	Cysteine desulfurase	8	tandem	O	-0.2375	0.337283	O	0.491464	0.245467
1371	Dda3937_03690	FeS cluster assembly > ISC system	1405	iscU	FeS cluster assembly scaffold	8	tandem	O	0.372407	0.258029	O	-0.00142213	0.998298
1372	Dda3937_03692	FeS cluster assembly > ISC system	2246	hscB	Chaperone protein HscB, specific for iscU in Isc machinery	8	tandem	O	0.0220369	0.954912	O	0.0295133	0.989224
1373	Dda3937_03693	FeS cluster assembly > ISC system	2247	hscA	Chaperone protein hscA	8	tandem	-	-0.437425	0.0491669	O	-0.0896221	0.941684
1374	Dda3937_03695	FeS cluster assembly > ISC system	2247	iscX	Iron-sulphur cluster assembly IscX protein	8	tandem	-	-0.964691	0.0419892	O	-0.0111959	0.996229
1375	Dda3937_03694	FeS cluster assembly > ISC system	2247	fdx	[2Fe-2S] ferredoxin	8	tandem	-	-1.25448	0.0332133	O	0.350072	0.914953
1376	Dda3937_03668	FeS cluster assembly > SUF system	2232	sufB	FeS scaffold protein of Suf machinery	7	tandem	-	-1.16737	0.00736573	O	0.409075	0.808213
1377	Dda3937_03669	FeS cluster assembly > SUF system	2232	sufA	Fe-S cluster assembly protein	7	divergent	O	-0.332758	0.32488	O	-0.455462	0.582823
1378	Dda3937_03667	FeS cluster assembly > SUF system	2231	sufC	ABC ATPase of the SufBCD complex in Suf machinery	7	tandem	O	-0.19411	0.681157	O	-0.269136	0.88579
1379	Dda3937_03666	FeS cluster assembly > SUF system	2231	sufD	FeS scaffold of Suf machinery	7	tandem	O	-0.531018	0.104315	O	-0.525322	0.464663
1380	Dda3937_03664	FeS cluster assembly > SUF system	2230	sufE	Sulfur acceptor protein of Suf machinery	7	tandem	O	-0.408908	0.205066	O	-0.513822	0.449347
1381	Dda3937_03665	FeS cluster assembly > SUF system	2231	sufS	Cysteine desulfurase of Suf machinery	7	tandem	O	-0.313342	0.266744	O	-0.477919	0.383094
1382	Dda3937_00864	FeS cluster assembly > potential CsdAE-SufBCD system	541	csdE	predicted Fe-S metabolism protein. CsdE binds and stimulates the CsdA cysteine desulphurase activity, CsdA promotes Fe/S biogenesis by recruiting Suf components and participates to a new sulphur transfer pathway by recruiting CsdL (ex-YgdL), a ubiquitin-modifying-like protein. CdsE is homologous to SufE. csdAE clones multicopy suppress iscS mutations.	4	convergent	O	-0.351874	0.257988	O	-0.431573	0.564563
1383	Dda3937_00865	FeS cluster assembly > potential CsdAE-SufBCD system	541	csdA	Cysteine desulfurase. CsdA promotes Fe/S biogenesis by recruiting Suf components	4	divergent	-	-0.620722	0.028543	O	-0.260684	0.815659
1384	Dda3937_00295	FeS cluster assembly > other related Fe-S	207	cyaY	Frataxin homolog CyaY, facilitates iron supply for heme A synthesis or Fe-S cluster assembly	10	tandem	-	-0.733123	0.00765677	O	0.0770731	0.955697
1385	Dda3937_03847	FeS cluster assembly > other related Fe-S	2344	rseC	RseC protein involved in reduction of the some iron-sulfur cluster	8	tandem	-	-1.01017	3.23199e-08	+	0.693715	0.00635629
1386	Dda3937_00501	FeS cluster assembly > other related Fe-S	350	erpA	Iron-sulfur cluster insertion protein; A-type Fe-S protein; essential for respiratory growth. ErpA can transfer Fe-S clusters to apo-IspG in vitro (Loiseau, 2007). iscA, sufA, and erpA are paralogs	8	tandem	O	-0.718602	0.120328	O	-0.391871	0.834521
1387	Dda3937_02302	FeS cluster assembly > other related Fe-S	1360	ygfZ	Iron-sulfur cluster repair protein; plumbagin resistance protein. folate and tetrahydofolate binding. A yfgZ null mutant grows poorly on minimal media, is hypersensitive to oxidative stress	3	tandem	O	-0.195059	0.401368	O	0.2927	0.628933
1388	Dda3937_03400	FeS cluster assembly > other related Fe-S	2034	yggX	iron-sulfur cluster protector protein	4	tandem	O	-0.153305	0.625929	O	-0.284652	0.781752
1389	Dda3937_04394	FeS cluster assembly > other related Fe-S	2698	ytfE	iron metabolism protein, Iron-sulfur cluster repair protein; RIC; , confers resistance to nitric oxide and hydrogen peroxide; di-iron center	9	convergent	-	-1.60146	1.0624e-13	O	0.364558	0.473833
1390	Dda3937_00348	FeS cluster assembly > other related Fe-S	246	nfuA	Fe-S biogenesis protein . NfuA is required for the utilization of DNA as a carbon source and is a H. influenzae competence protein ComG homolog	10	convergent	O	0.388235	0.443485	O	0.110818	0.960931
1391	Dda3937_03934	FeS cluster assembly > other related Fe-S	2780	mrp	antiporter inner membrane protein, Putative Fe-S scaffold protein	5	tandem	-	-0.886928	0.000213521	O	0.0651694	0.958298
1392	Dda3937_00161	Sulfur compound metabolism and transport	121	cysQ	PAPS (adenosine 3'-phosphate 5'-phosphosulfate) 3'(2'),5'-bisphosphate nucleotidase	9	divergent	O	0.526456	0.167797	O	0.141123	0.945375
1393	Dda3937_00209	Sulfur compound metabolism and transport	159	cysJ	sulfite reductase, alpha subunit, flavoprotein	9	divergent	O	0.000912178	0.997868	O	0.171855	0.925334
1394	Dda3937_00210	Sulfur compound metabolism and transport	159	cysI	sulfite reductase, beta subunit, NAD(P)-binding, heme-binding	9	tandem	-	-1.40079	0.00575201	O	-0.036491	0.991809
1395	Dda3937_00211	Sulfur compound metabolism and transport	159	cysH	Phosphoadenylyl-sulfate reductase [thioredoxin]	9	tandem	O	-0.689389	0.196129	O	-0.40152	0.85736
1396	Dda3937_00213	Sulfur compound metabolism and transport	160	cysD	sulfate adenylyltransferase, subunit 2	9	tandem	O	-0.638319	0.156527	O	-0.621948	0.586976
1397	Dda3937_03902	Sulfur compound metabolism and transport	160	cysN	sulfate adenylyltransferase, subunit 1	9	tandem	-	-1.12238	0.00443189	O	-0.347733	0.840589
1398	Dda3937_03903	Sulfur compound metabolism and transport	160	cysC	adenosine 5'-phosphosulfate kinase	9	tandem	-	-0.954222	0.0155231	O	-0.490431	0.703241
1399	Dda3937_03699	Sulfur compound metabolism and transport	2251	sseA	3-mercaptopyruvate sulfurtransferase	8	tandem	-	-0.88298	0.0100846	O	-0.326472	0.816596
1400	Dda3937_03698	Sulfur compound metabolism and transport	2250	sseB	rhodanase-like enzyme, sulfur transfer from thiosulfate	8	convergent	O	-0.0478223	0.866698	O	-0.105877	0.930572
1401	Dda3937_03505	Sulfur compound metabolism and transport	2111	cysW	Sulfate transport system permease protein cysW	8	tandem	-	-0.850689	0.00761363	O	0.297668	0.816596
1402	Dda3937_03506	Sulfur compound metabolism and transport	2111	cysU	Sulfate transport system permease protein cysT	8	tandem	-	-1.23024	0.000344987	O	-0.0666604	0.973292
1403	Dda3937_03504	Sulfur compound metabolism and transport	2111	cysA	sulfate/thiosulfate transporter subunit; ATP-binding component of ABC superfamily	8	convergent	-	-1.39455	0.000619053	O	-0.363314	0.838563
1404	Dda3937_01429	Sulfur compound metabolism and transport	877	cysZ	predicted inner membrane protein	3	divergent	-	-1.33898	0.000428934	O	-0.0538986	0.981541
1405	Dda3937_00336	Sulfur compound metabolism and transport	239	glpE	thiosulfate:cyanide sulfurtransferase (rhodanese)	10	tandem	-	-0.783257	2.4547e-06	O	0.0313483	0.973376
1406	Dda3937_02639	Sulfur compound metabolism and transport	1551	sbp	sulfate transporter subunit; periplasmic-binding component of ABC superfamily	8	tandem	O	0.489691	0.151988	O	0.597066	0.377792
1407	Dda3937_00119	Sulfur compound metabolism and transport	92	dauA	predicted sulphate anion transporter, C4-dicarboxylic acid transporter at low pH. DauA is a C4-dicarboxylic acid transporter with a STAS domain that may be a dicarboxylic acid sensor; DauA is primarily responsible for succinate and fumarate transport at pH 5	6	convergent	O	-0.874791	0.269113	O	0.46401	0.905257
1408	Dda3937_04117	Sulfur compound metabolism and transport	2517	cbl	transcriptional regulator of cysteine biosynthesis (LysR family)	5	tandem	-	-0.778653	0.00733839	O	0.074557	0.959516
1409	Dda3937_03002	Sulfur compound metabolism and transport	1776	atsR_1	Alkanesulfonates-binding protein	5	tandem	O	-0.262153	0.862225	O	1.99465	0.467029
1410	Dda3937_03003	Sulfur compound metabolism and transport	1777	atsB_1	Alkanesulfonates transport system permease protein	5	divergent	O	0.46225	0.293161	O	0.282461	0.874374
1411	Dda3937_03004	Sulfur compound metabolism and transport	1777	astC	Alkanesulfonates ABC transporter ATP-binding protein / Sulfonate ABC transporter, ATP-binding subunit SsuB	5	tandem	O	0.046909	0.974408	O	2.32192	0.182197
1412	Dda3937_03017	Sulfur compound metabolism and transport	1784	atsR_2	Alkanesulfonates-binding protein	5	divergent	O	0.59422	0.539857	O	0.379367	0.925334
1413	Dda3937_03021	Sulfur compound metabolism and transport	1785	astB_2	Alkanesulfonates transport system permease protein	5	convergent	O	-0.101182	0.947165	O	0.127006
1414	Dda3937_03508	Sulfur compound metabolism and transport	2113	ssuB	Alkanesulfonates ABC transporter ATP-binding protein / Sulfonate ABC transporter, ATP-binding subunit SsuB	7	convergent	O	0.472328	0.251992	O	-0.898915	0.212587
1415	Dda3937_03509	Sulfur compound metabolism and transport	2113	ssuC	Alkanesulfonates transport system permease protein	7	tandem	+	1.50015	0.0132203	O	-0.761536	0.726565
1416	Dda3937_03511	Sulfur compound metabolism and transport	2113	ssuA	Alkanesulfonates-binding protein	7	tandem	O	-0.125984	0.888732	O	-0.305492	0.941149
1417	Dda3937_03510	Sulfur compound metabolism and transport	2113	ssuD	Alkanesulfonate monooxygenase	7	tandem	O	-0.877768	0.377927	O	0.59137	0.890826
1418	Dda3937_03512	Sulfur compound metabolism and transport	2113	ssuE	FMN reductase	7	divergent	O	-0.228041	0.709502	O	0.584133	0.770708
1419	Dda3937_02074	Sulfur compound metabolism and transport	1228		Probable transmembrane protein, sulfur transport	10	tandem	O	-1.24487	0.294676	O	2.71947	0.103156
1420	Dda3937_02075	Sulfur compound metabolism and transport	1228		GENE II AND X PROTEINS, sulfur transport	10	convergent	+	0.911882	0.028543	O	-0.073833	0.976823
1421	Dda3937_02073	Sulfur compound metabolism and transport	1228		Transcriptional regulator, ArsR family	10	divergent	+	1.66166	5.87893e-08	O	-0.757393	0.182197
1422	Dda3937_01094	Phosphorus metabolism and transport	679	pstB_1	phosphate transporter subunit; ATP-binding component of ABC superfamily	11	tandem	O	0.621373	0.250322	O	-0.577273	0.740808
1423	Dda3937_01095	Phosphorus metabolism and transport	680	pstA_1	phosphate transporter subunit; membrane component of ABC superfamily	11	tandem	+	1.55118	2.45422e-06	O	-0.345034	0.801226
1424	Dda3937_01096	Phosphorus metabolism and transport	680	pstC_1	phosphate transporter subunit; membrane component of ABC superfamily	11	tandem	+	2.24414	3.26314e-08	O	-0.143654	0.94976
1425	Dda3937_01690	Phosphorus metabolism and transport	1013	pstC_2	Phosphate transport system permease protein pstC (TC 3,A,1,7,1)	8	divergent	+	2.45194	4.8726e-08	O	-0.282922	0.91793
1426	Dda3937_01097	Phosphorus metabolism and transport	681	pstS	phosphate transporter subunit; periplasmic-binding component of ABC superfamily	11	divergent	O	-0.363463	0.19709	O	0.257142	0.808213
1427	Dda3937_01689	Phosphorus metabolism and transport	1013	pstA_2	Phosphate transport system permease protein pstA (TC 3,A,1,7,1)	8	tandem	+	3.20589	1.37447e-11	O	0.0962732	0.973374
1428	Dda3937_01688	Phosphorus metabolism and transport	1013	pstB_2	Phosphate transport ATP-binding protein pstB (TC 3,A,1,7,1)	8	convergent	O	-0.225734	0.534318	O	0.17201	0.925334
1429	Dda3937_01941	Phosphorus metabolism and transport	1145		Phosphate ABC transporter, periplasmic phosphate-binding protein pstS (TC 3,A,1,7,1)	4	tandem	O	-0.434175	0.347724	O	0.0663022	0.979432
1430	Dda3937_03547	Phosphorus metabolism and transport	2142	uhpT	Hexose phosphate transport protein, UhpT exchanges cytoplasmic phosphate for hexose phosphate. UhpT also catalyzes the neutral exchange of internal and external Pi.	3	tandem	-	-0.926315	0.00197208	O	-0.0580976	0.971042
1431	Dda3937_04099	Phosphorus metabolism and transport	2509	phnC	Phosphonate ABC transporter ATP-binding protein (TC 3,A,1,9,1)	5	tandem	+	3.93837	8.85386e-12	O	1.77534	0.0534755
1432	Dda3937_04100	Phosphorus metabolism and transport	2510	phnD	Phosphonate ABC transporter phosphate-binding periplasmic component (TC 3,A,1,9,1)	5	tandem	O	-0.34664	0.617943	O	0.330734	0.919496
1433	Dda3937_04102	Phosphorus metabolism and transport	2511	phnE_1	Phosphonate ABC transporter permease protein phnE1 (TC 3,A,1,9,1)	5	tandem	O	0.487327	0.374255	O	-0.349425	0.879793
1434	Dda3937_04101	Phosphorus metabolism and transport	2511	phnE_2	Phosphonate ABC transporter permease protein phnE2 (TC 3,A,1,9,1)	5	tandem	+	1.17788	0.0120417	O	-0.612686	0.670859
1435	Dda3937_04092	Phosphorus metabolism and transport	2506	phnK	Phosphonates transport ATP-binding protein phnK	5	tandem	O	1.39189	0.145203	O	-0.668203
1436	Dda3937_04093	Phosphorus metabolism and transport	2506	phnL	Phosphonates transport ATP-binding protein phnL	5	tandem	O	0.498098	0.479275	O	-0.282034	0.935336
1437	Dda3937_04088	Phosphorus metabolism and transport	2506	phnG	PhnG protein	5	tandem	O	-0.655494	0.366968	O	0.706674	0.757086
1438	Dda3937_04089	Phosphorus metabolism and transport	2506	phnH	PhnH protein	5	tandem	O	-2.17849	0.637058	O	-2.21893
1439	Dda3937_04090	Phosphorus metabolism and transport	2506	phnI	PhnI protein	5	tandem	O	1.56008	0.41193	O	-2.09289
1440	Dda3937_04091	Phosphorus metabolism and transport	2506	phnJ	PhnJ protein	5	tandem	O	0.64347	0.726184	O	-0.0514072
1441	Dda3937_04094	Phosphorus metabolism and transport	2506	phnM	Metal-dependent hydrolase involved in phosphonate metabolism	5	tandem	O	2.66838	0.0804765	O	-1.37198
1442	Dda3937_04095	Phosphorus metabolism and transport	2506	phnN	ATP-binding protein phnN; Guanylate kinase	5	tandem	O	0.101788	0.862489	O	-0.232118	0.930572
1443	Dda3937_04087	Phosphorus metabolism and transport	2506	phnF	Transcriptional regulator PhnF	5	divergent	O	0.557689	0.524956	O	-0.0518346	0.992048
1444	Dda3937_04096	Phosphorus metabolism and transport	2506	phnP	Metal-dependent hydrolases of the beta-lactamase superfamily I; PhnP protein	5	convergent	O	2.26786	0.292151	O	-0.921093
1445	Dda3937_00169	Phosphorus metabolism and transport	126	ppa	inorganic pyrophosphatase	9	tandem	O	-0.115334	0.818815	O	0.203682	0.925334
1446	Dda3937_00176	Phosphorus metabolism and transport	133	ygiF	Inorganic triphosphatase	9	divergent	-	-1.87935	3.8906e-06	O	0.260023	0.914953
1447	Dda3937_01691	Phosphorus metabolism and transport	1014	ppk	polyphosphate kinase, component of RNA degradosome	8	divergent	+	1.10017	4.59766e-05	O	-0.0891441	0.94976
1448	Dda3937_01692	Phosphorus metabolism and transport	1014	ppx	Exopolyphosphatase, guanosine-5'-triphosphate,3'-diphosphate pyrophosphatase	8	convergent	+	0.618854	0.000180488	O	0.0204802	0.985911
1449	Dda3937_01914	Phosphorus metabolism and transport	1128	phnA	conserved protein	4	tandem	O	0.0956128	0.768725	O	-0.0967044	0.945375
1450	Dda3937_03870	Phosphorus metabolism and transport	2360	phoA	Alkaline phosphatase	1	convergent	O	-0.429069	0.357946	O	0.53421	0.676349
1451	Dda3937_03416	Phosphorus metabolism and transport	2047	phoH	conserved protein with nucleoside triphosphate hydrolase domain	7	convergent	O	-0.203459	0.779725	O	0.050898	0.989224
1452	Dda3937_01159	Phosphorus metabolism and transport	712	pitA	low-affinity phosphate transporter	1	tandem	+	3.10557	1.33822e-06	O	0.337355	0.9305
1453	Dda3937_04375	Phosphorus metabolism and transport	2685	psiE	predicted phosphate starvation inducible protein	8	tandem	-	-2.08814	6.95299e-07	O	-0.0344888	0.991477
1454	Dda3937_04063	Phosphorus metabolism and transport	2489	ycdX	Alkaline phosphatase; required for swarming phenotype; chaperoned by YcdY	6	divergent	-	-2.14954	4.2365e-12	O	-0.797898	0.127449
1455	Dda3937_01549	Metal ion homeostasis > Potassium	933	kdpA	P-type ATPase, high-affinity potassium transport system, A chain	5	divergent	-	-1.00366	0.00191804	O	-0.158718	0.930572
1456	Dda3937_01550	Metal ion homeostasis > Potassium	933	kdpB	Potassium-transporting ATPase B chain (TC 3,A,3,7,1)	5	tandem	+	0.632664	0.0307763	O	0.20609	0.870645
1457	Dda3937_01551	Metal ion homeostasis > Potassium	933	kdpC	potassium translocating ATPase, subunit C	5	tandem	O	0.3746	0.335296	O	-0.472268	0.640887
1458	Dda3937_00159	Metal ion homeostasis > Potassium	119	trkD	potassium transporter	11	divergent	O	0.413351	0.354649	O	0.144108	0.945375
1459	Dda3937_03862	Metal ion homeostasis > Potassium	2354		Kup system potassium uptake protein	6	convergent	-	-0.369465	0.0183098	O	-0.090081	0.919496
1460	Dda3937_01520	Metal ion homeostasis > Potassium	922	trkA	NAD-binding component of TrK potassium transporter	9	tandem	+	2.41486	1.02138e-16	O	-0.379374	0.718502
1461	Dda3937_02080	Metal ion homeostasis > Potassium	1230	trkH	Potassium uptake protein TrkH	10	tandem	O	0.0218705	0.959415	O	-0.136299	0.941684
1462	Dda3937_02727	Metal ion homeostasis > bivalent cation > zinc uptake	1609	zur	Zinc uptake regulation protein ZUR	3	convergent	O	-0.0500867	0.833694	O	0.152916	0.85736
1463	Dda3937_01623	Metal ion homeostasis > bivalent cation > zinc uptake	976	znuB	high-affinity zinc transport system membrane protein	6	convergent	O	-0.421479	0.0778724	O	0.292034	0.682131
1464	Dda3937_01624	Metal ion homeostasis > bivalent cation > zinc uptake	976	znuC	high-affinity zinc transport system ATP-binding protein	6	divergent	O	-1.08163	0.0608771	O	-0.497451	0.83471
1465	Dda3937_01625	Metal ion homeostasis > bivalent cation > zinc uptake	977	znuA	Zinc ABC transporter, periplasmic-binding protein ZnuA	6	divergent	O	-0.364861	0.526909	O	0.108412	0.96914
1466	Dda3937_03832	Metal ion homeostasis > bivalent cation > zinc uptake	2336	yeiR	Zn-stimulated GTPase involved in zinc homeostasis; mutants are cadmium and EDTA sensitive	6	tandem	O	-0.380595	0.287529	O	-0.468588	0.622393
1467	Dda3937_03087	Metal ion homeostasis > bivalent cation > zinc/manganese transport	1818		zinc/manganese transport system ATP-binding protein	9	divergent	-	-0.875783	0.0176126	O	0.0599132	0.977696
1468	Dda3937_03088	Metal ion homeostasis > bivalent cation > zinc/manganese transport	1818		zinc/manganese transport system permease protein	9	tandem	O	-0.11967	0.939853	O	0.0562664	0.993658
1469	Dda3937_04298	Metal ion homeostasis > bivalent cation > zinc/manganese transport	1818		zinc/manganese transport system substrate-binding protein	9	convergent	O	-0.452766	0.774903	O	-0.162207	0.985911
1470	Dda3937_04159	Metal ion homeostasis > bivalent cation > copper	2552	copA	Lead, cadmium, zinc and mercury transporting ATPase; Copper-translocating P-type ATPase	4	divergent	O	-1.54666	0.318879	O	0.040724	0.995145
1471	Dda3937_04160	Metal ion homeostasis > bivalent cation > copper	2553	cueR	copper responsive transcription regulator	5	tandem	O	0.476237	0.266744	+	1.36587	0.0104232
1472	Dda3937_01608	Metal ion homeostasis > bivalent cation > copper	970	cutC	copper homeostasis protein	6	tandem	+	2.04628	4.70712e-07	O	0.0756322	0.977634
1473	Dda3937_01898	Metal ion homeostasis > bivalent cation > copper	1117	cutF	Copper homeostasis protein CutF precursor / Lipoprotein NlpE involeved in surface adhesion	4	convergent	+	2.28925	0.00144272	O	-0.123972	0.977696
1474	Dda3937_02716	Metal ion homeostasis > bivalent cation > copper	1600	cutA	copper binding protein	3	tandem	-	-0.601044	0.0062272	O	-0.0173379	0.991477
1475	Dda3937_03566	Metal ion homeostasis > bivalent cation > copper	2156	yobA	Copper resistance protein C	6	divergent	O	-0.39067	0.355285	O	-0.274072	0.879382
1476	Dda3937_00085	Metal ion homeostasis > bivalent cation > copper	2156		Copper resistance protein D	6	tandem	-	-1.15385	0.00223683	O	0.38154	0.742315
1477	Dda3937_00009	Metal ion homeostasis > bivalent cation > copper	7	cueO	Blue copper oxidase cueO precursor	6	tandem	-	-0.600874	0.0257279	O	0.351859	0.634061
1478	Dda3937_03565	Metal ion homeostasis > bivalent cation > copper	2155		Putative multicopper oxidases	7	divergent	+	0.915426	0.0334439	+	1.73696	0.000889921
1479	Dda3937_01809	Metal ion homeostasis > bivalent cation > copper	1075		Putative multicopper oxidases	7	tandem	-	-1.90286	2.00134e-05	-	-2.20539	2.94736e-05
1480	Dda3937_03992	Metal ion homeostasis > bivalent cation > copper	2440		Heavy metal RND efflux outer membrane protein, CzcC family	5	tandem	O	0.535803	0.0883891	O	0.106408	0.945375
1481	Dda3937_03993	Metal ion homeostasis > bivalent cation > copper	2440		Probable Co/Zn/Cd efflux system membrane fusion protein	5	tandem	O	1.08969	0.451055	O	0.21807	0.979432
1482	Dda3937_03990	Metal ion homeostasis > bivalent cation > copper	2440	cusA	Cobalt-zinc-cadmium resistance protein czcA; Cation efflux system protein cusA	5	tandem	O	0.854116	0.50962	O	-0.528562	0.929424
1483	Dda3937_03991	Metal ion homeostasis > bivalent cation > copper	2440	cusB	Probable Co/Zn/Cd efflux system membrane fusion protein	5	tandem	+	1.62293	4.08514e-05	O	0.117388	0.955686
1484	Dda3937_01953	Metal ion homeostasis > bivalent cation > other bivalent cation	1155	mgtA	magnesium transporter	4	divergent	O	0.161069	0.912848	O	0.31082	0.955697
1485	Dda3937_00303	Metal ion homeostasis > bivalent cation > other bivalent cation	211	corA	magnesium/nickel/cobalt transporter	10	tandem	+	1.32497	0.0144158	O	-0.431018	0.85736
1486	Dda3937_02470	Metal ion homeostasis > bivalent cation > other bivalent cation	1460	corC	Mg2+ and Co2+ transporter CorC	5	tandem	O	-0.1042	0.822184	O	0.338235	0.825618
1487	Dda3937_03137	Metal ion homeostasis > bivalent cation > other bivalent cation	1854	ydaN	predicted Zn(II) transporter	7	tandem	-	-1.16202	3.88973e-06	O	-0.111287	0.941684
1488	Dda3937_00688	Metal ion homeostasis > bivalent cation > other bivalent cation	456	yrbG	predicted calcium/sodium:proton antiporter	2	divergent	O	0.225365	0.501211	O	0.271483	0.827119
1489	Dda3937_01620	Metal ion homeostasis > bivalent cation > other bivalent cation	974		HoxN/HupN/NixA family nickel/cobalt transporter	6	tandem	+	0.885249	0.00727499	O	0.323042	0.811628
1490	Dda3937_04481	Metal ion homeostasis > bivalent cation > other bivalent cation	2761	mntH	proton-dependent divalent metal cation transporter	3	tandem	+	0.869102	0.0103165	O	0.262809	0.861387
1491	Dda3937_01049	Metal ion homeostasis > bivalent cation > other bivalent cation	653		divalent anion:Na+ symporter, DASS family	11	convergent	+	1.34732	6.40667e-10	O	-0.0705255	0.95484
1492	Dda3937_02381	Metal ion homeostasis > bivalent cation > other bivalent cation	1410		putative Nickel/cobalt transporter	8	tandem	+	1.70784	0.000138845	O	0.224709	0.935336
1493	Dda3937_02536	Metal ion homeostasis > bivalent cation > other bivalent cation	1501	ybhI	divalent anion:Na+ symporter, DASS family, putative sodium:sulfate symporter	1	tandem	O	-0.708365	0.15395	O	0.284163	0.916058
1494	Dda3937_00758	Metal ion homeostasis > bivalent cation > nickel transporter	490	nikE	Nickel transport ATP-binding protein nikE (TC 3,A,1,5,3), This gene is part of a five gene cluster encoding an ABC transport system. Some components are detected as orthologs of the nikABCDE encoded nickel transporter of Escherichia coli K-12 MG1655 in reciprocal BLASTP analyses, but other components are more similar to peptide transporters from diverse bacteria.	5	tandem	O	0.195849	0.815123	O	1.27575	0.508256
1495	Dda3937_00759	Metal ion homeostasis > bivalent cation > nickel transporter	490	nikD	Oligopeptide transporter putative ATPase domain	5	tandem	O	0.0973442	0.853261	O	-0.264891	0.896374
1496	Dda3937_00760	Metal ion homeostasis > bivalent cation > nickel transporter	490	nikC	Nickel transport system permease protein nikC (TC 3,A,1,5,3)	5	tandem	+	0.885502	0.0159938	O	0.0285753	0.991809
1497	Dda3937_00761	Metal ion homeostasis > bivalent cation > nickel transporter	490	nikB	Nickel transport system permease protein nikB (TC 3,A,1,5,3)	5	tandem	O	0.820503	0.0851326	O	0.184351	0.945375
1498	Dda3937_00762	Metal ion homeostasis > bivalent cation > nickel transporter	491	nikA	Nickel ABC transporter, periplasmic nickel-binding protein nikA (TC 3,A,1,5,3)	5	tandem	O	0.625395	0.22882	O	-0.516976	0.787295
1499	Dda3937_00327	Metal ion homeostasis > bivalent cation > nickel transporter	233	nikR	Nickel responsive regulator NikR	10	tandem	+	0.683126	0.0456851	O	-0.324953	0.816596
1500	Dda3937_02133	Metal ion homeostasis > sodium	1263	yjbB	Probable Na+/Pi-cotransporter. YjbB overexpression increases Pi export and reduces intracellular polyphosphate levels (Motomura, 2011)	9	tandem	-	-1.57802	0.00582588	O	-0.280416	0.930572
1501	Dda3937_00118	Metal ion homeostasis > sodium	91	chaA	calcium/sodium:proton antiporter	6	divergent	+	1.57943	0.000152886	O	0.130761	0.95484
1502	Dda3937_00383	Metal ion homeostasis > sodium	266	nhaA	sodium-proton antiporter	9	tandem	O	-0.609351	0.118513	O	-0.386727	0.781752
1503	Dda3937_02925	Metal ion homeostasis > sodium	1729	nhaB	hypothetical protein, Na+/H+ antiporter?	6	divergent	-	-1.03749	2.91781e-06	O	0.355067	0.538736
1504	Dda3937_00382	Metal ion homeostasis > sodium	266	nhaR	DNA-binding transcriptional activator	9	convergent	O	0.124963	0.870008	O	-1.26196	0.317747
1505	Dda3937_02650	Metal ion homeostasis > metal ion efflux	1557	zntA	zinc, cobalt and lead efflux system	2	divergent	-	-0.769948	0.0166193	O	0.583176	0.377792
1506	Dda3937_03986	Metal ion homeostasis > metal ion efflux	2436	zitB	zinc efflux system	5	tandem	O	0.51592	0.571927	O	0.132179	0.977696
1507	Dda3937_00978	Metal ion homeostasis > metal ion efflux	607	rcnA	Nickel and cobalt efflux system	11	divergent	+	0.816753	0.0262238	O	-0.144465	0.945194
1508	Dda3937_01382	Metal ion homeostasis > metal ion efflux	846	apaG	protein associated with Co2+ and Mg2+ efflux	9	tandem	O	0.65453	0.0726981	O	0.118949	0.951153
1509	Dda3937_04594	Metal ion homeostasis > metal ion efflux	2846	mntP	Probable Mn(2+) efflux pump, mntR-regulated	6	convergent	-	-0.956773	0.0011821	O	0.399349	0.634061
1510	Dda3937_00538	Metal ion homeostasis > metal ion efflux	372	kefB	Glutathione-regulated potassium-efflux system protein kefB	9	tandem	O	0.00366625	0.992186	O	0.0719213	0.966325
1511	Dda3937_00539	Metal ion homeostasis > metal ion efflux	372	kefG	component of potassium effux complex with KefB	9	divergent	O	-0.0878504	0.709502	O	0.436437	0.212587
1512	Dda3937_02282	Metal ion homeostasis > metal ion efflux	1346		Probable Co/Zn/Cd efflux system membrane fusion protein	3	divergent	O	-0.346312	0.109536	+	0.626987	0.0342794
1513	Dda3937_00412	Metal ion homeostasis > Mechanosensitive ion channel	292	mscS	MscS family mechanosensitive ion channel	9	tandem	+	2.36502	2.46844e-07	O	0.245303	0.925334
1514	Dda3937_01519	Metal ion homeostasis > Mechanosensitive ion channel	921	mscL	Large-conductance mechanosensitive channel	9	convergent	-	-1.34697	3.22021e-12	O	-0.0850174	0.941684
1515	Dda3937_02408	Metal ion homeostasis > Mechanosensitive ion channel	1431		Mechanosensitive ion channel	8	convergent	O	0.413579	0.315727	O	-0.278975	0.875127
1516	Dda3937_02149	Metal ion homeostasis > Mechanosensitive ion channel	1275	bspA	Potassium efflux system kefA / Small-conductance mechanosensitive channel	9	convergent	+	0.437557	0.039328	O	0.0486035	0.96472
1517	Dda3937_03297	Metal ion homeostasis > Mechanosensitive ion channel	1953	bspB	Potassium efflux system kefA / Small-conductance mechanosensitive channel	4	convergent	O	-0.482992	0.0693798	O	-0.0769054	0.95484
1518	Dda3937_00769	Transport	496		ABC-type nitrate/sulfonate/bicarbonate transport system, ATPase component	5	tandem	-	-0.611411	0.000563904	O	-0.00729252	0.994064
1519	Dda3937_03085	Transport	1817		Molybdenum transport ATP-binding protein modC (TC 3,A,1,8,1) / Molybdenum transport system permease protein modB (TC 3,A,1,8,1)	9	convergent	+	0.82314	0.0462046	O	-0.054252	0.981541
1520	Dda3937_03086	Transport	1817		ABC-type molybdate transport system, periplasmic component	9	divergent	O	0.0130516	0.989675	O	0.130722	0.977696
1521	Dda3937_04080	Transport	2501		ABC transporter, periplasmic substrate-binding protein	9	divergent	O	0.958472	0.301116	O	-0.0611794	0.991809
1522	Dda3937_00417	Transport	297	tsgA	transporter MSF family, tellurite-inducible, function unknown; also induced by selenite	9	tandem	+	1.31108	0.000560973	O	0.167931	0.941676
1523	Dda3937_00386	Transport	269	satP	conserved inner membrane protein	9	convergent	O	-0.113214	0.639807	O	0.159919	0.861286
1524	Dda3937_03484	Transport	2094	ybjL	predicted transporter	6	divergent	-	-1.48731	3.84926e-06	O	0.872049	0.0969665
1525	Dda3937_03518	Transport	2118	uup	DNA-binding ABC ATPase	7	tandem	O	-0.451588	0.0949179	O	-0.456985	0.399375
1526	Dda3937_03744	Transport	2285		conserved inner membrane protein	5	tandem	O	-0.163476	0.574002	O	0.212106	0.851063
1527	Dda3937_04074	Transport	2499	yadG	predicted transporter subunit: ATP-binding component of ABC superfamily	8	divergent	O	-1.14764	0.0588582	O	-0.298878	0.925334
1528	Dda3937_00518	Transport	2499	yadH	predicted transporter subunit: membrane component of ABC superfamily	8	convergent	+	0.705409	0.00425512	O	0.129767	0.925334
1529	Dda3937_00654	Transport	2799		Membrane protein	5	convergent	+	0.286515	0.0383641	O	-0.00119029	0.997929
1530	Dda3937_00780	Transport	502		Probable ABC transporter ATP binding protein	5	convergent	O	0.460675	0.255162	O	0.237676	0.917051
1531	Dda3937_01135	Transport	701		Transporter, MFS superfamily	1	divergent	-	-0.991409	0.000192052	O	-0.449423	0.44892
1532	Dda3937_01137	Transport	702		transporter, MFS superfamily	1	convergent	O	0.405672	0.0836549	O	-0.0200087	0.989224
1533	Dda3937_03046	Transport	1799		Transporter	1	convergent	O	0.454819	0.192465	O	-0.369199	0.710942
1534	Dda3937_04078	Transport	2501		ABC transporter, permease protein	9	tandem	+	0.919491	0.0275454	O	-0.0157203	0.994343
1535	Dda3937_02262	Transport	1334	yjcE	predicted cation/proton antiporter	3	convergent	O	1.21358	0.0834953	O	0.208388	0.94976
1536	Dda3937_03285	Transport	1943	ybaL	monovalent cation:H+ antiporter-2, CPA2 family	4	tandem	O	0.408664	0.0795971	O	-0.109085	0.930572
1537	Dda3937_00502	Transport	351	clcA	H(+)/Cl(-) exchange transporter clcA; involved in the extreme acid response	8	divergent	O	0.444836	0.111909	O	-0.458195	0.440785
1538	Dda3937_00110	Transport	86		Chloride channel protein	6	tandem	O	-0.415777	0.0837802	O	0.284581	0.709336
1539	Dda3937_00554	Transport	385		major facilitator superfamily protein	9	tandem	O	0.27051	0.324045	O	-0.61857	0.129408
1540	Dda3937_00116	Transport	89	chaC	Cation transport protein chaC	6	tandem	O	0.396074	0.374714	O	0.0862	0.970997
1541	Dda3937_03349	Transport	1990	focA	formate transporter	6	tandem	+	1.52793	1.48373e-06	O	-0.274616	0.853683
1542	Dda3937_01657	Transport	996	ydfJ	MFS transporter, MHS family, metabolite:H+ symporter. Possible K(+) transporter	8	tandem	+	0.97733	0.00613297	O	-0.116896	0.94976
1543	Dda3937_04025	Transport	2463	yfbS	predicted transporter	7	convergent	O	0.235893	0.696914	O	-0.285337	0.9305
1544	Dda3937_00540	Transport	373	yheS	fused predicted transporter subunits of ABC superfamily: ATP-binding components	9	tandem	+	0.825853	0.0340037	O	0.262832	0.885387
1545	Dda3937_01812	Transport	1078	ybiT	fused predicted transporter subunits of ABC superfamily: ATP-binding components	7	divergent	-	-0.824205	0.000841066	O	0.153006	0.915119
1546	Dda3937_01406	Transport	861	fusD	Plant -ferredoxin transport system, iron ABC transporter, innermembrane permease and ATPase component	3	tandem	-	-1.23135	1.03294e-06	O	-0.108515	0.941684
1547	Dda3937_00403	Transport	2707	yjjK	ABC transporter ATP-binding protein yjjK	9	convergent	O	-0.763495	0.146936	O	-0.504756	0.796474
1548	Dda3937_03471	Transport	2085		MSF transporter	6	convergent	-	-0.621399	0.000126627	O	0.270797	0.499092
1549	Dda3937_04490	Transport	2769	yajR	predicted transporter	4	convergent	O	-0.163737	0.497345	O	-0.106884	0.929013
1550	Dda3937_04519	Transport	2790		ABC transporter, ATP-binding protein, MsbA family	5	convergent	O	-0.264765	0.114721	O	0.279994	0.419022
1551	Dda3937_03122	Transport	1840		MFS transporter	7	convergent	O	0.321095	0.391035	O	-0.804652	0.176756
1552	Dda3937_03354	Transport	1994	ycaD	predicted transporter, induced during aphid infection	6	convergent	+	0.660628	0.00449698	O	0.0408665	0.977634
1553	Dda3937_03133	Transport	1851		Probable major facilitator superfamily (MFS) transporter	7	tandem	O	-0.43871	0.260511	O	-0.111687	0.952875
1554	Dda3937_00897	Transport	564	ygaY	MFS permease protein	8	tandem	+	2.18964	7.23976e-18	O	0.0893679	0.94976
1555	Dda3937_01191	Transport	734	ydhP	Major facilitator family transporter	3	tandem	-	-0.726838	0.0367309	O	-0.419054	0.72295
1556	Dda3937_01913	Transport	1127		MFS transporter	4	tandem	O	0.202409	0.699711	O	-0.483196	0.773266
1557	Dda3937_00281	Transport	200		Major facilitator family transporter	10	tandem	-	-1.17213	0.00166827	O	0.0517675	0.981541
1558	Dda3937_01923	Transport	1132		putative membrane protein	4	convergent	O	0.0848963	0.889023	O	0.313693	0.895524
1559	Dda3937_02832	Transport	1671		Putative permease	5	tandem	O	0.560423	0.108523	O	0.164719	0.929424
1560	Dda3937_02298	Transport	1357	yhjE	Transporter, MFS superfamily	3	divergent	O	1.00691	0.158089	O	-0.582207	0.817106
1561	Dda3937_01214	Transport	747		major facilitator family transporter	3	divergent	-	-1.11641	0.00956686	O	-0.358408	0.853683
1562	Dda3937_01834	Transport	1087	yfaV	predicted transporter	7	tandem	O	0.809121	0.0848884	O	0.21903	0.9305
1563	Dda3937_00634	Transport	428		Membrane permease mosC	6	tandem	-	-0.404262	0.0230819	O	0.0567849	0.94976
1564	Dda3937_04315	Transport	2647		Taurine transporter substrate-binding protein	5	divergent	O	-0.064564	0.853434	O	-0.135651	0.930572
1565	Dda3937_04123	Transport	2647		sulfonate/nitrate/taurine transport system permease protein,Taurine transport system permease protein tauC	5	tandem	O	-1.6195	0.13047	O	0.253628	0.95484
1566	Dda3937_04124	Transport	2647		Taurine transport ATP-binding protein tauB	5	tandem	O	0.17292	0.731351	O	-0.178808	0.941684
1567	Dda3937_01662	Transport	998	tauB	Urea carboxylase-related ABC transporter, ATPase protein	8	tandem	O	-1.72976	0.113572	O	-0.581305
1568	Dda3937_01663	Transport	998		Urea carboxylase-related ABC transporter, permease protein	8	tandem	+	1.56879	0.00210961	O	0.820311	0.361187
1569	Dda3937_01664	Transport	999		Urea carboxylase-related ABC transporter, periplasmic substrate-binding protein	8	tandem	+	1.23486	0.049704	O	0.825513	0.49444
1570	Dda3937_01478	Transport	911		Outer membrane protein	4	isolated	O	0.371862	0.709502	O	0.673543	0.817054
1571	Dda3937_01480	Transport	911		Membrane-fusion protein	4	tandem	+	2.32426	1.40254e-13	O	-0.629857	0.383094
1572	Dda3937_00726	Transport	475	tolC	transport channel	2	divergent	+	1.92566	4.30005e-05	O	-0.806093	0.508184
1573	Dda3937_03859	Transport	2351		HlyD family secretion protein	8	convergent	O	-0.312288	0.21349	O	0.12429	0.925334
1574	Dda3937_01880	Transport	2778	tolQ	membrane spanning protein in TolA-TolQ-TolR complex	5	tandem	-	-0.72134	0.0333193	O	0.0815554	0.963319
1575	Dda3937_00557	Transport	2778	tolR	membrane spanning protein in TolA-TolQ-TolR complex	5	tandem	-	-1.86693	1.28473e-11	O	-0.154407	0.924264
1576	Dda3937_00556	Transport	386	tolA	membrane anchored protein in TolA-TolQ-TolR complex	5	tandem	-	-1.86784	1.44964e-05	O	-0.387876	0.841727
1577	Dda3937_04502	Transport	2779	tolB	periplasmic protein	5	tandem	O	-0.270947	0.374255	O	0.253333	0.827119
1578	Dda3937_00559	Transport	2779	pal	peptidoglycan-associated outer membrane lipoprotein	5	tandem	-	-0.999334	0.000291828	O	-0.101802	0.945375
1579	Dda3937_00558	Transport	2779	cpoB	TolA-binding protein, SecB-dependent secreted protein	5	tandem	-	-1.56965	0.000142859	O	0.0365283	0.991267
1580	Dda3937_01791	Transport	1069	ybbA	predicted transporter subunit: ATP-binding component of ABC superfamily	5	tandem	-	-1.76445	6.64599e-10	O	-0.0201109	0.992048
1581	Dda3937_01792	Transport	1069	ybbP	Predicted ABC transporter permease	5	tandem	O	0.171982	0.653793	O	-0.16764	0.924264
1582	Dda3937_03390	Transport	2027	ygdQ	Putative transport protein	4	tandem	+	0.471334	0.0140823	O	-0.0452897	0.963319
1583	Dda3937_02743	Transport	2917	alx	Predicted transporter, alkali-induced riboswitch; inner membrane protein	3	tandem	-	-0.810179	0.00332465	O	-0.248601	0.827119
1584	Dda3937_03723	Transport	2268	yoaE	Putative inner membrane protein	6	tandem	-	-0.948214	0.00083344	O	0.0840949	0.95484
1585	Dda3937_03930	Transport	2400	yegH	predicted membrane protein	5	tandem	O	-0.573352	0.412446	O	-0.128557	0.971042
1586	Dda3937_01068	Transport	664		ABC transporter permease protein yddR	11	divergent	O	-0.334805	0.277625	O	0.730122	0.10415
1587	Dda3937_03090	Transport	1540		Probable transporter	9	tandem	O	0.402492	0.252237	O	-0.0179808	0.993658
1588	Dda3937_01201	Transport	740		ABC transporter, ATP-binding protein	3	tandem	O	-1.16934	0.0979499	O	-0.346114	0.928959
1589	Dda3937_04320	Transport			Cytosine permease	5	tandem	O	-0.721966	0.407888	O	-0.654072	0.853683
1590	Dda3937_01037	Transport	647		Major facilitator family transporter	11	convergent	+	1.08715	0.0156868	O	0.174867	0.945194
1591	Dda3937_02869	Transport	1690		membrane protein exporter of the MSF family, induced during aphid infection	2	divergent	+	1.52711	0.000689403	O	0.30741	0.892204
1592	Dda3937_03674	Transport	2234		ABC transporter ATP-binding protein	2	tandem	O	-0.30724	0.394402	O	-0.295726	0.83471
1593	Dda3937_03675	Transport	2235		Permease of the drug/metabolite transporter (DMT) superfamily	6	tandem	-	-0.984318	0.0150441	O	-0.138738	0.94976
1594	Dda3937_00067	Transport	51		Permease of the drug/metabolite transporter (DMT) superfamily	6	divergent	-	-2.34482	4.56872e-10	O	-0.227772	0.88579
1595	Dda3937_02353	Transport	1394	yhbE	Drug/metabolite transporter. YhbE belongs to the EamA/RhaT transporter family, DMT superfamily.	3	tandem	O	0.0158253	0.969572	O	0.0858977	0.955697
1596	Dda3937_04014	Transport	2453		Permease of the drug/metabolite transporter (DMT) superfamily	5	tandem	O	-0.54023	0.0744735	O	-0.0620638	0.96914
1597	Dda3937_02051	Transport	1212	yigM	predicted inner membrane protein	10	convergent	O	0.174547	0.705803	O	0.800746	0.182197
1598	Dda3937_02908	Transport	2807	ytfF	Probable amino acid exporter	5	tandem	O	-0.16748	0.512414	O	-0.0651365	0.955686
1599	Dda3937_01112	Replication, recombination and repair > DNA replication	687	polA	DNA polymerase I	11	convergent	+	0.956679	0.000162269	O	0.101487	0.945375
1600	Dda3937_01059	Replication, recombination and repair > DNA replication	661	dnaN	DNA polymerase III, beta subunit	11	tandem	O	0.230402	0.421454	O	0.117821	0.937363
1601	Dda3937_01297	Replication, recombination and repair > DNA replication	799	holC	DNA polymerase III, chi subunit	2	tandem	-	-0.956441	0.000559985	O	0.28492	0.798062
1602	Dda3937_01891	Replication, recombination and repair > DNA replication	1114	dnaE	DNA polymerase III alpha subunit	4	tandem	-	-0.606406	0.0122362	O	0.160379	0.879382
1603	Dda3937_02250	Replication, recombination and repair > DNA replication	1328	holB	DNA polymerase III, delta prime subunit	7	tandem	O	0.11467	0.594819	O	0.143041	0.867978
1604	Dda3937_02318	Replication, recombination and repair > DNA replication	1373	holD	DNA polymerase III, psi subunit	3	divergent	O	-0.154616	0.375726	O	0.338628	0.241552
1605	Dda3937_02479	Replication, recombination and repair > DNA replication	1464	holA	DNA polymerase III, delta subunit	5	tandem	O	-0.551905	0.140495	O	-0.507402	0.634713
1606	Dda3937_03291	Replication, recombination and repair > DNA replication	1947	dnaX	DNA polymerase III/DNA elongation factor III, tau and gamma subunits	4	tandem	O	-0.764153	0.0848922	O	-0.367925	0.845032
1607	Dda3937_03567	Replication, recombination and repair > DNA replication	2157	holE	DNA polymerase III, theta subunit	6	divergent	-	-0.573789	0.00609159	O	0.186648	0.83471
1608	Dda3937_03975	Replication, recombination and repair > DNA replication	2430	dnaQ	DNA polymerase III epsilon subunit	8	tandem	-	-0.687119	0.02165	O	0.513686	0.430357
1609	Dda3937_03533	Replication, recombination and repair > DNA replication	2131	dnaG	DNA primase	3	tandem	O	0.396571	0.218086	O	0.0583223	0.973087
1610	Dda3937_03445	Replication, recombination and repair > DNA replication	2066	dnaB	Replicative DNA helicase	9	divergent	+	0.54461	0.0100197	O	0.149571	0.879382
1611	Dda3937_01060	Replication, recombination and repair > DNA replication	661	dnaA	chromosomal replication initiator protein DnaA, DNA-binding transcriptional dual regulator	11	divergent	O	-0.351621	0.110718	O	0.00300984	0.996575
1612	Dda3937_01251	Replication, recombination and repair > DNA replication	769	parE	Topoisomerase IV subunit B	2	tandem	-	-0.678069	0.00435295	O	0.057148	0.963319
1613	Dda3937_01254	Replication, recombination and repair > DNA replication	771	parC	Topoisomerase IV subunit A	2	divergent	-	-0.823392	5.3496e-07	O	0.229661	0.640887
1614	Dda3937_01556	Replication, recombination and repair > DNA replication	2776	seqA	regulatory protein for replication initiation	5	tandem	-	-0.68623	0.0350599	O	0.200028	0.907847
1615	Dda3937_02512	Replication, recombination and repair > DNA replication	1482	hda	ATPase regulatory factor involved in DnaA inactivation	5	convergent	O	0.251204	0.443603	O	0.219452	0.874374
1616	Dda3937_03468	Replication, recombination and repair > DNA replication	2082	ssb	Single-stranded DNA-binding protein	9	tandem	O	-0.285693	0.496909	O	-0.204828	0.924264
1617	Dda3937_04127	Replication, recombination and repair > DNA replication	2523	tus	inhibitor of replication at Ter, DNA-binding protein	6	convergent	O	0.11673	0.572872	O	0.154462	0.842969
1618	Dda3937_00179	Replication, recombination and repair > DNA replication	135	ligA	DNA ligase, NAD(+)-dependent	9	tandem	O	-0.236044	0.328976	O	-0.0628357	0.955686
1619	Dda3937_00587	Replication, recombination and repair > DNA replication	405	topA	DNA topoisomerase I, omega subunit	6	divergent	O	0.0200421	0.93843	O	0.00769274	0.994343
1620	Dda3937_04577	Replication, recombination and repair > DNA replication	2835	topB	DNA topoisomerase III	6	tandem	O	-0.118272	0.646248	O	-0.0108811	0.993658
1621	Dda3937_01130	Replication, recombination and repair > DNA replication	698	yicF	DNA ligase	1	divergent	O	-0.141809	0.411984	O	0.232151	0.552413
1622	Dda3937_01774	Replication, recombination and repair > DNA replication	1060	gyrA	DNA gyrase subunit A	5	divergent	+	1.48939	0.000293551	O	0.206236	0.932288
1623	Dda3937_01057	Replication, recombination and repair > DNA replication	660	gyrB	DNA gyrase subunit B	11	convergent	-	-0.958788	0.00160289	O	-0.00461736	0.996575
1624	Dda3937_03974	Replication, recombination and repair > DNA replication	2429	rnhA	ribonuclease HI, degrades RNA of DNA-RNA hybrids	8	tandem	-	-0.458292	0.0258918	O	0.323279	0.514909
1625	Dda3937_01890	Replication, recombination and repair > DNA repair and recombination	1113	rnhB	ribonuclease HII, degrades RNA of DNA-RNA hybrids	4	tandem	-	-0.726784	0.0316492	O	0.311754	0.825378
1626	Dda3937_03467	Replication, recombination and repair > DNA repair and recombination	2081	uvrA	ATPase and DNA damage recognition protein of nucleotide excision repair excinuclease UvrABC	9	tandem	O	-0.783653	0.0823942	O	0.237109	0.924264
1627	Dda3937_03753	Replication, recombination and repair > DNA repair and recombination	2291	uvrB	excinulease of nucleotide excision repair, DNA damage recognition component	5	divergent	O	-0.465815	0.190457	O	0.114048	0.94976
1628	Dda3937_03959	Replication, recombination and repair > DNA repair and recombination	2417	uvrC	Excinuclease ABC subunit C	7	tandem	O	0.372801	0.238939	O	-0.147783	0.9305
1629	Dda3937_00301	Replication, recombination and repair > DNA repair and recombination	210	uvrD	ATP-dependent DNA helicase UvrD/PcrA	10	tandem	O	-0.0270277	0.904967	O	-0.196896	0.773266
1630	Dda3937_01899	Replication, recombination and repair > DNA repair and recombination	1118	mutS	methyl-directed mismatch repair protein	4	convergent	O	0.0850255	0.712538	O	0.232312	0.718502
1631	Dda3937_02236	Replication, recombination and repair > DNA repair and recombination	1321	mutT	nucleoside triphosphate pyrophosphohydrolase, marked preference for dGTP	9	convergent	O	0.00674651	0.98509	O	0.0956036	0.94976
1632	Dda3937_03389	Replication, recombination and repair > DNA repair and recombination	2026	mutH	methyl-directed mismatch repair protein	4	tandem	-	-0.740267	0.00322997	O	0.34011	0.640887
1633	Dda3937_03399	Replication, recombination and repair > DNA repair and recombination	2034	mutY	adenine DNA glycosylase	4	divergent	+	0.922107	0.0014479	O	-0.20862	0.87817
1634	Dda3937_00436	Replication, recombination and repair > DNA repair and recombination	311	mutL	methyl-directed mismatch repair protein	9	tandem	-	-1.28649	8.52017e-10	O	0.137652	0.906404
1635	Dda3937_03265	Replication, recombination and repair > DNA repair and recombination	1929	mutM	formamidopyrimidine/5-formyluracil/ 5-hydroxymethyluracil DNA glycosylase	10	tandem	O	-0.442133	0.349424	O	0.507772	0.740808
1636	Dda3937_03153	Replication, recombination and repair > DNA repair and recombination	1867	recX	inhibitor of RecA	8	tandem	O	-0.751031	0.132592	O	0.0378381	0.991477
1637	Dda3937_03154	Replication, recombination and repair > DNA repair and recombination	1867	recA	DNA strand exchange and recombination protein with protease and nuclease activity	8	tandem	O	0.484857	0.0908577	O	-0.122727	0.940948
1638	Dda3937_03289	Replication, recombination and repair > DNA repair and recombination	1947	recR	gap repair protein	4	tandem	+	0.688302	0.000100058	O	0.338943	0.371709
1639	Dda3937_03852	Replication, recombination and repair > DNA repair and recombination	2346	recO	gap repair protein	8	tandem	O	-0.422707	0.0546125	O	0.106475	0.9305
1640	Dda3937_00308	Replication, recombination and repair > DNA repair and recombination	216	recQ	ATP-dependent DNA helicase	10	tandem	O	0.0977921	0.792749	O	-0.419615	0.628933
1641	Dda3937_01058	Replication, recombination and repair > DNA repair and recombination	660	recF	gap repair protein	11	tandem	O	-0.0764965	0.778809	O	0.142695	0.896374
1642	Dda3937_01125	Replication, recombination and repair > DNA repair and recombination	697	recG	ATP-dependent DNA helicase	1	tandem	-	-0.580158	0.0107451	O	0.373865	0.462976
1643	Dda3937_02547	Replication, recombination and repair > DNA repair and recombination	1508	recN	recombination and repair protein	3	convergent	O	-1.25379	0.053463	O	0.0284565	0.993658
1644	Dda3937_01619	Replication, recombination and repair > DNA repair and recombination	973	ruvC	component of RuvABC resolvasome, endonuclease	6	tandem	+	1.3084	2.4763e-05	O	-0.373434	0.741851
1645	Dda3937_01621	Replication, recombination and repair > DNA repair and recombination	975	ruvA	component of RuvABC resolvasome, regulatory subunit	6	tandem	-	-1.10128	4.72184e-06	O	0.180856	0.876561
1646	Dda3937_01622	Replication, recombination and repair > DNA repair and recombination	975	ruvB	ATP-dependent DNA helicase, component of RuvABC resolvasome	6	convergent	O	-0.572697	0.0622241	O	0.109537	0.945375
1647	Dda3937_01935	Replication, recombination and repair > DNA repair and recombination	1142	yaiD	DNA recombination-dependent growth factor C. Competitive inhibitor of RecA function; nucleoid-associated ssDNA and dsDNA binding protein	4	tandem	-	-0.539978	0.0087422	O	-0.0794898	0.945375
1648	Dda3937_02677	Replication, recombination and repair > DNA repair and recombination	1579	radA	predicted repair protein	2	tandem	-	-0.834533	0.00201734	O	-0.0286272	0.986749
1649	Dda3937_03886	Replication, recombination and repair > DNA repair and recombination	2373	priA	Primosome factor n' (replication factor Y)	1	divergent	-	-0.992981	0.00467496	O	0.341322	0.811628
1650	Dda3937_02618	Replication, recombination and repair > DNA repair and recombination	1539	priB	primosomal protein N	9	tandem	O	-0.246837	0.225056	O	0.0992678	0.925334
1651	Dda3937_03295	Replication, recombination and repair > DNA repair and recombination	1951	priC	Primosomal replication protein N prime prime	4	tandem	-	-2.06598	0.000208679	O	-0.175541	0.954634
1652	Dda3937_00239	Replication, recombination and repair > DNA repair and recombination	172	nfi	endonuclease V (deoxyinosine 3'endoduclease)	1	tandem	O	0.167047	0.620573	O	-0.55611	0.323826
1653	Dda3937_00260	Replication, recombination and repair > DNA repair and recombination	187	rep	ATP-dependent DNA helicase Rep	10	tandem	+	1.19741	0.000482388	O	0.0164232	0.993658
1654	Dda3937_00929	Replication, recombination and repair > DNA repair and recombination	579	dinB	DNA polymerase IV	8	convergent	O	-0.0920393	0.712843	O	0.0524709	0.961391
1655	Dda3937_02894	Replication, recombination and repair > DNA repair and recombination	1710	dinG	ATP-dependent DNA helicase	5	tandem	+	0.623519	0.0225805	O	-0.34201	0.674134
1656	Dda3937_03555	Replication, recombination and repair > DNA repair and recombination	2148	dinI	DNA damage-inducible protein I	7	tandem	O	-0.509075	0.155237	O	-0.20562	0.915317
1657	Dda3937_01442	Replication, recombination and repair > DNA repair and recombination	889	alkB	Alkylated DNA repair protein AlkB	3	tandem	+	0.904773	6.92886e-05	O	0.151303	0.893268
1658	Dda3937_01546	Replication, recombination and repair > DNA repair and recombination	931	phr	deoxyribodipyrimidine photolyase, FAD-binding, DNA repair	5	tandem	+	2.4936	1.26778e-18	O	0.450405	0.577838
1659	Dda3937_02829	Replication, recombination and repair > DNA repair and recombination	1668	helD	DNA helicase IV	8	tandem	+	0.760231	0.00039474	O	-0.369144	0.445432
1660	Dda3937_03640	Replication, recombination and repair > DNA repair and recombination	2210	mfd	transcription-repair coupling factor	7	divergent	O	0.271498	0.244693	O	0.379604	0.420556
1661	Dda3937_04584	Replication, recombination and repair > DNA repair and recombination	2842	ogt	O-6-alkylguanine-DNA:cysteine-protein methyltransferase	6	tandem	O	-0.385476	0.155231	O	-0.387597	0.552413
1662	Dda3937_00589	Replication, recombination and repair > DNA repair and recombination	407	nth	DNA glycosylase and apyrimidinic (AP) lyase (endonuclease III)	6	convergent	-	-1.16683	0.000430106	O	-0.514611	0.552413
1663	Dda3937_01013	Replication, recombination and repair > DNA repair and recombination	631	tag	DNA-3-methyladenine glycosylase	11	divergent	-	-0.841332	0.0143876	O	0.134608	0.945375
1664	Dda3937_01441	Replication, recombination and repair > DNA repair and recombination	888		DNA-3-methyladenine glycosylase II	3	tandem	O	-0.0154635	0.972761	O	0.168056	0.9305
1665	Dda3937_02177	Replication, recombination and repair > DNA repair and recombination	1289	ada	3-methyladenine DNA glycosylase or regulator AraC family	9	convergent	O	-0.050991	0.900466	O	-0.195767	0.908727
1666	Dda3937_03839	Replication, recombination and repair > DNA repair and recombination	2340	ung	uracil-DNA-glycosylase	8	tandem	+	1.87399	6.44502e-06	O	0.448034	0.791518
1667	Dda3937_03262	Replication, recombination and repair > DNA repair and recombination	1927	yicR	protein associated with replication fork, possible DNA repair protein	11	divergent	-	-0.637077	0.0160508	O	-0.0775741	0.95484
1668	Dda3937_03305	Replication, recombination and repair > DNA repair and recombination	1958	ybaZ	Excision repair protein; alkyltransferase-like protein ATL; binds and enhances nucleotide excision repair of O(6)-alkylguanine; DNA-binding protein	4	convergent	+	2.24904	6.29672e-07	O	0.700469	0.609606
1669	Dda3937_00131	Replication, recombination and repair > DNA repair and recombination	101	rarA	Replication-associated recombination, DNA-dependent ATPase involved in processing recombination intermediates. RarA works at replication forks affecting dimer formation	6	tandem	-	-1.37003	5.30015e-05	O	-0.466403	0.574307
1670	Dda3937_00491	Replication, recombination and repair > DNA repair and recombination	344	smrB	Predicted DNA endonuclease	7	tandem	O	-0.257212	0.161167	O	-0.174904	0.796474
1671	Dda3937_00299	Replication, recombination and repair > DNA repair and recombination	209	xerC	site-specific tyrosine recombinase	10	tandem	-	-0.448576	0.0487431	O	0.130274	0.919496
1672	Dda3937_02296	Replication, recombination and repair > DNA repair and recombination	1356	xerD	site-specific tyrosine recombinase	3	tandem	-	-0.908465	0.0253864	O	0.119591	0.95484
1673	Dda3937_02061	Replication, recombination and repair > DNA repair and recombination	1221	rmuC	predicted recombination limiting protein	10	tandem	O	0.160607	0.6202	O	0.429609	0.538736
1674	Dda3937_01373	Replication, recombination and repair > DNA repair and recombination	842	polB	DNA polymerase II	9	divergent	+	0.775041	0.0160921	O	-0.00965604	0.99499
1675	Dda3937_04187	Replication, recombination and repair > DNA repair and recombination	2568	gph	phosphoglycolate phosphatase	9	tandem	+	0.620944	0.00301649	O	-0.217478	0.796474
1676	Dda3937_04185	Replication, recombination and repair > DNA repair and recombination	2567	dam	DNA adenine methylase	9	tandem	O	-0.786413	0.0525666	O	-0.185713	0.930591
1677	Dda3937_01937	Replication, recombination and repair > DNA repair and recombination	1144	sbcC	exonuclease, dsDNA, ATP-dependent	4	convergent	-	-0.946031	0.0100099	O	-0.262868	0.879382
1678	Dda3937_01938	Replication, recombination and repair > DNA repair and recombination	1144	sbcD	exonuclease, dsDNA, ATP-dependent	4	divergent	+	1.25483	0.0136496	O	-0.223138	0.941149
1679	Dda3937_03731	Replication, recombination and repair > DNA repair and recombination	2275	sbcB	exonuclease I	6	convergent	O	0.819707	0.179376	O	-0.0612084	0.986749
1680	Dda3937_01962	Replication, recombination and repair > DNA repair and recombination	1159	xseB	exonuclease VII small subunit	4	divergent	O	0.00796029	0.976601	O	-0.183503	0.838563
1681	Dda3937_03713	Replication, recombination and repair > DNA repair and recombination	2259	xseA	exonuclease VII, large subunit	8	divergent	O	0.5657	0.094447	O	0.322471	0.802051
1682	Dda3937_02947	Replication, recombination and repair > DNA repair and recombination	1744	recC	exonuclease V (RecBCD complex), gamma chain	6	tandem	-	-0.930598	0.00137165	O	-0.455015	0.547737
1683	Dda3937_02948	Replication, recombination and repair > DNA repair and recombination	1744	recB	exonuclease V (RecBCD complex), beta subunit	6	tandem	O	0.179419	0.428802	O	-0.212254	0.786857
1684	Dda3937_02949	Replication, recombination and repair > DNA repair and recombination	1744	recD	exonuclease V (RecBCD complex), alpha chain	6	tandem	O	0.392211	0.182241	O	-0.340559	0.710942
1685	Dda3937_02294	Replication, recombination and repair > DNA repair and recombination	1355	recJ	ssDNA exonuclease, 5' --> 3'-specific	3	tandem	O	0.555967	0.0898799	O	-0.276016	0.838563
1686	Dda3937_03621	Replication, recombination and repair > DNA repair and recombination	2194	nfo	endonuclease IV with intrinsic 3'-5' exonuclease activity	6	convergent	-	-0.735748	0.00325303	O	0.055211	0.967714
1687	Dda3937_04048	Replication, recombination and repair > DNA repair and recombination	2482	xthA	exonuclease III	6	tandem	O	-0.0608729	0.827002	O	-0.0187789	0.991477
1688	Dda3937_01582	Replication, recombination and repair > DNA repair and recombination	955		Endonuclease/Exonuclease/phosphatase family protein	1	divergent	-	-1.13157	2.52067e-05	O	0.0621228	0.965532
1689	Dda3937_04008	Replication, recombination and repair > DNA repair and recombination	2449	ybhP	Endonuclease/Exonuclease/phosphatase family protein	5	tandem	+	2.47293	1.67436e-10	O	-0.644587	0.531643
1690	Dda3937_00422	Replication, recombination and repair > DNA repair and recombination	302	nucM	nuclease	9	tandem	+	1.35601	2.52816e-05	O	-0.571132	0.435692
1691	Dda3937_00087	Replication, recombination and repair > DNA repair and recombination	67		Endonuclease	6	tandem	-	-1.44702	6.89826e-05	O	-0.0376689	0.986749
1692	Dda3937_01541	Replication, recombination and repair > DNA repair and recombination	930	nei	Endonuclease VIII	5	convergent	O	0.729053	0.111071	O	-0.21791	0.930572
1693	Dda3937_02329	Replication, recombination and repair > DNA repair and recombination	1379	yhbQ	predicted endonuclease	3	tandem	+	0.568567	0.0115521	O	-0.1952	0.838563
1694	Dda3937_00409	Replication, recombination and repair > other related DNA Replication, recombination and repair	289	argP	DNA-binding transcriptional activator, replication initiation inhibitor	9	tandem	O	-0.00525955	0.991764	O	0.251556	0.918408
1695	Dda3937_00718	Replication, recombination and repair > other related DNA Replication, recombination and repair	469	diaA	DnaA initiator-associating factor	2	tandem	-	-1.23896	9.70446e-12	O	-0.177905	0.826704
1696	Dda3937_02237	Replication, recombination and repair > other related DNA Replication, recombination and repair	1322	yacG	DNA gyrase inhibitor. YacG binds the C-terminal domain of GyrB, inhibiting its activity by blocking its binding to DNA (Sengupta, 2008)	9	convergent	-	-0.790017	0.00329922	O	-0.047132	0.977634
1697	Dda3937_01484	Replication, recombination and repair > other related DNA Replication, recombination and repair	912		DNA gyrase inhibitory protein	4	tandem	O	0.321347	0.269897	O	-0.0671445	0.963319
1698	Dda3937_00022	Replication, recombination and repair > other related DNA Replication, recombination and repair	18	matP	Ter macrodomain organizer matS-binding protein	7	divergent	+	0.738723	0.0180008	O	0.0579002	0.976377
1699	Dda3937_02251	Replication, recombination and repair > other related DNA Replication, recombination and repair	1328	ycfH	Predicted DNase, tatD paralog	7	tandem	O	0.0359964	0.888596	O	-0.397074	0.309763
1700	Dda3937_02668	Replication, recombination and repair > other related DNA Replication, recombination and repair	1570	yjjV	predicted DNase	2	tandem	-	-1.26374	0.00129365	O	0.39764	0.796474
1701	Dda3937_01618	Replication, recombination and repair > other related DNA Replication, recombination and repair	973	yebC	DNA integration protein	6	tandem	O	0.133972	0.690408	O	-0.0914529	0.94976
1702	Dda3937_04022	Replication, recombination and repair > other related DNA Replication, recombination and repair	2460	yfbV	Ter macrodomain insulation protein; inner membrane protein	7	divergent	-	-0.446459	0.0219417	O	0.0527847	0.955697
1703	Dda3937_00869	Replication, recombination and repair > other related DNA Replication, recombination and repair	545	ygdG	Ssb-binding protein	4	convergent	+	1.25454	0.000744441	O	-0.028455	0.991809
1704	Dda3937_01526	Replication, recombination and repair > other related DNA Replication, recombination and repair	923	yrdD	Similar to C-terminal Zn-finger domain of DNA topoisomerase I	9	tandem	+	1.08311	9.84528e-05	O	0.089481	0.95484
1705	Dda3937_00507	Replication, recombination and repair > other related DNA Replication, recombination and repair	354	hrp/15432	predicted ATP-dependent helicase	8	divergent	O	0.962747	0.0824585	O	-0.393271	0.875606
1706	Dda3937_04705	Replication, recombination and repair > other related DNA Replication, recombination and repair	2927		ATP-dependent helicase hrpA	6	tandem	-	-0.470991	0.00719322	O	0.115306	0.892204
1707	Dda3937_02068	Replication, recombination and repair > other related DNA Replication, recombination and repair	1224	tatD	Deoxyribonuclease TatD	10	tandem	O	-0.186978	0.698525	O	-0.0134696	0.994343
1708	Dda3937_00719	Replication, recombination and repair > other related DNA Replication, recombination and repair	469	yraN	hypothetical protein	2	tandem	-	-0.9598	0.0106862	O	0.179652	0.930572
1709	Dda3937_01524	Replication, recombination and repair > DNA uptake	923	dprA	Rossmann fold nucleotide-binding protein Smf possibly involved in DNA uptake	9	divergent	O	-0.48448	0.249828	O	-0.130352	0.94976
1710	Dda3937_02826	Replication, recombination and repair > DNA uptake	2683	sxy	CRP-S promoter co-activator. CRP-S are specialized CRP-dependent promoters that also require the Sxy gene product for expression (Cameron, 2006; Sinha, 2009). TfoX est un régulateur de la competence chez E. coli (Sinha 2012)	8	tandem	+	2.57299	0.00118215	O	0.304498	0.945375
1711	Dda3937_00349	Replication, recombination and repair > DNA uptake	246	gntX	Required for the utilization of DNA as a carbon source; Competence ComF protein	10	divergent	O	0.0601142	0.827002	O	0.227996	0.780317
1712	Dda3937_03315	Replication, recombination and repair > DNA uptake	1965	ybaV	competence protein ComEA	4	convergent	+	2.99738	4.20621e-09	O	0.231906	0.94976
2501	Dda3937_00074	Cell motility>twitching motility> Type IV pilus assembly	57	pilM	Type IV pilus biogenesis protein PilM	10	divergent	+	2.38861	4.5235e-05	O	0.592765	0.816596
2502	Dda3937_00075	Cell motility>twitching motility> Type IV pilus assembly	57	pilN	Type IV pilus biogenesis protein PilN	10	tandem	O	-0.47424	0.193021	O	0.248263	0.884562
2503	Dda3937_04415	Cell motility>twitching motility> Type IV pilus assembly	57	pilO	hypothetical protein	10	tandem	O	0.344075	0.416821	O	0.117692	0.958238
2504	Dda3937_04180	Cell motility>twitching motility> Type IV pilus assembly	57	pilP	Inner membrane protein	10	tandem	O	0.344532	0.384743	O	0.384239	0.789168
2505	Dda3937_04181	Cell motility>twitching motility> Type IV pilus assembly	2564	pilQ	Required for the utilization of DNA as a carbon source. Competence protein ComE homolog	10	tandem	+	1.13697	0.0226606	O	0.507745	0.825378
2506	Dda3937_00852	Cell motility>twitching motility> Type IV pilus assembly	535	ppdA	Prepilin peptidase dependent protein A	4	tandem	+	0.450657	0.0301353	O	0.202622	0.82244
2507	Dda3937_00853	Cell motility>twitching motility> Type IV pilus assembly	535	ppdB	Prepilin peptidase dependent protein B precursor	4	tandem	O	1.39524	0.111666	O	-0.115033	0.986749
2508	Dda3937_00854	Cell motility>twitching motility> Type IV pilus assembly	535		probable membrane protein YPO1016	4	tandem	O	1.2513	0.0737582	O	-0.253945	0.94976
2509	Dda3937_00855	Cell motility>twitching motility> Type IV pilus assembly	535	ppdC	Putative prepilin peptidase dependent protein	4	tandem	O	1.03873	0.0929795	O	0.30915	0.930572
2510	Dda3937_00856	Cell motility>twitching motility> Type IV pilus assembly	535	ptr	protease III	4	convergent	O	0.104626	0.850586	O	-0.0468177	0.986749
2511	Dda3937_02243	Cell motility>twitching motility> Type IV pilus assembly	1324	pilA	predicted major pilin subunit	9	tandem	-	-0.344974	0.0411793	O	0.017833	0.986749
2512	Dda3937_02241	Cell motility>twitching motility> Type IV pilus assembly	1324	pilC	Type 4 fimbrial assembly protein pilC	9	convergent	O	0.678615	0.578114	O	-0.187666
2513	Dda3937_02242	Cell motility>twitching motility> Type IV pilus assembly	1324	pilB	conserved protein with nucleoside triphosphate hydrolase domain, could be involved in pilus retractation	9	tandem	+	0.736865	0.038234	O	0.0905882	0.963319
2514	Dda3937_02602	Cell motility>twitching motility> Type IV pilus assembly	1529	pilT	Predicted pilus retraction ATPase related to GspE/PilT, function unknown. outE, hofB and yggR are paralogs	9	tandem	+	1.19169	0.000798336	O	0.344486	0.87924
2515	Dda3937_03703	Cell motility>twitching motility> Type IV pilus assembly	2254	pilF	Putative fimbrial biogenesis protein precursor	8	tandem	+	1.36027	2.39273e-05	O	0.281316	0.853683
2516	Dda3937_03704	Cell motility>twitching motility> Type IV pilus assembly	2254	rodZ	Cytoskeletal protein required for MreB assembly; required for swarming phenotype; transmembrane protein	8	tandem	O	0.400768	0.103089	O	-0.0280404	0.985911
1713	Dda3937_00220	Transcription > Transcription machinery > RNA polymerase	165	rpoB	RNA polymerase, beta subunit	1	tandem	-	-1.07936	1.08568e-05	O	0.127335	0.9305
1714	Dda3937_00221	Transcription > Transcription machinery > RNA polymerase	166	rpoC	RNA polymerase, beta prime subunit	1	tandem	-	-1.1221	0.0310425	O	0.0475833	0.989224
1715	Dda3937_01128	Transcription > Transcription machinery > RNA polymerase	697	rpoZ	RNA polymerase, omega subunit	1	tandem	-	-1.02774	0.0358003	O	0.0793627	0.977696
1716	Dda3937_01515	Transcription > Transcription machinery > RNA polymerase	919	rpoA	DNA-directed RNA polymerase alpha subunit	9	tandem	-	-1.01123	5.08455e-05	O	0.456916	0.413731
1717	Dda3937_03534	Transcription > Transcription machinery > sigma factors, anti sigma and related proteins	2132	rpoD	RNA polymerase, sigma 70 (sigma D) factor	3	convergent	-	-1.96603	0.000704889	O	0.426135	0.87924
1718	Dda3937_00236	Transcription > Transcription machinery > sigma factors, anti sigma and related proteins	171	rsd	anti-sigma D	1	divergent	O	0.0858702	0.696914	O	-0.0536254	0.955686
1719	Dda3937_03844	Transcription > Transcription machinery > sigma factors, anti sigma and related proteins	2344	rpoE	RNA polymerase, sigma 24 (sigma E) factor	8	divergent	+	1.59435	2.22671e-05	-	-1.41439	0.0072823
1720	Dda3937_03845	Transcription > Transcription machinery > sigma factors, anti sigma and related proteins	2344	rseA	anti-sigma factor	8	tandem	O	0.478866	0.579857	O	-0.577847	0.866394
1721	Dda3937_03846	Transcription > Transcription machinery > sigma factors, anti sigma and related proteins	2344	rseB	Negative regulator of sigma E activity	8	tandem	O	0.140734	0.855538	O	-0.426289	0.884518
1722	Dda3937_04488	Transcription > Transcription machinery > sigma factors, anti sigma and related proteins	555	rseP	inner membrane zinc RIP metalloprotease, regulator of sigma E	4	tandem	O	-0.785563	0.164758	O	-0.672192	0.697186
1723	Dda3937_03911	Transcription > Transcription machinery > sigma factors, anti sigma and related proteins	2389	rpoS	RNA polymerase, sigma S (sigma 38) factor	8	convergent	O	-0.234146	0.328664	O	0.121239	0.924264
1724	Dda3937_04060	Transcription > Transcription machinery > sigma factors, anti sigma and related proteins		rssB	response regulator of RpoS	6	tandem	+	0.915109	0.0265836	O	-0.0877841	0.968408
1725	Dda3937_02015	Transcription > Transcription machinery > sigma factors, anti sigma and related proteins	1191	rpoH	RNA polymerase, sigma 32 (sigma H) factor	1	convergent	+	1.01894	1.98139e-05	O	-0.43274	0.433555
1726	Dda3937_00682	Transcription > Transcription machinery > sigma factors, anti sigma and related proteins	456	rpoN	RNA polymerase, sigma 54 (sigma N) factor	2	tandem	O	0.327964	0.359152	O	0.170204	0.925334
1727	Dda3937_02953	Transcription > Transcription machinery > sigma factors, anti sigma and related proteins	1747		RNA polymerase sigma factor of the ECF family	6	tandem	O	-0.0456501	0.82922	O	-0.0280661	0.977696
1728	Dda3937_02952	Transcription > Transcription machinery > sigma factors, anti sigma and related proteins	1747		anti-sigma factor	6	convergent	O	0.409566	0.301912	O	-0.665322	0.372054
1729	Dda3937_02350	Transcription > Transcription machinery > transcription elongation factors	1391	greA	transcription elongation factor	3	tandem	O	-0.034797	0.941511	O	-0.370084	0.796474
1730	Dda3937_00353	Transcription > Transcription machinery > transcription elongation factors	250	greB	Transcription elongation factor GreB	10	divergent	-	-0.811935	0.0278615	O	0.868677	0.157985
1731	Dda3937_00677	Transcription > Transcription machinery > transcription elongation factors	453	rnk	regulator of nucleoside diphosphate kinase	2	convergent	O	-0.29105	0.331993	O	0.0586359	0.967714
1732	Dda3937_01957	Transcription > Transcription machinery > transcription terminaison	1158	nusB	transcription antitermination protein	4	tandem	O	0.60333	0.21754	O	-0.354156	0.867978
1733	Dda3937_02342	Transcription > Transcription machinery > transcription terminaison	1388	nusA	transcription termination/antitermination L factor	3	tandem	-	-0.913106	0.000141488	O	0.512636	0.274841
1734	Dda3937_00216	Transcription > Transcription machinery > transcription terminaison	162	nusG	transcription termination factor	1	tandem	O	0.138386	0.666936	O	0.148782	0.924264
1735	Dda3937_00267	Transcription > Transcription machinery > transcription terminaison	193	rho	transcription termination factor	10	tandem	-	-0.890194	1.22654e-06	O	0.25618	0.650309
1736	Dda3937_01895	Transcription > Transcription machinery > transcription terminaison	1116	rof	modulator of Rho-dependent transcription termination	4	convergent	-	-1.94265	2.67807e-06	O	-0.188419	0.941676
1737	Dda3937_00426	Transcription > Transcription machinery > transcription terminaison	304	yqgF	predicted Holliday junction resolvase, Putative anti-termination factor for Rho-dependent terminators	9	NA	O	0.112788	0.815123	O	0.224787	0.921051
1738	Dda3937_00935	Transcription > Transcription machinery > RNAP-binding proteins	583	crl	transcriptional regulator interacting with RNA polymerase , stabilise rpoS-RNA pol interaction	8	tandem	-	-0.883484	0.00278914	O	0.354114	0.718502
1739	Dda3937_00510	Transcription > Transcription machinery > RNAP-binding proteins	356	dksA	RNAP-binding protein modulating ppGpp and iNTP regulation	8	tandem	O	0.647624	0.140495	O	0.336367	0.85736
1740	Dda3937_01374	Transcription > Transcription machinery > RNAP-binding proteins	843	hepA	RNA polymerase-associated helicase protein (ATPase and RNA polymerase recycling factor)	9	tandem	O	0.19832	0.64004	O	0.492447	0.634061
1741	Dda3937_00241	Transcription > Nucleoid associated proteins and proteins interacting with H-NS	174	hupA	HU, DNA-binding transcriptional regulator, alpha subunit	1	tandem	-	-0.819272	0.00218857	O	-0.0661002	0.963319
1742	Dda3937_03317	Transcription > Nucleoid associated proteins and proteins interacting with H-NS	1966	hupB	HU, DNA-binding transcriptional regulator, beta subunit	4	tandem	-	-1.43244	2.00134e-05	O	0.694236	0.317747
1743	Dda3937_03677	Transcription > Nucleoid associated proteins and proteins interacting with H-NS	2237	ihfA	integration host factor (IHF), DNA-binding protein, alpha subunit	6	convergent	-	-1.20465	0.000242525	O	0.51805	0.549371
1744	Dda3937_04067	Transcription > Nucleoid associated proteins and proteins interacting with H-NS	2493	ihfB	integration host factor (IHF), DNA-binding protein, beta subunit	6	tandem	O	0.42855	0.525878	O	0.14912	0.963319
1745	Dda3937_01595	Transcription > Nucleoid associated proteins and proteins interacting with H-NS	962	fis	global DNA-binding transcriptional dual regulator	1	convergent	-	-1.20917	0.00030601	O	0.319998	0.825378
1746	Dda3937_00128	Transcription > Nucleoid associated proteins and proteins interacting with H-NS	99	lrp	DNA-binding transcriptional dual regulator, leucine-binding	6	divergent	-	-2.32738	4.75446e-10	O	0.196884	0.9305
1747	Dda3937_00596	Transcription > Nucleoid associated proteins and proteins interacting with H-NS	408	cnu	OriC-binding complex H-NS/Cnu; binds 26 bp cnb site; also forms a complex with StpA; complex formation may protect HN-S and StpA from Lon degradation	6	tandem	O	-0.523612	0.0774382	O	0.0205123	0.991809
1748	Dda3937_03304	Transcription > Nucleoid associated proteins and proteins interacting with H-NS	1957	hha	haemolysin expression modulating protein, in complex with H-NS; stimulates transposition events	4	tandem	+	0.931852	0.0154177	O	-0.0182051	0.993658
1749	Dda3937_04058	Transcription > Nucleoid associated proteins and proteins interacting with H-NS	2487	hns	global DNA-binding transcriptional dual regulator H-NS	6	tandem	O	-0.134626	0.801783	O	0.466545	0.777719
1750	Dda3937_04323	Transcription > Nucleoid associated proteins and proteins interacting with H-NS	2651	yejK	nucleotide associated protein, Spermidine nucleoid-associated protein, function unknown	6	divergent	-	-1.15721	0.000500518	O	-0.437747	0.677404
1751	Dda3937_00549	Transcription > AraC family transcriptional regulator	381		Transcriptional regulator	9	tandem	-	-0.549085	0.00303272	O	0.422417	0.183953
1752	Dda3937_01187	Transcription > AraC family transcriptional regulator	732		AraC-type DNA-binding domain-containing protein	3	divergent	O	0.816085	0.125609	O	-0.382967	0.867978
1753	Dda3937_00530	Transcription > AraC family transcriptional regulator	365	yhiW	AraC family transcriptional regulator	9	convergent	O	-0.0779873	0.935656	O	0.560327	0.850189
1754	Dda3937_00398	Transcription > AraC family transcriptional regulator	279	rob	DNA-binding transcriptional activator	9	tandem	+	1.81219	0.0269421	O	1.528	0.253439
1755	Dda3937_00754	Transcription > AraC family transcriptional regulator	489		Transcriptional regulator, AraC family, homolog to Rob. There is two Rob homologs in 3937 (ID15162)	5	tandem	-	-1.29257	1.25351e-05	O	0.0110736	0.994343
1756	Dda3937_02907	Transcription > AraC family transcriptional regulator	1722		Transcriptional regulator, AraC family	5	convergent	-	-0.986415	0.00386003	O	-0.00155289	0.998298
1757	Dda3937_00656	Transcription > AraC family transcriptional regulator	440		Transcriptional regulator, AraC family	5	divergent	O	0.64381	0.0776698	O	0.0747967	0.969816
1758	Dda3937_01903	Transcription > AraC family transcriptional regulator	1120		Putative AraC-type regulatory protein	4	divergent	O	0.323388	0.356915	O	0.351828	0.769456
1759	Dda3937_01971	Transcription > AraC family transcriptional regulator	1167		AraC-type DNA-binding domain-containing proteins	4	tandem	-	-0.885185	0.000211091	O	-0.0869641	0.945375
1760	Dda3937_03093	Transcription > AraC family transcriptional regulator	1819		Transcriptional regulator, VCA0231 ortholog	9	tandem	-	-1.16735	0.00103681	O	-0.0405258	0.985911
1761	Dda3937_00775	Transcription > AraC family transcriptional regulator	499		Transcriptional regulator, AraC family	5	divergent	-	-0.603399	0.0215679	O	-0.224493	0.840589
1762	Dda3937_03543	Transcription > AraC family transcriptional regulator	2138		Transcriptional regulator, AraC family	3	divergent	O	0.120961	0.655472	O	0.195741	0.847223
1763	Dda3937_03589	Transcription > AraC family transcriptional regulator	2175		Transcriptional regulator, AraC family	5	tandem	-	-0.586045	0.016597	O	-0.186881	0.85736
1764	Dda3937_02117	Transcription > AraC family transcriptional regulator	1253		Transcriptional regulator	7	tandem	O	0.191951	0.594505	O	0.023632	0.991477
1765	Dda3937_02287	Transcription > AraC family transcriptional regulator	1351		Transcriptional regulator, AraC family	3	tandem	O	0.0207801	0.943697	O	-0.224144	0.796474
1766	Dda3937_04540	Transcription > AraC family transcriptional regulator	2807		Transcriptional regulator	5	tandem	+	0.941563	6.85657e-05	O	0.0561025	0.965512
1767	Dda3937_01067	Transcription > AraC family transcriptional regulator	664		Transcriptional regulator containing an amidase domain and an AraC-type DNA-binding HTH domain	11	tandem	+	0.965385	0.000132558	O	0.0194152	0.991809
1768	Dda3937_03192	Transcription > AraC family transcriptional regulator	1891		Transcriptional regulator, AraC family	8	tandem	O	0.549625	0.0830855	O	-0.0200381	0.992048
1769	Dda3937_01558	Transcription > CopG family transcriptional regulator	937	ybfE	LexA regulated protein, Ribbon-helix-helix protein, copG family	5	convergent	O	0.0580757	0.85594	O	-0.188727	0.875127
1770	Dda3937_00015	Transcription > DeoR family transcriptional regulator	12		Regulatory protein, DeoR	6	divergent	-	-0.966861	0.000312897	O	-0.207753	0.870877
1771	Dda3937_00636	Transcription > DeoR family transcriptional regulator	429		Transcriptional regulator, DeoR family	6	divergent	O	0.673569	0.0720982	O	0.12167	0.94976
1772	Dda3937_02897	Transcription > DeoR family transcriptional regulator	1713		Transcriptional repressor of the fructose operon, DeoR family	5	divergent	O	0.319934	0.358522	O	0.00980831	0.994343
1773	Dda3937_01985	Transcription > DeoR family transcriptional regulator	1173		Probable transcription regulator protein, deoR family	1	divergent	-	-1.02193	0.00164217	O	-0.0884338	0.945375
1774	Dda3937_03182	Transcription > GntR family transcriptional regulator	1888		Predicted transcriptional regulator of N-Acetylglucosamine utilization, GntR family	8	divergent	O	0.338885	0.429479	O	0.0609044	0.977696
1775	Dda3937_01047	Transcription > GntR family transcriptional regulator	652		Transcriptional regulator, GntR family	11	divergent	O	0.22059	0.284863	O	0.0875293	0.930572
1776	Dda3937_04081	Transcription > GntR family transcriptional regulator	2502		2-aminoethylphosphonate uptake and metabolism regulator	9	tandem	O	0.0426806	0.884423	O	0.379687	0.445902
1777	Dda3937_01326	Transcription > GntR family transcriptional regulator	818		Transcriptional regulator, GntR family / AMINOTRANSFERASE CLASS-I	2	tandem	+	0.859596	0.0139492	O	-0.34853	0.801226
1778	Dda3937_04316	Transcription > GntR family transcriptional regulator	2648		Transcriptional regulator, GntR family	5	divergent	+	0.51778	0.0228883	O	0.0557938	0.963319
1779	Dda3937_00224	Transcription > GntR family transcriptional regulator	167	yjiR	Predicted HTH transcriptional regulator with aminotransferase domain, MocR family	1	tandem	O	-0.183266	0.538293	O	-0.0822659	0.951342
1780	Dda3937_01828	Transcription > GntR family transcriptional regulator	1084	ydcR	Putative HTH transcriptional regulator with aminotransferase domain; MocR family	7	tandem	+	1.85813	0.000224256	O	0.440971	0.849618
1781	Dda3937_01983	Transcription > GntR family transcriptional regulator	1171		GntR family transcriptional regulatory protein	1	tandem	O	0.180565	0.491481	O	-0.239919	0.792639
1782	Dda3937_00902	Transcription > GntR family transcriptional regulator	566		Transcriptional regulator, GntR family	8	convergent	O	0.021666	0.952036	O	0.236751	0.845032
1783	Dda3937_00905	Transcription > GntR family transcriptional regulator	568		Transcriptional regulator, GntR family	8	divergent	O	0.952571	0.0999707	O	1.11273	0.0873118
1784	Dda3937_02523	Transcription > GntR family transcriptional regulator	1491		Transcriptional regulator NanR	1	tandem	O	0.133051	0.698525	O	0.185636	0.892204
1785	Dda3937_00411	Transcription > IclR family transcriptional regulator	291	pir	Transcriptional regulator Pir controls pel genes	9	tandem	-	-0.804909	0.00088252	O	0.132737	0.924264
1786	Dda3937_02871	Transcription > IclR family transcriptional regulator	1692	tir	transcriptional regulator IclR family, (pir ortholog), induced by PGA	2	convergent	O	0.0825694	0.825132	O	0.290177	0.815016
1787	Dda3937_03628	Transcription > IclR family transcriptional regulator	2199		Transcriptional regulator, IclR family	6	divergent	+	1.89562	3.04698e-08	O	0.13344	0.945375
1788	Dda3937_03312	Transcription > Lrp/AsnC family transcriptional regulator	1962	ybaO	predicted DNA-binding transcriptional regulator, Lrp family	4	divergent	+	0.53549	0.0194518	O	0.0460911	0.971042
1789	Dda3937_00068	Transcription > Lrp/AsnC family transcriptional regulator	52		Transcriptional regulator BkdR of isoleucine and valine catabolism operon	6	tandem	O	0.648639	0.0728919	O	-0.148842	0.941684
1790	Dda3937_01042	Transcription > Lrp/AsnC family transcriptional regulator	649		Transcriptional regulator BkdR of isoleucine and valine catabolism operon	11	tandem	+	0.775776	0.00995685	O	0.049022	0.978602
1791	Dda3937_01317	Transcription > Lrp/AsnC family transcriptional regulator	811		Transcriptional regulator, AsnC family	2	divergent	O	-0.334848	0.361191	O	-0.0458628	0.981541
1792	Dda3937_02867	Transcription > Lrp/AsnC family transcriptional regulator	1688		Transcriptional regulator, AsnC family	2	convergent	O	-0.430005	0.11516	O	-0.118153	0.939125
1793	Dda3937_03450	Transcription > Lrp/AsnC family transcriptional regulator	2070		Transcriptional regulator, AsnC family	9	divergent	O	-0.322894	0.323549	O	0.011817	0.993915
1794	Dda3937_00070	Transcription > LysR family transcriptional regulator	54	yneJ	LysR-family transcriptional regulator	6	divergent	+	1.13957	0.000167091	O	-0.102411	0.94976
1795	Dda3937_01031	Transcription > LysR family transcriptional regulator	644	yfeR	LysR-type transcriptional regulator; responds to osmolarity and stationary phase, autoregulatory and regulates yfeH; required for swarming phenotype	11	tandem	O	0.168217	0.60802	O	0.122026	0.941676
1796	Dda3937_01213	Transcription > LysR family transcriptional regulator	746		Transcriptional regulator, LysR family	3	divergent	O	0.667637	0.0688414	O	-0.173588	0.930572
1797	Dda3937_01926	Transcription > LysR family transcriptional regulator	1134		LysR family regulatory protein	4	tandem	O	-0.463566	0.16957	O	0.246008	0.864899
1798	Dda3937_03001	Transcription > LysR family transcriptional regulator	1775	sftR_1	Transcriptional regulator, LysR family	5	convergent	O	-0.321894	0.430343	O	0.277396	0.87121
1799	Dda3937_03013	Transcription > LysR family transcriptional regulator	1781	sftR_2	Transcriptional regulator, LysR family	5	convergent	O	0.303244	0.663875	O	-0.398967	0.879382
1800	Dda3937_03237	Transcription > LysR family transcriptional regulator	1915		LysR-family transcriptional regulator	11	tandem	-	-1.49172	0.000178783	O	0.00533219	0.996575
1801	Dda3937_04305	Transcription > LysR family transcriptional regulator	2641		Regulatory protein, LysR:LysR, substrate-binding	2	tandem	O	-0.0642351	0.837444	O	-0.370307	0.50986
1802	Dda3937_01858	Transcription > LysR family transcriptional regulator	1099		Transcriptional regulator, LysR family	7	tandem	O	0.408088	0.363184	O	0.415503	0.771168
1803	Dda3937_04308	Transcription > LysR family transcriptional regulator	2643		LysR-family transcriptional regulator	4	tandem	-	-1.21741	0.01797	O	0.576686	0.748766
1804	Dda3937_04129	Transcription > LysR family transcriptional regulator	2525	ynfL	predicted DNA-binding transcriptional regulator	6	divergent	-	-0.649274	0.0236203	O	0.108008	0.941684
1805	Dda3937_00364	Transcription > LysR family transcriptional regulator	258	pecT	Probable HTH-type transcriptional regulator lrhA	7	divergent	O	-0.641231	0.0824585	O	0.199759	0.924264
1806	Dda3937_02458	Transcription > LysR family transcriptional regulator	1453		Transcriptional regulator, LysR family	5	tandem	O	0.208165	0.528891	O	-0.311263	0.779989
1807	Dda3937_02834	Transcription > LysR family transcriptional regulator	1673	ybhD	LysR family transcriptional regulator YbhD	5	divergent	+	1.07603	0.0334439	O	0.389455	0.851753
1808	Dda3937_03353	Transcription > LysR family transcriptional regulator	1993		Transcriptional regulator, LysR family	6	tandem	-	-0.729954	0.0236203	O	0.223926	0.866844
1809	Dda3937_01439	Transcription > LysR family transcriptional regulator	886		Putative lysR-family transcriptional regulatory protein	3	divergent	O	0.411008	0.0632333	O	-0.129712	0.915119
1810	Dda3937_01635	Transcription > LysR family transcriptional regulator	985		Transcriptional regulator, LysR family	6	tandem	O	-0.0978312	0.824477	O	0.167541	0.931419
1811	Dda3937_02124	Transcription > LysR family transcriptional regulator	1256		LysR-family transcriptional regulator	7	tandem	+	1.39874	0.00670173	O	0.299165	0.920152
1812	Dda3937_00783	Transcription > LysR family transcriptional regulator	505		LysR-family transcriptional regulator	5	tandem	+	1.16022	0.00400643	O	0.0451909	0.986749
1813	Dda3937_02999	Transcription > LysR family transcriptional regulator	1773		Transcriptional activator protein lysR	5	divergent	-	-0.807913	0.0458284	O	-0.603378	0.538736
1814	Dda3937_01073	Transcription > LysR family transcriptional regulator	669		Regulatory protein, LysR:LysR, substrate-binding	11	tandem	+	1.49102	0.00183155	O	0.23517	0.930572
1815	Dda3937_04419	Transcription > LysR family transcriptional regulator	2717	hdfR	DNA-binding transcriptional regulator	10	isolated	O	0.0453499	0.924547	O	-0.136114	0.945375
1816	Dda3937_02397	Transcription > LysR family transcriptional regulator	1422		Transcriptional regulator, LysR family	8	tandem	-	-0.810173	0.00634536	O	-0.533784	0.406517
1817	Dda3937_02729	Transcription > LysR family transcriptional regulator	1611	yhaJ	predicted DNA-binding transcriptional regulator	3	tandem	+	1.66094	1.20978e-09	O	-0.125397	0.941676
1818	Dda3937_00066	Transcription > LysR family transcriptional regulator	50		Transcriptional regulator	6	tandem	O	-0.371188	0.206314	O	0.474013	0.435692
1819	Dda3937_00405	Transcription > LysR family transcriptional regulator	285		Transcriptional regulator	9	divergent	+	0.599322	0.000127033	O	-0.263523	0.499092
1820	Dda3937_00669	Transcription > LysR family transcriptional regulator	447	aaeR	Putative transcriptional regulator LYSR-type	2	tandem	O	0.26313	0.337954	O	0.0933572	0.945375
1821	Dda3937_01136	Transcription > LysR family transcriptional regulator	701		Transcription regulator	1	tandem	+	0.506401	0.0325229	O	-0.0647656	0.955697
1822	Dda3937_01192	Transcription > LysR family transcriptional regulator	735		Hypothetical transcriptional regulator yafC	3	tandem	O	0.477512	0.0646916	O	-0.228043	0.815233
1823	Dda3937_01235	Transcription > LysR family transcriptional regulator	760		Transcriptional regulator, LysR family, in glycolate utilization operon	5	divergent	+	1.18266	0.0141104	O	0.0887812	0.976823
1824	Dda3937_01252	Transcription > LysR family transcriptional regulator	769		Transcriptional regulator, LysR family	2	convergent	+	1.25103	2.42218e-12	O	-0.122516	0.905257
1825	Dda3937_01584	Transcription > LysR family transcriptional regulator	957		Hypothetical transcriptional regulator ycjZ	1	tandem	O	-0.443518	0.122616	O	0.217396	0.85736
1826	Dda3937_01907	Transcription > LysR family transcriptional regulator	1123		Transcriptional regulator, LysR family	4	tandem	O	0.500048	0.180402	O	0.151972	0.94146
1827	Dda3937_02315	Transcription > LysR family transcriptional regulator	1370		only 38% identity with yhjC. Probable transcription regulator protein	3	tandem	+	1.2738	0.000283139	O	0.264694	0.874374
1828	Dda3937_02322	Transcription > LysR family transcriptional regulator	1374		Transcriptional regulator	3	divergent	O	0.325482	0.465368	O	0.0385543	0.989224
1829	Dda3937_03355	Transcription > LysR family transcriptional regulator	1995		LysR-family transcriptional regulator clustered with PA0057	6	divergent	O	-0.397969	0.301912	O	-0.508315	0.609606
1830	Dda3937_03790	Transcription > LysR family transcriptional regulator	2316		LysR-family transcriptional regulator clustered with PA0057	6	divergent	O	0.238946	0.371607	O	0.130943	0.925334
1831	Dda3937_04098	Transcription > LysR family transcriptional regulator	2508	ycaN	Transcriptional regulator	5	divergent	O	0.247146	0.430117	O	0.113095	0.941676
1832	Dda3937_01921	Transcription > LysR family transcriptional regulator	1131		Hydrogen peroxide-inducible genes activator	4	tandem	O	0.123673	0.714321	O	0.0405613	0.981218
1833	Dda3937_03107	Transcription > LysR family transcriptional regulator	1831		Hydrogen peroxide-inducible genes activator	7	tandem	+	0.615653	0.019187	O	0.290247	0.753844
1834	Dda3937_03892	Transcription > LysR family transcriptional regulator	2378	oxyR	DNA-binding transcriptional dual regulator	1	tandem	O	0.479263	0.410944	O	0.0919957	0.977634
1835	Dda3937_04313	Transcription > LysR family transcriptional regulator	2645	yjiE	transcriptional regulator LysR-type, Hypochlorite-responsive transcription factor. YjiE is a global regulator responding to HOCl exposure that replenishes methionine and cysteine pools and down-regulates genes involved in iron acquisition (Gebendorfer, 2012)	5	tandem	O	-0.144644	0.360928	O	0.0496271	0.94976
1836	Dda3937_00757	Transcription > MarR family transcriptional regulator	489		Transcriptional regulator of the marR family, Multiple antibiotic resistance protein marR, resistance to phytoalexin and protamine (Maggiorani Valescillos et al. 2006)	5	tandem	O	0.186089	0.519062	O	0.1693	0.888101
1837	Dda3937_00976	Transcription > MarR family transcriptional regulator	2720	pecS	DNA-binding transcriptional regulatory protein PecS	11	convergent	-	-1.38957	0.0177307	O	-0.423317	0.85736
1838	Dda3937_01028	Transcription > MarR family transcriptional regulator	641		Transcriptional regulator, MarR family	11	tandem	+	0.730195	0.00765677	O	-0.298645	0.774644
1839	Dda3937_01902	Transcription > MarR family transcriptional regulator	1119		Organic hydroperoxide resistance transcriptional regulator	4	tandem	O	0.326312	0.449411	O	0.370043	0.817054
1840	Dda3937_02879	Transcription > MarR family transcriptional regulator	1697		Transcriptional regulator, MarR family	5	tandem	O	-0.306141	0.554039	O	-0.207822	0.930572
1841	Dda3937_03163	Transcription > MarR family transcriptional regulator	1875		Transcriptional regulatory protein	8	tandem	+	2.16904	4.34695e-06	O	0.641113	0.674134
1842	Dda3937_00475	Transcription > MarR family transcriptional regulator	330	slyA	DNA-binding transcriptional activator	7	convergent	-	-1.27395	0.00313358	O	-0.112387	0.959798
1843	Dda3937_00010	Transcription > MarR family transcriptional regulator	8		Transcriptional regulator, MarR family	6	tandem	O	0.0605994	0.883204	O	-0.124085	0.945375
1844	Dda3937_01070	Transcription > MarR family transcriptional regulator	666		Transcriptional regulator, MarR family	11	tandem	+	0.438934	0.0305416	O	-0.208937	0.786373
1845	Dda3937_01219	Transcription > MarR family transcriptional regulator	749		Transcriptional regulator, MarR family; Cinnamoyl ester hydrolase	3	tandem	O	0.277682	0.472534	O	-0.15356	0.941149
1846	Dda3937_01245	Transcription > MarR family transcriptional regulator	767		Transcriptional regulator, MarR family	5	convergent	+	1.08488	2.65786e-05	O	0.138529	0.928361
1847	Dda3937_01424	Transcription > MarR family transcriptional regulator	874		Transcriptional regulator, MarR family	3	tandem	O	0.602717	0.131889	O	-0.188608	0.931381
1848	Dda3937_01174	Transcription > MarR family transcriptional regulator	721	mfbR	Transcriptional regulator, MarR family	3	tandem	O	0.444847	0.0976914	O	0.313393	0.718502
1849	Dda3937_00007	Transcription > Ner family transcriptional regulator	6		Putative regulator for maltose metabolism	8	tandem	-	-2.89478	8.57114e-05	O	-0.877741	0.549531
1850	Dda3937_01409	Transcription > Ner family transcriptional regulator	864		Putative regulator for maltose metabolism	3	tandem	+	1.3185	0.0107669	O	0.361042	0.888111
1851	Dda3937_03633	Transcription > Ner family transcriptional regulator	2204		transcriptional regulator	4	tandem	O	-0.729544	0.0894751	O	0.206401	0.9305
1852	Dda3937_03234	Transcription > Ner family transcriptional regulator	1912		Putative regulator for maltose metabolism	11	tandem	O	0.863744	0.255822	O	0.668265	0.827119
1853	Dda3937_03575	Transcription > RpiR family transcriptional regulator	2162	hexR	predicted DNA-binding transcriptional regulator. P. aeruginosa homolog represses zwf transcription	6	divergent	O	0.0742402	0.894711	O	-0.274053	0.924264
1854	Dda3937_00703	Transcription > TetR/AcrR family transcriptional regulator	462		transcriptional regulator, TetR family	2	tandem	+	2.3541	2.01858e-11	O	0.367539	0.808213
1855	Dda3937_04333	Transcription > TetR/AcrR family transcriptional regulator	2656		Transcriptional regulator, TetR (AcrR) family [USSDB3A]	6	tandem	O	-0.355733	0.293649	O	-0.195547	0.888906
1856	Dda3937_01225	Transcription > TetR/AcrR family transcriptional regulator	751		Transcriptional regulator, TetR family	3	divergent	O	-0.519962	0.344126	O	0.309826	0.907941
1857	Dda3937_03539	Transcription > TetR/AcrR family transcriptional regulator	2136		Transcriptional regulator, TetR family	3	convergent	-	-1.46788	2.82486e-06	O	0.28858	0.825378
1858	Dda3937_03586	Transcription > TetR/AcrR family transcriptional regulator	2172		Transcriptional regulator, TetR family	5	tandem	O	0.0236783	0.959415	O	-0.0588039	0.977696
1859	Dda3937_01838	Transcription > TetR/AcrR family transcriptional regulator	1090		Transcriptional regulator, TetR family	7	divergent	O	0.386161	0.166261	O	0.383587	0.579845
1860	Dda3937_02842	Transcription > Regulators of the cro/CI Lambda repressor-like family	1677		Transcriptional regulator	5	divergent	-	-0.506438	0.0385247	O	-0.255241	0.787811
1861	Dda3937_01290	Transcription > Regulators of the cro/CI Lambda repressor-like family	795	ydcN	Transcriptional regulator	2	divergent	O	0.0798099	0.771232	O	0.207024	0.825378
1862	Dda3937_02160	Transcription > Regulators of the cro/CI Lambda repressor-like family	1282		hypothetical protein	9	tandem	O	-0.729981	0.106844	O	-0.286843	0.879382
1863	Dda3937_01585	Transcription > other regulator	958		Transcriptional regulator	1	divergent	O	-0.0666997	0.906924	O	0.479569	0.777704
1864	Dda3937_00042	Transcription > other regulator	32	fnr	DNA-binding transcriptional dual regulator, global regulator of anaerobic growth	6	tandem	+	1.6992	0.000277738	O	0.151101	0.94976
1865	Dda3937_00546	Transcription > other regulator	378	crp	cyclic AMP receptor protein	9	tandem	O	-0.339646	0.0986383	O	-0.26211	0.654044
1866	Dda3937_02456	Transcription > other regulator	1451	rsmC	global regulatory protein RsmC	3	divergent	O	-0.145697	0.635362	O	0.527614	0.300007
1867	Dda3937_00039	Transcription > other regulator	30	ychA	predicted transcriptional regulator, Salmonella sirB1 ortholog	6	tandem	O	-0.129249	0.721166	O	-0.0831435	0.955697
1868	Dda3937_02933	Transcription > other regulator	1735		Predicted transcriptional regulators containing the CopG/Arc/MetJ DNA-binding domain	6	divergent	O	-0.122148	0.648147	O	0.179585	0.85736
1869	Dda3937_02649	Transcription > other regulator	1556	zntR	only 38% identity with ZntR,Regulatory protein, MerR	2	tandem	+	1.74402	0.000823315	O	0.397616	0.874374
1870	Dda3937_03619	Transcription > other regulator	2192	yeiE	predicted DNA-binding transcriptional regulator Putative positive regulator of lysP transcription	6	divergent	+	0.616787	0.00598582	O	-0.0609732	0.957818
1871	Dda3937_02605	Transcription > other regulator	1531		Regulator of polyketide synthase expression	9	tandem	+	1.55135	1.04922e-11	O	-0.437783	0.40485
1872	Dda3937_00425	Transcription > other regulator	304	yqgE	homologous to P. aeruginosa AlgH regulatory protein	9	convergent	+	1.23253	0.00134087	O	0.598418	0.538736
1873	Dda3937_04514	Transcription > other regulator	2788		Similarities with transcriptional regulator	5	tandem	-	-0.858106	0.00482884	O	0.0973675	0.94976
1874	Dda3937_04417	Transcription > other regulator	2715	yhgF	predicted transcriptional accessory protein, contains S1 RNA-binding domain	10	tandem	O	-0.10139	0.838363	O	0.821773	0.274841
1875	Dda3937_02608	Transcription > other regulator	1534	nsrR	DNA-binding transcriptional regulator	9	tandem	-	-1.38457	1.35432e-06	O	0.130407	0.940948
1876	Dda3937_02688	Transcription > other regulator	1586		Transcriptional regulator	5	divergent	O	0.562579	0.223536	O	-0.20661	0.930572
1877	Dda3937_00025	Transcription > other regulator	21		Ribbon-helix-helix protein	7	convergent	O	0.145783	0.832934	O	-0.187324	0.957753
1878	Dda3937_00524	Transcription > other regulator	362	yheO	predicted DNA-binding transcriptional regulator	9	divergent	+	1.62877	0.000564994	O	0.566255	0.740808
1879	Dda3937_00738	Transcription > other regulator	477		hypothetical protein	5	tandem	-	-0.831082	0.000406059	O	0.0546592	0.965512
1880	Dda3937_00912	Transcription > other regulator	570		Putative rpiR-family transcriptional regulatory protein	8	divergent	O	0.450452	0.0883891	O	-0.050446	0.971042
1881	Dda3937_00979	Transcription > other regulator	608	rcnR	Transcriptional repressor of rcnA; nickel- and cobalt-responsive	11	divergent	O	-0.354275	0.280859	O	0.156085	0.925334
1882	Dda3937_01464	Transcription > other regulator	900		Helix-turn-helix domain protein	4	tandem	O	0.0698192	0.935162	O	-0.140694	0.96914
1883	Dda3937_01476	Transcription > other regulator	910	ytfH	transcriptional regulator, HxlR family	4	divergent	O	-0.379839	0.365627	O	0.35416	0.825378
1884	Dda3937_01832	Transcription > other regulator	1086		Similarities with transcriptional regulator	7	divergent	O	0.484437	0.120798	O	-0.263773	0.83872
1885	Dda3937_01982	Transcription > other regulator	1170		putative transcriptional regulator	1	tandem	O	-0.163028	0.653793	O	-0.0280782	0.989224
1886	Dda3937_02093	Transcription > other regulator	1240		Transcriptional regulator HTH-type, FeoC	6	convergent	O	-0.276928	0.486095	O	-0.000295828	0.999452
1887	Dda3937_02275	Transcription > other regulator	1342		Transcriptional regulatory protein PadR-	3	convergent	+	2.00884	0.0115455	O	-0.780531	0.786857
1888	Dda3937_02714	Transcription > other regulator	1599	yjdC	predicted transcriptional regulator	3	tandem	O	0.11848	0.725051	O	0.0800476	0.955686
1889	Dda3937_02988	Transcription > other regulator	1768		putative DNA-binding protein	5	tandem	+	1.47177	3.62415e-11	O	-0.131648	0.924264
1890	Dda3937_03132	Transcription > other regulator	1850		putative DNA-binding protein	7	tandem	O	0.0638147	0.886675	O	-0.332084	0.82072
1891	Dda3937_03233	Transcription > other regulator	1911		Putative transcriptional regulator	11	divergent	O	-0.305949	0.144714	O	-0.56151	0.069654
1892	Dda3937_03235	Transcription > other regulator	1913		Transcriptional regulator	11	convergent	O	0.148287	0.744209	O	0.103279	0.955697
1893	Dda3937_03632	Transcription > other regulator	2203		transcriptional regulator	4	tandem	O	0.154021	0.751076	O	-0.135722	0.94976
1894	Dda3937_03865	Transcription > other regulator	2356		Predicted transcription factor, homolog of eukaryotic MBF1	1	divergent	-	-0.90667	0.0122362	O	0.00378525	0.997534
1895	Dda3937_04141	Transcription > other regulator	2536		Transcriptional regulator, LysR family	6	divergent	+	1.25833	0.0180758	O	0.43036	0.856923
1896	Dda3937_04485	Transcription > other regulator	2765		transcriptional regulator	4	divergent	+	2.57037	1.24536e-10	O	0.349249	0.852149
1897	Dda3937_03556	Transcription > other regulator	2149	bssS	Repressor of biofilm formation by indole transport regulation; In E. coli, BssS increases Mtr expression and indole import; decreases AcrEF expression and indole export.	7	tandem	O	-0.0295336	0.962215	O	0.40221	0.873121
1898	Dda3937_03528	Transcription > other regulator	2126	nlp	Putative regulator for maltose metabolism	3	tandem	+	2.79858	0.0120201	O	-0.223336	0.971042
1899	Dda3937_00807	Transcription > other regulator	514		sigma-54 specific transcriptional regulator	5	tandem	O	-0.319625	0.636794	O	-0.160171	0.955697
1900	Dda3937_01170	Transcription > other regulator	719		Transcriptional regulator, XRE family	3	tandem	-	-1.80052	0.00286171	O	1.3051	0.274841
1901	Dda3937_01686	Transcription > other regulator	1011		Putative DNA-binding protein	8	convergent	-	-1.15613	0.000785824	+	1.12421	0.0178889
1902	Dda3937_01918	Transcription > other regulator	1129		Serine phosphatase RsbU, regulator of sigma subunit	4	tandem	+	1.47482	9.6297e-11	O	0.273408	0.757797
1903	Dda3937_02699	Transcription > other regulator	1591		Putative Ribbon-helix-helix, copG family	2	tandem	+	1.51913	0.0286881	O	-0.627542	0.827119
1904	Dda3937_01356	Transcription > other regulator	832	sgrR	SgrR, sugar-phosphate stress, transcriptional activator of SgrS small RNA	9	tandem	O	0.280268	0.444578	O	0.239159	0.879382
1905	Dda3937_00694	Transcription > other regulator	458	ibaG	Acid stress protein; predicted transcriptional regulator, BolA family	2	tandem	O	-0.0935334	0.794895	O	0.0712263	0.963319
1906	Dda3937_01110	Transcription > other regulator	686	rdoA	Stress response kinase A; Thr/Ser kinase involved in Cpx stress response	11	tandem	O	-0.295322	0.479014	O	0.309646	0.853683
1907	Dda3937_01093	Transcription > other regulator	679	phoU	negative regulator of PhoR/PhoB two-component regulator	11	tandem	O	0.24559	0.139043	O	0.0566481	0.945375
1908	Dda3937_00361	Transcription > other regulator	255	yrfF	bacterial intracellular growth attenuator (IgaA) protein family. IgaA is involved in negative control of bacterial proliferation within fibroblasts. IgaA is homologous to the Escherichia coli YrfF and Proteus mirabilis UmoB proteins. Whereas the biological function of YrfF is currently unknown, UmoB has been shown elsewhere to act as a positive regulator of FlhDC, the master regulator of flagella…	10	divergent	+	0.705396	3.83387e-05	O	-0.00739674	0.993915
1909	Dda3937_02735	Transcription > other regulator	1615	mzrA	Modulator of EnvZ and OmpR. Modulator of EnvZ/OmpR regulon; links EnvZ/OmpR to the CpxAR two-component system regulon; inner membrane protein; binds EnvZ	3	tandem	O	0.367132	0.158371	O	-0.0177859	0.991809
1910	Dda3937_02726	Transcription > other regulator	1608	lexA	DNA-binding transcriptional repressor of SOS regulon	3	convergent	+	0.690505	0.0258974	O	0.457733	0.54448
1911	Dda3937_02538	Transcription > two-component system	1502	dcuR	Response regulator of the two component transcriptional regulatory system DcuR/DcuS	1	convergent	+	1.13829	0.00112839	O	0.0844825	0.963319
1912	Dda3937_02537	Transcription > two-component system	1502	dcuS	Fumarate respiration sensor kinase protein DcuS	1	tandem	-	-0.508873	0.0253864	O	-0.117798	0.925334
1913	Dda3937_03180	Transcription > two-component system	1887	yehT	predicted response regulator in two-component system withYehU	8	tandem	O	-0.161427	0.396338	O	0.0297178	0.977634
1914	Dda3937_00329	Transcription > two-component system	235		predicted sensory kinase in two-component system with YehT	10	tandem	+	0.825169	0.000284532	O	0.0689167	0.955686
1915	Dda3937_03181	Transcription > two-component system	1887	yehU	predicted sensory kinase in two-component system with YehT, Stationary phase sensor kinase regulating yjiY, The YpdAB and YehTU two-component regulators are paralogous	8	tandem	+	1.631	0.00161237	O	0.323278	0.915259
1916	Dda3937_03817	Transcription > two-component system	2327	ypdA	putative sensor protein, responsive to pyruvate	6	tandem	+	0.842361	0.000785824	O	-0.186072	0.875606
1917	Dda3937_03818	Transcription > two-component system	2327	ypdB	Autolysin response regulator, responsive to pyruvate	6	tandem	O	-0.399749	0.124537	O	0.117346	0.930572
1918	Dda3937_01411	Transcription > two-component system	865		Transcriptional regulator LuxR family	3	tandem	O	-0.556764	0.0985682	O	-0.0483829	0.980266
1919	Dda3937_03376	Transcription > two-component system	2015	glrR/qseF	DNA-binding response regulator in two-component system binds glmY promoter, glmY is a sRNA controling glmS involved in the synthesis of bacterial cell wall precursor	8	tandem	O	0.392551	0.289469	O	0.0447946	0.984297
1920	Dda3937_03377	Transcription > two-component system	2015	qseG	Tat substrate, the twin arginines are not conserved, outermembrane protein affecting activity of the QseEF/GlrKR two component system	8	tandem	O	-0.232013	0.201193	O	0.0301407	0.977634
1921	Dda3937_03378	Transcription > two-component system	2015	qseE	Sensor histidine kinase for the two component response regulator YfhA	8	tandem	O	0.313376	0.290044	O	0.183744	0.888956
1922	Dda3937_00354	Transcription > two-component system	251	ompR	DNA-binding response regulator in two-component regulatory system with EnvZ	10	divergent	O	-0.178415	0.463899	O	-0.10163	0.931381
[truncated: 2,740 more rows]
