# Supplementary material for: The nucleoid-associated protein IHF acts as a ‘transcriptional domainin’ protein coordinating the bacterial virulence traits with global transcription
Source: Nucleic Acids Res. 2020 Dec 18;49(2):776–90. doi: 10.1093/nar/gkaa1227 (PMC7826290; doi:10.1093/nar/gkaa1227)
Supplement: gkaa1227_Supplemental_Files [file gkaa1227_supplemental_files.zip › Table S2 Transcriptional response to ihfA mutation.xlsx]

## Sheet: Feuil1
Number	locus.tag	category	Operon	Gene	product	domain	orientation	ihfA_expo_vs_WT_expo	ihfA_expo_vs_WT_expo_log2FC	ihfA_expo_vs_WT_expo_pv	ihfA_stat_vs_WT_stat	ihfA_stat_vs_WT_stat_log2FC	ihfA_stat_vs_WT_stat_pv	ihfA_nov_expo_vs_WT_nov_expo	ihfA_nov_expo_vs_WT_nov_expo_log2FC	ihfA_nov_expo_vs_WT_nov_expo_pv	ihfA_nov_stat_vs_WT_nov_stat	ihfA_nov_stat_vs_WT_nov_stat_log2FC	ihfA_nov_stat_vs_WT_nov_stat_pv
1	Dda3937_00332	Carbohydrate metabolism and transport > glycogen metabolism > glycogen biosynthesis	236	glgC	glucose-1-phosphate adenylyltransferase	10	tandem	O	0.389703	0.606361	O	0.913277	0.052472	O	-0.937034	0.197692	O	-0.528401	0.304858
2	Dda3937_00330	Carbohydrate metabolism and transport > glycogen metabolism > glycogen biosynthesis	236	glgB	1,4-alpha-glucan branching enzyme	10	divergent	O	0.693182	0.131797	O	0.759541	0.0570096	O	-0.302019	0.744082	O	-0.166524	0.755269
3	Dda3937_00333	Carbohydrate metabolism and transport > glycogen metabolism > glycogen biosynthesis	237	glgA	glycogen synthase	10	tandem	O	0.504152	0.420538	O	0.623947	0.205235	O	-0.814481	0.252639	O	-0.461908	0.357017
4	Dda3937_00331	Carbohydrate metabolism and transport > glycogen metabolism > glycogen degradation	236	glgX	Glycogen debranching enzyme	10	tandem	O	0.445477	0.547856	O	0.631841	0.246313	O	-0.959342	0.197792	O	-0.541639	0.305207
5	Dda3937_00334	Carbohydrate metabolism and transport > glycogen metabolism > glycogen degradation	237	glgP	Glycogen phosphorylase	10	convergent	O	0.519331	0.460557	+	1.18172	0.0112515	O	-0.453546	0.672508	O	0.135573	0.851936
6	Dda3937_00356	Carbohydrate metabolism and transport > glycogen metabolism > gluconeogenesis	252	pckA	phosphoenolpyruvate carboxykinase	10	convergent	O	0.623164	0.148203	+	1.29323	7.68305e-05	O	0.794019	0.150609	+	1.29983	6.59077e-05
7	Dda3937_03524	Carbohydrate metabolism and transport > glycogen metabolism > gluconeogenesis	2122	ppsA	phosphoenolpyruvate synthase	7	tandem	+	1.16355	0.0211725	+	1.04168	0.0314359	O	-0.0937384	0.956933	O	-0.577438	0.283475
8	Dda3937_03523	Carbohydrate metabolism and transport > glycogen metabolism > gluconeogenesis	2121	ppsR	PEP synthase regulatory protein PSRP; bifunctional PEP synthase kinase, ADP-dependent, and PEP synthase pyrophosphorylase, Pi-dependent	7	divergent	O	0.178582	0.771177	+	0.736419	0.028759	O	-0.520137	0.394177	-	-0.866982	0.00685877
9	Dda3937_03875	Carbohydrate metabolism and transport > glycogen metabolism > gluconeogenesis	2365	glpX	Fructose-1,6-bisphosphatase, GlpX type	1	tandem	O	-0.127598	0.872618	O	-0.0627455	0.921587	O	0.0930026	0.942963	O	0.00175272	0.997687
10	Dda3937_01425	Carbohydrate metabolism and transport > glycolysis > glucose transport	875	crr	glucose-specific enzyme IIA component of PTS	3	convergent	O	-0.279321	0.431573	O	-0.290173	0.334752	O	-0.0298481	0.9734	O	-0.0196655	0.962048
11	Dda3937_01427	Carbohydrate metabolism and transport > glycolysis > glucose transport	875	ptsH	phosphohistidinoprotein-hexose phosphotransferase component of PTS system (Hpr)	3	divergent	O	-0.260377	0.679249	O	-0.455975	0.302816	O	0.532467	0.465375	+	1.12223	0.00146768
12	Dda3937_01426	Carbohydrate metabolism and transport > glycolysis > glucose transport	875	ptsI	Phosphoenolpyruvate-protein phosphotransferase of PTS system	3	tandem	O	-0.380149	0.145538	O	-0.184616	0.523054	O	0.122674	0.832097	O	0.218033	0.398692
13	Dda3937_02252	Carbohydrate metabolism and transport > glycolysis > glucose transport	1329	ptsG	PTS system glucose-specific IICB component	7	tandem	O	0.316684	0.486182	O	0.353886	0.340872	+	1.5891	7.02637e-06	+	1.55367	4.61481e-09
14	Dda3937_04130	Carbohydrate metabolism and transport > glycolysis > glucose transport	2526	dgsA/mlc	DNA-binding transcriptional repressor	6	tandem	O	-0.209595	0.332892	O	0.0645344	0.794342	O	0.236133	0.480065	+	0.588477	0.000474341
15	Dda3937_04538	Carbohydrate metabolism and transport > glycolysis > glucose transport	2805	mtfA	Mlc anti-repressor; binds Mlc and blocks its repression of ptsG	5	divergent	O	0.363144	0.43257	+	0.703016	0.0296426	O	0.571045	0.300159	+	0.711039	0.0254977
16	Dda3937_01026	Carbohydrate metabolism and transport > glycolysis > Embden–Meyerhof–Parnas (EMP pathway)	639	glk	glucokinase	11	convergent	O	-0.0607859	0.954302	O	-0.0413853	0.960135	O	-0.26645	0.826275	O	-0.203462	0.751962
17	Dda3937_02136	Carbohydrate metabolism and transport > glycolysis > Embden–Meyerhof–Parnas (EMP pathway)	1266	pgi	Glucose-6-phosphate isomerase	9	divergent	O	-0.0453365	0.946823	O	0.0157926	0.975363	O	0.0560231	0.95964	O	0.0496405	0.920362
18	Dda3937_01555	Carbohydrate metabolism and transport > glycolysis > Embden–Meyerhof–Parnas (EMP pathway)	2776	pgm	phosphoglucomutase	5	convergent	O	0.18582	0.741292	O	0.0945419	0.851438	O	0.384841	0.53971	O	-0.21071	0.600566
19	Dda3937_03867	Carbohydrate metabolism and transport > glycolysis > Embden–Meyerhof–Parnas (EMP pathway)	2358	pfkA	6-phosphofructokinase I	1	tandem	O	0.156253	0.711671	O	0.273517	0.351109	O	0.479966	0.208095	O	0.0585541	0.870236
20	Dda3937_00427	Carbohydrate metabolism and transport > glycolysis > Embden–Meyerhof–Parnas (EMP pathway)	305	fbp	fructose-1,6-bisphosphatase I	9	tandem	O	-0.301995	0.399329	O	-0.352906	0.227933	O	0.00208993	0.995619	O	0.312409	0.278834
21	Dda3937_00413	Carbohydrate metabolism and transport > glycolysis > Embden–Meyerhof–Parnas (EMP pathway)	293	fbaA	fructose-bisphosphate aldolase, class II	9	tandem	O	-0.516937	0.108782	O	-0.398418	0.204397	O	0.335247	0.542294	O	-0.301599	0.34411
22	Dda3937_00414	Carbohydrate metabolism and transport > glycolysis > Embden–Meyerhof–Parnas (EMP pathway)	294	pgk	phosphoglycerate kinase	9	tandem	O	-0.577545	0.065824	O	-0.314788	0.364599	O	0.228756	0.731027	O	-0.174582	0.632318
23	Dda3937_03871	Carbohydrate metabolism and transport > glycolysis > Embden–Meyerhof–Parnas (EMP pathway)	2361	tpiA	triosephosphate isomerase	1	tandem	O	0.0598376	0.880169	+	0.494486	0.00618677	O	0.484514	0.070369	+	1.12721	1.57122e-12
24	Dda3937_03335	Carbohydrate metabolism and transport > glycolysis > Embden–Meyerhof–Parnas (EMP pathway)	1979	gapA	glyceraldehyde-3-phosphate dehydrogenase A	6	divergent	O	-0.300797	0.399627	O	-0.258064	0.420147	+	0.842041	0.0107498	O	0.34463	0.214286
25	Dda3937_03576	Carbohydrate metabolism and transport > glycolysis > Embden–Meyerhof–Parnas (EMP pathway)	2163	pykA	pyruvate kinase II	6	convergent	O	-0.0230574	0.975509	O	0.0176661	0.972767	O	0.499069	0.342205	O	-0.0857239	0.852053
26	Dda3937_04619	Carbohydrate metabolism and transport > glycolysis > Embden–Meyerhof–Parnas (EMP pathway)	2864	pykF	pyruvate kinase I, regulated by KdgR	7	tandem	O	-0.495493	0.567961	O	-0.639007	0.337593	O	-0.212253	0.900446	O	-0.357769	0.607185
27	Dda3937_03989	Carbohydrate metabolism and transport > glycolysis > Embden–Meyerhof–Parnas (EMP pathway)	2439	gpmA	phosphoglyceromutase 1	5	convergent	O	-0.251632	0.596548	O	-0.362592	0.301131	O	0.464187	0.371448	O	0.316532	0.348528
28	Dda3937_00399	Carbohydrate metabolism and transport > glycolysis > Embden–Meyerhof–Parnas (EMP pathway)	280	gpmB	Phosphatase. its natural substrate(s) is unknown, phosphoglyceromutase 2, co-factor independent	9	tandem	O	0.114742	0.794721	O	-0.0230656	0.956289	O	-0.00416689	0.994136	O	0.390147	0.117928
29	Dda3937_00198	Carbohydrate metabolism and transport > glycolysis > Embden–Meyerhof–Parnas (EMP pathway)	149	eno	enolase	9	tandem	O	-0.114486	0.902763	O	-0.0745381	0.914098	O	0.14856	0.912868	O	-0.391238	0.443859
30	Dda3937_03574	Carbohydrate metabolism and transport > glycolysis > pentose phosphate pathway	2161	zwf	glucose-6-phosphate 1-dehydrogenase	6	divergent	O	0.278773	0.500734	O	0.197129	0.600796	O	-0.411715	0.416035	O	-0.232541	0.488814
31	Dda3937_03939	Carbohydrate metabolism and transport > glycolysis > pentose phosphate pathway	2406	ybhE/pgl	6-phosphogluconolactonase, pentose phosphate shunt	5	tandem	O	0.129023	0.82653	O	-0.0864056	0.857147	O	0.307909	0.640409	O	-0.13208	0.751962
32	Dda3937_00845	Carbohydrate metabolism and transport > glycolysis > pentose phosphate pathway	531		6-phosphogluconolactonase	5	tandem	O	-0.307511	0.64139	O	0.246847	0.660149	O	-0.44458	0.603491	O	-0.383303	0.414326
33	Dda3937_04507	Carbohydrate metabolism and transport > glycolysis > pentose phosphate pathway	2784	gnd	gluconate-6-phosphate dehydrogenase, decarboxylating	5	tandem	O	-0.504838	0.374801	O	-0.603859	0.191742	O	0.028658	0.984441	O	-0.671049	0.120571
34	Dda3937_00408	Carbohydrate metabolism and transport > glycolysis > pentose phosphate pathway	288	rpiA	ribose 5-phosphate isomerase, constitutive	9	divergent	O	-0.135587	0.676505	O	0.141493	0.591882	O	-0.0578706	0.922012	+	0.390611	0.0368181
35	Dda3937_04186	Carbohydrate metabolism and transport > glycolysis > pentose phosphate pathway	2568	rpe	D-ribulose-5-phosphate 3-epimerase	9	tandem	O	0.289894	0.743202	+	1.39778	0.0031502	O	0.30071	0.813057	O	0.488273	0.402911
36	Dda3937_00390	Carbohydrate metabolism and transport > glycolysis > pentose phosphate pathway	273	talB	Transaldolase	9	tandem	O	0.586493	0.21815	O	0.4761	0.291123	O	0.99393	0.0637015	O	0.452348	0.28751
37	Dda3937_01398	Carbohydrate metabolism and transport > glycolysis > pentose phosphate pathway	856	talA	Transaldolase	3	tandem	O	0.743606	0.124257	+	0.978424	0.0163864	O	0.0627248	0.969281	O	0.224989	0.686773
38	Dda3937_00416	Carbohydrate metabolism and transport > glycolysis > pentose phosphate pathway	296	tktA	transketolase 1, thiamin-binding	9	tandem	+	0.77624	0.00675897	+	1.26914	3.21329e-07	+	1.58986	7.43283e-07	+	1.36296	3.4882e-08
39	Dda3937_02057	Carbohydrate metabolism and transport > glycolysis > Pyruvate metabolism	1218	ppc	phosphoenolpyruvate carboxylase	10	convergent	O	-0.374563	0.728221	O	-0.570322	0.465326	O	0.519419	0.71622	O	0.43729	0.566226
40	Dda3937_03096	Carbohydrate metabolism and transport > glycolysis > Pyruvate metabolism	1821	lpdA	lipoamide dehydrogenase, E3 component is part of three enzyme complexes	9	tandem	-	-0.722475	0.00661003	-	-0.888222	0.000235451	O	-0.435842	0.342205	-	-0.544818	0.0380713
41	Dda3937_03097	Carbohydrate metabolism and transport > glycolysis > Pyruvate metabolism	1822	aceF	pyruvate dehydrogenase, dihydrolipoyltransacetylase component E2	9	tandem	O	-0.863772	0.363536	O	-1.04048	0.177986	O	-0.580952	0.72002	O	-0.828434	0.286931
42	Dda3937_03098	Carbohydrate metabolism and transport > glycolysis > Pyruvate metabolism	1822	aceE	pyruvate dehydrogenase, decarboxylase component E1, thiamin-binding	9	tandem	O	-0.897118	0.467951	O	-0.866894	0.412777	O	-0.724101	0.710122	O	-0.482252	0.663974
43	Dda3937_03099	Carbohydrate metabolism and transport > glycolysis > Pyruvate metabolism	1823	pdhR	DNA-binding transcriptional dual regulator	9	divergent	O	-0.861434	0.352159	O	-0.821461	0.311489	O	-1.13717	0.330199	O	-0.157809	0.876613
44	Dda3937_03350	Carbohydrate metabolism and transport > glycolysis > Pyruvate metabolism	1990	pflB	pyruvate formate lyase I	6	tandem	+	1.27474	0.00278277	+	0.91853	0.0348379	+	1.51166	0.00615008	O	0.716903	0.111763
45	Dda3937_03351	Carbohydrate metabolism and transport > glycolysis > Pyruvate metabolism	1991	pflA	pyruvate formate lyase activating enzyme 1	6	convergent	O	0.669244	0.086305	O	0.562338	0.134918	O	0.635134	0.253161	+	0.7017	0.0394026
46	Dda3937_01560	Carbohydrate metabolism and transport > glycolysis > Pyruvate metabolism	939	fldA	flavodoxin 1	5	divergent	O	-0.220349	0.606361	O	0.10149	0.801648	O	0.540663	0.192517	+	0.882483	0.000221
47	Dda3937_03874	Carbohydrate metabolism and transport > glycolysis > Pyruvate metabolism	2364	fpr	ferredoxin-NADP reductase	1	convergent	O	-0.26952	0.12303	-	-0.403936	0.00586006	-	-0.682443	0.000132398	-	-0.72481	4.9441e-08
48	Dda3937_01176	Carbohydrate metabolism and transport > glycolysis > Pyruvate metabolism	723		Pyruvate-flavodoxin oxidoreductase	3	tandem	O	-0.0631495	0.902763	O	-0.0423759	0.911952	O	0.179579	0.748338	O	0.124009	0.697336
49	Dda3937_03024	Carbohydrate metabolism and transport > glycolysis > Pyruvate metabolism	1787	ghrA	Glyoxylate/Hydroxypyruvate Reductase	5	convergent	O	0.357808	0.601593	O	0.0290959	0.970277	O	-1.12895	0.0828957	O	0.119648	0.864506
50	Dda3937_02404	Carbohydrate metabolism and transport > Other carbohydrate transport and metabolism (except glucose) > beta-glucoside degradation and transport	1428		PTS system, cellobiose-specific IIB component	8	divergent	+	1.25319	0.033693	+	2.48426	5.56382e-07	O	1.56757	0.0557672	+	2.87151	1.31186e-08
51	Dda3937_02581	Carbohydrate metabolism and transport > Other carbohydrate transport and metabolism (except glucose) > beta-glucoside degradation and transport	1521	celH	Beta-glucosidase	9	tandem	O	0.259982	0.812055	O	0.760615	0.244	O	0.609303	0.647194	O	1.05253	0.0803669
52	Dda3937_02582	Carbohydrate metabolism and transport > Other carbohydrate transport and metabolism (except glucose) > beta-glucoside degradation and transport	1521	celA	PTS system, cellobiose-specific IIB component	9	tandem	O	0.0905614	0.955251	O	0.625188	0.480729	O	0.369209	0.864328	O	0.252233	0.814481
53	Dda3937_02580	Carbohydrate metabolism and transport > Other carbohydrate transport and metabolism (except glucose) > beta-glucoside degradation and transport	1520	celB	PTS system, cellobiose-specific IIC component	9	divergent	O	-0.130985	0.930277	+	1.80502	0.00599857	O	1.66882	0.205548	+	2.58741	0.000106015
54	Dda3937_02579	Carbohydrate metabolism and transport > Other carbohydrate transport and metabolism (except glucose) > beta-glucoside degradation and transport	1519	celC	PTS system, cellobiose-specific IIA component	9	divergent	O	0.452666	0.755426	+	1.74735	0.0248245	O	0.152367	0.963096	+	2.66682	0.0010962
55	Dda3937_02578	Carbohydrate metabolism and transport > Other carbohydrate transport and metabolism (except glucose) > beta-glucoside degradation and transport	1518	ascG	AscBF operon repressor	9	convergent	O	0.167742	0.801245	O	0.298259	0.520134	O	-0.0712882	0.954665	O	-0.129679	0.797756
56	Dda3937_02588	Carbohydrate metabolism and transport > Other carbohydrate transport and metabolism (except glucose) > beta-glucoside degradation and transport	1524		Beta-glucoside bgl operon antiterminator, BglG family	9	tandem	O	0.728859	0.412806	+	1.63618	0.00683772	O	1.2221	0.331004	+	1.73209	0.00781296
57	Dda3937_02589	Carbohydrate metabolism and transport > Other carbohydrate transport and metabolism (except glucose) > beta-glucoside degradation and transport	1525	bglF	PTS system, beta-glucoside-specific IIB component / PTS system, beta-glucoside-specific IIC component / PTS system, beta-glucoside-specific IIA component	9	tandem	O	0.202037	0.837877	O	0.478372	0.462262	O	-0.123752	0.94579	O	0.199144	0.808313
58	Dda3937_02590	Carbohydrate metabolism and transport > Other carbohydrate transport and metabolism (except glucose) > beta-glucoside degradation and transport	1525		Beta-glucosidase; 6-phospho-beta-glucosidase	9	tandem	O	0.0190287	0.98661	O	-0.0121309	0.989942	O	-0.318802	0.826038	O	-0.610198	0.36304
59	Dda3937_02591	Carbohydrate metabolism and transport > Other carbohydrate transport and metabolism (except glucose) > beta-glucoside degradation and transport	1525		Beta-glucosidase; 6-phospho-beta-glucosidase	9	tandem	O	0.112764	0.919033	O	0.143479	0.860495	O	0.0181196	0.991538	O	-0.436682	0.499837
60	Dda3937_02895	Carbohydrate metabolism and transport > Other carbohydrate transport and metabolism (except glucose) > beta-glucoside degradation and transport	1711	bglX	Periplasmic beta-glucosidase	5	tandem	O	-0.0919138	0.898384	O	-0.310639	0.457257	O	0.712098	0.16806	+	0.839646	0.00934416
61	Dda3937_03964	Carbohydrate metabolism and transport > Other carbohydrate transport and metabolism (except glucose) > beta-glucoside degradation and transport	2421	bglG	Beta-glucoside bgl operon antiterminator, BglG family	7	divergent	O	0.61664	0.182372	O	0.511145	0.243993	+	1.30929	0.0118305	+	1.64353	3.49484e-06
62	Dda3937_01286	Carbohydrate metabolism and transport > Other carbohydrate transport and metabolism (except glucose) > beta-glucoside degradation and transport	2737	bglA	6-phospho-beta-glucosidase	2	convergent	O	0.198595	0.769761	O	0.278324	0.592451	O	0.24778	0.81253	O	-0.214181	0.719975
63	Dda3937_03835	Carbohydrate metabolism and transport > Other carbohydrate transport and metabolism (except glucose) > beta-glucoside degradation and transport	2338	bglH	Outer membrane beta-glucoside porin	7	tandem	O	-0.150768	0.856798	O	0.0839366	0.898995	O	0.851688	0.232058	+	1.53296	0.000102937
64	Dda3937_03834	Carbohydrate metabolism and transport > Other carbohydrate transport and metabolism (except glucose) > beta-glucoside degradation and transport	2337	arbB	phospho-beta-glucosidase	7	tandem	O	0.283201	0.676505	O	-0.427779	0.3969	O	-0.0895422	0.94921	O	-0.238612	0.664376
65	Dda3937_03833	Carbohydrate metabolism and transport > Other carbohydrate transport and metabolism (except glucose) > beta-glucoside degradation and transport	2337	arbF	PTS system, beta-glucoside-specific IIB component / PTS system, beta-glucoside-specific IIC component / PTS system, beta-glucoside-specific IIA component	7	tandem	O	0.429609	0.357031	O	-0.114127	0.831489	O	0.491983	0.541115	O	0.679257	0.108969
66	Dda3937_03836	Carbohydrate metabolism and transport > Other carbohydrate transport and metabolism (except glucose) > beta-glucoside degradation and transport	2338	yieL	Putative xylanase, bgl operon; endo-1,4-beta-xylanase homolog	7	convergent	O	-0.23636	0.648036	O	0.0837993	0.8638	O	0.215059	0.788741	O	-0.0120621	0.984673
67	Dda3937_03745	Carbohydrate metabolism and transport > Other carbohydrate transport and metabolism (except glucose) > beta-glucoside degradation and transport	2286	bgxA	Beta-glucosidase (Gentiobiase) (Cellobiase) / Beta- xylosidase	5	divergent	O	0.25049	0.733396	+	0.89667	0.0368628	O	0.245863	0.860849	O	0.602767	0.283409
68	Dda3937_01267	Carbohydrate metabolism and transport > Other carbohydrate transport and metabolism (except glucose) > sucrose degradation	780	scrA	PTS system, sucrose-specific IIB component / PTS system, sucrose-specific IIC component	2	tandem	O	-0.524391	0.30048	O	-0.324423	0.520134	O	0.28808	0.764234	O	0.542227	0.221158
69	Dda3937_01266	Carbohydrate metabolism and transport > Other carbohydrate transport and metabolism (except glucose) > sucrose degradation	780	scrB	Sucrose-6-phosphate hydrolase	2	tandem	-	-0.753664	0.0211725	O	-0.545914	0.0983419	O	0.27649	0.710555	O	0.0683652	0.891616
70	Dda3937_01269	Carbohydrate metabolism and transport > Other carbohydrate transport and metabolism (except glucose) > sucrose degradation	782	scrK	Fructokinase	2	divergent	O	-0.459963	0.451966	O	-0.696174	0.124029	O	0.427923	0.644701	O	0.771706	0.0797122
71	Dda3937_01268	Carbohydrate metabolism and transport > Other carbohydrate transport and metabolism (except glucose) > sucrose degradation	781	scrY	sucrose porin	2	tandem	O	-0.543303	0.27624	O	-0.467834	0.308692	O	0.417659	0.61386	+	0.792066	0.0477351
72	Dda3937_01265	Carbohydrate metabolism and transport > Other carbohydrate transport and metabolism (except glucose) > sucrose degradation	780	scrR	Fructose repressor FruR, LacI family	2	tandem	-	-0.56696	0.00823353	-	-0.496089	0.0188408	O	-0.101372	0.867591	O	0.318619	0.165212
73	Dda3937_03030	Carbohydrate metabolism and transport > Other carbohydrate transport and metabolism (except glucose) > raffinose-melibiose degradation	1790	rafR	Raffinose operon transcriptional regulatory protein rafR	5	divergent	O	0.532471	0.175348	O	0.533084	0.125673	O	0.86845	0.075264	+	1.11975	0.000406351
74	Dda3937_03029	Carbohydrate metabolism and transport > Other carbohydrate transport and metabolism (except glucose) > raffinose-melibiose degradation	1789	rafA	Alpha-galactosidase	5	tandem	+	1.1727	0.0458718	O	0.692321	0.280305	O	0.558593	0.709547	O	-0.00387891	0.997687
75	Dda3937_03028	Carbohydrate metabolism and transport > Other carbohydrate transport and metabolism (except glucose) > raffinose-melibiose degradation	1789	rafB	Raffinose-Lactose permease	5	convergent	O	0.228725	0.806085	O	-0.303444	0.681747	O	-0.373905	0.788172	O	-0.164736	0.857726
76	Dda3937_02519	Carbohydrate metabolism and transport > Other carbohydrate transport and metabolism (except glucose) > galactose metabolic process	1488	mglA	Galactoside transport ATP-binding protein mglA (TC 3,A,1,2,3)	5	tandem	O	0.18259	0.91003	O	0.375106	0.736419	O	1.46291	0.227064	O	1.15328	0.155992
77	Dda3937_02518	Carbohydrate metabolism and transport > Other carbohydrate transport and metabolism (except glucose) > galactose metabolic process	1487	mglB	D-galactose-binding periplasmic protein precursor mglB (TC 3,A,1,2,3)	5	tandem	O	0.25478	0.880398	O	1.0276	0.276886	O	1.54386	0.23092	+	1.75992	0.025186
78	Dda3937_02520	Carbohydrate metabolism and transport > Other carbohydrate transport and metabolism (except glucose) > galactose metabolic process	1488	mglC	Galactoside transport system permease protein mglC (TC 3,A,1,2,3)	5	tandem	O	-0.17014	0.913467	O	0.304257	0.783846	O	0.928111	0.526361	O	0.60127	0.511687
79	Dda3937_02517	Carbohydrate metabolism and transport > Other carbohydrate transport and metabolism (except glucose) > galactose metabolic process	1486	galS	Mgl repressor and galactose ultrainduction factor	5	tandem	O	1.34783	0.289803	+	2.22925	0.0205945	+	2.95756	0.0286368	+	3.63808	4.32378e-05
80	Dda3937_03995	Carbohydrate metabolism and transport > Other carbohydrate transport and metabolism (except glucose) > galactose metabolic process	2441	galM	Aldose 1-epimerase	5	tandem	O	0.14729	0.843048	O	0.0971982	0.866608	O	0.13602	0.90532	O	-0.332675	0.454434
81	Dda3937_03997	Carbohydrate metabolism and transport > Other carbohydrate transport and metabolism (except glucose) > galactose metabolic process	2441	galT	galactose-1-phosphate uridylyltransferase	5	tandem	O	0.12037	0.863487	O	-0.0304623	0.960135	O	0.31882	0.683341	O	-0.142506	0.770339
82	Dda3937_03996	Carbohydrate metabolism and transport > Other carbohydrate transport and metabolism (except glucose) > galactose metabolic process	2441	galK	galactokinase	5	tandem	O	0.287022	0.539556	O	0.358207	0.331101	O	-0.00881755	0.991583	O	-0.426414	0.181442
83	Dda3937_03998	Carbohydrate metabolism and transport > Other carbohydrate transport and metabolism (except glucose) > galactose metabolic process	2442	galE	UDP-glucose-4-epimerase	5	tandem	O	0.118192	0.884059	O	0.303655	0.547414	O	0.538398	0.448241	O	0.49738	0.23333
84	Dda3937_02586	Carbohydrate metabolism and transport > Other carbohydrate transport and metabolism (except glucose) > galactose metabolic process	1522	galR	Galactose operon repressor	9	tandem	O	0.366284	0.607641	O	0.549082	0.301029	O	0.533977	0.565605	O	0.734204	0.130844
85	Dda3937_04059	Carbohydrate metabolism and transport > Other carbohydrate transport and metabolism (except glucose) > galactose metabolic process	2488	galU	UTP--glucose-1-phosphate uridylyltransferase	6	convergent	O	-0.464951	0.363346	O	-0.192027	0.726433	O	-0.408317	0.602825	O	-0.57053	0.151976
86	Dda3937_03270	Carbohydrate metabolism and transport > Other carbohydrate transport and metabolism (except glucose) > galactose metabolic process	1933	galF	predicted regulatory subunit of UTP--glucose-1-phosphate uridylyltransferase, with GalU	5	tandem	O	0.138742	0.673094	+	0.552409	0.00261673	O	0.148458	0.747616	O	0.167505	0.471322
87	Dda3937_00746	Carbohydrate metabolism and transport > Other carbohydrate transport and metabolism (except glucose) > Lactose Degradation	483	lacZ	Beta-galactosidase	5	tandem	O	-0.00168472	0.998827	O	0.425091	0.547414	O	0.371168	0.777749	+	1.14237	0.034392
88	Dda3937_00745	Carbohydrate metabolism and transport > Other carbohydrate transport and metabolism (except glucose) > Lactose Degradation	482	lacI	Transcriptional repressor of the lac operon	5	tandem	O	-0.189824	0.809642	O	0.522593	0.281396	O	0.382652	0.675206	+	0.84038	0.0376611
89	Dda3937_01009	Carbohydrate metabolism and transport > Other carbohydrate transport and metabolism (except glucose) > Glycan degradation and transport	628	malK	Maltose/maltodextrin transport ATP-binding protein MalK	11	convergent	O	0.531046	0.364757	O	0.489779	0.361354	O	0.402103	0.705446	O	0.649928	0.217165
90	Dda3937_00346	Carbohydrate metabolism and transport > Other carbohydrate transport and metabolism (except glucose) > Glycan degradation and transport	245	malP	Glucan phosphorylase	10	tandem	O	0.178091	0.760142	O	0.575256	0.0915703	O	-0.532705	0.345936	O	0.0291274	0.958821
91	Dda3937_00347	Carbohydrate metabolism and transport > Other carbohydrate transport and metabolism (except glucose) > Glycan degradation and transport	245	malQ	4-alpha-glucanotransferase (amylomaltase)	10	convergent	O	0.221703	0.730485	O	0.638764	0.0970725	O	-0.671575	0.262933	O	-0.513998	0.19179
92	Dda3937_03623	Carbohydrate metabolism and transport > Other carbohydrate transport and metabolism (except glucose) > Fructose degradation and transport	2196	fruA	PTS system, fructose-specific IIB component / PTS system, fructose-specific IIC component	6	tandem	O	-0.285377	0.606361	O	-0.189054	0.700931	O	0.31739	0.680362	O	-0.291445	0.478095
93	Dda3937_03625	Carbohydrate metabolism and transport > Other carbohydrate transport and metabolism (except glucose) > Fructose degradation and transport	2196	fruB	IIA and HPr components of fructose-specific PTS enzyme	6	divergent	O	-0.0930365	0.902763	O	-0.0880221	0.86972	+	1.0798	0.0190631	O	0.537042	0.150805
94	Dda3937_03624	Carbohydrate metabolism and transport > Other carbohydrate transport and metabolism (except glucose) > Fructose degradation and transport	2196	fruK	fructose-1-phosphate kinase	6	tandem	O	0.028135	0.977955	O	-0.0832989	0.895673	O	0.994227	0.0850879	O	0.276179	0.583781
95	Dda3937_02450	Carbohydrate metabolism and transport > Other carbohydrate transport and metabolism (except glucose) > Fructose degradation and transport	1447	fruR	DNA-binding transcriptional dual regulator	9	convergent	O	0.237303	0.560869	O	0.417134	0.1456	O	0.337046	0.502125	O	0.451276	0.0953385
96	Dda3937_01332	Carbohydrate metabolism and transport > Other carbohydrate transport and metabolism (except glucose) > Fructose degradation and transport	821	srlR	Transcriptional repressor of the fructose operon, DeoR family	2	divergent	O	-0.267634	0.598281	O	0.0634242	0.903068	O	-0.470995	0.406588	O	0.119457	0.784184
97	Dda3937_03725	Carbohydrate metabolism and transport > Other carbohydrate transport and metabolism (except glucose) > Mannose transport	2269	manX	PTS system mannose-specific IIAB component	6	divergent	+	0.771368	0.00085398	+	0.790665	0.000308831	+	1.26409	7.02637e-06	+	0.650471	0.00408677
98	Dda3937_03726	Carbohydrate metabolism and transport > Other carbohydrate transport and metabolism (except glucose) > Mannose transport	2270	manY	mannose-specific enzyme IIC component of PTS	6	tandem	+	0.558221	0.0302966	+	0.586347	0.01151	O	0.666364	0.0525255	O	0.274298	0.310716
99	Dda3937_04593	Carbohydrate metabolism and transport > Other carbohydrate transport and metabolism (except glucose) > Mannose transport	2270	manZ	mannose-specific enzyme IID component of PTS	6	tandem	O	0.29958	0.371797	+	0.578149	0.0151595	O	0.451802	0.258202	O	-0.0161445	0.96705
100	Dda3937_04125	Carbohydrate metabolism and transport > Other carbohydrate transport and metabolism (except glucose) > Mannose transport	2521	manA	mannose-6-phosphate isomerase	6	divergent	O	-0.0127883	0.98325	O	-0.0549256	0.88812	O	0.457281	0.286307	O	0.337758	0.236681
101	Dda3937_02356	Carbohydrate metabolism and transport > Other carbohydrate transport and metabolism (except glucose) > D-ribose degradation and transport	1395	rbsA	ATP-binding component of D-ribose high-affinity ABC transport system	11	tandem	O	-0.294421	0.429121	O	0.0641329	0.87707	O	-0.34324	0.495963	O	-0.182633	0.582076
102	Dda3937_02358	Carbohydrate metabolism and transport > Other carbohydrate transport and metabolism (except glucose) > D-ribose degradation and transport	1395	rbsB	periplasmic-binding component of an ABC superfamily D-ribose transporter	11	tandem	O	-0.591438	0.296562	O	-0.343114	0.54687	O	-0.576549	0.482263	-	-0.84515	0.0494006
103	Dda3937_02357	Carbohydrate metabolism and transport > Other carbohydrate transport and metabolism (except glucose) > D-ribose degradation and transport	1395	rbsC	D-ribose transporter subunit; membrane component of ABC superfamily	11	tandem	O	-0.212627	0.591248	-	-0.531139	0.0321443	O	-0.625681	0.0802123	-	-0.62616	0.00893102
104	Dda3937_02355	Carbohydrate metabolism and transport > Other carbohydrate transport and metabolism (except glucose) > D-ribose degradation and transport	1395	rbsD	D-ribose high-affinity transport system; membrane-associated protein	11	tandem	O	-0.735116	0.27624	O	-0.146658	0.858466	O	-0.594557	0.577026	O	-0.484885	0.431667
105	Dda3937_02359	Carbohydrate metabolism and transport > Other carbohydrate transport and metabolism (except glucose) > D-ribose degradation and transport	1396	rbsK	ribokinase	11	tandem	O	-0.164448	0.591248	O	-0.0747192	0.802208	-	-0.593066	0.0189125	-	-0.494887	0.00874656
106	Dda3937_02360	Carbohydrate metabolism and transport > Other carbohydrate transport and metabolism (except glucose) > D-ribose degradation and transport	1396	rbsR	Ribose operon repressor	11	isolated	O	-0.400247	0.266796	O	-0.139983	0.735852	O	-0.542332	0.224993	-	-0.668021	0.0136122
107	Dda3937_00598	Carbohydrate metabolism and transport > Other carbohydrate transport and metabolism (except glucose) > L-arabinose degradation and transport	409	araB	L-ribulokinase	6	divergent	O	0.720382	0.757597	O	1.30011	0.429661	O	1.69828	0.514342	O	1.78348	0.221907
108	Dda3937_00597	Carbohydrate metabolism and transport > Other carbohydrate transport and metabolism (except glucose) > L-arabinose degradation and transport	409	araA	L-arabinose isomerase	6	tandem	O	0.439027	0.863487	O	0.695103	0.706096	O	0.860939	0.782343	O	1.18654	0.443369
109	Dda3937_03100	Carbohydrate metabolism and transport > Other carbohydrate transport and metabolism (except glucose) > L-arabinose degradation and transport	1824	araD	L-ribulose-5-phosphate 4-epimerase	7	divergent	O	0.29219	0.90531	O	1.22416	0.384792	O	1.21265	0.64024	O	2.16996	0.0783655
110	Dda3937_00602	Carbohydrate metabolism and transport > Other carbohydrate transport and metabolism (except glucose) > L-arabinose degradation and transport	412	araC	DNA-binding transcriptional dual regulator	6	tandem	O	0.980988	0.0671789	+	1.01894	0.0353674	O	0.983198	0.213727	O	0.692693	0.189707
111	Dda3937_00599	Carbohydrate metabolism and transport > Other carbohydrate transport and metabolism (except glucose) > L-arabinose degradation and transport	410	araF	periplasmic-binding component of an ABC superfamily L-arabinose transporter	6	divergent	+	2.96052	1.30307e-05	+	3.35163	1.90008e-07	+	2.61062	0.00596819	+	4.13829	1.44818e-10
112	Dda3937_00600	Carbohydrate metabolism and transport > Other carbohydrate transport and metabolism (except glucose) > L-arabinose degradation and transport	411	araG	ATP-binding component of an ABC superfamily L-arabinose transporter	6	tandem	+	1.37318	0.02741	O	0.911092	0.15617	O	1.02978	0.31071	O	1.08156	0.0838326
113	Dda3937_00601	Carbohydrate metabolism and transport > Other carbohydrate transport and metabolism (except glucose) > L-arabinose degradation and transport	411	araH	membrane component of an ABC superfamily L-arabinose transporter	6	tandem	+	1.0078	0.0444227	+	0.960033	0.0398052	O	1.05435	0.178014	+	1.36313	0.00300783
114	Dda3937_00985	Carbohydrate metabolism and transport > Other carbohydrate transport and metabolism (except glucose) > xylose degradation and transport	613	xylA	D-xylose isomerase	11	divergent	O	-0.395622	0.717918	O	0.0696658	0.946593	O	-0.0317324	0.989449	O	0.583092	0.467363
115	Dda3937_00986	Carbohydrate metabolism and transport > Other carbohydrate transport and metabolism (except glucose) > xylose degradation and transport	614	xylB	xylulokinase	11	tandem	O	0.0783655	0.938651	O	0.272272	0.678764	O	0.195895	0.888738	O	0.290891	0.649761
116	Dda3937_00984	Carbohydrate metabolism and transport > Other carbohydrate transport and metabolism (except glucose) > xylose degradation and transport	612	xylF	D-xylose transport protein (XylF)	11	divergent	O	-0.552791	0.471633	O	0.210224	0.79555	O	-0.534949	0.691673	O	0.614898	0.356677
117	Dda3937_00983	Carbohydrate metabolism and transport > Other carbohydrate transport and metabolism (except glucose) > xylose degradation and transport	611	xylG	D-xylose transport ATP-binding protein xylG	11	tandem	O	0.00897686	0.994693	O	-0.346719	0.628327	O	0.0532694	0.978117	O	-0.44212	0.521397
118	Dda3937_00982	Carbohydrate metabolism and transport > Other carbohydrate transport and metabolism (except glucose) > xylose degradation and transport	611	xylH	Xylose ABC transporter, permease protein xylH	11	tandem	O	0.0281577	0.980869	O	0.164973	0.80618	O	-0.471657	0.612823	-	-0.989153	0.0376009
119	Dda3937_00981	Carbohydrate metabolism and transport > Other carbohydrate transport and metabolism (except glucose) > xylose degradation and transport	610	xylR	DNA-binding transcriptional activator, xylose-binding	11	convergent	O	-0.157872	0.898859	O	-0.510211	0.493067	O	-0.440326	0.752282	O	-0.452265	0.546177
120	Dda3937_00995	Carbohydrate metabolism and transport > Other carbohydrate transport and metabolism (except glucose) > Mannitol degradation	622	mtlA	PTS system, mannitol-specific IIC component / PTS system, mannitol-specific IIB component / PTS system, mannitol-specific IIA component	11	tandem	O	0.483233	0.57323	O	0.660969	0.305722	O	0.310731	0.826038	O	0.781545	0.179694
121	Dda3937_00994	Carbohydrate metabolism and transport > Other carbohydrate transport and metabolism (except glucose) > Mannitol degradation	621	mtlD	mannitol-1-phosphate dehydrogenase, NAD(P)-binding	11	tandem	O	0.10235	0.936627	O	-0.0258454	0.977744	O	-0.0454423	0.984441	O	0.187311	0.83583
122	Dda3937_00993	Carbohydrate metabolism and transport > Other carbohydrate transport and metabolism (except glucose) > Mannitol degradation	621	mtlR	DNA-binding repressor	11	convergent	O	-0.41841	0.613955	O	-0.182186	0.817765	O	-0.287083	0.840283	O	0.35613	0.600566
123	Dda3937_00185	Carbohydrate metabolism and transport > D-glucarate and galactarate degradation	139	garD	(D)-galactarate dehydrogenase	9	divergent	O	0.282856	0.457193	O	0.474436	0.0835958	O	0.178013	0.782343	+	0.576102	0.0265281
124	Dda3937_00190	Carbohydrate metabolism and transport > D-glucarate and galactarate degradation	142	garL	alpha-dehydro-beta-deoxy-D-glucarate aldolase	9	tandem	O	0.407555	0.497112	O	0.56942	0.199586	O	-0.532947	0.474038	O	-0.24838	0.615886
125	Dda3937_00191	Carbohydrate metabolism and transport > D-glucarate and galactarate degradation	143	garR	tartronate semialdehyde reductase (TSAR)	9	tandem	O	0.335246	0.506528	O	0.419119	0.292053	O	-0.648065	0.227064	O	-0.619841	0.0691473
126	Dda3937_00192	Carbohydrate metabolism and transport > D-glucarate and galactarate degradation	144	garK	glycerate kinase I	9	convergent	O	0.180201	0.776649	O	0.354833	0.415179	O	-0.388794	0.591326	O	-0.171829	0.7213
127	Dda3937_00189	Carbohydrate metabolism and transport > D-glucarate and galactarate degradation	141	gudD	D-glucarate dehydratase	9	tandem	O	0.394001	0.531781	O	0.599832	0.186612	O	-0.299051	0.764803	O	-0.735652	0.0788167
128	Dda3937_00188	Carbohydrate metabolism and transport > D-glucarate and galactarate degradation	141	gudX	D-glucarate dehydratase-related protein	9	tandem	O	0.854063	0.148054	O	0.413222	0.526834	O	0.127937	0.937451	O	-0.114401	0.881511
129	Dda3937_00187	Carbohydrate metabolism and transport > D-glucarate and galactarate degradation	141	gudP	predicted D-glucarate transporter	9	tandem	O	0.560695	0.476349	+	1.17069	0.0284	O	0.673578	0.522549	+	1.91726	9.53304e-05
130	Dda3937_02640	Carbohydrate metabolism and transport > D-glucarate and galactarate degradation	1552	cdaR	regulatory protein for D-galactarate, D-glucarate, and D-glycerate metabolism	8	tandem	+	1.08514	0.0249668	+	1.43674	0.000823655	O	1.16722	0.0828957	+	0.994745	0.0350052
131	Dda3937_02737	carbohydrate metabolism and transport > D-galacturonate degradation	1616	exuR	DNA-binding transcriptional regulatory protein ExuR	3	tandem	O	0.223952	0.852984	+	1.45548	0.0123981	O	0.895078	0.411712	+	2.30167	1.48409e-05
132	Dda3937_02738	carbohydrate metabolism and transport > D-galacturonate degradation	1617	exuT	hexuronate transport system	3	divergent	O	0.176725	0.890612	+	1.9685	0.000159878	O	1.43426	0.127519	+	3.60346	1.56719e-12
133	Dda3937_02739	carbohydrate metabolism and transport > D-galacturonate degradation	1618	uxaC	uronate isomerase	3	divergent	O	-0.634631	0.319608	+	1.19712	0.00912603	O	0.259759	0.837379	+	1.02114	0.028017
134	Dda3937_02740	carbohydrate metabolism and transport > D-galacturonate degradation	1619	uxaB	altronate oxidoreductase	3	tandem	O	-0.671295	0.274557	O	0.803473	0.104828	O	0.212467	0.875752	O	0.503964	0.345057
135	Dda3937_02741	carbohydrate metabolism and transport > D-galacturonate degradation	1619	uxaA	altronate hydrolase	3	tandem	O	-0.475723	0.560275	O	0.946805	0.0795132	O	0.0113178	0.993741	O	0.29871	0.660058
136	Dda3937_02522	carbohydrate metabolism and transport > beta-D-glucuronide and D-glucuronate degradation	1490	uxuA	Mannonate dehydratase	1	tandem	O	-0.286472	0.602277	O	-0.0326105	0.957355	O	0.810804	0.209806	+	1.09103	0.00527833
137	Dda3937_01171	carbohydrate metabolism and transport > beta-D-glucuronide and D-glucuronate degradation	720	uxuB	D-mannonate oxidoreductase	3	convergent	O	0.598606	0.0621243	+	1.13745	1.40106e-05	O	0.723723	0.130662	+	0.993351	0.000643746
138	Dda3937_01658	carbohydrate metabolism and transport > beta-D-glucuronide and D-glucuronate degradation	996	ydfI	Putative D-mannonate oxidoreductase	8	tandem	O	-0.244752	0.737844	O	-0.157893	0.803403	O	-0.330739	0.773825	O	-0.716808	0.192244
139	Dda3937_02583	carbohydrate metabolism and transport > beta-D-glucuronide and D-glucuronate degradation	1521	uxuR	DNA-binding transcriptional repressor	9	tandem	O	-0.201822	0.770018	O	-0.38873	0.42543	O	-0.319257	0.716631	O	-0.370472	0.404821
140	Dda3937_00324	Carbohydrate metabolism and transport > gluconate degradation	230	gntT	gluconate transporter, high-affinity GNT I system	10	tandem	O	-0.732015	0.312605	O	0.151134	0.860495	O	-0.148345	0.937451	O	0.252083	0.748519
141	Dda3937_00323	Carbohydrate metabolism and transport > gluconate degradation	229	gntK	Gluconokinase	10	tandem	-	-1.08745	0.0269704	O	-0.301678	0.646697	O	0.179451	0.90532	O	0.298755	0.633334
142	Dda3937_00322	Carbohydrate metabolism and transport > gluconate degradation	228	gntR	DNA-binding transcriptional repressor	10	tandem	O	-0.221938	0.364206	O	-0.145374	0.547344	O	-0.447527	0.0799416	-	-0.405907	0.0189277
143	Dda3937_03493	Carbohydrate metabolism and transport > Other carbohydrate transport and metabolism	2102	yliI	Soluble aldose sugar dehydrogenase; Asd; binds PQQ; outer membrane protein	6	tandem	O	0.481223	0.315713	O	0.62345	0.102835	O	0.306128	0.714936	O	0.0330611	0.957993
144	Dda3937_02647	Carbohydrate metabolism and transport > Other carbohydrate transport and metabolism	1554	lfeW	mandelate racemase/muconate lactonizing enzyme family protein	2	divergent	O	0.0863093	0.918439	O	-0.37044	0.47137	O	0.464843	0.609786	O	-0.140875	0.83583
145	Dda3937_02648	Carbohydrate metabolism and transport > Other carbohydrate transport and metabolism	1555	lfeR	transcriptional regulator LacI family	2	tandem	O	0.177097	0.857387	O	0.323665	0.635714	O	0.00863723	0.994136	O	0.0307901	0.971444
146	Dda3937_01454	Carbohydrate metabolism and transport > Other carbohydrate transport and metabolism	895		ABC-type sugar transport systems, ATPase components	3	tandem	O	0.539322	0.754424	O	1.23008	0.407315	O	-0.823623		O	0.997325
147	Dda3937_01455	Carbohydrate metabolism and transport > Other carbohydrate transport and metabolism	895		ABC-type sugar transport system, permease component	3	tandem	O	-0.140141	0.963753	O	-0.0585161	0.97683	O	-0.355405		O	0.674229
148	Dda3937_01456	Carbohydrate metabolism and transport > Other carbohydrate transport and metabolism	895		ABC-type sugar transport systems, permease components	3	tandem	O	-0.687396	0.987	O	-0.232741	0.999	O	-0.87744		O	1.65413
149	Dda3937_01457	Carbohydrate metabolism and transport > Other carbohydrate transport and metabolism	895	lfbB	ABC-type sugar transport system, periplasmic component	4	tandem	O	-0.623685	0.474651	O	-0.711851	0.371452	O	-0.357288	0.862819	O	0.443333	0.677841
150	Dda3937_01453	Carbohydrate metabolism and transport > Other carbohydrate transport and metabolism	895	lfbE	Metal-dependent hydrolases of the beta-lactamase superfamily III	3	tandem	O	-0.0888506	0.987	O	-0.186564	0.999	O	-0.11466		O	1.43928
151	Dda3937_01452	Carbohydrate metabolism and transport > Other carbohydrate transport and metabolism	895	lfbR	Transcriptional regulator, LacI family	3	tandem	O	1.23357	0.329504	O	-0.0831771	0.958934	O	0.779878		O	-0.893691	0.523816
152	Dda3937_01139	Carbohydrate metabolism and transport > Other carbohydrate transport and metabolism	704		ABC-type sugar transport system, permease component	1	divergent	O	-0.255228	0.794944	O	-0.262993	0.746185	O	0.4866	0.740213	O	-0.245118	0.773391
153	Dda3937_01140	Carbohydrate metabolism and transport > Other carbohydrate transport and metabolism	704		ABC-type sugar transport system, permease component	1	tandem	O	0.207963	0.878122	O	0.667003	0.440201	O	0.836643	0.673875	O	0.231676	0.831582
154	Dda3937_01141	Carbohydrate metabolism and transport > Other carbohydrate transport and metabolism	704		ABC-type sugar transport system, periplasmic component	1	tandem	O	-0.347202	0.711671	O	0.0263034	0.975487	O	0.0738005	0.9734	O	1.02851	0.125765
155	Dda3937_03610	Carbohydrate metabolism and transport > Other carbohydrate transport and metabolism	2188		Ribose transport ATP-binding protein rbsA (TC 3,A,1,2,1)	6	divergent	O	-0.580195	0.446299	O	-0.522532	0.432804	O	0.322556	0.807582	O	0.0354138	0.966991
156	Dda3937_03611	Carbohydrate metabolism and transport > Other carbohydrate transport and metabolism	2188		Ribose transport system, permease protein	6	convergent	O	-0.413217	0.733396	O	-0.292872	0.781817	O	0.21653	0.921149	O	-0.722983	0.363574
157	Dda3937_01006	Carbohydrate metabolism and transport > Other carbohydrate transport and metabolism	626		Glycogen debranching enzyme	11	tandem	O	0.0945985	0.925756	O	0.529489	0.374084	O	0.257415	0.870334	O	0.440615	0.49335
158	Dda3937_01007	Carbohydrate metabolism and transport > Other carbohydrate transport and metabolism	626		Putative ROK-family transcriptional regulator	11	divergent	O	-0.196123	0.811236	+	1.13636	0.0107742	O	0.267185	0.855625	+	2.13338	0.000261961
159	Dda3937_01005	Carbohydrate metabolism and transport > Other carbohydrate transport and metabolism	626	aguE_1	alpha 1-4 digalacturonate, Multiple sugar-binding protein	11	tandem	O	0.285935	0.712709	O	0.625917	0.207096	O	0.0504375	0.975576	O	0.407205	0.454531
160	Dda3937_01004	Carbohydrate metabolism and transport > Other carbohydrate transport and metabolism	626	aguF_1	alpha 1-4 digalacturonate, Multiple sugar ABC transporter	11	tandem	O	0.273961	0.67536	O	0.487363	0.281526	O	0.086964	0.951652	O	0.0155502	0.9839
161	Dda3937_01003	Carbohydrate metabolism and transport > Other carbohydrate transport and metabolism	626	aguG_1	alpha 1-4 digalacturonate, Sugar ABC transporter, sugar permease protein 2	11	convergent	O	-0.0274695	0.973048	O	0.529231	0.112425	O	0.343813	0.672152	O	-0.030982	0.959606
162	Dda3937_01339	Carbohydrate metabolism and transport > Other carbohydrate transport and metabolism	824	eryF	Erythritol ABC-type transport system, permease component	2	tandem	O	0.286551	0.840762	O	0.438626	0.681155	O	-0.458781	0.842832	O	-0.640431	0.526244
163	Dda3937_01338	Carbohydrate metabolism and transport > Other carbohydrate transport and metabolism	824	ery E	Erythritol ABC-type sugar transport system, ATPase component	2	tandem	O	0.996568	0.210353	O	0.524649	0.545669	O	-0.0427627	0.987173	O	0.0143108	0.992566
164	Dda3937_01336	Carbohydrate metabolism and transport > Other carbohydrate transport and metabolism	823	eryG	Erythritol ABC-type sugar transport system, periplasmic component	2	tandem	O	0.326241	0.782113	O	0.93309	0.204284	O	0.242258	0.913934	O	0.718859	0.404017
165	Dda3937_01633	Carbohydrate metabolism and transport > Other carbohydrate transport and metabolism	983	sgaT	Putative integral membrane protein, induced in presence of PGA	6	convergent	-	-0.972755	0.0165771	-	-1.99147	2.79989e-09	O	-0.760209	0.281402	-	-1.09865	0.00287956
166	Dda3937_03167	Carbohydrate metabolism and transport > Other carbohydrate transport and metabolism	1878	ytfQ	Galactofuranose binding protein, periplasmic; part of a predicted ABC transporter YtfQRT-YjfF probably specific for galactofuranse transport	8	divergent	O	0.361148	0.804457	O	1.37854	0.089134	O	-1.1081	0.433723	O	0.243059	0.831582
167	Dda3937_03168	Carbohydrate metabolism and transport > Other carbohydrate transport and metabolism	1879	ytfR	ATPase component of the Galactofuranose ABC transporter	8	tandem	O	0.1191	0.924745	O	0.29399	0.738405	O	-0.580051	0.672196	O	-0.658964	0.335359
168	Dda3937_03169	Carbohydrate metabolism and transport > Other carbohydrate transport and metabolism	1879	ytfT	Galactofuranose transport system permease protein (TC 3,A,1,2,1)	8	tandem	O	-0.439109	0.71434	O	0.282993	0.787201	O	-1.70254	0.113968	O	-1.07612	0.169872
169	Dda3937_03170	Carbohydrate metabolism and transport > Other carbohydrate transport and metabolism	1879	yjfF	Galactofuranose transport system permease protein (TC 3,A,1,2,1)	8	tandem	O	-0.11707	0.925756	O	1.14238	0.0529624	O	-1.36526	0.113616	O	-0.869292	0.167383
170	Dda3937_00207	Carbohydrate metabolism and transport > Other carbohydrate transport and metabolism	157		Predicted rhamnose oligosaccharide ABC transport system, substrate-binding component	9	tandem	O	-0.178053	0.890273	O	-0.0946991	0.921489	O	-0.246686	0.895918	O	-0.0739199	0.945001
171	Dda3937_03937	Carbohydrate metabolism and transport > Other carbohydrate transport and metabolism	2405		putative sugar ABC transporter	5	tandem	O	0.0642694	0.973553	O	0.458158	0.675782	+	2.4368	0.0164468	+	1.78867	0.0179394
172	Dda3937_00247	Carbohydrate metabolism and transport > Other carbohydrate transport and metabolism	178		MFS transporter, SHS family, lactate transporter	10	divergent	O	-0.190805	0.810351	O	-0.696825	0.119736	O	0.0957208	0.945499	O	-0.564039	0.222248
173	Dda3937_00885	Carbohydrate metabolism and transport > Other carbohydrate transport and metabolism	556	kgtP	Alpha-ketoglutarate permease	8	isolated	O	-0.0272714	0.973553	O	-0.029107	0.960135	O	-0.122458	0.902167	O	-0.197461	0.63819
174	Dda3937_03626	Carbohydrate metabolism and transport > Other carbohydrate metabolism and transporter > sugar efflux systems	2197	sotA	sugar efflux transporter	6	tandem	O	0.209979	0.860056	O	-0.571376	0.451473	O	0.580904	0.650259	O	0.302415	0.700268
175	Dda3937_03617	Carbohydrate metabolism and transport > Other carbohydrate metabolism and transporter > sugar efflux systems	2818	sotB	sugar efflux transporter	6	convergent	O	-0.170368	0.930277	O	0.362791	0.793898	O	-0.564952	0.802964	O	-0.211944	0.876142
176	Dda3937_04128	Carbohydrate metabolism and transport > Other carbohydrate metabolism and transporter > sugar efflux systems	2524	ynfM	Putative arabinose efflux transporter	6	divergent	O	-0.555348	0.591248	O	-0.753249	0.334681	O	-1.03012	0.360145	O	-0.902998	0.196436
177	Dda3937_02004	Carbohydrate metabolism and transport > Other carbohydrate metabolism and transporter > sugar efflux systems	1183	yhhS	Putative arabinose efflux transporter (Koita, 2012)	1	tandem	O	0.339009	0.643955	O	0.282311	0.648863	O	0.180775	0.888738	O	0.164933	0.793997
178	Dda3937_01089	Carbohydrate metabolism and transport > Other carbohydrate transport and metabolism	676	yieH	Phosphoenolpyruvate and 6-phosphogluconate phosphatase. YieH is also a nucleotidase hydrolyzing purines and pyrimidines as secondary substrates	11	tandem	O	-0.336163	0.199719	O	-0.105801	0.739596	-	-0.676299	0.0203831	-	-0.508902	0.019656
179	Dda3937_01967	Carbohydrate metabolism and transport > Other carbohydrate transport and metabolism	1163		L-fucose dehydrogenase, ascorbate metabolim?	4	tandem	+	1.46578	1.43042e-05	+	1.99039	2.19374e-10	O	0.971224	0.139284	+	1.26283	0.00110586
180	Dda3937_00544	Carbohydrate metabolism and transport > Other carbohydrate transport and metabolism	376	prkB	phosphoribulokinase	9	convergent	O	0.613306	0.0671789	+	0.604967	0.0491465	O	0.246538	0.72821	O	0.111888	0.795538
181	Dda3937_00340	Carbohydrate metabolism and transport > Other carbohydrate transport and metabolism	242		D-galactonate transporter	10	tandem	O	0.680777	0.622369	O	-0.122726	0.937004	O	0.277551	0.925446	O	-0.565135	0.664376
182	Dda3937_00378	Carbohydrate metabolism and transport > Other carbohydrate transport and metabolism	263		D-glucarate permease	5	divergent	O	-0.652173	0.626717	O	0.0600558	0.970054	O	-0.334705	0.900827	O	-0.00590818	0.997172
183	Dda3937_00659	Carbohydrate metabolism and transport > Other carbohydrate transport and metabolism	263		Transketolase, C-terminal section	5	convergent	O	-0.336888	0.400803	O	-0.2327	0.555371	O	0.500754	0.452516	O	-0.0712733	0.895313
184	Dda3937_04318	Carbohydrate metabolism and transport > Other carbohydrate transport and metabolism	263		Transketolase, N-terminal section	5	tandem	O	-0.0308394	0.97811	O	-0.270128	0.672347	O	-0.210584	0.889987	O	-0.23541	0.751492
185	Dda3937_00379	Carbohydrate metabolism and transport > Other carbohydrate transport and metabolism	263		3-oxoacyl-[acyl-carrier protein] reductase	5	tandem	O	0.614603	0.676505	O	-0.470836	0.688731	O	0.361521		O	-0.140122	0.940835
186	Dda3937_01333	Carbohydrate metabolism and transport > Other carbohydrate transport and metabolism	822		Transketolase, N-terminal section	2	divergent	O	0.583821	0.859655	O	1.31738	0.562608	O	-0.0789116	0.991538	O	2.69035	0.310855
187	Dda3937_01334	Carbohydrate metabolism and transport > Other carbohydrate transport and metabolism	822		Transketolase, C-terminal section	2	tandem	O	0.165461	0.938651	O	-0.0153655	0.993303	O	-1.68158		O	-0.99005	0.52368
188	Dda3937_02808	Carbohydrate metabolism and transport > Other carbohydrate transport and metabolism	1655		Sugar phosphate isomerases/epimerases	8	convergent	O	-0.790108	0.161211	O	0.187118	0.795888	O	0.418424	0.72861	O	0.531637	0.360784
189	Dda3937_02809	Carbohydrate metabolism and transport > Other carbohydrate transport and metabolism	1656	lffR	transcriptional regulator LacI family	8	convergent	O	-0.379306	0.0952459	O	-0.230353	0.352868	O	0.133054	0.81253	O	0.26123	0.317334
190	Dda3937_02810	Carbohydrate metabolism and transport > Other carbohydrate transport and metabolism	1657		Oxidoreductase	8	tandem	O	0.395467	0.585876	O	0.0370694	0.963761	O	0.449674	0.741527	O	-0.528139	0.467363
191	Dda3937_02811	Carbohydrate metabolism and transport > Other carbohydrate transport and metabolism	1657	lffE	27% identity with IolE protein (Yoshida et al. 2004)	8	tandem	O	0.71097	0.343936	O	-0.252733	0.765186	O	1.31348	0.310245	O	-0.0231114	0.986618
192	Dda3937_02812	Carbohydrate metabolism and transport > Other carbohydrate transport and metabolism	1657	yegT	Nucleoside transporter, low affinity. NupG, XapB and YegT are paralogs	8	tandem	O	-0.203086	0.860337	O	0.262758	0.78474	O	0.709074	0.756366	O	0.0785463	0.959952
193	Dda3937_02813	Carbohydrate metabolism and transport > Other carbohydrate transport and metabolism	1658		Hydroxypyruvate isomerase	8	divergent	O	0.199111	0.743202	O	-0.513256	0.182161	O	1.05804	0.319079	O	0.507337	0.397589
194	Dda3937_00208	Carbohydrate metabolism and transport > Other carbohydrate transport and metabolism	158		hypothetical Glycoside hydrolase	9	tandem	O	-0.128866	0.902763	O	0.0338535	0.969138	O	0.249556	0.860953	O	0.625144	0.283269
195	Dda3937_00343	Carbohydrate metabolism and transport > Other carbohydrate transport and metabolism	243		Ribokinase	10	divergent	+	2.1892	6.08694e-06	+	2.23754	1.87345e-06	+	2.32397	0.000311185	+	3.20612	3.2877e-12
196	Dda3937_00553	Carbohydrate metabolism and transport > Other carbohydrate transport and metabolism	384		Glycoside Hydrolase Family 19	9	tandem	O	0.287405	0.825177	O	0.764894	0.344772	O	-0.805043	0.545961	O	0.0307048	0.980436
197	Dda3937_00716	Carbohydrate metabolism and transport > Other carbohydrate transport and metabolism	468		probable polysaccharide lyase	2	convergent	O	0.276203	0.465395	O	0.479601	0.0733792	O	-0.325057	0.524702	O	0.0270731	0.951844
198	Dda3937_01008	Carbohydrate metabolism and transport > Other carbohydrate transport and metabolism	627		Putative ROK-family transcriptional regulator	11	divergent	O	0.182496	0.685806	+	0.956411	7.23272e-05	O	-0.464814	0.284645	O	0.195999	0.544394
199	Dda3937_01149	Carbohydrate metabolism and transport > Other carbohydrate transport and metabolism	708		Transcriptional regulator ROK family	1	divergent	O	0.0715937	0.922935	O	0.7654	0.0550732	O	0.0902567	0.94579	O	0.513654	0.293453
200	Dda3937_01936	Carbohydrate metabolism and transport > Other carbohydrate transport and metabolism	1143	mak	manno(fructo)kinase	4	tandem	O	-0.0137334	0.98529	O	0.102666	0.859737	O	-0.283634	0.748177	O	-0.290575	0.531523
201	Dda3937_01636	Carbohydrate metabolism and transport > Other carbohydrate transport and metabolism	986		Transcriptional regulator	6	tandem	O	0.466084	0.105786	+	0.559238	0.0243326	+	1.16271	0.000397033	+	1.976	2.28284e-18
202	Dda3937_02137	Carbohydrate metabolism and transport > Other carbohydrate transport and metabolism	1267		Mannan endo-1,4-beta-mannosidase precursor	9	tandem	O	-0.165605	0.765164	O	-0.062541	0.898613	O	-0.12804	0.887946	O	-0.102855	0.822874
203	Dda3937_02626	Carbohydrate metabolism and transport > Other carbohydrate transport and metabolism	1544		Predicted transcriptional regulator, DeoR family, function unknown	9	convergent	O	0.209094	0.814191	O	0.0376489	0.963761	O	1.13674	0.0961697	O	0.526266	0.326262
204	Dda3937_02632	Carbohydrate metabolism and transport > Other carbohydrate transport and metabolism	1546		putative L rhamnosidase	9	tandem	O	0.0622964	0.933055	O	0.156535	0.766465	O	0.16677	0.881947	O	-0.224843	0.642653
205	Dda3937_02633	Carbohydrate metabolism and transport > Other carbohydrate transport and metabolism	1546		Protein yjgK	9	tandem	O	0.446183	0.702108	O	-0.609174	0.532859	O	-1.55594	0.254593	O	-0.781818	0.377352
206	Dda3937_02990	Carbohydrate metabolism and transport > Other carbohydrate transport and metabolism	1770		Polysaccharide Lyase Family 5	5	convergent	O	-0.116311	0.893326	O	-0.341812	0.510405	O	-0.661651	0.363879	O	-0.352464	0.497154
207	Dda3937_03081	Carbohydrate metabolism and transport > Other carbohydrate transport and metabolism	1815		hypothetical protein	9	divergent	O	-0.182449	0.938651	O	-0.0600849	0.97378	O	-0.466122	0.880472	O	-0.100273	0.957574
208	Dda3937_03080	Carbohydrate metabolism and transport > Other carbohydrate transport and metabolism	1815	lfgN	putative enzyme 44% identity with the Rhamnogalacturonides degradation protein RhiN, induced by plant extract	9	tandem	O	0.145713	0.960463	O	0.509345	0.792893	O	-0.6103	0.866537	O	-0.919029	0.567087
209	Dda3937_03078	Carbohydrate metabolism and transport > Other carbohydrate transport and metabolism	1815	aguF_2	alpha 1-4 digalacturonate, ABC transporter, membrane spanning protein	9	tandem	O	0.148574	0.95408	O	0.191823	0.915892	O	-0.994624	0.708644	O	-1.20254	0.365877
210	Dda3937_03079	Carbohydrate metabolism and transport > Other carbohydrate transport and metabolism	1815		alpha 1-4 digalacturonate transport ATP-binding protein	9	tandem	O	0.00233521	0.999189	O	0.352128	0.860495	O	-1.0463	0.733076	O	-0.981175	0.540605
211	Dda3937_03077	Carbohydrate metabolism and transport > Other carbohydrate transport and metabolism	1815	aguG_2	alpha 1-4 digalacturonate ABC transport system, permease protein	9	tandem	O	0.266377	0.907791	O	0.432322	0.788457	O	-0.46169	0.882664	O	-0.409518	0.790557
212	Dda3937_03076	Carbohydrate metabolism and transport > Other carbohydrate transport and metabolism	1815	lfgR	Transcriptional regulator, LacI family	9	convergent	O	0.0429181	0.983725	O	0.0422671	0.97978	O	-0.775479	0.766972	O	-0.527119	0.721172
213	Dda3937_03082	Carbohydrate metabolism and transport > Other carbohydrate transport and metabolism	1816	aguE_2	alpha 1-4 digalacturonate or N-Acetyl-D-glucosamine ABC transport system, sugar-binding protein	9	divergent	O	0.372308	0.820369	O	0.730486	0.510463	O	0.467558	0.834662	O	0.681703	0.507638
214	Dda3937_03083	Carbohydrate metabolism and transport > Other carbohydrate transport and metabolism	1816		Glucosamine kinase GpsK	9	tandem	O	-0.0251811	0.990169	O	-0.441495	0.747206	O	-0.455618	0.864328	O	-0.634184	0.591901
215	Dda3937_03084	Carbohydrate metabolism and transport > Other carbohydrate transport and metabolism	1816		Glucosamine kinase GpsK	9	convergent	O	-0.109063	0.954422	O	0.0122312	0.993303	O	-0.40606	0.86759	O	-0.213213	0.867057
216	Dda3937_03139	Carbohydrate metabolism and transport > Other carbohydrate transport and metabolism	1856		glycoside hydrolase family 19	7	divergent	-	-1.26026	0.000177098	-	-1.16382	0.000689729	-	-1.51093	0.000131115	-	-1.05332	0.00209301
217	Dda3937_03232	Carbohydrate metabolism and transport > Other carbohydrate transport and metabolism	1910		Glycoside hydrolase, family 19	11	tandem	-	-1.38239	7.39234e-14	-	-2.50556	4.39623e-46	O	-0.538241	0.0952211	-	-1.39439	2.41273e-13
218	Dda3937_03734	Carbohydrate metabolism and transport > Other carbohydrate transport and metabolism	2277		Predicted cell-wall-anchored protein SasA (LPXTG motif)	5	tandem	O	-0.324093	0.410468	O	0.0860953	0.855042	-	-1.00242	0.00358207	O	0.108867	0.807227
219	Dda3937_02830	Carbohydrate metabolism and transport > Other carbohydrate transport and metabolism	1669	mgsA	methylglyoxal synthase	8	convergent	O	0.625448	0.0780856	+	0.916266	0.0020883	+	1.31296	0.000708881	+	1.09654	0.000139625
220	Dda3937_00509	Carbohydrate metabolism and transport > Other carbohydrate transport and metabolism	355	sfsA	predicted DNA-binding transcriptional regulator	8	tandem	O	0.200292	0.80256	O	0.561694	0.251237	O	0.145641	0.913512	O	0.0180831	0.981011
221	Dda3937_03414	Carbohydrate metabolism and transport > Other carbohydrate transport and metabolism	2045	spiX	Galactose-6-phosphate isomerase LacB subunit, controlled by KdgR	7	divergent	O	-0.271537	0.587335	O	-0.296477	0.455626	O	0.19404	0.804733	O	-0.059911	0.901121
222	Dda3937_02892	Carbohydrate metabolism and transport > Other carbohydrate transport and metabolism	1708	ybiB	YbiB is a predicted family 3 glycosyltransferase (Pfam PF00591) also containing an N-terminal domain associated with phosphorylated ribose substrates (Pfam PF02885).	5	tandem	O	0.313422	0.572848	O	0.217667	0.659954	O	0.35909	0.644701	O	0.540075	0.156232
223	Dda3937_00341	Carbohydrate metabolism and transport > Other carbohydrate transport and metabolism	242	yiaL	possibly involved in the utilization of L-dehydroascorbate (2,3-diketo-L-gulonate)	10	tandem	O	-0.460897	0.849974	O	-0.0784421	0.971949	O	0.142688		O	1.67428
224	Dda3937_04450	Carbohydrate metabolism and transport > Other carbohydrate transport and metabolism	2737	tabA	putative sugar isomerase. tabA(yjgK) is uniquely induced (3X) in a strain lacking five toxin-antitoxin modules (Kim, 2009). EbgC is a distant homolog of YiaL, YhcH and YjgK; all four match pfam PF04074. Although homologous to the beta subunit of the EbgAC evolved beta-galactosidase, no potential EbgA-like alpha subunit partners are apparent. Predicted to be in the KdgR regulon due to a strong mat…	2	divergent	O	0.157381	0.917418	O	-0.104626	0.925405	O	1.6379	0.281402	O	0.949356	0.269543
225	Dda3937_04335	Carbohydrate metabolism and transport > Other carbohydrate transport and metabolism	2658	yniA	predicted phosphotransferase/kinase	6	tandem	O	1.01176	0.278724	O	1.25358	0.0981554	O	0.554457	0.744731	O	0.488765	0.587253
226	Dda3937_00315	Carbohydrate metabolism and transport > polyol metabolic process > glycerol and glycerol-3-phosphate metabolic process	223	glpQ	periplasmic glycerophosphodiester phosphodiesterase	10	convergent	O	0.0404138	0.98325	O	0.541381	0.61318	O	0.0813601	0.976032	O	-0.0138434	0.992566
227	Dda3937_00317	Carbohydrate metabolism and transport > polyol metabolic process > glycerol and glycerol-3-phosphate metabolic process	225	glpA	sn-glycerol-3-phosphate dehydrogenase (anaerobic), large subunit, FAD/NAD(P)-binding	10	divergent	+	1.70903	0.00225206	+	1.71069	0.00497523	O	0.461124	0.716631	+	1.14567	0.0443869
228	Dda3937_00318	Carbohydrate metabolism and transport > polyol metabolic process > glycerol and glycerol-3-phosphate metabolic process	225	glpB	sn-glycerol-3-phosphate dehydrogenase (anaerobic), membrane anchor subunit	10	tandem	O	0.300669	0.823923	O	0.386777	0.728472	O	0.0324385	0.9883	O	-0.667548	0.499562
229	Dda3937_00319	Carbohydrate metabolism and transport > polyol metabolic process > glycerol and glycerol-3-phosphate metabolic process	225	glpC	sn-glycerol-3-phosphate dehydrogenase (anaerobic), small subunit	10	tandem	O	-0.647553	0.660397	O	-0.400088	0.808612	O	0.392873		O	-0.443828	0.726265
230	Dda3937_00335	Carbohydrate metabolism and transport > polyol metabolic process > glycerol and glycerol-3-phosphate metabolic process	238	glpD	sn-glycerol-3-phosphate dehydrogenase, aerobic, FAD/NAD(P)-binding	10	tandem	O	0.17629	0.830427	O	0.540082	0.274334	O	0.0132682	0.991538	O	0.198698	0.735111
231	Dda3937_00316	Carbohydrate metabolism and transport > polyol metabolic process > glycerol and glycerol-3-phosphate metabolic process	224	glpT	Glycerol-3-phosphate transporter	10	divergent	O	-0.271957	0.69795	O	0.211627	0.725525	O	0.380484	0.672532	O	0.464009	0.313373
232	Dda3937_03877	Carbohydrate metabolism and transport > polyol metabolic process > glycerol and glycerol-3-phosphate metabolic process	2366	glpF	Glycerol uptake facilitator protein	1	divergent	O	0.490814	0.807547	O	0.669399	0.653882	O	0.628748	0.818237	O	1.40954	0.227953
233	Dda3937_03876	Carbohydrate metabolism and transport > polyol metabolic process > glycerol and glycerol-3-phosphate metabolic process	2366	glpK	Glycerol kinase	1	tandem	O	0.0628497	0.957281	O	0.0848863	0.920356	O	-0.016606	0.991538	O	-0.0357569	0.966991
234	Dda3937_01340	Carbohydrate metabolism and transport > polyol metabolic process > glycerol and glycerol-3-phosphate metabolic process	824		Glycerol kinase	2	tandem	O	0.210998	0.856632	O	0.131369	0.891837	O	-0.190464	0.944819	O	0.210546	0.854166
235	Dda3937_00345	Carbohydrate metabolism and transport > polyol metabolic process > glycerol and glycerol-3-phosphate metabolic process	245	glpR	DNA-binding transcriptional repressor	10	tandem	O	-0.0132585	0.983725	O	0.174406	0.71808	O	-0.34546	0.622244	O	-0.156586	0.730195
236	Dda3937_00057	Carbohydrate metabolism and transport > polyol metabolic process > glycerol and glycerol-3-phosphate metabolic process	43		Glycerol dehydrogenase	8	convergent	O	0.0553128	0.946823	O	-0.0257406	0.970644	O	-0.441084	0.587093	O	-0.381961	0.427841
237	Dda3937_01641	Carbohydrate metabolism and transport > polyol metabolic process > glycerol and glycerol-3-phosphate metabolic process	988		Glycerophosphoryl diester phosphodiesterase	6	tandem	O	0.582832	0.539713	O	0.314296	0.725613	O	0.183255	0.935329	O	0.585045	0.475576
238	Dda3937_03045	Carbohydrate metabolism and transport > polyol metabolic process > glycerol and glycerol-3-phosphate metabolic process	2725	ugpQ	Glycerophosphoryl diester phosphodiesterase	1	tandem	O	0.154588	0.837979	O	0.222089	0.685485	O	-0.100953	0.939286	O	0.184067	0.739218
239	Dda3937_02029	Carbohydrate metabolism and transport > polyol metabolic process > glycerol and glycerol-3-phosphate metabolic process	1201	ugpB	Glycerol-3-phosphate ABC transporter, periplasmic glycerol-3-phosphate-binding protein (TC 3,A,1,1,3)	1	divergent	O	0.120788	0.835153	O	0.299033	0.419062	O	-0.0550331	0.95964	O	0.0503867	0.915517
240	Dda3937_04431	Carbohydrate metabolism and transport > polyol metabolic process > glycerol and glycerol-3-phosphate metabolic process	2725	ugpA	glycerol-3-phosphate transporter subunit; membrane component of ABC superfamily	1	tandem	O	0.255068	0.860337	O	0.429878	0.65065	O	-0.547997	0.704563	O	-0.719074	0.302365
241	Dda3937_03044	Carbohydrate metabolism and transport > polyol metabolic process > glycerol and glycerol-3-phosphate metabolic process	2725	ugpC	glycerol-3-phosphate transporter subunit; ATP-binding component of ABC superfamily	1	tandem	O	-0.130035	0.869365	O	0.0147681	0.980804	O	-0.371083	0.704667	O	-0.178505	0.762673
242	Dda3937_03043	Carbohydrate metabolism and transport > polyol metabolic process > glycerol and glycerol-3-phosphate metabolic process	2725	ugpE	glycerol-3-phosphate transporter subunit; membrane component of ABC superfamily	1	tandem	O	0.613141	0.395773	O	0.408787	0.576117	O	0.0652876	0.973568	O	0.259037	0.716007
243	Dda3937_02267	Carbohydrate metabolism and transport > polyol metabolic process > glycerol and glycerol-3-phosphate metabolic process	1339		sn-glycerol 3-phosphate transport system permease protein	3	divergent	O	-0.17845	0.900918	O	-0.108054	0.91528	O	0.656133	0.727298	O	1.63816	0.0893313
244	Dda3937_02268	Carbohydrate metabolism and transport > polyol metabolic process > glycerol and glycerol-3-phosphate metabolic process	1339		sn-glycerol 3-phosphate transport system permease protein	3	tandem	O	-0.338558	0.987	O	2.82676	0.999	O	-0.670458		O	-0.250006
245	Dda3937_02269	Carbohydrate metabolism and transport > polyol metabolic process > glycerol and glycerol-3-phosphate metabolic process	1339		Icc protein	3	tandem	O	-0.113943	0.960463	O	0.502253	0.746185	O	0.34591		O	0.521445	0.699381
246	Dda3937_02271	Carbohydrate metabolism and transport > polyol metabolic process > glycerol and glycerol-3-phosphate metabolic process	1339		sn-glycerol 3-phosphate transport system substrate-binding protein, attention il existe dejà un locus ugpABCE	3	convergent	O	0.399695	0.701195	O	0.142485	0.885645	O	1.16765	0.298481	O	0.514869	0.553326
247	Dda3937_02270	Carbohydrate metabolism and transport > polyol metabolic process > glycerol and glycerol-3-phosphate metabolic process	1339		sn-glycerol 3-phosphate ABC transporter, ATP-binding protein	3	tandem	O	0.524863	0.647582	O	-0.318387	0.764562	O	1.40327	0.480233	O	-0.75786	0.417586
248	Dda3937_04122	Carbohydrate metabolism and transport > polyol metabolic process > glycerol and glycerol-3-phosphate metabolic process	2647	gldA	Glycerol dehydrogenase	5	tandem	O	0.0314907	0.946661	O	0.00899916	0.978789	O	-0.269333	0.610677	O	-0.182063	0.540605
249	Dda3937_02376	Carbohydrate metabolism and transport > polyol metabolic process > Myo-inositol phosphate degradation	1407	suhB	Myo-inositol-1(or 4)-monophosphatase	8	divergent	O	-0.841523	0.0595834	O	-0.645063	0.152807	O	-0.147801	0.90532	+	1.1264	0.0030004
250	Dda3937_01150	Carbohydrate metabolism and transport > polyol metabolic process > Myo-inositol phosphate degradation	709	inoE	Myo-inositol 1-phosphate ABC-type sugar transport system, periplasmic component	1	divergent	O	0.208127	0.902669	O	-0.195752	0.86509	O	0.707445	0.718777	+	1.92134	0.0357247
251	Dda3937_01151	Carbohydrate metabolism and transport > polyol metabolic process > Myo-inositol phosphate degradation	709	inoF	Myo-inositol 1 phosphate ABC-type sugar transport system, permease component	1	tandem	O	-0.342541	0.857387	O	0.918451	0.466123	O	-0.438825		O	0.800999	0.565167
252	Dda3937_01152	Carbohydrate metabolism and transport > polyol metabolic process > Myo-inositol phosphate degradation	709	inoG	Myo-inositol 1-phosphate ABC-type sugar transport system, permease component	1	tandem	O	0.336717	0.794754	O	0.690012	0.437513	O	-0.306785	0.887628	O	-0.106192	0.932413
253	Dda3937_01153	Carbohydrate metabolism and transport > polyol metabolic process > Myo-inositol phosphate degradation	709	inoK	Myo-inositol 1-phosphate ABC-type sugar transport system, ATPase component	1	tandem	O	0.129539	0.914648	O	0.183817	0.85514	O	0.662172	0.687137	O	0.897609	0.241735
254	Dda3937_01138	Carbohydrate metabolism and transport > polyol metabolic process > Myo-inositol phosphate degradation	703		4-phytase / acid phosphatase, Inositol phosphate metabolism	1	tandem	O	0.125939	0.888601	O	0.775254	0.073264	O	0.503664	0.563671	+	1.48398	0.000157155
255	Dda3937_00481	Carbohydrate metabolism and transport > polyol metabolic process > Myo-inositol phosphate degradation	335		Acid phosphatase	7	tandem	O	-0.0782251	0.893269	O	-0.172849	0.648052	O	-0.46476	0.319079	O	-0.307681	0.32654
256	Dda3937_01195	Carbohydrate metabolism and transport > polyol metabolic process > Myo-inositol degradation	736	iolR	Predicted transcriptional regulator of the myo-inositol catabolism operon	3	divergent	-	-0.64698	0.0148897	O	-0.140669	0.716946	O	-0.373712	0.445922	O	0.262818	0.391108
257	Dda3937_01198	Carbohydrate metabolism and transport > polyol metabolic process > Myo-inositol degradation	737	iolD	Epi-inositol hydrolase, iolD	3	convergent	O	-0.0404912	0.971459	O	0.55428	0.266186	O	-0.247211	0.830136	O	-0.127212	0.851493
258	Dda3937_01197	Carbohydrate metabolism and transport > polyol metabolic process > Myo-inositol degradation	737	iolA	Methylmalonate-semialdehyde dehydrogenase	3	tandem	O	-0.0182998	0.983309	O	0.366253	0.488096	O	0.0374171	0.982699	O	0.365633	0.507638
259	Dda3937_01203	Carbohydrate metabolism and transport > polyol metabolic process > Myo-inositol degradation	742	iolG2	Myo-inositol 2-dehydrogenase	3	divergent	O	0.644976	0.531781	O	1.42507	0.0647693	O	0.862644	0.625571	O	1.20245	0.184239
260	Dda3937_01207	Carbohydrate metabolism and transport > polyol metabolic process > Myo-inositol degradation	743	iolG1	Myo-inositol 2-dehydrogenase	3	tandem	O	-0.138717	0.90531	O	-0.00872226	0.993303	O	-0.508973	0.718777	O	-0.807925	0.301321
261	Dda3937_01208	Carbohydrate metabolism and transport > polyol metabolic process > Myo-inositol degradation	743	iolC	5-keto-2-deoxygluconokinase / uncharacterized domain	3	tandem	O	-0.2154	0.764647	O	0.40087	0.456607	O	-0.0260291	0.988624	O	-0.238055	0.694353
262	Dda3937_01209	Carbohydrate metabolism and transport > polyol metabolic process > Myo-inositol degradation	743	iolE	Inosose dehydratase, iolE; manopine oxidase mocC	3	tandem	O	0.0562109	0.955585	O	-0.257649	0.682369	O	-0.199936	0.88376	O	0.386301	0.526025
263	Dda3937_01210	Carbohydrate metabolism and transport > polyol metabolic process > Myo-inositol degradation	743	iolB	iolB, 5-keto-2-deoxygluconokinase B, inositol metabolism	3	tandem	O	0.248454	0.812055	O	-0.0209398	0.980804	O	-0.481678	0.714995	O	-0.269865	0.738392
264	Dda3937_01205	Carbohydrate metabolism and transport > polyol metabolic process > Myo-inositol degradation	743	iatA	Myo-inositol transport ATP-binding protein, inositol catabolism?	3	tandem	O	-0.108049	0.927878	O	0.174255	0.857003	O	1.09659	0.45181	O	0.209871	0.855518
265	Dda3937_01206	Carbohydrate metabolism and transport > polyol metabolic process > Myo-inositol degradation	743	iatP	Myo-inositol transport system permease protein, inositol catabolism?	3	tandem	O	-0.876508	0.241173	O	0.031846	0.975363	O	0.439172	0.813968	O	-0.999162	0.231547
266	Dda3937_01204	Carbohydrate metabolism and transport > polyol metabolic process > Myo-inositol degradation	743	ibpA	Myo-inositol ABC transporter, periplasmic sugar-binding protein	3	tandem	O	-0.144137	0.908551	O	-0.126806	0.897576	O	0.369049	0.840386	O	-0.28378	0.774483
267	Dda3937_00635	Carbohydrate metabolism and transport > polyol metabolic process > Myo-inositol degradation	428		Inositol monophosphatase family protein	6	divergent	O	-0.239399	0.713781	O	-0.5879	0.153406	O	-0.613414	0.342455	-	-0.889543	0.0157125
268	Dda3937_01642	Carbohydrate metabolism and transport > polyol metabolic process > Myo-inositol degradation	989		Myo-inositol-1(or 4)-monophosphatase	6	convergent	+	0.958953	0.0295163	O	0.665442	0.137883	O	-0.132488	0.925845	O	-0.185339	0.772009
269	Dda3937_02455	Organic acid metabolism and transport > acetate utilization and formation	1450	acs	Acetyl-coenzyme A synthetase	3	divergent	O	0.279238	0.851319	O	0.56486	0.566696	O	0.0246836	0.991538	O	-0.11977	0.920726
270	Dda3937_02261	Organic acid metabolism and transport > acetate utilization and formation	1449	actP	acetate permease	3	convergent	O	0.50522	0.718286	O	0.869425	0.376958	O	-0.533593	0.782343	O	-0.378066	0.729232
271	Dda3937_04018	Organic acid metabolism and transport > acetate utilization and formation	2457	pta	phosphate acetyltransferase	7	convergent	O	-0.594565	0.621771	O	-0.31205	0.780857	O	-0.293183	0.893404	O	-0.787062	0.350145
272	Dda3937_04019	Organic acid metabolism and transport > acetate utilization and formation	2458	ackA	acetate kinase A and propionate kinase 2	7	tandem	O	-0.109267	0.929889	O	-0.251969	0.772242	O	0.110418	0.957126	O	-0.394399	0.585189
273	Dda3937_04524	Organic acid metabolism and transport > Fumarylacetoacetate utilization	2795		Fumarylacetoacetate hydrolase family protein	5	tandem	O	0.946794	0.987	O	-2.54384	0.999	O	0.878285		O	-3.22376
274	Dda3937_02966	Organic acid metabolism and transport > Fumarylacetoacetate utilization	1756		Fumarylacetoacetate hydrolase family protein	6	tandem	O	0.852433	0.569406	+	4.06431	4.75765e-07	O	0.896876	0.709498	+	3.12097	0.000243244
275	Dda3937_02113	Organic acid metabolism and transport > citrate utilization	1249	tctA	Tricarboxylate transport membrane protein tctA	7	tandem	O	0.648355	0.731572	O	0.0300201	0.9866	O	0.847534	0.740546	O	-0.152149	0.931632
276	Dda3937_02112	Organic acid metabolism and transport > citrate utilization	1249	tctB	transport of tricarboxylates	7	tandem	O	1.12768	0.517425	O	0.045152	0.979961	O	0.520524	0.881947	O	0.0112935	0.99641
277	Dda3937_02111	Organic acid metabolism and transport > citrate utilization	1249	tctC	transport of tricarboxylates	7	divergent	O	1.2574	0.531781	O	0.430192	0.832678	O	1.43015	0.608	O	0.518296	0.779998
278	Dda3937_02967	Organic acid metabolism and transport > citrate utilization	1757	citW	Malate Na(+) symporter	6	divergent	+	1.65975	0.041324	+	5.30206	3.54316e-17	O	1.40452	0.269072	+	5.20578	1.73689e-16
279	Dda3937_04564	Organic acid metabolism and transport > citrate utilization	331	citX	apo-citrate lyase phosphoribosyl-dephospho-CoA transferase	6	tandem	O	0.975077	0.119587	+	2.32841	3.37118e-07	O	0.727906	0.525742	+	1.53902	0.00343452
280	Dda3937_00043	Organic acid metabolism and transport > citrate utilization	331	citG	triphosphoribosyl-dephospho-CoA transferase	6	tandem	O	0.288257	0.470425	O	0.457073	0.115612	O	0.551242	0.195841	O	0.476744	0.0848567
281	Dda3937_00476	Organic acid metabolism and transport > citrate utilization	331	citF_1	Citrate lyase alpha chain	6	tandem	O	1.00153	0.647258	O	1.35739	0.276886	O	-0.356651		O	1.75915
282	Dda3937_04561	Organic acid metabolism and transport > citrate utilization	2826	citC_1	citrate lyase synthetase	6	tandem	O	1.05254	0.39234	+	3.29624	5.63517e-05	O	0.649755	0.792093	+	2.33567	0.00734421
283	Dda3937_04563	Organic acid metabolism and transport > citrate utilization	2826	citE_1	citrate lyase, citryl-ACP lyase (beta) subunit	6	tandem	O	-0.248063	0.868981	+	2.07828	0.000679486	O	1.23267	0.489632	+	2.39424	0.0031346
284	Dda3937_04525	Organic acid metabolism and transport > citrate utilization	2796	citC_2	citrate lyase synthetase	5	tandem	O	-0.492163	0.845911	O	-0.38679	0.858235	O	-1.67227		O	0.448805
285	Dda3937_04526	Organic acid metabolism and transport > citrate utilization	2796	citD_2	citrate lyase, acyl carrier (gamma) subunit	5	tandem	O		0.987	O		0.999	O			O
286	Dda3937_04527	Organic acid metabolism and transport > citrate utilization	2796	citE_2	citrate lyase, citryl-ACP lyase (beta) subunit	5	tandem	O	-0.732291	0.612746	O	0.38656	0.80166	O	-0.876012		O	0.182297	0.929092
287	Dda3937_04528	Organic acid metabolism and transport > citrate utilization	2797	citF_2	citrate lyase, citrate-ACP transferase (alpha) subunit	5	tandem	O	-0.10037	0.961887	O	-0.283502	0.860458	O	0.57898		O	-1.6213
288	Dda3937_01924	Organic acid metabolism and transport > citrate utilization	1133		Citrate-proton symporter	4	convergent	O	-0.458038	0.349327	O	0.132406	0.819233	O	-0.42766	0.677435	O	-0.118128	0.865392
289	Dda3937_01995	Organic acid metabolism and transport > D-malate utilization	1177	dctA	C4-dicarboxylic acid, orotate and citrate transporter	1	tandem	O	0.709618	0.259695	+	1.20743	0.0113774	+	1.48689	0.0213436	+	1.91024	1.25118e-05
290	Dda3937_02689	Organic acid metabolism and transport > D-malate utilization	1587	dcuB	C4-dicarboxylate transporter DcuB	5	convergent	O	0.585112	0.587335	O	-0.415329	0.692251	+	2.41034	0.00423057	O	-0.0696558	0.956889
291	Dda3937_02717	Organic acid metabolism and transport > D-malate utilization	1601	dcuA	C4-dicarboxylate antiporter	3	tandem	O	-0.97484	0.103368	-	-1.94284	9.0521e-05	-	-1.69949	0.00675975	-	-4.4004	2.25253e-21
292	Dda3937_01461	Organic acid metabolism and transport > D-malate utilization	899	dmlR	36% identity with yeaT. Positive regulator of Tartrate dehydrogenase/decarboxylase/D-malic enzyme	4	tandem	O	-0.341726	0.496099	O	-0.702798	0.052472	O	-0.356203	0.691539	O	0.570059	0.183712
293	Dda3937_01460	Organic acid metabolism and transport > D-malate utilization	898	dmlA	Tartrate dehydrogenase / Tartrate decarboxylase / D-malic enzyme	4	tandem	O	-0.19373	0.737844	O	0.222064	0.640543	O	0.217499	0.832021	O	0.724719	0.0641972
294	Dda3937_02692	Organic acid metabolism and transport > D-malate utilization	1589	ybiC	Hypothetical oxidoreductase, YbiC homolog	5	divergent	O	0.0204209	0.983725	O	-0.313154	0.646697	O	0.4964	0.662135	O	-0.146185	0.865392
295	Dda3937_01399	Organic acid metabolism and transport > D-malate utilization	857	maeB	NADP-linked malic enzyme	3	tandem	O	0.409384	0.422147	O	0.367685	0.415894	O	0.132861	0.903642	O	-0.0274561	0.962809
296	Dda3937_03741	Organic acid metabolism and transport > D-malate utilization	2283	sfcA	malate dehydrogenase, (decarboxylating, NAD-requiring) (malic enzyme)	5	tandem	O	0.0289135	0.98325	O	-0.0661574	0.940062	O	0.602706	0.582447	O	0.246069	0.738183
297	Dda3937_02539	Organic acid metabolism and transport > D-malate utilization	1503	maeN	Malate Na(+) symporter	1	tandem	+	2.21941	0.000328694	+	1.61646	0.0108176	+	2.20153	0.00715855	O	0.84148	0.234406
298	Dda3937_02132	Organic acid metabolism and transport > D-malate utilization	1262		2-oxoglutarate/malate translocator, Sodium/sulphate symporter	9	isolated	O	1.55684	0.086611	O	0.849929	0.400106	+	2.28965	0.0355228	O	1.25585	0.145776
299	Dda3937_03819	Organic acid metabolism and transport > oxalate utilization	2328	oxlT	Oxalate/formate antiporter. Putative antiporter, pyruvate-inducible; inner membrane protein	6	convergent	O	0.345008	0.922725	+	4.92981	0.00147461	O	-0.208286	0.9734	+	4.23837	0.0071607
300	Dda3937_00535	Organic acid metabolism and transport > oxalate utilization	370	oxdD	Oxalate decarboxylase oxdD	9	tandem	O	-0.198316	0.892733	-	-2.34371	0.000237401	O	-0.524416	0.762164	-	-2.155	0.00143751
301	Dda3937_01033	Organic acid metabolism and transport > oxalate utilization	645	oxc	Oxalyl CoA decarboxylase, oxalate catabolism; thiamine diphosphate cofactor; activated by ADP; tetrameric	11	tandem	O	-0.1808	0.875937	O	0.824242	0.192945	O	-0.444275	0.77289	O	1.00169	0.204294
302	Dda3937_01032	Organic acid metabolism and transport > oxalate utilization	645		MFS transporter, OFA family, oxalate/formate antiporter oxlT, attention il y a un autre gène annoté oxlT	11	divergent	O	0.800268	0.159188	O	0.521372	0.478888	O	0.488515	0.69754	O	-0.316432	0.741194
303	Dda3937_01034	Organic acid metabolism and transport > oxalate utilization	645	frc	Formyl CoA transferase, NAD(P)-binding; oxalate catabolism	11	tandem	O	-0.0520114	0.973048	O	0.277938	0.751158	O	1.71029	0.315543	O	-0.233394	0.835408
304	Dda3937_01036	Organic acid metabolism and transport > oxalate utilization	646		Probable formyl-coenzyme A transferase	11	convergent	O	-0.00475868	0.997971	O	-0.138574	0.829584	O	0.519502	0.642334	O	0.0215746	0.981011
305	Dda3937_02983	Organic acid metabolism and transport > Malonate Carboxylate Degradation	1763	mdcA	Malonate decarboxylase alpha subunit	5	tandem	+	2.36085	1.20472e-07	+	3.05341	7.1434e-13	+	2.43004	0.000116677	+	2.47855	5.63198e-08
306	Dda3937_00365	Organic acid metabolism and transport > Malonate Carboxylate Degradation	259	mdcB	Triphosphoribosyl-dephospho-CoA synthetase	5	tandem	+	1.96792	0.0103561	+	1.77018	0.00882884	O	1.36142	0.43199	O	0.761214	0.454685
307	Dda3937_00368	Organic acid metabolism and transport > Malonate Carboxylate Degradation	259	mdcE	Malonate decarboxylase gamma subunit	5	tandem	+	1.61745	7.51241e-07	+	1.90997	1.31796e-10	O	0.109776	0.930017	O	0.354047	0.453954
308	Dda3937_00369	Organic acid metabolism and transport > Malonate Carboxylate Degradation	260	mdcF	Malonate permease	5	tandem	O	0.789801	0.269651	O	0.138215	0.869801	O	-0.653894	0.595791	O	0.165972	0.860407
309	Dda3937_00370	Organic acid metabolism and transport > Malonate Carboxylate Degradation	260	mdcG	Phosphoribosyl-dephospho-CoA transferase	5	tandem	O	0.0873844	0.953973	O	0.323623	0.741027	O	-0.10235	0.9734	O	-0.243188	0.847624
310	Dda3937_00371	Organic acid metabolism and transport > Malonate Carboxylate Degradation	260	mdcH	Malonyl CoA acyl carrier protein transacylase	5	convergent	O	0.456641	0.455649	O	0.525265	0.292053	O	-0.0187598	0.991538	O	0.0464263	0.959606
311	Dda3937_00366	Organic acid metabolism and transport > Malonate Carboxylate Degradation	259	mdcC	Malonate decarboxylase delta subunit	5	tandem	O	1.09912	0.394724	+	2.68869	0.00248872	O	-1.57617		O	1.66961	0.250307
312	Dda3937_00367	Organic acid metabolism and transport > Malonate Carboxylate Degradation	259	mdcD	Malonate decarboxylase beta subunit	5	tandem	+	1.37621	0.00180075	+	2.13339	2.49999e-07	O	0.0909458	0.963096	O	0.962288	0.0853973
313	Dda3937_00372	Organic acid metabolism and transport > Malonate Carboxylate Degradation	261	mdcR	Malonate utilization transcriptional regulator	5	convergent	O	0.519683	0.553113	O	0.13043	0.883177	O	0.907887	0.355599	O	-0.585331	0.362075
314	Dda3937_01540	Energy production and conversion > TCA	929	gltA	citrate synthase	5	tandem	O	-0.169138	0.759126	-	-0.768482	0.00964884	O	0.497027	0.353222	-	-0.722648	0.0145716
315	Dda3937_04039	Energy production and conversion > TCA	2473	acnA	aconitate hydratase 1	7	divergent	O	0.337274	0.46088	O	0.447913	0.204778	O	-0.482684	0.389798	O	-0.427051	0.209358
316	Dda3937_02637	Energy production and conversion > TCA	1549	acnB	bifunctional aconitate hydratase 2/2-methylisocitrate dehydratase	9	tandem	O	-0.386307	0.481428	O	-0.365676	0.436164	O	0.00881668	0.993275	O	-0.556603	0.158947
317	Dda3937_02082	Energy production and conversion > TCA	1231	icd	isocitrate dehydrogenase (NADP+)	6	divergent	O	-0.032732	0.98196	O	-0.380292	0.605518	O	0.39931	0.759911	O	-0.340971	0.620033
318	Dda3937_01535	Energy production and conversion > TCA	927	sucA	2-oxoglutarate decarboxylase, thiamin-requiring	5	tandem	O	-0.296072	0.794944	O	-0.362991	0.673234	O	-0.12539	0.952485	O	-0.82578	0.210114
319	Dda3937_01534	Energy production and conversion > TCA	927	sucB	dihydrolipoyltranssuccinase	5	tandem	O	-0.291148	0.812757	O	-0.270481	0.782519	O	-0.192345	0.925446	O	-0.771183	0.284093
320	Dda3937_01532	Energy production and conversion > TCA	926	sucD	succinyl-CoA synthetase, NAD(P)-binding, alpha subunit	5	tandem	O	-0.187685	0.90531	O	-0.752933	0.402074	O	0.0492446	0.984441	O	-0.958418	0.221346
321	Dda3937_01533	Energy production and conversion > TCA	926	sucC	succinyl-CoA synthetase, beta subunit	5	tandem	O	-0.250328	0.8555	O	-0.631378	0.46529	O	0.0311597	0.989703	O	-0.910562	0.217088
322	Dda3937_01536	Energy production and conversion > TCA	928	sdhB	succinate dehydrogenase, FeS subunit	5	tandem	O	-0.343105	0.717918	O	-0.628053	0.337579	O	-0.165061	0.923361	O	-0.930579	0.0951522
323	Dda3937_01537	Energy production and conversion > TCA	928	sdhA	succinate dehydrogenase, flavoprotein subunit	5	tandem	O	-0.36034	0.759126	O	-0.593732	0.480462	O	-0.1461	0.94579	O	-0.800101	0.271388
324	Dda3937_01538	Energy production and conversion > TCA	928	sdhD	succinate dehydrogenase, membrane subunit, binds cytochrome b556	5	tandem	O	0.056436	0.973048	-	-1.28476	0.0375506	O	0.614372	0.644701	O	-0.0837521	0.933414
325	Dda3937_01539	Energy production and conversion > TCA	928	sdhC	succinate dehydrogenase, membrane subunit, binds cytochrome b556	5	divergent	O	-0.0550419	0.946766	-	-0.826279	0.0243999	O	0.102874	0.933187	O	0.0137761	0.984423
326	Dda3937_01438	Energy production and conversion > TCA	885	fumA	Fumarate hydratase class I	3	convergent	O	0.207555	0.646818	O	0.429895	0.15092	+	1.18769	0.000310866	+	1.4557	1.17148e-09
327	Dda3937_04126	Energy production and conversion > TCA	2522	fumC	fumarate hydratase (fumarase C),aerobic Class II	6	tandem	O	0.305549	0.531781	O	0.249583	0.553492	O	0.153403	0.865109	O	-0.573024	0.0821982
328	Dda3937_03529	Energy production and conversion > TCA	2127	mdh	malate dehydrogenase, NAD(P)-binding	3	tandem	O	-0.194624	0.743202	-	-1.37616	3.17041e-06	O	0.214845	0.791796	-	-1.22376	4.53361e-05
329	Dda3937_00485	Energy production and conversion > TCA	339	mqo	Malate:quinone oxidoreductase	7	convergent	O	-0.385897	0.346375	O	0.204249	0.625327	O	-0.445057	0.422094	O	-0.183482	0.638058
330	Dda3937_02128	Energy production and conversion > TCA glyoxalate shunt	1258	aceA	isocitrate lyase	9	tandem	+	0.71451	0.0265281	+	0.654861	0.0351204	O	0.461406	0.429369	+	0.8299	0.00742085
331	Dda3937_02127	Energy production and conversion > TCA glyoxalate shunt	1258	aceB	malate synthase A	9	tandem	O	0.560698	0.169523	O	0.45677	0.244	O	0.123604	0.912939	+	0.813316	0.0208083
332	Dda3937_02129	Energy production and conversion > TCA glyoxalate shunt	1259	aceK	isocitrate dehydrogenase kinase/phosphatase	9	convergent	O	0.228724	0.742244	O	0.425219	0.389767	O	-0.0924259	0.945499	O	0.381147	0.469929
333	Dda3937_02130	Energy production and conversion > TCA glyoxalate shunt	1260	iclR	DNA-binding transcriptional repressor	9	tandem	O	-0.363735	0.629157	O	-0.14074	0.848455	O	-0.37787	0.736051	O	0.193363	0.775473
334	Dda3937_02147	Energy production and conversion > anaerobic Fumarate utilization	1273	frdA	fumarate reductase (anaerobic) catalytic and NAD/flavoprotein subunit	9	divergent	+	2.1367	0.000118242	+	2.47581	1.89218e-06	+	1.82122	0.0181686	+	2.34112	7.26416e-06
335	Dda3937_02146	Energy production and conversion > anaerobic Fumarate utilization	1273	frdB	fumarate reductase (anaerobic), Fe-S subunit	9	tandem	O	0.0596895	0.950897	+	1.09462	0.00992273	O	0.237963	0.826463	+	0.939894	0.0285703
336	Dda3937_02144	Energy production and conversion > anaerobic Fumarate utilization	1273	frdD	fumarate reductase (anaerobic), membrane anchor subunit	9	tandem	O	0.0916364	0.895889	O	0.591254	0.0767374	O	0.5019	0.374042	O	0.425356	0.229543
337	Dda3937_02145	Energy production and conversion > anaerobic Fumarate utilization	1273	frdC	fumarate reductase (anaerobic), membrane anchor subunit	9	tandem	O	0.507328	0.432117	+	0.922142	0.0400121	O	0.707953	0.330703	O	0.757321	0.123276
338	Dda3937_00144	Energy production and conversion > Oxidative phosphorylation > ATP synthase	112	atpC	F1 sector of membrane-bound ATP synthase, epsilon subunit	11	convergent	O	-0.108026	0.931886	O	0.55235	0.464308	O	0.120451	0.953895	O	0.116308	0.898093
339	Dda3937_00145	Energy production and conversion > Oxidative phosphorylation > ATP synthase	112	atpD	F1 sector of membrane-bound ATP synthase, beta subunit	11	tandem	O	0.113147	0.94058	O	0.89386	0.273089	O	0.0677873	0.979008	O	0.310846	0.745033
340	Dda3937_00146	Energy production and conversion > Oxidative phosphorylation > ATP synthase	112	atpG	F1 sector of membrane-bound ATP synthase, gamma subunit	11	tandem	O	-0.138002	0.911354	O	0.58725	0.41893	O	0.136582	0.944956	O	0.145756	0.865392
341	Dda3937_00147	Energy production and conversion > Oxidative phosphorylation > ATP synthase	112	atpA	F1 sector of membrane-bound ATP synthase, alpha subunit	11	tandem	O	-0.150699	0.91003	O	0.850538	0.228791	O	0.161886	0.937451	O	0.356673	0.660301
342	Dda3937_00148	Energy production and conversion > Oxidative phosphorylation > ATP synthase	112	atpH	F1 sector of membrane-bound ATP synthase, delta subunit	11	tandem	O	0.140794	0.892733	O	0.828219	0.102629	O	0.282306	0.817502	O	0.641893	0.218639
343	Dda3937_00149	Energy production and conversion > Oxidative phosphorylation > ATP synthase	112	atpF	F0 sector of membrane-bound ATP synthase, subunit b	11	tandem	O	0.0587656	0.954302	O	0.18296	0.787508	O	0.155145	0.912868	O	0.327453	0.552975
344	Dda3937_00150	Energy production and conversion > Oxidative phosphorylation > ATP synthase	113	atpE	F0 sector of membrane-bound ATP synthase, subunit c	11	tandem	O	-0.167637	0.859655	O	0.0434751	0.957845	O	-0.169818	0.905642	O	0.211492	0.742165
345	Dda3937_00151	Energy production and conversion > Oxidative phosphorylation > ATP synthase	113	atpB	F0 sector of membrane-bound ATP synthase, subunit a	11	tandem	O	0.0659525	0.929474	+	0.749974	0.0295583	O	0.203604	0.816904	O	0.65749	0.0576646
346	Dda3937_00152	Energy production and conversion > Oxidative phosphorylation > ATP synthase	113	atpI	ATP synthase, membrane-bound accesory subunit	11	divergent	O	0.307051	0.340475	+	0.588771	0.0113774	O	0.213314	0.692404	+	0.631996	0.00509297
347	Dda3937_04294	Energy production and conversion > Oxidative phosphorylation > NADH dehydrogenase	2634	nuoA	NADH:ubiquinone oxidoreductase, membrane subunit A	7	tandem	O	-0.153901	0.851158	O	-0.743623	0.0793362	O	-0.0746226	0.95964	O	-0.487604	0.283446
348	Dda3937_01797	Energy production and conversion > Oxidative phosphorylation > NADH dehydrogenase	2634	nuoB	NADH:ubiquinone oxidoreductase, chain B	7	tandem	O	-0.503042	0.551015	O	-0.411158	0.569773	O	-0.314375	0.821527	O	-0.722053	0.221158
349	Dda3937_01798	Energy production and conversion > Oxidative phosphorylation > NADH dehydrogenase	1072	nuoC	NADH:ubiquinone oxidoreductase, chain C,D	7	tandem	O	-0.282039	0.714261	O	-0.0869128	0.902813	O	-0.0845099	0.957126	O	-0.602508	0.204509
350	Dda3937_01799	Energy production and conversion > Oxidative phosphorylation > NADH dehydrogenase	1072	nuoE	NADH:ubiquinone oxidoreductase, chain E	7	tandem	O	-0.0274326	0.983309	O	-0.556525	0.466123	O	-0.224297	0.902062	O	-1.03121	0.0947484
351	Dda3937_01800	Energy production and conversion > Oxidative phosphorylation > NADH dehydrogenase	1072	nuoF	NADH:ubiquinone oxidoreductase, chain F	7	tandem	O	-0.255166	0.821091	O	-0.231834	0.79555	O	-0.515307	0.699251	O	-0.945293	0.12179
352	Dda3937_01801	Energy production and conversion > Oxidative phosphorylation > NADH dehydrogenase	1073	nuoG	NADH:ubiquinone oxidoreductase, chain G	7	tandem	O	-0.323046	0.755444	O	-0.288176	0.737282	O	-0.339229	0.819148	O	-0.881023	0.153102
353	Dda3937_01802	Energy production and conversion > Oxidative phosphorylation > NADH dehydrogenase	1073	nuoH	NADH:ubiquinone oxidoreductase, membrane subunit H	7	tandem	O	-0.14361	0.920445	O	-0.497595	0.584148	O	-0.23056	0.913934	O	-0.905004	0.220116
354	Dda3937_01803	Energy production and conversion > Oxidative phosphorylation > NADH dehydrogenase	1073	nuoI	NADH:ubiquinone oxidoreductase, chain I	7	tandem	O	-0.248438	0.837644	O	-0.431896	0.607752	O	-0.295729	0.864801	O	-0.537197	0.464933
355	Dda3937_01804	Energy production and conversion > Oxidative phosphorylation > NADH dehydrogenase	1073	nuoJ	NADH:ubiquinone oxidoreductase, membrane subunit J	7	tandem	O	-0.176649	0.900918	O	-0.313152	0.740425	O	-0.374848	0.818237	O	-0.630357	0.398944
356	Dda3937_01805	Energy production and conversion > Oxidative phosphorylation > NADH dehydrogenase	1073	nuoK	NADH:ubiquinone oxidoreductase, membrane subunit K	7	tandem	O	-0.232518	0.857387	O	-0.431143	0.628327	O	-0.425077	0.782343	O	-0.662918	0.369442
357	Dda3937_01806	Energy production and conversion > Oxidative phosphorylation > NADH dehydrogenase	1073	nuoL	NADH:ubiquinone oxidoreductase, membrane subunit L	7	tandem	O	-0.177117	0.90531	O	-0.267873	0.797909	O	-0.302905	0.877347	O	-0.684716	0.389417
358	Dda3937_01807	Energy production and conversion > Oxidative phosphorylation > NADH dehydrogenase	1074	nuoM	NADH:ubiquinone oxidoreductase, membrane subunit M	7	tandem	O	-0.305583	0.794944	O	-0.21036	0.830075	O	-0.264925	0.884275	O	-0.712747	0.313373
359	Dda3937_01808	Energy production and conversion > Oxidative phosphorylation > NADH dehydrogenase	1074	nuoN	NADH:ubiquinone oxidoreductase, membrane subunit N	7	tandem	O	-0.358512	0.764647	O	-0.423869	0.647571	O	-0.346101	0.847995	O	-1.10915	0.105937
360	Dda3937_02260	Energy production and conversion > Oxidative phosphorylation > NADH dehydrogenase	1333	ndh	respiratory NADH dehydrogenase 2/cupric reductase	7	tandem	O	0.760413	0.0668546	+	1.0909	0.00186277	+	1.06753	0.0363467	+	1.15537	0.000743608
361	Dda3937_01882	Energy production and conversion > Oxidative phosphorylation > NADH to cytochrome bd oxidase electron transfer	925	ybgT/cydx	Putative outer membrane lipoprotein	5	tandem	O	0.183033	0.881374	O	0.111953	0.9034	O	0.294118	0.859625	O	0.803762	0.223453
362	Dda3937_01531	Energy production and conversion > Oxidative phosphorylation > NADH to cytochrome bd oxidase electron transfer	925	cydA	Cytochrome d ubiquinol oxidase subunit I	5	tandem	+	1.00731	0.0258602	+	1.24329	0.00197999	O	1.02892	0.0998833	+	1.17874	0.00326983
363	Dda3937_01883	Energy production and conversion > Oxidative phosphorylation > NADH to cytochrome bd oxidase electron transfer	925	cydB	Cytochrome d ubiquinol oxidase subunit II	5	tandem	O	0.578266	0.358759	+	1.20558	0.00653407	O	0.407226	0.699298	O	0.82663	0.0801906
364	Dda3937_03159	Energy production and conversion > Oxidative phosphorylation > NADH to cytochrome bd oxidase electron transfer	1871	cybB	cytochrome b561	8	convergent	O	0.0805108	0.914648	O	0.31785	0.491458	O	-0.0329988	0.979669	O	0.0911672	0.864506
365	Dda3937_02792	Energy production and conversion > Oxidative phosphorylation > NADH to cytochrome bd oxidase electron transfer	1645	cybC	Soluble cytochrome b562	7	convergent	+	0.654437	0.00827128	O	0.243629	0.429661	O	0.17165	0.777749	O	-0.182042	0.563529
366	Dda3937_03757	Energy production and conversion > Oxidative phosphorylation > NADH to cytochrome bd oxidase electron transfer	2295		putative Cytochrome bd2, subunit I	5	tandem	O	0.0826148	0.926371	O	-0.146956	0.827983	O	-0.898012	0.17216	O	-0.388574	0.485347
367	Dda3937_03758	Energy production and conversion > Oxidative phosphorylation > NADH to cytochrome bd oxidase electron transfer	2295		putative Cytochrome bd2, subunit II	5	divergent	O	0.379099	0.615778	O	-0.467985	0.429661	O	0.0412085	0.981964	O	-0.0271139	0.975394
368	Dda3937_01973	Energy production and conversion > Oxidative phosphorylation > NADH to cytochrome bo oxidase electron transfer	1168	cyoD	cytochrome o ubiquinol oxidase subunit IV	4	tandem	O	0.652093	0.145538	+	1.33071	9.53972e-05	O	0.826727	0.150168	+	0.857205	0.0196122
369	Dda3937_01974	Energy production and conversion > Oxidative phosphorylation > NADH to cytochrome bo oxidase electron transfer	1168	cyoC	cytochrome o ubiquinol oxidase subunit III	4	tandem	O	0.0980653	0.919165	O	0.81057	0.090298	O	0.426227	0.675206	O	0.680687	0.160781
370	Dda3937_01975	Energy production and conversion > Oxidative phosphorylation > NADH to cytochrome bo oxidase electron transfer	1168	cyoB	cytochrome o ubiquinol oxidase subunit I	4	tandem	O	0.243914	0.732788	+	0.984629	0.0131221	O	0.551905	0.474975	O	0.655062	0.124742
371	Dda3937_01976	Energy production and conversion > Oxidative phosphorylation > NADH to cytochrome bo oxidase electron transfer	1168	cyoA	cytochrome o ubiquinol oxidase subunit II	4	tandem	O	0.601234	0.148054	+	1.32149	2.33108e-05	O	0.722378	0.186972	+	1.42376	4.15814e-06
372	Dda3937_01972	Energy production and conversion > Oxidative phosphorylation > NADH to cytochrome bo oxidase electron transfer	1168	cyoE	protoheme IX farnesyltransferase (cytochrome oxidase assembly)	4	tandem	O	0.401054	0.544271	O	0.787742	0.0752375	O	0.402656	0.672152	O	0.469613	0.333102
373	Dda3937_00989	Energy production and conversion > Anaerobic Respiration > formate reduction	617	fdhD	formate dehydrogenase formation protein	11	divergent	O	0.368756	0.399329	O	0.274823	0.501081	O	0.0211788	0.984441	O	0.0508529	0.920239
374	Dda3937_01835	Energy production and conversion > Anaerobic Respiration > formate reduction	1088	fdhE	formate dehydrogenase formation protein	7	divergent	O	0.306824	0.45747	O	0.433706	0.175062	O	0.315671	0.595183	O	0.412872	0.181833
375	Dda3937_00742	Energy production and conversion > Anaerobic Respiration > formate reduction	479	fdhF	Formate dehydrogenase H	5	convergent	+	1.21751	0.0123897	O	0.653764	0.26564	+	1.74681	0.00367774	+	1.19117	0.0296862
376	Dda3937_00741	Energy production and conversion > Anaerobic Respiration > formate reduction	479	hydN	formate dehydrogenase-H, [4Fe-4S] ferredoxin subunit	5	divergent	+	2.06529	0.010374	+	3.03689	0.0412258	O	1.54101	0.158679	O	0.957799	0.474303
377	Dda3937_01086	Energy production and conversion > Anaerobic Respiration > formate reduction	673		Electron transport protein hydN	11	tandem	O	-0.275242	0.408933	-	-0.602558	0.00882093	O	0.407131	0.342455	+	0.543897	0.0305493
378	Dda3937_02963	Energy production and conversion > Anaerobic Respiration > formate reduction	1755	fdnG	formate dehydrogenase-N, alpha subunit, nitrate-inducible	5	tandem	O	1.5218	0.0503042	O	0.851836	0.34251	+	2.57752	0.00658869	O	1.19	0.179681
379	Dda3937_02962	Energy production and conversion > Anaerobic Respiration > formate reduction	1755	fdnH	formate dehydrogenase-N, Fe-S (beta) subunit, nitrate-inducible	5	tandem	O	0.327381	0.85619	O	0.134317	0.938196	O	0.996439	0.672742	O	1.68802	0.293281
380	Dda3937_02961	Energy production and conversion > Anaerobic Respiration > formate reduction	1755	fdnI	formate dehydrogenase-N, cytochrome B556 (gamma) subunit, nitrate-inducible	5	convergent	O	0.797042	0.224714	O	0.0847513	0.923992	O	0.171026	0.932404	O	1.34629	0.192127
381	Dda3937_01829	Energy production and conversion > Anaerobic Respiration > formate reduction	1085	fdoG	formate dehydrogenase-O, large subunit	7	tandem	+	1.60413	4.55301e-10	+	2.00269	1.12167e-15	+	1.33801	4.51278e-05	+	1.70271	3.76939e-12
382	Dda3937_01830	Energy production and conversion > Anaerobic Respiration > formate reduction	1085	fdoH	formate dehydrogenase-O, Fe-S subunit	7	tandem	+	1.20988	0.00472195	+	1.8621	1.35445e-06	O	0.629959	0.369102	+	1.44012	0.000191604
383	Dda3937_01831	Energy production and conversion > Anaerobic Respiration > formate reduction	1085	fdoI	formate dehydrogenase-O, cytochrome b556 subunit	7	convergent	+	1.499	0.000445305	+	1.79864	6.09898e-06	O	0.870123	0.188495	+	1.03927	0.0126207
384	Dda3937_00743	Energy production and conversion > Anaerobic Respiration > formate reduction	480	fhlA	DNA-binding transcriptional activator	5	tandem	O	-0.18265	0.736144	O	-0.573195	0.0883972	O	0.27678	0.732189	O	-0.391746	0.409948
385	Dda3937_03840	Energy production and conversion > Anaerobic Respiration > formate reduction	2341	yfiD	Autonomous glycine radical cofactor; can reactivate pyruvate formate lyase after oxidative stress; induced by low pH or propionate; pyruvate formate lyase homolog	8	tandem	O	0.00544853	0.997971	O	-0.070884	0.948742	O	0.0610165	0.979669	O	-0.279586	0.755269
386	Dda3937_00737	Energy production and conversion > Anaerobic Respiration > formate reduction	476	hycI	protease involved in processing C-terminal end of HycE	5	convergent	O	-0.321756	0.88944	O	-0.232965	0.903068	O	-0.647639		O	-0.95343
387	Dda3937_00727	Energy production and conversion > Anaerobic Respiration > formate reduction	476	hyfA	hydrogenase 4, 4Fe-4S subunit	5	divergent	O	0.0010766	0.987	O	-1.05935	0.999	O	-1.09619		O	0.67552
388	Dda3937_00728	Energy production and conversion > Anaerobic Respiration > formate reduction	476	hyfB	hydrogenase 4, membrane subunit	5	tandem	O	0.123507	0.944795	O	0.329666	0.788457	O	0.756883		O	0.0806831	0.957766
389	Dda3937_00729	Energy production and conversion > Anaerobic Respiration > formate reduction	476	hyfC	hydrogenase 4, membrane subunit	5	tandem	O	0.137997	0.961357	O	1.30125	0.451877	O	0.221916		O	0.850087
390	Dda3937_00730	Energy production and conversion > Anaerobic Respiration > formate reduction	476	hyfD	hydrogenase 4, membrane subunit	5	tandem	O	0.474066	0.747141	O	0.36433	0.78474	O	-0.223387		O	-0.582625	0.652531
391	Dda3937_00731	Energy production and conversion > Anaerobic Respiration > formate reduction	476	hyfE	hydrogenase 4, membrane subunit	5	tandem	O	0.401449	0.987	O	0.194737	0.999	O	0.519158		O	2.69384
392	Dda3937_00732	Energy production and conversion > Anaerobic Respiration > formate reduction	476	hyfF	hydrogenase 4, membrane subunit	5	tandem	O	0.42279	0.747141	O	-0.0785912	0.956289	O	1.43529	0.437548	O	0.340584	0.811905
393	Dda3937_00733	Energy production and conversion > Anaerobic Respiration > formate reduction	476	hyfG	hydrogenase 4, subunit	5	tandem	O	0.356561	0.717527	O	0.437416	0.625327	O	-0.0380826	0.988261	O	0.224492	0.821782
394	Dda3937_00734	Energy production and conversion > Anaerobic Respiration > formate reduction	476	hyfH	hydrogenase 4, Fe-S subunit	5	tandem	O	0.0727151	0.977259	O	3.67806	0.0694925	O	1.48354		O	-0.892959
395	Dda3937_00735	Energy production and conversion > Anaerobic Respiration > formate reduction	476	hyfI	hydrogenase 4, Fe-S subunit	5	tandem	O	-0.651072	0.593183	O	-0.43766	0.706081	O	-0.512859		O	0.103617	0.949505
396	Dda3937_00736	Energy production and conversion > Anaerobic Respiration > formate reduction	476	hyfJ	predicted processing element hydrogenase 4	5	tandem	O	1.54825	0.467175	O	-0.350518	0.849454	O	-1.08957		O	0.422077
397	Dda3937_04116	Energy production and conversion > Anaerobic Respiration > formate reduction	2516		[NiFe] hydrogenase metallocenter assembly protein HybG	5	divergent	O	1.12604	0.346682	O	1.07126	0.401713	O	-0.169056		O	0.708336	0.642003
398	Dda3937_03106	Energy production and conversion > Anaerobic Respiration > formate reduction	1830	ydeP	Putative formate dehydrogenase oxidoreductase protein, in E. coli required for acidic resistance	7	divergent	O	0.590973	0.315745	+	1.04401	0.0163864	O	0.28239	0.79355	+	1.13184	0.00707756
399	Dda3937_01819	Energy production and conversion > Anaerobic Respiration > proton-hydrogen cycling in fermentation	1079	hybF	hydrogenase nickel incorporation protein HypA	7	tandem	+	1.71408	0.0091625	O	0.574579	0.580711	+	2.44538	0.00159298	+	2.03767	0.016699
400	Dda3937_01814	Energy production and conversion > Anaerobic Respiration > proton-hydrogen cycling in fermentation	1079	hybA	hydrogenase 2 4Fe-4S ferredoxin-type component	7	tandem	O	1.27016	0.412806	O	2.22234	0.228791	O	0.617092		O	1.02702	0.450009
401	Dda3937_01815	Energy production and conversion > Anaerobic Respiration > proton-hydrogen cycling in fermentation	1079	hybB	predicted hydrogenase 2 cytochrome b type component	7	tandem	O	0.843045	0.551015	O	-0.416203	0.741977	O	0.121033	0.968692	O	0.343664	0.776679
402	Dda3937_01816	Energy production and conversion > Anaerobic Respiration > proton-hydrogen cycling in fermentation	1079	hybC	hydrogenase 2, large subunit	7	tandem	O	0.0997064	0.947387	O	0.454972	0.647571	O	0.725965	0.613971	O	0.63066	0.448379
403	Dda3937_01817	Energy production and conversion > Anaerobic Respiration > proton-hydrogen cycling in fermentation	1079	hybD	predicted maturation element for hydrogenase 2	7	tandem	O	-0.817663	0.568672	O	0.567597	0.634827	O	0.489805		O	0.817501	0.548148
404	Dda3937_01818	Energy production and conversion > Anaerobic Respiration > proton-hydrogen cycling in fermentation	1079	hybE	hydrogenase 2-specific chaperone	7	tandem	+	1.94005	0.000164495	O	0.590989	0.437944	+	1.99145	0.00299023	O	0.793582	0.248694
405	Dda3937_01813	Energy production and conversion > Anaerobic Respiration > proton-hydrogen cycling in fermentation	1079	hybO	hydrogenase 2, small subunit	7	tandem	+	1.6015	0.00124214	O	0.652011	0.314951	+	2.68619	2.84817e-07	+	2.47091	1.35118e-07
406	Dda3937_01820	Energy production and conversion > Anaerobic Respiration > proton-hydrogen cycling in fermentation	1080	hypB	hydrogenase nickel incorporation protein HypB	7	tandem	O	0.37267	0.728221	O	0.605425	0.447442	O	0.966201	0.333173	O	1.22587	0.132678
407	Dda3937_01822	Energy production and conversion > Anaerobic Respiration > proton-hydrogen cycling in fermentation	1080	hypD	hydrogenase expression/formation protein HypD	7	tandem	O	0.895481	0.485041	O	-0.209023	0.873594	O	-0.504352	0.818185	O	0.491373	0.701572
408	Dda3937_01821	Energy production and conversion > Anaerobic Respiration > proton-hydrogen cycling in fermentation	1080	hybG	hydrogenase expression/formation protein HypC	7	tandem	O	1.84955	0.987	O	0.204734	0.999	O	0.889558		O	2.11612
409	Dda3937_01823	Energy production and conversion > Anaerobic Respiration > proton-hydrogen cycling in fermentation	1080	hypE	hydrogenase expression/formation protein HypE	7	tandem	O	0.281033	0.703079	O	0.0422854	0.950983	O	0.261252	0.85375	O	0.858828	0.169381
410	Dda3937_01825	Energy production and conversion > Anaerobic Respiration > proton-hydrogen cycling in fermentation	1082	hypF	[NiFe] hydrogenase metallocenter assembly protein HypF	7	tandem	O	0.0728388	0.935896	O	0.238435	0.688086	O	-0.468063	0.625119	O	-0.176288	0.779553
411	Dda3937_03557	Energy production and conversion > Anaerobic Respiration > proton-hydrogen cycling in fermentation	2150	yceJ	Cytochrome b561	7	tandem	+	1.06695	0.00975693	O	0.068377	0.921641	+	1.58771	0.00259035	O	0.0699131	0.922251
412	Dda3937_00226	Energy production and conversion > Anaerobic Respiration > proton-hydrogen cycling in fermentation	168		Thiosulfate reductase cytochrome B subunit (membrane anchoring protein)	1	tandem	+	1.43672	0.00837169	O	1.02147	0.0519956	O	0.377877	0.77289	O	0.878253	0.183432
413	Dda3937_00225	Energy production and conversion > Anaerobic Respiration > proton-hydrogen cycling in fermentation	168		Oxidoreductase, molybdopterin-binding	1	convergent	O	0.398355	0.649544	O	0.404798	0.572725	O	0.540301	0.680784	O	0.613577	0.40161
414	Dda3937_04056	Energy production and conversion > Anaerobic Respiration > Alcohol utilisation	2836	adhE	fused acetaldehyde-CoA dehydrogenase and iron-dependent alcohol dehydrogenase and pyruvate-formate lyase deactivase	6	convergent	O	0.438298	0.49312	+	0.907362	0.0352023	+	1.83129	0.000340351	+	2.49713	6.33066e-12
415	Dda3937_00069	Energy production and conversion > Anaerobic Respiration > Alcohol utilisation	53	adhC	Alcohol dehydrogenase class III; Glutathione-dependent formaldehyde dehydrogenase	6	tandem	O	0.0827973	0.908551	O	0.148119	0.771802	O	-0.0416822	0.9734	O	-0.376261	0.337771
416	Dda3937_02629	Energy production and conversion > Anaerobic Respiration > Alcohol utilisation	1545		Alcohol dehydrogenase	9	divergent	O	1.25797	0.097252	+	1.60098	0.0312921	O	2.70769	0.142389	+	4.48595	0.0133872
417	Dda3937_01189	Energy production and conversion > Anaerobic Respiration > Alcohol utilisation	733		Alcohol dehydrogenase	3	tandem	O	0.741496	0.629643	O	0.0759498	0.964985	O	1.48852		O	1.15154	0.432192
418	Dda3937_01587	Energy production and conversion > Anaerobic Respiration > Alcohol utilisation	958	yahK	Alcohol dehydrogenase	1	tandem	O	0.363582	0.572912	O	0.796152	0.0555454	O	0.678525	0.342205	O	0.722541	0.0866464
419	Dda3937_03796	Energy production and conversion > Anaerobic Respiration > Alcohol utilisation	2319	yiaY	Predicted iron-containing alcohol dehydrogenase	6	divergent	O	1.08408	0.105888	+	1.26092	0.0304422	O	0.824214	0.446271	O	0.608121	0.363946
420	Dda3937_00660	Energy production and conversion > Anaerobic Respiration > Alcohol utilisation	442	acuI	AcuI(YdhH) is proposed to have a role in endogenous and/or exogenous acrylate detoxification Putative acryloyl-CoA reductase	1	divergent	O	0.576008	0.206063	O	0.412644	0.370992	O	0.764406	0.169548	O	-0.236278	0.612427
421	Dda3937_03144	Energy production and conversion > Anaerobic Respiration > convert pyruvate to lactate	1860	ldhA	fermentative D-lactate dehydrogenase, NAD-dependent	6	convergent	O	-0.276734	0.652983	O	-0.0539317	0.931669	O	-0.223615	0.813968	O	-0.0395226	0.951844
422	Dda3937_00779	Energy production and conversion > Anaerobic Respiration > convert pyruvate to lactate	501	ykgG_2	Predicted L-lactate dehydrogenase, hypothetical protein subunit YkgG	5	convergent	O	-0.369773	0.624832	O	-0.434331	0.436194	O	-0.619578	0.454064	-	-1.68978	5.50892e-05
423	Dda3937_00778	Energy production and conversion > Anaerobic Respiration > convert pyruvate to lactate	501	ykgF_2	Predicted L-lactate dehydrogenase, Iron-sulfur cluster-binding subunit YkgF	5	tandem	O	-0.0916968	0.927878	O	0.228002	0.746557	-	-1.30329	0.029322	O	0.0386254	0.962004
424	Dda3937_00777	Energy production and conversion > Anaerobic Respiration > convert pyruvate to lactate	501	ykgE_2	Predicted L-lactate dehydrogenase, Fe-S oxidoreductase subunit YkgE	5	tandem	O	-0.419212	0.514742	O	-0.00328267	0.995704	O	-0.971585	0.070527	O	-0.427581	0.404112
425	Dda3937_00125	Energy production and conversion > Anaerobic Respiration > convert pyruvate to lactate	97	glcA	Glycolate permease; also recognizes lactate	6	tandem	O	0.538609	0.601379	+	1.30358	0.0405199	O	0.1607	0.939813	O	0.653419	0.373769
426	Dda3937_00126	Energy production and conversion > Anaerobic Respiration > convert pyruvate to lactate	98	ykgE_1	Predicted L-lactate dehydrogenase, Fe-S oxidoreductase subunit YkgE	6	tandem	+	1.54367	0.000445305	+	1.37951	0.00103985	O	0.461544	0.672743	+	1.23413	0.00712334
427	Dda3937_00127	Energy production and conversion > Anaerobic Respiration > convert pyruvate to lactate	98	ykgG-1	Predicted L-lactate dehydrogenase, hypothetical protein subunit YkgG	6	convergent	O	0.719652	0.109751	O	0.13801	0.815735	O	0.259659	0.798055	O	-0.20357	0.712235
428	Dda3937_04340	Energy production and conversion > Anaerobic Respiration > convert pyruvate to lactate	98	ykgF_1	Predicted L-lactate dehydrogenase, Iron-sulfur cluster-binding subunit YkgF	6	tandem	O	1.20476	0.0627886	+	1.24288	0.0334075	O	0.50234	0.731027	O	0.0838637	0.931632
429	Dda3937_02310	Energy production and conversion > Anaerobic Respiration > convert pyruvate to butanediol	1367	budB	Acetolactate synthase, catabolic	3	convergent	O	-0.147856	0.938651	-	-1.83825	0.0369906	O	-0.0612172	0.984441	-	-2.39383	0.00353843
430	Dda3937_02311	Energy production and conversion > Anaerobic Respiration > convert pyruvate to butanediol	1367	budA	Alpha-acetolactate decarboxylase	3	divergent	O	-1.88791	0.138489	-	-3.28794	0.00102531	O	-1.67972	0.381298	-	-2.88618	0.00437962
431	Dda3937_03162	Energy production and conversion > Anaerobic Respiration > convert pyruvate to butanediol	1874	budC	2,3-butanediol dehydrogenase, S-alcohol forming, (R)-acetoin-specific / Acetoin (diacetyl) reductase	8	divergent	+	1.50485	0.00301269	O	0.131317	0.868023	O	1.39753	0.0505845	O	0.230364	0.745033
432	Dda3937_02312	Energy production and conversion > Anaerobic Respiration > convert pyruvate to butanediol	1368	budR	LysR family transcriptional regulator STM3121	3	divergent	O	-0.890196	0.0843971	-	-2.2227	1.87465e-08	O	-0.67821	0.454064	-	-1.59174	0.000310665
433	Dda3937_00932	Energy production and conversion > Anaerobic Respiration > other fermentation	582	frsA	fermentation/respiration switch protein, PTS Enzyme IIAGlc-binding protein, binds unphosphorylated form	8	tandem	O	0.3608	0.399329	O	0.253039	0.528074	O	-0.0531121	0.961519	O	0.126904	0.768856
434	Dda3937_00709	Nitrogen metabolism and transport > L glutamate biosynthesis	465	gltB	glutamate synthase, large subunit	2	divergent	O	-1.23863	0.195746	-	-2.2924	0.00152146	O	-0.400224	0.850491	O	-0.60067	0.525417
435	Dda3937_00708	Nitrogen metabolism and transport > L glutamate biosynthesis	465	gltD	glutamate synthase, 4Fe-4S protein, small subunit	2	convergent	O	-1.23609	0.198703	-	-2.38054	0.000947891	O	-0.355939	0.872495	O	-1.02196	0.229543
436	Dda3937_01118	Nitrogen metabolism and transport > L-glutamine biosynthesis	692	glnA	glutamine synthetase	11	divergent	O	-0.157259	0.816611	O	0.560656	0.145952	+	1.19928	0.00830564	+	1.23495	0.000108128
437	Dda3937_03375	Nitrogen metabolism and transport > L-glutamine biosynthesis	2014	glnB	regulatory protein P-II for glutamine synthetase	8	convergent	O	-0.212537	0.780375	O	-0.757606	0.0794503	O	-0.496631	0.548557	O	-0.629718	0.155011
438	Dda3937_00177	Nitrogen metabolism and transport > L-glutamine biosynthesis	134	glnE	glutamine synthetase adenylyltransferase, modifies glutamine synthase; catalyzes adenylation and deadenylation	9	tandem	O	0.108404	0.780375	O	0.277335	0.257152	O	-0.374059	0.291241	O	-0.347016	0.116336
439	Dda3937_00877	Nitrogen metabolism and transport > L-glutamine biosynthesis	550	glnD	uridylyltransferase/uridylyl-removing enzyme	4	tandem	O	0.142818	0.732788	O	0.463188	0.0573525	O	-0.140365	0.818237	O	-0.0749468	0.834831
440	Dda3937_01117	Nitrogen metabolism and transport > L-glutamine biosynthesis	691	glnL	sensory histidine kinase in two-component regulatory system with GlnG	11	tandem	O	0.150624	0.810742	O	0.556186	0.115926	+	0.969826	0.0286368	+	1.14622	0.000121554
441	Dda3937_01116	Nitrogen metabolism and transport > L-glutamine biosynthesis	691	glnG	Nitrogen regulation protein NR(I)	11	convergent	O	0.226669	0.723515	+	0.855169	0.0173847	O	0.6964	0.236614	+	0.863389	0.0138721
442	Dda3937_03309	Nitrogen metabolism and transport > L-glutamine biosynthesis	1961	glnK	nitrogen assimilation regulatory protein for GlnL, GlnE, and AmtB	4	tandem	+	2.46625	2.21407e-07	+	1.78733	0.000196897	+	2.326	0.00251053	+	2.85118	4.3437e-08
443	Dda3937_03308	Nitrogen metabolism and transport > L-glutamine biosynthesis	1961	amtB	ammonium transporter	4	convergent	+	2.443	1.56718e-15	+	3.16008	1.62382e-26	+	3.02055	5.97956e-15	+	3.09587	4.64702e-25
444	Dda3937_02885	Nitrogen metabolism and transport > Glutamine transport	1703	glnH	glutamine transporter subunit; periplasmic binding component of ABC superfamily	5	convergent	O	-0.948937	0.101341	O	-0.354892	0.607814	O	-0.74366	0.423931	O	0.0290515	0.972732
445	Dda3937_02886	Nitrogen metabolism and transport > Glutamine transport	1704	glnP	glutamine transporter subunit; membrane component of ABC superfamily	5	divergent	-	-0.984801	0.00624309	O	-0.647749	0.0890192	O	-0.505381	0.493031	O	0.519036	0.229543
446	Dda3937_02887	Nitrogen metabolism and transport > Glutamine transport	1704	glnQ	glutamine transporter subunit; ATP-binding component of ABC superfamily	5	tandem	-	-1.06787	0.0250047	-	-1.02994	0.0225908	O	-0.545576	0.557051	O	0.175866	0.795538
447	Dda3937_01843	Nitrogen metabolism and transport > nitrate and nitrite assimilation	1091	nasR	nitrate responsive transcription antiterminator	7	tandem	O	0.219578	0.518742	O	0.165247	0.604151	O	-0.404849	0.261685	O	-0.310752	0.203008
448	Dda3937_01849	Nitrogen metabolism and transport > nitrate and nitrite assimilation	1093	nasA	Assimilatory nitrate reductase large subunit (EC:1,7,99,4)	7	tandem	O	1.53617	0.0758145	+	1.82329	0.0167555	O	0.89964	0.582447	+	2.08502	0.00553069
449	Dda3937_01845	Nitrogen metabolism and transport > nitrate and nitrite assimilation	1093	nasF	Nitrate ABC transporter, nitrate-binding protein	7	tandem	+	1.88211	0.00917033	+	3.35565	7.69734e-07	O	1.22058	0.302056	+	2.63613	0.000128579
450	Dda3937_01846	Nitrogen metabolism and transport > nitrate and nitrite assimilation	1093	nasE	Nitrate ABC transporter, permease protein	7	tandem	O	1.60674	0.217551	+	3.11298	0.00304511	O	1.34944	0.505405	+	3.30268	0.00553069
451	Dda3937_01847	Nitrogen metabolism and transport > nitrate and nitrite assimilation	1093	nasD	Nitrate ABC transporter, ATP-binding protein	7	tandem	O	2.28407	0.0671789	+	3.38525	0.00255452	O	-0.179712	0.961134	+	3.63146	0.00763114
452	Dda3937_01848	Nitrogen metabolism and transport > nitrate and nitrite assimilation	1093	nirB	Nitrite reductase [NAD(P)H] large subunit	7	tandem	O	1.11728	0.178105	+	1.87842	0.00372032	O	1.0315	0.418454	+	2.56552	4.9149e-05
453	Dda3937_01850	Nitrogen metabolism and transport > nitrate and nitrite assimilation	1093	nirE	Uroporphyrinogen-III methyltransferase	7	convergent	O	0.446072	0.716406	O	1.0111	0.202976	O	0.313079	0.887946	+	2.0086	0.00699858
454	Dda3937_00680	Nitrogen metabolism and transport > nitrate and nitrite assimilation	455	ptsN	sugar-specific enzyme IIA component of PTS	2	tandem	O	-0.329494	0.0758145	O	0.0652794	0.796748	O	-0.198433	0.549215	O	-0.284141	0.106052
455	Dda3937_00678	Nitrogen metabolism and transport > nitrate and nitrite assimilation	454	ptsO	phosphohistidinoprotein-hexose phosphotransferase component of N-regulated PTS system (Npr)	2	tandem	O	-0.255422	0.769761	O	-0.339625	0.606488	O	-0.441375	0.683341	O	-0.757466	0.141856
456	Dda3937_00849	Nitrogen metabolism and transport > nitrate and nitrite assimilation	2024	ptsP	PTS system nitrogen assimilation enzyme I component/putative sensory transducer	4	tandem	O	0.188888	0.504888	+	0.442467	0.0168747	O	-0.0772474	0.888679	O	-0.175975	0.429156
457	Dda3937_03788	Nitrogen metabolism and transport > nitrate and nitrite assimilation	2314	narK	nitrate/nitrite transporter	6	tandem	O	0.420151	0.453562	O	0.542465	0.218278	O	0.649703	0.378004	O	0.754776	0.0786987
458	Dda3937_00768	Nitrogen metabolism and transport > nitrate and nitrite assimilation	496		ABC transporter nitrate permease	5	tandem	O	-0.028351	0.98325	O	0.350147	0.648863	O	-0.625323	0.590729	O	-0.12684	0.871754
459	Dda3937_03791	Nitrogen metabolism and transport > nitrate	2317	narG	nitrate reductase 1, alpha subunit	6	tandem	O	0.253259	0.794944	O	0.313821	0.69041	O	0.487036	0.679573	O	0.442722	0.518201
460	Dda3937_03792	Nitrogen metabolism and transport > nitrate	2317	narH	nitrate reductase 1, beta (Fe-S) subunit	6	tandem	O	0.0103557	0.995893	O	0.284665	0.771831	O	-0.175471	0.937451	O	0.272744	0.784257
461	Dda3937_03794	Nitrogen metabolism and transport > nitrate	2317	narI	nitrate reductase 1, gamma (cytochrome b(NR)) subunit	6	convergent	O	0.0281541	0.975052	O	-0.0517932	0.931822	O	-0.0288083	0.984441	O	-0.318035	0.52266
462	Dda3937_03793	Nitrogen metabolism and transport > nitrate	2317	narJ	molybdenum-cofactor-assembly chaperone subunit (delta subunit) of nitrate reductase 1	6	tandem	O	0.324643	0.824519	O	-0.496402	0.647984	O	0.802641	0.660869	O	0.427204	0.722285
463	Dda3937_04073	Nitrogen metabolism and transport > other nitrogen metabolism	2498	can	carbonic anhydrase	8	divergent	O	-0.161943	0.703079	O	-0.0744267	0.848335	O	0.251584	0.638182	O	0.231761	0.425289
464	Dda3937_03590	Nitrogen metabolism and transport > other nitrogen metabolism	2176	cynS	Cyanate hydratase	5	convergent	O	-0.144754	0.880169	O	-0.824116	0.0900853	O	0.502672	0.630385	O	0.41031	0.500783
465	Dda3937_03591	Nitrogen metabolism and transport > other nitrogen metabolism	2176		Carbonic anhydrase	5	divergent	O	0.652279	0.987	O	0.854124	0.999	O	-0.0962832		O	-2.42191
466	Dda3937_02457	Nitrogen metabolism and transport > other nitrogen metabolism	1452	cynX	Cyanate transport protein cynX	5	tandem	O	-0.315075	0.634868	-	-1.24793	0.000898721	O	-0.684451	0.360145	-	-1.58607	3.53403e-05
467	Dda3937_04568	Nitrogen metabolism and transport > other nitrogen metabolism	2829		Nitrilase/cyanide hydratase and apolipoprotein N-acyltransferase	6	convergent	O	0.624471	0.49363	O	0.358252	0.681747	O	0.0159034	0.993518	O	0.355574	0.7213
468	Dda3937_01446	Nitrogen metabolism and transport > other nitrogen metabolism	890	nrfD	Nitrite reductase, formate-dependent, anaerobic respiration	3	tandem	O	0.529057	0.676505	O	0.651222	0.50671	O	3.22786	0.0731463	+	2.47359	0.0084207
469	Dda3937_01447	Nitrogen metabolism and transport > other nitrogen metabolism	890	nrfC	formate-dependent nitrite reductase, Fe-S protein, anaerobi respiration	3	tandem	O	0.152592	0.944037	O	0.357416	0.826634	O	4.51808		O	2.13558
470	Dda3937_02153	Nitrogen metabolism and transport > other nitrogen metabolism	1278	nifJ	Pyruvate-flavodoxin oxidoreductase	9	tandem	O	-0.273918	0.860337	O	0.553269	0.592522	O	0.270874		O	1.45879	0.211517
471	Dda3937_02155	Nitrogen metabolism and transport > other nitrogen metabolism	1280	nifH	Nitrogenase iron protein	9	tandem	O	1.77618	0.412074	O	0.827395	0.690229	O	-0.532799		O	1.80472
472	Dda3937_02156	Nitrogen metabolism and transport > other nitrogen metabolism	1280	nifD	Nitrogenase (molybdenum-iron) alpha chain	9	divergent	O	-0.675301	0.557622	O	1.33466	0.096087	O	0.341811	0.884122	O	0.847372	0.39416
473	Dda3937_02157	Nitrogen metabolism and transport > other nitrogen metabolism	1281	nifK	Nitrogenase (molybdenum-iron) beta chain	9	tandem	O	0.402213	0.728799	O	-0.060518	0.958934	O	0.0483997	0.984441	O	1.13308	0.157871
474	Dda3937_02174	Nitrogen metabolism and transport > other nitrogen metabolism	1288	nifW	Nitrogenase-stabilizing/protective protein nifW	9	tandem	O	2.11611	0.987	O	1.20599	0.999	O	-0.0960911		O	-0.331476
475	Dda3937_02158	Nitrogen metabolism and transport > other nitrogen metabolism	1282	nifT	Protein nifT	9	tandem	O	-0.105619	0.973048	O	-0.792192	0.674631	O	-2.09365		O	-1.91498
476	Dda3937_02159	Nitrogen metabolism and transport > other nitrogen metabolism	1282	nifY	Nitrogenase molybdenum-cofactor synthesis protein NifX	9	tandem	O	0.991913	0.604476	O	1.96056	0.169089	O	0.0572414		O	-0.306842
477	Dda3937_02167	Nitrogen metabolism and transport > other nitrogen metabolism	1285		hypothetical protein	9	tandem	O	0.163457	0.887548	O	0.875835	0.195248	+	2.14966	0.0177195	O	-0.323106	0.735636
478	Dda3937_02164	Nitrogen metabolism and transport > other nitrogen metabolism	1285	nifE	Nitrogenase molybdenum-cofactor synthesis protein NifE	9	divergent	O	0.741985	0.47795	O	0.484012	0.633718	O	1.29055	0.454064	O	0.856047	0.458314
479	Dda3937_02165	Nitrogen metabolism and transport > other nitrogen metabolism	1285	nifN	Nitrogenase molybdenum-cofactor synthesis protein NifN	9	tandem	O	0.600248	0.533458	O	1.04818	0.135709	O	0.0743688	0.974342	O	-0.0723972	0.949505
480	Dda3937_02166	Nitrogen metabolism and transport > other nitrogen metabolism	1285	nifX	Nitrogenase molybdenum-cofactor synthesis protein NifX	9	tandem	O	0.846446	0.676505	O	0.10635	0.959998	O	-0.417922		O	-0.32366	0.865392
481	Dda3937_02171	Nitrogen metabolism and transport > other nitrogen metabolism	1288	nifU	Iron-sulfur cluster assembly scaffold protein NifU	9	divergent	O	0.440375	0.820883	O	0.797984	0.499232	O	0.291117		O	0.0254572	0.992282
482	Dda3937_02173	Nitrogen metabolism and transport > other nitrogen metabolism	1288	nifV	Homocitrate synthase	9	tandem	O	-0.328827	0.812198	O	0.951404	0.296826	O	0.0202537	0.99346	O	-0.397787	0.697247
483	Dda3937_02175	Nitrogen metabolism and transport > other nitrogen metabolism	1288	nifZ	Nitrogenase MoFe maturation NifZ protein	9	tandem	O	0.711198	0.987	O	1.42624	0.999	O	-4.12372		O	3.69167
484	Dda3937_02176	Nitrogen metabolism and transport > other nitrogen metabolism	1288	nifM	Peptidyl-prolyl cis-trans isomerase ppiD	9	convergent	O	-0.245197	0.863141	O	0.469663	0.662749	O	-0.307391	0.913934	O	-0.261434	0.836755
485	Dda3937_02181	Nitrogen metabolism and transport > other nitrogen metabolism	1292	nifB	FeMo cofactor biosynthesis protein NifB	9	tandem	O	0.287828	0.799797	O	0.702439	0.410436	O	1.12475	0.3133	+	1.40338	0.0458023
486	Dda3937_02182	Nitrogen metabolism and transport > other nitrogen metabolism	1292	nifQ	NifQ protein	9	tandem	O	-0.0695982	0.982645	O	0.956733	0.528074	O	4.6638		O	1.6623
487	Dda3937_02172	Nitrogen metabolism and transport > other nitrogen metabolism	1288	nifS	Cysteine desulfurase	9	tandem	O	0.0389932	0.983725	O	-0.041017	0.97683	O	-0.0860283		O	0.821275	0.456122
488	Dda3937_02178	Nitrogen metabolism and transport > other nitrogen metabolism	1290	nifF	Flavodoxin	9	divergent	O	0.176929	0.929474	O	0.11931	0.933766	O	1.02504	0.613053	O	-0.145173	0.917723
489	Dda3937_02179	Nitrogen metabolism and transport > other nitrogen metabolism	1291	nifL	Nitrogen fixation regulatory protein	9	divergent	O	0.0606058	0.973553	O	1.04621	0.178362	O	0.482656	0.780441	+	1.58684	0.0234755
490	Dda3937_02180	Nitrogen metabolism and transport > other nitrogen metabolism	1291	nifA	Mo/Fe-nitrogenase-specific transcriptional regulator NifA	9	tandem	O	0.77252	0.506036	O	0.983661	0.243993	O	-0.0591334	0.984441	+	2.06126	0.00453136
491	Dda3937_02916	Nitrogen metabolism and transport > Opine degradation	1723	accR	Transcriptional repressor of the fructose operon, DeoR family	5	tandem	O	1.6551	0.339575	O	-1.20018	0.361362	O	0.216961		O	-0.371976
492	Dda3937_02913	Nitrogen metabolism and transport > Opine degradation	1723		ABC transporter ATP-binding protein	5	tandem	O	0.30816	0.81998	O	1.04967	0.223315	O	0.483312	0.82962	O	0.254327	0.83564
493	Dda3937_02914	Nitrogen metabolism and transport > Opine degradation	1723		Opine transport ATP-binding protein	5	tandem	O	0.291185	0.730423	O	0.216017	0.766504	O	1.28708	0.128289	O	0.245642	0.737771
494	Dda3937_02910	Nitrogen metabolism and transport > Opine degradation	1723		Glycerophosphoryl diester phosphodiesterase	5	tandem	O	0.628119	0.391441	O	0.507939	0.437513	O	0.466633	0.733309	O	0.391654	0.60402
495	Dda3937_02911	Nitrogen metabolism and transport > Opine degradation	1723		opine transport system permease protein	5	tandem	O	0.277019	0.821221	O	0.663253	0.412777	O	-0.182777	0.944956	O	0.997303	0.3855
496	Dda3937_02912	Nitrogen metabolism and transport > Opine degradation	1723		ABC transporter, permease protein	5	tandem	O	0.818197	0.546757	O	-0.427742	0.727911	O	-0.102499	0.975659	O	-0.0220821	0.992282
497	Dda3937_02915	Nitrogen metabolism and transport > Opine degradation	1723		Opine ABC transporter, periplasmic oligopeptide-binding protein	5	tandem	O	-0.407538	0.710391	O	1.03353	0.133512	O	0.648851	0.704936	O	0.164341	0.87976
498	Dda3937_01668	Nitrogen metabolism and transport > Opine degradation	1002		octopine/nopaline transport system ATP-binding protein	8	tandem	O	0.718484	0.490437	O	0.086381	0.938196	O	0.998283	0.625119	O	-0.335477	0.751962
499	Dda3937_01669	Nitrogen metabolism and transport > Opine degradation	1002		octopine/nopaline transport system permease protein	8	tandem	O	0.626573	0.575971	+	1.48653	0.0382024	O	1.12812	0.612823	O	0.574215	0.540605
500	Dda3937_01670	Nitrogen metabolism and transport > Opine degradation	1002		octopine/nopaline transport system permease protein	8	tandem	O	0.12726	0.9251	O	0.103537	0.916366	O	0.285998	0.901301	O	0.692656	0.430371
501	Dda3937_01671	Nitrogen metabolism and transport > Opine degradation	1002		octopine/nopaline transport system substrate-binding protein	8	tandem	O	0.872526	0.559401	O	1.37155	0.204571	O	0.495594	0.87254	+	2.68519	0.0366633
502	Dda3937_03026	Nitrogen metabolism and transport > Opine degradation	1787		Sarcosine oxidase beta subunit	5	divergent	O	0.0535176	0.950103	O	0.190527	0.738405	O	-0.288444	0.77188	O	0.0704489	0.917525
503	Dda3937_02652	Nitrogen metabolism and transport > ureide catabolic	2744	hiuH	Hydroxyisourate hydrolase;HiuH(YedX) hydrolyzes 5-hydroxyisourate producing both allantoin and the intermediate 2-oxo-4-hydroxy-4-carboxy-5-ureidoimidazoline (OHCU) which will spontaneously decay into a racemic mixture of R- and S-allantoin	2	convergent	O	0.783942	0.678058	O	1.95572	0.132721	O	1.26512	0.602664	+	4.46715	0.000661557
504	Dda3937_02651	Nitrogen metabolism and transport > ureide catabolic	2744		Uricase	2	tandem	O	1.05817	0.427673	O	1.06584	0.398419	O	0.485224	0.844285	+	3.27496	0.00606049
505	Dda3937_00903	Nitrogen metabolism and transport > ureide catabolic	566		Allophanate hydrolase	8	tandem	O	0.614699	0.591248	O	1.28565	0.0970725	O	1.21607	0.490103	+	2.11036	0.0232083
506	Dda3937_00906	Nitrogen metabolism and transport > ureide catabolic	568		Hydantoin racemase	8	tandem	O	0.0208249	0.98325	O	0.0903364	0.866608	O	-0.304182	0.773363	O	-0.289143	0.531523
507	Dda3937_00907	Nitrogen metabolism and transport > ureide catabolic	568		Predicted xylanase/chitin deacetylase	8	convergent	O	-0.165515	0.743202	O	0.0338204	0.93952	O	-0.456634	0.454767	O	-0.48838	0.109123
508	Dda3937_00916	Nitrogen metabolism and transport > ureide catabolic	571		Glutamine transport ATP-binding protein glnQ (TC 3,A,1,3,2)	8	tandem	O	0.838299	0.236334	O	0.821302	0.269368	O	2.45074	0.075264	+	1.87821	0.00171357
509	Dda3937_00918	Nitrogen metabolism and transport > ureide catabolic	571	allC	N-carbamoyl-L-amino acid hydrolase, allantoate deiminase	8	convergent	O	0.504969	0.346682	O	0.016858	0.978789	O	0.122333	0.929561	+	0.863233	0.0436824
510	Dda3937_00917	Nitrogen metabolism and transport > ureide catabolic	571	pucG	Serine--pyruvate aminotransferase / L-alanine:glyoxylate aminotransferase	8	tandem	+	0.9437	0.0381677	O	0.385995	0.479081	O	0.352823	0.748177	+	1.76059	7.37425e-06
511	Dda3937_00914	Nitrogen metabolism and transport > ureide catabolic	571		Amino acid ABC transporter, permease protein, 3-TM region, His/Glu/Gln/Arg/opine	8	tandem	O	1.62052	0.125298	+	2.59092	0.00543411	O	0.875194	0.612984	+	2.66416	0.00209721
512	Dda3937_00915	Nitrogen metabolism and transport > ureide catabolic	571		Putative amino acid ABC transporter, permease protein	8	tandem	O	0.647364	0.616978	O	0.410938	0.740425	O	-0.0838116	0.979008	+	1.86452	0.0343634
513	Dda3937_00913	Nitrogen metabolism and transport > ureide catabolic	571		Putative amino acid ABC transporter, periplasmic protein	8	tandem	+	1.53863	0.0128078	+	1.3593	0.0130974	O	1.32126	0.157361	+	1.98487	0.000128579
514	Dda3937_00651	Nitrogen metabolism and transport > ureide catabolic	438		Allophanate hydrolase subunit 2	5	tandem	O	0.016295	0.983725	O	0.328603	0.520134	O	-0.441194	0.638182	O	0.45447	0.348308
515	Dda3937_00652	Nitrogen metabolism and transport > ureide catabolic	438		Allophanate hydrolase subunit 1	5	tandem	O	0.555801	0.536712	O	0.565382	0.42543	O	0.279782	0.888679	O	0.100174	0.922251
516	Dda3937_02462	Nitrogen metabolism and transport > ureide catabolic	1454		Allophanate hydrolase subunit 1 family	5	tandem	O	1.3616	0.0852863	+	2.48245	7.63764e-05	O	-0.273994	0.912868	O	1.3053	0.104612
517	Dda3937_02463	Nitrogen metabolism and transport > ureide catabolic	1454		Allophanate hydrolase subunit 2	5	tandem	O	0.765973	0.278724	+	1.95239	5.33033e-05	O	0.486139	0.76944	+	1.46598	0.0137189
518	Dda3937_01544	Nitrogen metabolism and transport > ureide catabolic	930	ybgJ	Predicted allophanate hydrolase, subunit 1	5	tandem	O	0.531178	0.272496	+	0.753427	0.0451793	O	-0.494022	0.484646	O	0.275255	0.542334
519	Dda3937_01543	Nitrogen metabolism and transport > ureide catabolic	930	ybgK	Predicted allophanate hydrolase, subunit 2, YbgIJK-Nei might be a protein complex	5	tandem	O	0.382512	0.40191	+	0.721664	0.0243999	O	-0.482661	0.41229	O	0.00479448	0.994612
520	Dda3937_01002	Nitrogen metabolism and transport > Urea carboxylase-related ABC transporter	625		Urea carboxylase	11	convergent	O	0.382559	0.732553	O	0.141384	0.899954	O	0.749091	0.630385	O	0.032033	0.981011
521	Dda3937_00997	Nitrogen metabolism and transport > Urea carboxylase-related ABC transporter	624		Urea carboxylase-related ABC transporter, periplasmic substrate-binding protein	11	divergent	O	0.309232	0.75357	O	0.803937	0.228048	+	2.07125	0.0281766	+	2.83025	1.29133e-05
522	Dda3937_01000	Nitrogen metabolism and transport > Urea carboxylase-related ABC transporter	624		Urea carboxylase-related aminomethyltransferase	11	tandem	O	0.675574	0.621771	O	0.800694	0.448163	O	-0.640966		O	0.436539	0.736226
523	Dda3937_01001	Nitrogen metabolism and transport > Urea carboxylase-related ABC transporter	624		Urea carboxylase-related aminomethyltransferase	11	tandem	O	0.564294	0.683526	O	0.932841	0.407315	O	0.6172		O	1.18843	0.209358
524	Dda3937_00998	Nitrogen metabolism and transport > Urea carboxylase-related ABC transporter	624		Urea carboxylase-related ABC transporter, permease protein	11	tandem	O	1.11156	0.474497	O	1.0135	0.504427	O	0.708529		O	2.65007
525	Dda3937_00999	Nitrogen metabolism and transport > Urea carboxylase-related ABC transporter	624		Urea carboxylase-related ABC transporter, ATPase protein	11	tandem	O	0.100481	0.96444	O	1.46511	0.176828	O	2.70437		O	1.04235	0.467363
526	Dda3937_00648	Nitrogen metabolism and transport > other nitrogen metabolism?	436	nac	Nitrogen assimilation control protein	5	divergent	O	0.83176	0.355592	O	1.05616	0.140298	O	0.236715	0.911292	+	1.31963	0.0483932
527	Dda3937_03963	Nitrogen metabolism and transport > other nitrogen metabolism?	2420	pseudo-nac	Nitrogen assimilation control protein	7	tandem	+	1.8881	0.00573579	+	3.18562	7.68208e-08	O	1.64671	0.0984774	+	2.23287	0.000320705
528	Dda3937_00156	Nitrogen metabolism and transport > other nitrogen metabolism?	117	asnC	DNA-binding transcriptional dual regulator	11	tandem	O	-0.490796	0.422147	O	-0.198722	0.763759	O	-0.400084	0.665538	O	-0.261557	0.633807
529	Dda3937_00857	Amino acid metabolism and transport > Amino acid biosynthesis > L-arginine biosynthesis	536	argA	N-acetylglutamate synthase	4	tandem	O	-0.309599	0.84328	O	-0.315153	0.793765	O	0.146621	0.95964	O	0.271719	0.813057
530	Dda3937_02060	Amino acid metabolism and transport > Amino acid biosynthesis > L-arginine biosynthesis	1220	argB	acetylglutamate kinase	10	tandem	O	-0.000169439	0.99992	O	-0.264485	0.801648	O	0.41631	0.812906	O	0.565852	0.496345
531	Dda3937_02059	Amino acid metabolism and transport > Amino acid biosynthesis > L-arginine biosynthesis	1220	argC	N-acetyl-gamma-glutamylphosphate reductase	10	divergent	O	-0.267321	0.823246	O	-0.358464	0.683046	O	0.216205	0.911292	O	0.828795	0.217088
532	Dda3937_00547	Amino acid metabolism and transport > Amino acid biosynthesis > L-arginine biosynthesis	379	argD	Ornithine aminotransferase; Acetylornithine aminotransferase; N-succinyl-L,L-diaminopimelate aminotransferase	9	convergent	O	-0.51962	0.724889	O	-1.21312	0.199046	O	-0.0681572	0.983506	O	-0.748714	0.454965
533	Dda3937_02058	Amino acid metabolism and transport > Amino acid biosynthesis > L-arginine biosynthesis	1219	argE	acetylornithine deacetylase	10	divergent	O	-0.219834	0.764647	O	-0.18206	0.765186	O	0.621567	0.39483	O	0.639584	0.133712
534	Dda3937_01287	Amino acid metabolism and transport > Amino acid biosynthesis > L-arginine biosynthesis	793	argI	Ornithine carbamoyltransferase	2	tandem	O	-0.280063	0.892137	O	-0.795602	0.521961	O	0.423082	0.876856	O	0.846601	0.454531
535	Dda3937_00977	Amino acid metabolism and transport > Amino acid biosynthesis > L-arginine biosynthesis	606	argG	argininosuccinate synthetase	11	convergent	O	-0.0870883	0.911814	O	-0.334093	0.480064	O	0.616036	0.330703	O	0.627208	0.0987322
536	Dda3937_04707	Amino acid metabolism and transport > Amino acid biosynthesis > L-arginine biosynthesis	2928	argH	Argininosuccinate lyase	10	tandem	O	-0.0449899	0.977074	O	-0.0698759	0.946593	O	0.113144	0.95964	O	0.267665	0.751962
537	Dda3937_03530	Amino acid metabolism and transport > Amino acid biosynthesis > L-arginine biosynthesis	2128	argR	DNA-binding transcriptional regulatory protein	3	tandem	O	-0.721445	0.656836	O	-0.746451	0.561038	O	-0.727783	0.753362	O	0.302031	0.835097
538	Dda3937_00937	Amino acid metabolism and transport > Amino acid biosynthesis > L-proline biosynthesis	584	proA	gamma-glutamylphosphate reductase	8	tandem	O	0.0432574	0.929936	O	0.292804	0.284335	O	-0.556768	0.0999639	O	-0.14493	0.625295
539	Dda3937_00936	Amino acid metabolism and transport > Amino acid biosynthesis > L-proline biosynthesis	584	proB	gamma-glutamate kinase	8	tandem	O	0.0331523	0.949763	O	0.190056	0.547414	O	-0.307687	0.513897	O	0.335608	0.196391
540	Dda3937_02600	Amino acid metabolism and transport > Amino acid biosynthesis > L-proline biosynthesis	1528	proC	Pyrroline-5-carboxylate reductase	9	tandem	O	-0.182482	0.503974	O	0.151777	0.53183	O	-0.345267	0.24851	O	-0.170613	0.446504
541	Dda3937_01905	Amino acid metabolism and transport > Amino acid biosynthesis > conversion of L-ornithine to L-proline	1122		Ornithine cyclodeaminase	4	convergent	O	0.125314	0.938651	O	-0.116754	0.920356	-	-2.84772	0.00111896	O	-0.783382	0.384541
542	Dda3937_01906	Amino acid metabolism and transport > Amino acid biosynthesis > conversion of L-ornithine to L-proline	1122		METAL-ACTIVATED PYRIDOXAL ENZYME	4	divergent	O	-0.518981	0.673196	O	0.399299	0.719095	-	-2.34387	0.0126645	O	-0.577805	0.563529
543	Dda3937_00252	Amino acid metabolism and transport > Amino acid biosynthesis > Valine, leucine and isoleucine biosynthesis	180	ilvA	Threonine dehydratase biosynthetic	10	tandem	O	-0.812876	0.262319	O	-0.121461	0.892522	-	-2.8577	1.19979e-05	-	-1.9882	9.7519e-05
544	Dda3937_01361	Amino acid metabolism and transport > Amino acid biosynthesis > Valine, leucine and isoleucine biosynthesis	835	ilvB	Acetolactate synthase large subunit	9	tandem	O	0.210319	0.863487	+	1.23821	0.0457276	O	-0.830607	0.469923	O	0.368975	0.63819
545	Dda3937_00256	Amino acid metabolism and transport > Amino acid biosynthesis > Valine, leucine and isoleucine biosynthesis	183	ilvC	ketol-acid reductoisomerase, NAD(P)-binding	10	tandem	O	-0.210482	0.791254	O	0.195931	0.757101	O	0.605039	0.44559	O	0.268928	0.621413
546	Dda3937_00251	Amino acid metabolism and transport > Amino acid biosynthesis > Valine, leucine and isoleucine biosynthesis	180	ilvD	dihydroxyacid dehydratase	10	tandem	O	-0.675001	0.426257	O	0.20867	0.820912	-	-2.94086	2.17299e-05	-	-1.67345	0.00269158
547	Dda3937_00250	Amino acid metabolism and transport > Amino acid biosynthesis > Valine, leucine and isoleucine biosynthesis	179	ilvE	branched-chain amino-acid aminotransferase	10	tandem	-	-0.846643	0.0481367	O	-0.000519424	0.999268	-	-2.52392	7.98094e-09	-	-1.77611	2.96945e-07
548	Dda3937_00248	Amino acid metabolism and transport > Amino acid biosynthesis > Valine, leucine and isoleucine biosynthesis	179	ilvG	Acetolactate synthase large subunit	10	tandem	O	-0.747725	0.379252	O	0.269819	0.772242	-	-2.46227	0.00112753	O	-1.06962	0.0937637
549	Dda3937_02451	Amino acid metabolism and transport > Amino acid biosynthesis > Valine, leucine and isoleucine biosynthesis	1448	ilvH	acetolactate synthase III, thiamin-dependent, small subunit	9	tandem	O	-0.272752	0.721413	O	-0.376531	0.508585	O	-0.273438	0.80077	O	-0.68364	0.136548
550	Dda3937_02452	Amino acid metabolism and transport > Amino acid biosynthesis > Valine, leucine and isoleucine biosynthesis	1448	ilvI	Acetolactate synthase large subunit	9	tandem	O	-0.390806	0.33098	O	-0.300475	0.42543	O	-0.301153	0.644539	O	-0.178845	0.645581
551	Dda3937_00249	Amino acid metabolism and transport > Amino acid biosynthesis > Valine, leucine and isoleucine biosynthesis	179	ilvM	acetolactate synthase II, small subunit	10	tandem	O	-0.837052	0.4566	O	0.666052	0.509754	-	-2.54488	0.013011	-	-1.6041	0.039215
552	Dda3937_01362	Amino acid metabolism and transport > Amino acid biosynthesis > Valine, leucine and isoleucine biosynthesis	835	ilvN	Acetolactate synthase small subunit	9	convergent	O	0.185909	0.914896	O	0.61538	0.578559	O	-0.991402	0.542772	O	-0.400441	0.72173
553	Dda3937_00255	Amino acid metabolism and transport > Amino acid biosynthesis > Valine, leucine and isoleucine biosynthesis	182	ilvY	DNA-binding transcriptional dual regulator	10	divergent	O	0.0125043	0.983309	O	-0.212933	0.560932	O	0.134054	0.870889	O	0.102539	0.810842
554	Dda3937_04301	Amino acid metabolism and transport > Amino acid biosynthesis > Valine, leucine and isoleucine biosynthesis	2638	leuA	2-isopropylmalate synthase	9	divergent	O	0.106872	0.957391	O	1.22266	0.225404	O	-1.80527	0.194023	O	-0.64183	0.55673
555	Dda3937_04404	Amino acid metabolism and transport > Amino acid biosynthesis > Valine, leucine and isoleucine biosynthesis	2638	leuB	3-isopropylmalate dehydrogenase	9	tandem	O	0.119471	0.957096	O	0.832732	0.512595	O	-2.19456	0.131569	O	-0.946919	0.404112
556	Dda3937_01352	Amino acid metabolism and transport > Amino acid biosynthesis > Valine, leucine and isoleucine biosynthesis	2638	leuC	3-isopropylmalate isomerase subunit, dehydratase component	9	tandem	O	0.237684	0.913467	O	0.741089	0.585937	O	-2.48475	0.0887545	O	-1.47509	0.171973
557	Dda3937_01353	Amino acid metabolism and transport > Amino acid biosynthesis > Valine, leucine and isoleucine biosynthesis	2638	leuD	3-isopropylmalate isomerase subunit	9	convergent	O	0.156813	0.944037	O	0.624941	0.657988	O	-2.52621	0.0774748	O	-1.63363	0.117764
558	Dda3937_03544	Amino acid metabolism and transport > Amino acid biosynthesis > Valine, leucine and isoleucine biosynthesis	2139		2-isopropylmalate synthase	3	tandem	O	0.253641	0.803922	O	-0.202882	0.820349	O	-0.989742	0.342805	O	-0.331528	0.702514
559	Dda3937_00632	Amino acid metabolism and transport > Amino acid biosynthesis > Valine, leucine and isoleucine biosynthesis	427		Branched-chain amino acid aminotransferase	6	convergent	O	0.843537	0.263754	O	-0.415967	0.632017	O	1.1582	0.227064	O	0.336876	0.751492
560	Dda3937_04065	Amino acid metabolism and transport > aromatic amino acid family biosynthesis > chorismate biosynthetic process	2491	aroA	3-phosphoshikimate 1-carboxyvinyltransferase	6	tandem	O	-0.172339	0.780375	O	0.120871	0.815735	O	-0.342723	0.64024	O	-0.448691	0.224896
561	Dda3937_04183	Amino acid metabolism and transport > aromatic amino acid family biosynthesis > chorismate biosynthetic process	2565	aroB	3-dehydroquinate synthase	10	tandem	O	-0.0909719	0.902763	O	-0.0453274	0.937887	O	-0.0792132	0.944956	O	-0.0471939	0.932328
562	Dda3937_00493	Amino acid metabolism and transport > aromatic amino acid family biosynthesis > chorismate biosynthetic process	346	aroC	Chorismate synthase	7	tandem	O	-0.285216	0.518773	O	0.00350847	0.993997	-	-0.813047	0.0381541	-	-0.719898	0.00905392
563	Dda3937_01528	Amino acid metabolism and transport > aromatic amino acid family biosynthesis > chorismate biosynthetic process	923	aroE	dehydroshikimate reductase, NAD(P)-binding	9	tandem	O	-0.321805	0.330657	O	-0.0131188	0.975363	O	-0.350993	0.449144	O	0.122541	0.723786
564	Dda3937_01566	Amino acid metabolism and transport > aromatic amino acid family biosynthesis > chorismate biosynthetic process	945	aroF	Phospho-2-dehydro-3-deoxyheptonate aldolase	8	tandem	O	-0.76005	0.0558233	O	0.231571	0.648052	+	1.07698	0.0284526	+	1.98446	2.13044e-10
565	Dda3937_03987	Amino acid metabolism and transport > aromatic amino acid family biosynthesis > chorismate biosynthetic process	2437	aroG	Phospho-2-dehydro-3-deoxyheptonate aldolase	5	divergent	O	-0.220855	0.656005	O	-0.478327	0.135193	O	0.0760975	0.939286	O	0.226002	0.537636
566	Dda3937_03522	Amino acid metabolism and transport > aromatic amino acid family biosynthesis > chorismate biosynthetic process	2120	aroH	Phospho-2-dehydro-3-deoxyheptonate aldolase	7	convergent	O	-0.00787523	0.99304	O	-0.0921718	0.864688	O	0.292557	0.718033	O	-0.0206828	0.971337
567	Dda3937_04182	Amino acid metabolism and transport > aromatic amino acid family biosynthesis > chorismate biosynthetic process	2565	aroK	shikimate kinase I	10	tandem	O	-0.402108	0.126824	O	-0.348539	0.161157	O	-0.120007	0.842832	O	0.338548	0.158537
568	Dda3937_01932	Amino acid metabolism and transport > aromatic amino acid family biosynthesis > chorismate biosynthetic process	1140	aroL	shikimate kinase II	4	tandem	O	0.111446	0.809636	O	-0.144759	0.685412	O	0.751419	0.0520449	+	1.02152	0.00015921
569	Dda3937_04029	Amino acid metabolism and transport > aromatic amino acid family biosynthesis > chorismate biosynthetic process	2465	aroQ	3-dehydroquinate dehydratase	1	tandem	-	-0.71658	0.00646678	O	-0.482191	0.0794335	O	0.230681	0.704936	O	-0.0437225	0.91829
570	Dda3937_00722	Amino acid metabolism and transport > aromatic amino acid family biosynthesis > chorismate biosynthetic process	472		Shikimate 5-dehydrogenase	2	tandem	O	-0.556532	0.109965	O	-0.0682933	0.885805	O	-0.64502	0.172534	-	-0.704838	0.0183184
571	Dda3937_03124	Amino acid metabolism and transport > aromatic amino acid family biosynthesis > chorismate biosynthetic process	1842	tyrR	DNA-binding transcriptional dual regulator, tyrosine-binding	7	tandem	O	-0.00622481	0.993319	O	-0.113953	0.802208	O	0.00722694	0.993275	O	0.188421	0.632146
572	Dda3937_01568	Amino acid metabolism and transport > aromatic amino acid family biosynthesis > Phenylalanine biosynthetic process	946	pheA	Chorismate mutase I / Prephenate dehydratase	8	tandem	O	0.388932	0.425305	+	0.80016	0.0178247	O	0.0252346	0.984441	+	0.880712	0.0078455
573	Dda3937_01567	Amino acid metabolism and transport > aromatic amino acid family biosynthesis > tyrosine biosynthetic process	945	tyrA	chorismate mutase/prephenate dehydrogenase	8	convergent	O	-0.553809	0.213877	O	-0.0118084	0.983233	O	0.852581	0.106839	+	1.39893	1.16465e-05
574	Dda3937_03452	Amino acid metabolism and transport > aromatic amino acid family biosynthesis > tyrosine biosynthetic process	2071	tyrB	tyrosine aminotransferase, tyrosine-repressible, PLP-dependent	9	tandem	O	-0.173526	0.559401	O	-0.0553094	0.853731	O	-0.152828	0.744731	O	-0.239394	0.272867
575	Dda3937_00572	Amino acid metabolism and transport > aromatic amino acid family biosynthesis > tryptophan biosynthetic process	396	trpA	tryptophan synthase, alpha subunit	6	tandem	O	-0.246441	0.682925	O	-0.569401	0.138141	+	1.1038	0.0203831	O	0.2785	0.529804
576	Dda3937_00573	Amino acid metabolism and transport > aromatic amino acid family biosynthesis > tryptophan biosynthetic process	396	trpB	tryptophan synthase, beta subunit	6	tandem	O	-0.136141	0.902572	O	-0.198043	0.795888	O	0.832206	0.338176	O	0.469062	0.431524
577	Dda3937_00574	Amino acid metabolism and transport > aromatic amino acid family biosynthesis > tryptophan biosynthetic process	396	trpC	Indole-3-glycerol phosphate synthase / Phosphoribosylanthranilate isomerase	6	tandem	O	-0.147009	0.829725	O	-0.183976	0.716946	+	1.06124	0.023841	+	0.893063	0.00803917
578	Dda3937_00575	Amino acid metabolism and transport > aromatic amino acid family biosynthesis > tryptophan biosynthetic process	396	trpD	Anthranilate phosphoribosyltransferase	6	tandem	O	-0.131556	0.849601	O	-0.222979	0.641584	+	2.21005	1.68243e-07	+	1.37954	3.56576e-05
579	Dda3937_00577	Amino acid metabolism and transport > aromatic amino acid family biosynthesis > tryptophan biosynthetic process	396	trpE	component I of anthranilate synthase	6	divergent	O	0.511812	0.739422	O	-0.145989	0.91716	+	3.89473	0.000182042	+	1.75351	0.0462827
580	Dda3937_00576	Amino acid metabolism and transport > aromatic amino acid family biosynthesis > tryptophan biosynthetic process	396	trpG	Anthranilate synthase, amidotransferase component / Para-aminobenzoate synthase, amidotransferase component like	6	tandem	O	-0.0275944	0.98196	O	-0.266938	0.678216	+	2.40213	8.00394e-05	+	2.01462	4.6258e-05
581	Dda3937_00401	Amino acid metabolism and transport > aromatic amino acid family biosynthesis > tryptophan biosynthetic process	282	trpR	DNA-binding transcriptional repressor, tryptophan-binding	9	convergent	O	0.098455	0.898384	O	0.203796	0.683234	O	0.719979	0.199924	O	-0.192132	0.694353
582	Dda3937_03384	Amino acid metabolism and transport > aromatic amino acid family biosynthesis > tryptophan biosynthetic process	2021		Tryptophan synthase beta chain like	8	tandem	O	-0.165256	0.714261	O	-0.145979	0.690939	O	-0.0600011	0.944956	O	-0.152222	0.652443
583	Dda3937_02977	Amino acid metabolism and transport > aromatic amino acid family biosynthesis > L-histidine biosynthesis	1761	hisA	N-(5'-phospho-L-ribosyl-formimino)-5-amino-1-(5'-phosphoribosyl)-4-imidazolecarboxamide isomerase	6	tandem	O	0.540282	0.491065	O	0.399423	0.570199	+	2.36445	0.000193461	+	2.1635	4.28608e-06
584	Dda3937_02975	Amino acid metabolism and transport > aromatic amino acid family biosynthesis > L-histidine biosynthesis	1761	hisB	bifunctional histidinol-phosphatase/imidazoleglycerol-phosphate dehydratase	6	tandem	O	0.444163	0.658567	O	-0.0640557	0.949853	+	2.85821	5.38652e-05	+	1.94264	0.000382144
585	Dda3937_02974	Amino acid metabolism and transport > aromatic amino acid family biosynthesis > L-histidine biosynthesis	1761	hisC	histidinol-phosphate aminotransferase	6	tandem	O	0.393953	0.723469	O	-0.0058259	0.994609	+	2.72489	0.00033828	+	1.63637	0.00641152
586	Dda3937_02973	Amino acid metabolism and transport > aromatic amino acid family biosynthesis > L-histidine biosynthesis	1761	hisD	bifunctional histidinal dehydrogenase/histidinol dehydrogenase	6	tandem	O	0.546778	0.591248	O	-0.0828389	0.938196	+	3.05153	4.1812e-05	+	1.34555	0.0312174
587	Dda3937_02978	Amino acid metabolism and transport > aromatic amino acid family biosynthesis > L-histidine biosynthesis	1761	hisF	imidazole glycerol phosphate synthase, catalytic subunit with HisH	6	tandem	O	0.421722	0.622766	O	0.0322285	0.971949	+	1.96797	0.00299023	+	1.85788	0.000103667
588	Dda3937_02972	Amino acid metabolism and transport > aromatic amino acid family biosynthesis > L-histidine biosynthesis	1761	hisG	ATP phosphoribosyltransferase	6	divergent	O	0.891933	0.259175	O	-0.557547	0.480729	+	3.57758	2.33362e-07	O	0.939258	0.149784
589	Dda3937_02976	Amino acid metabolism and transport > aromatic amino acid family biosynthesis > L-histidine biosynthesis	1761	hisH	imidazole glycerol phosphate synthase, glutamine amidotransferase subunit with HisF	6	tandem	O	0.301221	0.609341	O	0.0792642	0.891279	+	1.83188	2.16607e-05	+	1.6999	1.28507e-07
590	Dda3937_02979	Amino acid metabolism and transport > aromatic amino acid family biosynthesis > L-histidine biosynthesis	1761	hisI	bifunctional phosphoribosyl-AMP cyclohydrolase/phosphoribosyl-ATP pyrophosphatase	6	tandem	O	0.4187	0.619525	O	0.0619912	0.943433	+	2.21839	0.000317365	+	1.99248	1.4777e-05
591	Dda3937_00861	Amino acid metabolism and transport > aromatic amino acid family biosynthesis > L-Glycine and serine biosynthesis	539		D-3-phosphoglycerate dehydrogenase	4	tandem	O	-0.0889519	0.852942	O	0.113706	0.741977	O	-0.685862	0.060409	O	-0.347654	0.214085
592	Dda3937_00450	Amino acid metabolism and transport > aromatic amino acid family biosynthesis > L-Glycine and serine biosynthesis	315		D-3-phosphoglycerate dehydrogenase	9	tandem	O	0.261913	0.587314	O	0.343189	0.352336	O	0.415131	0.467121	+	0.84875	0.00297644
593	Dda3937_01041	Amino acid metabolism and transport > aromatic amino acid family biosynthesis > L-Glycine and serine biosynthesis	648		Phosphoserine aminotransferase	11	tandem	O	0.086725	0.835153	+	0.437074	0.0413914	O	-0.201076	0.68833	O	-0.0299962	0.932652
594	Dda3937_00407	Amino acid metabolism and transport > aromatic amino acid family biosynthesis > L-Glycine and serine biosynthesis	287	serA	D-3-phosphoglycerate dehydrogenase	9	convergent	-	-0.657401	0.0106492	-	-0.783358	0.000805598	O	-0.576139	0.130662	O	-0.128158	0.711009
595	Dda3937_02676	Amino acid metabolism and transport > aromatic amino acid family biosynthesis > L-Glycine and serine biosynthesis	1578	serB	Phosphoserine phosphatase	2	divergent	O	-0.322161	0.615271	O	-0.532007	0.244	O	-0.11188	0.930319	O	0.0499716	0.938967
596	Dda3937_04327	Amino acid metabolism and transport > aromatic amino acid family biosynthesis > L-Glycine and serine biosynthesis	2653	serC	3-phosphoserine/phosphohydroxythreonine aminotransferase	6	divergent	O	-0.220883	0.386137	O	-0.257246	0.217435	O	-0.0902824	0.861517	-	-0.400019	0.0262844
597	Dda3937_02384	Amino acid metabolism and transport > aromatic amino acid family biosynthesis > L-Glycine and serine biosynthesis	1412	glyA	Serine hydroxymethyltransferase	8	divergent	O	-0.0954189	0.938651	O	-0.160403	0.858235	O	0.815094	0.438711	O	0.764594	0.217165
598	Dda3937_01927	Amino acid metabolism and transport > aromatic amino acid family biosynthesis > L-Glycine and serine biosynthesis	1135		Phosphoserine phosphatase	4	convergent	O	0.44766	0.213877	+	1.11312	1.23424e-05	O	0.176934	0.803357	O	0.0305238	0.949905
599	Dda3937_02049	Amino acid metabolism and transport > aromatic amino acid family biosynthesis > L-cysteine biosynthesis	1210	cysE	serine acetyltransferase	10	tandem	O	-0.251896	0.507941	O	-0.158549	0.659093	O	-0.105	0.886468	O	-0.0886601	0.810927
600	Dda3937_01428	Amino acid metabolism and transport > aromatic amino acid family biosynthesis > L-cysteine biosynthesis	876	cysK	cysteine synthase A, O-acetylserine sulfhydrolase A subunit	3	convergent	O	-0.0663375	0.918439	O	0.375831	0.301131	+	1.2271	0.000965685	O	-0.0196753	0.967956
601	Dda3937_01414	Amino acid metabolism and transport > aromatic amino acid family biosynthesis > L-cysteine biosynthesis	867	cysM	cysteine synthase B (O-acetylserine sulfhydrolase B)	3	tandem	O	0.141038	0.841958	O	0.167696	0.757101	O	-0.266812	0.764803	O	0.482074	0.239077
602	Dda3937_00588	Amino acid metabolism and transport > aromatic amino acid family biosynthesis > L-cysteine biosynthesis	406	cysB	DNA-binding transcriptional dual regulator, O-acetyl-L-serine-binding	6	convergent	O	-0.18789	0.876133	O	0.0539234	0.957845	O	0.82579	0.442117	O	0.980869	0.100823
603	Dda3937_00138	Amino acid metabolism and transport > aromatic amino acid family biosynthesis > L-cysteine biosynthesis	108		Cysteine synthase	11	tandem	O	0.478612	0.691037	-	-3.9444	1.0858e-09	O	-1.16532	0.343444	-	-1.55614	0.034151
604	Dda3937_02621	Amino acid metabolism and transport > aromatic amino acid family biosynthesis > L-cysteine biosynthesis	1541		Cysteine synthase	9	divergent	O	-0.0786531	0.938651	-	-2.0277	1.15155e-06	O	-0.156689	0.915862	-	-1.89005	8.71066e-06
605	Dda3937_03313	Amino acid metabolism and transport > aromatic amino acid family biosynthesis > L-cysteine biosynthesis	1963		Putative cysteine synthase/cystathionine beta-synthase	4	divergent	O	0.998593	0.145466	O	0.415185	0.594982	O	0.544466	0.672742	O	0.222524	0.786049
606	Dda3937_00326	Amino acid metabolism and transport > lysine,threonine and methionine biosynthesis > homoserine biosynthetic process	232	asd	aspartate-semialdehyde dehydrogenase, NAD(P)-binding	10	divergent	O	-0.265522	0.813415	O	-0.633669	0.38675	O	0.275832	0.869572	O	0.122682	0.891616
607	Dda3937_02106	Amino acid metabolism and transport > lysine,threonine and methionine biosynthesis > homoserine biosynthetic process	1247	usg	predicted semialdehyde dehydrogenase	7	tandem	O	0.024517	0.977074	O	-0.103695	0.849615	O	-0.200689	0.813968	O	-0.087366	0.862102
608	Dda3937_02135	Amino acid metabolism and transport > lysine,threonine and methionine biosynthesis > homoserine biosynthetic process	1265	lysC	aspartokinase III	9	divergent	O	-0.64043	0.702388	O	-1.0526	0.371406	O	0.812086	0.718777	O	0.987197	0.379588
609	Dda3937_00394	Amino acid metabolism and transport > lysine,threonine and methionine biosynthesis > threonine biosynthesis from homoserine	275	thrA	bifunctional aspartokinase I/homoserine dehydrogenase I	9	tandem	O	-0.0354696	0.974104	O	0.289094	0.636493	O	0.463801	0.622194	+	0.959238	0.0269484
610	Dda3937_00393	Amino acid metabolism and transport > lysine,threonine and methionine biosynthesis > threonine biosynthesis from homoserine	275	thrB	homoserine kinase	9	tandem	O	0.344446	0.601386	+	1.0183	0.0103785	O	0.417439	0.647194	+	0.861368	0.0385606
611	Dda3937_00392	Amino acid metabolism and transport > lysine,threonine and methionine biosynthesis > threonine biosynthesis from homoserine	275	thrC	threonine synthase	9	convergent	O	0.129744	0.864128	+	0.848058	0.0241249	O	0.316567	0.720253	O	0.643833	0.103278
612	Dda3937_02507	Amino acid metabolism and transport > lysine,threonine and methionine biosynthesis > lysine and diaminopimelate biosynthesis	1479	dapA	dihydrodipicolinate synthase	5	divergent	O	-0.0635048	0.910622	O	-0.0743301	0.858127	O	0.258021	0.658425	O	0.364685	0.201694
613	Dda3937_01391	Amino acid metabolism and transport > lysine,threonine and methionine biosynthesis > lysine and diaminopimelate biosynthesis	853	dapB	dihydrodipicolinate reductase	9	tandem	O	-0.441688	0.679445	O	-0.645567	0.415511	O	1.05415	0.333173	O	0.769079	0.275623
614	Dda3937_00342	Amino acid metabolism and transport > lysine,threonine and methionine biosynthesis > lysine and diaminopimelate biosynthesis	243		Dihydrodipicolinate synthase	10	tandem	O	0.294227	0.587314	O	-0.126664	0.807306	O	0.646795	0.323933	O	-0.342447	0.475576
615	Dda3937_02630	Amino acid metabolism and transport > lysine,threonine and methionine biosynthesis > lysine and diaminopimelate biosynthesis	1546		Dihydrodipicolinate synthase	9	tandem	O	0.827715	0.285038	O	0.532021	0.530341	O	4.35104	0.21977	O	2.69581	0.26015
616	Dda3937_02997	Amino acid metabolism and transport > lysine,threonine and methionine biosynthesis > lysine and diaminopimelate biosynthesis	1771		Dihydrodipicolinate synthase	5	tandem	O	-0.353574	0.602277	-	-1.17703	0.00438475	O	0.41304	0.740075	O	0.00927615	0.992566
617	Dda3937_00876	Amino acid metabolism and transport > lysine,threonine and methionine biosynthesis > lysine and diaminopimelate biosynthesis	549	dapD	2,3,4,5-tetrahydropyridine-2-carboxylate N-succinyltransferase	4	tandem	-	-0.787598	0.00565529	-	-0.577009	0.0457276	O	-0.123902	0.881694	O	0.128179	0.745033
618	Dda3937_02499	Amino acid metabolism and transport > lysine,threonine and methionine biosynthesis > lysine and diaminopimelate biosynthesis	1475	dapE	N-succinyl-L,L-diaminopimelate desuccinylase	5	divergent	+	0.617114	0.00066625	+	0.587005	0.000947243	O	0.322184	0.375576	O	0.362394	0.0842375
619	Dda3937_00297	Amino acid metabolism and transport > lysine,threonine and methionine biosynthesis > lysine and diaminopimelate biosynthesis	209	dapF	diaminopimelate epimerase	10	tandem	O	-0.0977435	0.80256	O	-0.122961	0.677026	O	-0.0264123	0.9734	O	-0.197809	0.432192
620	Dda3937_02577	Amino acid metabolism and transport > lysine,threonine and methionine biosynthesis > lysine and diaminopimelate biosynthesis	1517	lysA	diaminopimelate decarboxylase, PLP-binding	9	tandem	O	-0.179008	0.842603	O	-0.697158	0.164975	O	0.745524	0.351209	O	0.271798	0.652443
621	Dda3937_04075	Amino acid metabolism and transport > lysine,threonine and methionine biosynthesis > lysine and diaminopimelate biosynthesis	2500	lysR	DNA-binding transcriptional dual regulator	9	tandem	O	-0.226852	0.618485	O	0.110027	0.80166	O	-0.362809	0.517789	-	-0.674339	0.0193495
622	Dda3937_02126	Amino acid metabolism and transport > lysine,threonine and methionine biosynthesis > methionine biosynthesis from homoserine	1257	metA	homoserine transsuccinylase	9	isolated	O	-0.552174	0.353281	O	-0.209913	0.744856	O	0.265555	0.813968	O	0.527538	0.28751
623	Dda3937_03888	Amino acid metabolism and transport > lysine,threonine and methionine biosynthesis > methionine biosynthesis from homoserine	2375	metB	Cystathionine gamma-synthase	1	divergent	O	0.277069	0.860976	O	-0.233835	0.850844	O	1.29445	0.336863	O	-0.060614	0.962048
624	Dda3937_03889	Amino acid metabolism and transport > lysine,threonine and methionine biosynthesis > methionine biosynthesis from homoserine	2375	metL	bifunctional aspartokinase/homoserine dehydrogenase	1	tandem	O	-0.19129	0.78132	O	-0.292021	0.559152	O	0.600355	0.359732	O	-0.224568	0.646237
625	Dda3937_01261	Amino acid metabolism and transport > lysine,threonine and methionine biosynthesis > methionine biosynthesis from homoserine	2736	metC	cystathionine beta-lyase, PLP-dependent	2	divergent	O	0.101315	0.883594	O	-0.145306	0.766769	O	0.166695	0.85327	O	-0.250968	0.529851
626	Dda3937_02131	Amino acid metabolism and transport > lysine,threonine and methionine biosynthesis > methionine biosynthesis from homoserine	1261	metH	homocysteine-N5-methyltetrahydrofolate transmethylase, B12-dependent	9	isolated	O	-0.027973	0.973553	O	0.0321627	0.956368	O	-0.538596	0.355599	O	-0.327377	0.402911
627	Dda3937_02053	Amino acid metabolism and transport > lysine,threonine and methionine biosynthesis > methionine biosynthesis from homoserine	1214	metE	5-methyltetrahydropteroyltriglutamate-homocysteine S-methyltransferase	10	tandem	O	0.0306974	0.983725	O	-0.0388907	0.975363	O	1.17886	0.375152	O	0.119043	0.922251
628	Dda3937_01929	Amino acid metabolism and transport > lysine,threonine and methionine biosynthesis > methionine biosynthesis from homoserine	1137		Methionine synthase II (cobalamin-independent)	4	divergent	-	-0.774189	0.000692209	-	-1.44011	5.5312e-12	O	-0.0137082	0.989351	-	-1.09	4.54171e-06
629	Dda3937_01942	Amino acid metabolism and transport > lysine,threonine and methionine biosynthesis > methionine biosynthesis from homoserine	1146		Methionine synthase II (cobalamin-independent)	4	tandem	O	0.476433	0.255003	O	0.155207	0.746185	+	1.71372	6.01979e-06	+	0.815628	0.00942006
630	Dda3937_04145	Amino acid metabolism and transport > lysine,threonine and methionine biosynthesis > methionine biosynthesis from homoserine	2540		5-methyltetrahydropteroyltriglutamate-- homocysteine methyltransferase	6	convergent	O	-0.43931	0.635532	O	-0.605496	0.386862	O	0.591078	0.622793	O	-0.742844	0.229543
631	Dda3937_03887	Amino acid metabolism and transport > lysine,threonine and methionine biosynthesis > methionine biosynthesis from homoserine	2374	metJ	DNA-binding transcriptional repressor, S-adenosylmethionine-binding	1	tandem	O	-0.645872	0.429335	-	-1.2046	0.0394538	O	0.149164	0.937721	O	-0.15347	0.859294
632	Dda3937_02052	Amino acid metabolism and transport > lysine,threonine and methionine biosynthesis > methionine biosynthesis from homoserine	1213	metR	DNA-binding transcriptional activator, homocysteine-binding	10	tandem	O	-0.442627	0.446299	O	-0.0145091	0.981287	O	0.554451	0.474975	O	0.292354	0.574438
633	Dda3937_01292	Amino acid metabolism and transport > lysine,threonine and methionine biosynthesis > methionine biosynthesis from homoserine	796		Homoserine O-acetyltransferase	2	tandem	-	-2.58587	7.45971e-14	-	-2.8509	4.70354e-17	-	-1.2577	0.0277059	-	-2.28856	1.0815e-09
634	Dda3937_00498	Amino acid metabolism and transport > lysine,threonine and methionine biosynthesis > methionine salvage pathway	2689	pfs	5'-methylthioadenosine/S-adenosylhomocysteine nucleosidase	8	tandem	O	-0.142237	0.645879	O	0.368036	0.0574638	O	-0.0691646	0.902622	O	-0.116443	0.618949
635	Dda3937_00925	Amino acid metabolism and transport > lysine,threonine and methionine biosynthesis > methionine salvage pathway	575	mtrK	5-methylthioribose kinase, methionine biosynthesis	8	tandem	O	0.00313665	0.998638	O	-0.0274838	0.975782	+	1.86434	0.009764	O	0.730518	0.233921
636	Dda3937_00924	Amino acid metabolism and transport > lysine,threonine and methionine biosynthesis > methionine salvage pathway	574		Methylthioribose-1-phosphate isomerase	8	tandem	O	-0.0523554	0.970592	O	-0.227018	0.781849	O	1.2417	0.12055	O	0.333826	0.632146
637	Dda3937_00921	Amino acid metabolism and transport > lysine,threonine and methionine biosynthesis > methionine salvage pathway	573		Methylthioribulose-1-phosphate dehydratase	8	divergent	O	-0.472656	0.711037	O	-0.0844364	0.94638	O	1.52034	0.183907	O	0.846804	0.306827
638	Dda3937_00922	Amino acid metabolism and transport > lysine,threonine and methionine biosynthesis > methionine salvage pathway	573	masA	2,3-diketo-5-methylthiopentyl-1-phosphate enolase-phosphatase	8	tandem	O	-0.186278	0.832776	O	0.124209	0.861978	+	1.48398	0.0154831	O	0.808706	0.110461
639	Dda3937_00923	Amino acid metabolism and transport > lysine,threonine and methionine biosynthesis > methionine salvage pathway	573		1,2-dihydroxy-3-keto-5-methylthiopentene dioxygenase	8	convergent	O	-0.406394	0.393481	O	-0.215512	0.656896	O	0.610025	0.285905	O	-0.18965	0.6783
640	Dda3937_00920	Amino acid metabolism and transport > lysine,threonine and methionine biosynthesis > methionine salvage pathway	572	ybdL	Methionine aminotransferase, PLP-dependent	8	divergent	O	0.0465214	0.981303	O	-0.00462112	0.996621	O	1.6051	0.16806	O	0.964014	0.249656
641	Dda3937_03941	Amino acid metabolism and transport > lysine,threonine and methionine biosynthesis > S-adenosyl-L-methionine cycle	2408	luxS	S-ribosylhomocysteine lyase	8	convergent	O	-0.133277	0.731414	O	0.00239201	0.99424	O	-0.151742	0.777749	-	-0.484304	0.0243776
642	Dda3937_00420	Amino acid metabolism and transport > lysine,threonine and methionine biosynthesis > S-adenosyl-L-methionine cycle	300	metK	methionine adenosyltransferase 1	9	tandem	O	-0.506615	0.369447	O	-0.253876	0.660965	O	0.798993	0.224677	O	0.444705	0.345892
643	Dda3937_03656	Amino acid metabolism and transport > interconversion of aspartate and asparagine > aspartate biosynthesis	2222	aspC	aspartate transaminase	7	convergent	O	-0.268363	0.598706	O	-0.483573	0.164935	O	0.229547	0.765188	O	0.119848	0.791751
644	Dda3937_01017	Amino acid metabolism and transport > interconversion of aspartate and asparagine > L alanine biosynthesis	634	avtA	valine-pyruvate aminotransferase	11	tandem	O	-0.880983	0.121826	-	-1.50507	0.000947243	O	0.248428	0.860849	O	-0.108195	0.88924
645	Dda3937_02022	Amino acid metabolism and transport > interconversion of aspartate and asparagine > L alanine biosynthesis	1194		Probable valine-pyruvate aminotransferase	1	convergent	O	-0.210626	0.794944	O	0.370019	0.516623	O	-0.188074	0.881947	O	0.693909	0.130389
646	Dda3937_04027	Amino acid metabolism and transport > interconversion of aspartate and asparagine > L alanine biosynthesis	2670	alaA	Valine--pyruvate aminotransferase 2; glutamic-pyruvic transaminase	7	tandem	O	-0.0382309	0.919705	O	-0.0673617	0.804057	+	0.570207	0.0154061	+	0.570305	0.00051042
647	Dda3937_02410	Amino acid metabolism and transport > interconversion of aspartate and asparagine > L alanine biosynthesis	1433	alaC	Valine--pyruvate aminotransferase 3; glutamic-pyruvic transaminase (GPT)	8	divergent	O	-0.083412	0.819708	O	-0.223546	0.331986	-	-0.827026	0.000307669	-	-0.990985	2.39047e-09
648	Dda3937_04150	Amino acid metabolism and transport > Amino acid catabolic process > GABA degradation	2544	goaG/gabT/puuE	4-aminobutyrate aminotransferase	6	divergent	O	0.730819	0.207332	+	1.13588	0.0107744	O	0.974887	0.201119	O	0.784905	0.105426
649	Dda3937_02896	Amino acid metabolism and transport > Amino acid catabolic process > GABA degradation	1712		4-aminobutyrate aminotransferase	5	divergent	O	0.612871	0.0868291	+	1.24494	1.55359e-05	O	0.110325	0.919304	+	0.731189	0.0415372
650	Dda3937_00642	Amino acid metabolism and transport > Amino acid catabolic process > GABA degradation	433	gabD	Succinate-semialdehyde dehydrogenase [NADP+]	6	tandem	+	0.661061	0.0216207	+	1.0731	8.79919e-06	O	0.270588	0.662135	O	0.46918	0.0999614
651	Dda3937_00258	Amino acid metabolism and transport > Amino acid catabolic process > proline degradation	185	putA	Proline dehydrogenase (Proline oxidase) / Delta-1-pyrroline-5-carboxylate dehydrogenase	10	tandem	O	-0.0889065	0.882335	O	-0.120841	0.781849	O	0.754521	0.0672935	O	-0.348085	0.289806
652	Dda3937_00257	Amino acid metabolism and transport > Amino acid catabolic process > proline degradation	184	putP	proline:sodium symporter	10	tandem	O	-0.451609	0.456879	O	-0.444104	0.392544	O	0.120251	0.928773	O	0.115875	0.854351
653	Dda3937_01069	Amino acid metabolism and transport > Amino acid catabolic process > aromatic amino acid catabolic process	665		4-hydroxyphenylpyruvate dioxygenase	11	tandem	O	-1.09425	0.0744042	-	-3.30394	1.21482e-12	O	0.260571	0.866346	-	-1.8147	0.000268928
654	Dda3937_01355	Amino acid metabolism and transport > Amino acid catabolic process > aromatic amino acid catabolic process	831	tnaA	Tryptophanase	9	divergent	O	0.289318	0.743774	O	-0.801051	0.192533	O	0.957797	0.243965	-	-1.34818	0.00601313
655	Dda3937_03448	Amino acid metabolism and transport > Amino acid catabolic process > aromatic amino acid catabolic process	2068		Arogenate dehydratase	9	tandem	O	0.360502	0.388033	O	-0.0398417	0.938048	O	0.605895	0.225654	O	0.188007	0.645026
656	Dda3937_02868	Amino acid metabolism and transport > Amino acid catabolic process > aromatic amino acid catabolic process	1689		Chorismate mutase I precursor	2	tandem	O	0.324904	0.676505	O	0.328794	0.609757	O	-0.379891	0.733076	O	-0.427275	0.456122
657	Dda3937_01661	Amino acid metabolism and transport > Amino acid catabolic process > histidine catabolism	998	hutH	Histidine ammonia-lyase, histidine catabolism	8	tandem	O	0.738265	0.275653	O	0.876595	0.118119	O	0.38827	0.782343	+	1.24998	0.0260145
658	Dda3937_01660	Amino acid metabolism and transport > Amino acid catabolic process > histidine catabolism	998	hutU	Urocanate hydratase, histidine catabolism	8	convergent	O	0.248498	0.712709	O	0.764428	0.0511466	O	-0.548776	0.467528	O	-0.0272041	0.966991
659	Dda3937_01666	Amino acid metabolism and transport > Amino acid catabolic process > histidine catabolism	1001	hutC	Histidine utilization repressor?	8	tandem	O	-0.408781	0.148203	O	-0.254483	0.393937	O	-0.122009	0.865109	O	-0.227633	0.467363
660	Dda3937_01667	Amino acid metabolism and transport > Amino acid catabolic process > histidine catabolism	1002		Histidine ammonia-lyase	8	convergent	O	0.818689	0.134331	O	0.464915	0.401781	O	-0.492991	0.64024	O	0.276203	0.674477
661	Dda3937_01674	Amino acid metabolism and transport > Amino acid catabolic process > histidine catabolism	1004		Imidazolonepropionase	8	divergent	O	0.175337	0.864128	O	0.95363	0.0698648	O	-0.0737165	0.972386	O	0.933044	0.0888644
662	Dda3937_01673	Amino acid metabolism and transport > Amino acid catabolic process > histidine catabolism	1003		Formiminoglutamic iminohydrolase	8	divergent	O	0.480028	0.425649	O	0.403497	0.462267	O	0.0266684	0.986944	O	0.709107	0.135997
663	Dda3937_01675	Amino acid metabolism and transport > Amino acid catabolic process > histidine catabolism	1004		N-formylglutamate deformylase	8	convergent	O	-0.170358	0.875937	+	1.28599	0.00835523	O	-0.0584087	0.979008	O	-0.16148	0.857726
664	Dda3937_02306	Amino acid metabolism and transport > Amino acid catabolic process > glycine catabolic process	1364	gcvP	glycine decarboxylase, PLP-dependent, subunit (protein P) of glycine cleavage complex	3	tandem	+	1.60529	2.77583e-06	+	2.55989	3.20399e-16	+	1.80343	6.81744e-05	+	1.41386	3.47987e-05
665	Dda3937_02308	Amino acid metabolism and transport > Amino acid catabolic process > glycine catabolic process	1365	gcvT	aminomethyltransferase, tetrahydrofolate-dependent, subunit (T protein) of glycine cleavage complex	3	tandem	+	1.51748	0.00251647	+	2.25923	4.11997e-07	O	1.39288	0.0525255	+	1.70316	0.000276583
666	Dda3937_02307	Amino acid metabolism and transport > Amino acid catabolic process > glycine catabolic process	1365	gcvH	glycine cleavage complex lipoylprotein	3	tandem	+	1.89389	1.30715e-07	+	2.41495	1.03364e-12	+	1.22397	0.0224051	+	1.60842	7.90137e-06
667	Dda3937_02508	Amino acid metabolism and transport > Amino acid catabolic process > glycine catabolic process	1480	gcvR	regulatory protein accessory to GcvA. Required for repression of gcv operon by GcvA; GcvA-GcvR repressor complex disrupted by glycine binding to GcvR	5	divergent	O	-0.304113	0.561591	O	-0.38071	0.35209	O	0.421982	0.537865	O	0.411229	0.293453
668	Dda3937_00867	Amino acid metabolism and transport > Amino acid catabolic process > glycine catabolic process	543	gcvA	DNA-binding transcriptional dual regulator	4	tandem	O	-0.461912	0.19177	-	-0.677639	0.0179663	O	-0.570992	0.208759	O	-0.279256	0.421662
669	Dda3937_02042	Amino acid metabolism and transport > Amino acid catabolic process > glycine catabolic process	1205	kbl	glycine C-acetyltransferase or 2-amino-3-ketobutyrate CoA ligase	10	divergent	O	0.804576	0.386435	+	1.42807	0.0337535	O	0.316191	0.86759	O	1.21334	0.0721927
670	Dda3937_01685	Amino acid metabolism and transport > Amino acid catabolic process > serine degradation	1010	sdaB	L-serine deaminase II	8	convergent	O	-0.57391	0.416412	O	-0.189355	0.818177	O	-0.297994	0.800179	O	-0.543493	0.324531
671	Dda3937_03721	Amino acid metabolism and transport > Amino acid catabolic process > serine degradation	2266	sdaA	L-serine deaminase I	6	convergent	+	1.32674	0.010143	+	1.89218	2.95456e-05	O	0.541801	0.609667	O	0.842716	0.105608
672	Dda3937_01146	Amino acid metabolism and transport > Amino acid catabolic process > serine degradation	705	dsdA	D-serine dehydratase	1	tandem	O	0.583293	0.303955	+	1.19274	0.00350329	O	0.980065	0.152277	+	1.87886	2.40596e-06
673	Dda3937_02691	Amino acid metabolism and transport > Amino acid catabolic process > D-Cysteine degradation	1588	dcyD	D-cysteine desulfhydrase, PLP-dependent	5	tandem	O	0.616541	0.609341	O	-0.342345	0.795888	O	0.196964	0.937451	O	0.392113	0.753547
674	Dda3937_02043	Amino acid metabolism and transport > Amino acid catabolic process > threonine degradation	1205	tdh	threonine 3-dehydrogenase, NAD(P)-binding	10	convergent	O	0.55719	0.568672	O	0.640268	0.398214	O	-0.555007	0.683341	O	-0.0449733	0.962935
675	Dda3937_02989	Amino acid metabolism and transport > Amino acid catabolic process > threonine degradation	1769	tdcB	catabolic threonine dehydratase, PLP-dependent	5	tandem	O	0.458361	0.408933	O	-0.12486	0.845004	O	-0.185881	0.889027	O	-0.405284	0.449707
676	Dda3937_02718	Amino acid metabolism and transport > Amino acid catabolic process > aspartate degradation	1602	aspA	Aspartate ammonia-lyase	3	divergent	O	-0.0824872	0.908551	O	-0.0180462	0.97495	O	0.0979447	0.925845	-	-1.21105	4.68962e-05
677	Dda3937_00649	Amino acid metabolism and transport > Amino acid catabolic process > aspartate degradation	437	aatA	Aspartate aminotransferase	5	tandem	O	-0.0260996	0.98335	O	0.493887	0.54687	O	-0.336045	0.819052	O	0.253937	0.744672
678	Dda3937_01857	Amino acid metabolism and transport > Amino acid catabolic process > aspartate degradation	1098		Aspartate aminotransferase	7	divergent	O	1.05372	0.0536398	O	0.30757	0.648921	O	1.24611	0.181192	O	0.78277	0.141856
679	Dda3937_04331	Amino acid metabolism and transport > Amino acid catabolic process > asparagine degradation	2655	ansA	cytoplasmic L-asparaginase I	6	tandem	O	-0.199931	0.71434	O	-0.347999	0.377019	O	0.452789	0.468073	O	0.230741	0.572146
680	Dda3937_01931	Amino acid metabolism and transport > Amino acid catabolic process > asparagine degradation	1139	ansB	L-asparaginase	4	tandem	-	-0.867524	0.0160506	-	-1.20027	0.000195957	O	-0.185461	0.856481	-	-0.820036	0.0238324
681	Dda3937_02928	Amino acid metabolism and transport > Amino acid catabolic process > D-alanine degradation	1732	dadA	D-amino acid dehydrogenase	6	tandem	+	0.757318	0.0120828	+	0.73424	0.00976841	O	0.310623	0.610311	O	0.224544	0.521397
682	Dda3937_02254	Amino acid metabolism and transport > Amino acid catabolic process > D-alanine degradation	1331	hinT	purine nucleoside phosphoramidase	7	tandem	O	-0.200066	0.726824	-	-0.819995	0.00937665	O	-0.451286	0.501444	O	0.0194176	0.973657
683	Dda3937_01351	Amino acid metabolism and transport > Amino acid catabolic process > other amino acid related enzymes	829		Acetylornithine deacetylase/Succinyl-diaminopimelate desuccinylase and related deacylases	2	tandem	O	0.40211	0.559537	O	-0.132539	0.848335	O	0.129244	0.939286	O	0.321717	0.605117
684	Dda3937_01925	Amino acid metabolism and transport > Amino acid catabolic process > other amino acid related enzymes	1133		Acetylornithine deacetylase/Succinyl-diaminopimelate desuccinylase and related deacylases	4	divergent	O	-0.43705	0.665635	O	0.646668	0.406669	O	0.348035	0.849786	O	0.200464	0.837701
685	Dda3937_03123	Amino acid metabolism and transport > Amino acid catabolic process > other amino acid related enzymes	1841		Acetylornithine deacetylase/Succinyl-diaminopimelate desuccinylase and related deacylases	7	divergent	O	0.715219	0.451966	O	0.701337	0.386862	O	0.03181	0.989411	O	0.430696	0.601648
686	Dda3937_03188	Amino acid metabolism and transport > Amino acid catabolic process > other amino acid related enzymes	1889		Acetylornithine deacetylase	8	convergent	O	0.693969	0.0756315	+	1.31324	0.000115092	O	0.598002	0.442204	O	-0.102258	0.874187
687	Dda3937_03183	Amino acid metabolism and transport > Amino acid catabolic process > other amino acid related enzymes	1889		Acetylornithine deacetylase	8	divergent	O	0.184257	0.870065	+	1.83416	0.000650245	O	-0.0591804	0.979669	O	0.563621	0.451531
688	Dda3937_01188	Amino acid metabolism and transport > Amino acid catabolic process > other amino acid related enzymes	733		Ornithine aminotransferase; Acetylornithine aminotransferase	3	tandem	O	0.0282687	0.983725	O	-0.0856325	0.946593	O	1.22931	0.495963	O	-0.216027	0.863795
689	Dda3937_00520	Amino acid metabolism and transport > Amino acid catabolic process > other amino acid related enzymes	361		Gamma-aminobutyric-acid receptor	9	tandem	O	0.411938	0.755848	O	0.680334	0.475608	O	-1.33249	0.383373	O	-0.224797	0.850622
690	Dda3937_00519	Amino acid metabolism and transport > Amino acid catabolic process > other amino acid related enzymes	361		Glutamate decarboxylase	9	divergent	O	-0.315676	0.844584	O	0.248891	0.840499	O	0.903549		O	-1.2487	0.234072
691	Dda3937_02841	Amino acid metabolism and transport > Amino acid catabolic process > other amino acid related enzymes	1676	mnaT	Methionine N-acyltransferase; L-amino acid N-acyltransferase	5	tandem	O	0.278415	0.619525	+	1.93315	2.93652e-11	O	-0.209578	0.813968	+	1.15992	0.000251723
692	Dda3937_02472	Amino acid metabolism and transport > Amino acid transport > Amino acid uptake > glutamate/aspartate transporter	1461	gltI	periplasmic-binding component of an ABC superfamily glutamate/aspartate transporter	5	tandem	O	0.421302	0.18262	+	0.94276	5.02548e-05	+	0.861672	0.0099165	+	1.09396	1.50506e-06
693	Dda3937_02473	Amino acid metabolism and transport > Amino acid transport > Amino acid uptake > glutamate/aspartate transporter	1462	gltJ	membrane component of an ABC superfamily glutamate and aspartate transporter	5	tandem	O	0.551599	0.109955	+	0.901153	0.0012817	+	0.834368	0.0421132	+	1.38477	1.09151e-07
694	Dda3937_02474	Amino acid metabolism and transport > Amino acid transport > Amino acid uptake > glutamate/aspartate transporter	1462	gltK	membrane component of an ABC superfamily glutamate/aspartate transporter	5	tandem	O	0.594467	0.132099	+	0.713484	0.0362237	O	0.653709	0.232058	+	1.39585	4.09931e-06
695	Dda3937_02475	Amino acid metabolism and transport > Amino acid transport > Amino acid uptake > glutamate/aspartate transporter	1462	gltL	ATP-binding component of an ABC superfamily glutamate/aspartate transporter	5	convergent	O	0.24699	0.780375	O	0.289002	0.672463	O	0.376521	0.740546	O	0.61127	0.250905
696	Dda3937_04118	Amino acid metabolism and transport > Amino acid transport > Amino acid uptake > glutamate/aspartate transporter	2518	gltP_1	glutamate/aspartate:proton symporter	5	tandem	O	-0.138425	0.906045	-	-1.18942	0.0275236	O	0.142496	0.937451	O	-0.319915	0.650712
697	Dda3937_04314	Amino acid metabolism and transport > Amino acid transport > Amino acid uptake > glutamate/aspartate transporter	2646	gltP_2	Sodium:dicarboxylate symporter, Proton-glutamate-aspartate transport protein?	5	tandem	-	-1.25716	1.4295e-06	-	-0.685973	0.0156055	O	-0.0735056	0.939286	O	0.304163	0.381947
698	Dda3937_00643	Amino acid metabolism and transport > Amino acid transport > Amino acid uptake > glutamate/aspartate transporter	434		Glutamate Aspartate transport ATP-binding protein gltL (TC 3,A,1,3,4)	5	convergent	O	0.410309	0.46088	O	0.16059	0.782563	O	0.00715326	0.994136	O	-0.476839	0.271343
699	Dda3937_00644	Amino acid metabolism and transport > Amino acid transport > Amino acid uptake > glutamate/aspartate transporter	434		Glutamate Aspartate transport system permease protein gltK (TC 3,A,1,3,4)	5	tandem	O	0.0635615	0.957821	O	0.688145	0.243671	O	-0.495666	0.66178	O	0.320636	0.637069
700	Dda3937_00645	Amino acid metabolism and transport > Amino acid transport > Amino acid uptake > glutamate/aspartate transporter	434		Glutamate Aspartate transport system permease protein gltJ (TC 3,A,1,3,4)	5	tandem	O	1.09894	0.0875208	+	1.17874	0.0351699	O	0.814301	0.48536	O	0.973259	0.0920148
701	Dda3937_01091	Amino acid metabolism and transport > Amino acid transport > Amino acid uptake > glutamate/aspartate transporter	677		Glutamate Aspartate transport system permease protein gltJ (TC 3,A,1,3,4)	11	tandem	O	1.00764	0.471818	O	1.04739	0.37194	+	2.81297	0.028212	O	0.476839	0.716281
702	Dda3937_03402	Amino acid metabolism and transport > Amino acid transport > Amino acid uptake > asparagine transport	2035	ansP	L-asparagine permease	4	tandem	-	-2.01452	7.8499e-11	-	-2.60913	2.73078e-18	-	-1.3389	0.00254327	-	-0.861187	0.016634
703	Dda3937_00469	Amino acid metabolism and transport > Amino acid transport > Amino acid uptake > arginine transport	2825	artI	periplasmic-binding component of an ABC superfamily arginine transporter	6	tandem	O	0.364409	0.711671	O	0.732497	0.262238	O	0.0268391	0.989411	O	-0.0815124	0.928914
704	Dda3937_04325	Amino acid metabolism and transport > Amino acid transport > Amino acid uptake > arginine transport	2652	artJ	Arginine-binding periplasmic protein 2 precursor	6	tandem	O	0.083417	0.957281	O	0.883066	0.274622	O	0.749891	0.604762	+	1.53916	0.0220726
705	Dda3937_00467	Amino acid metabolism and transport > Amino acid transport > Amino acid uptake > arginine transport	2825	artM	arginine transporter subunit; membrane component of ABC superfamily	6	tandem	O	0.143821	0.930373	O	0.0347275	0.977744	O	-0.564836	0.764234	O	-0.681116	0.462035
706	Dda3937_02373	Amino acid metabolism and transport > Amino acid transport > Amino acid uptake > arginine transport	2825	artP	arginine transporter subunit; ATP-binding component of ABC superfamily	6	tandem	O	0.241209	0.690706	O	0.243753	0.61833	O	0.00420708	0.995207	O	0.261086	0.540605
707	Dda3937_00468	Amino acid metabolism and transport > Amino acid transport > Amino acid uptake > arginine transport	2825	artQ	arginine transporter subunit; membrane component of ABC superfamily	6	tandem	O	0.212506	0.878573	O	-0.168845	0.868392	O	-0.128786	0.956904	O	-0.715487	0.343967
708	Dda3937_03618	Amino acid metabolism and transport > Amino acid transport > Amino acid uptake > lysine transport	2191	lysP	lysine transporter	6	convergent	O	-0.457996	0.121826	O	-0.34847	0.238089	O	-0.108381	0.886468	O	0.0279849	0.949505
709	Dda3937_02021	Amino acid metabolism and transport > Amino acid transport > Amino acid uptake > leucine/isoleucine/valine transporter	1194	livF	leucine/isoleucine/valine transporter subunit; ATP-binding component of ABC superfamily	1	tandem	O	-0.162645	0.864128	O	0.239391	0.733621	O	-0.335183	0.77157	O	0.561581	0.293472
710	Dda3937_02020	Amino acid metabolism and transport > Amino acid transport > Amino acid uptake > leucine/isoleucine/valine transporter	1194	livG	leucine/isoleucine/valine transporter subunit; ATP-binding component of ABC superfamily	1	tandem	O	-0.15971	0.910622	O	0.61859	0.466123	O	-0.287366	0.881694	O	0.89544	0.215077
711	Dda3937_02019	Amino acid metabolism and transport > Amino acid transport > Amino acid uptake > leucine/isoleucine/valine transporter	1194	livM	leucine/isoleucine/valine transporter subunit; membrane component of ABC superfamily	1	tandem	O	-0.290414	0.780972	O	0.480745	0.520134	O	-0.341321	0.813968	O	0.875348	0.146447
712	Dda3937_02018	Amino acid metabolism and transport > Amino acid transport > Amino acid uptake > leucine/isoleucine/valine transporter	1194	livH	leucine/isoleucine/valine transporter subunit; membrane component of ABC superfamily	1	tandem	O	-0.0749293	0.944671	O	0.486393	0.431268	O	0.192603	0.895918	+	1.13063	0.016699
713	Dda3937_02017	Amino acid metabolism and transport > Amino acid transport > Amino acid uptake > leucine/isoleucine/valine transporter	1193	livK	High-affinity leucine-specific transport system, periplasmic binding protein livK (TC 3,A,1,4,1)	1	divergent	O	0.256293	0.661799	O	0.55379	0.145952	O	0.42777	0.534374	+	0.963803	0.00320489
714	Dda3937_01943	Amino acid metabolism and transport > Amino acid transport > Amino acid uptake > leucine/isoleucine/valine transporter	1147	brnQ	branched chain amino acid transporter (LIV-II)	4	tandem	O	-0.333961	0.629722	O	-0.634809	0.196525	O	-0.222357	0.849786	O	0.10413	0.872667
715	Dda3937_01368	Amino acid metabolism and transport > Amino acid transport > Amino acid uptake > leucine/isoleucine/valine transporter	840		Branched-chain amino acid transport ATP-binding protein livF (TC 3,A,1,4,1)	9	tandem	O	0.698128	0.34284	O	-0.656001	0.339817	O	-0.351622	0.807582	O	-0.725521	0.301014
716	Dda3937_01369	Amino acid metabolism and transport > Amino acid transport > Amino acid uptake > leucine/isoleucine/valine transporter	840		Branched-chain amino acid transport ATP-binding protein livG (TC 3,A,1,4,1)	9	tandem	O	0.0125239	0.993283	O	-0.431367	0.582632	O	0.121793	0.956376	O	0.0287983	0.981011
717	Dda3937_01370	Amino acid metabolism and transport > Amino acid transport > Amino acid uptake > leucine/isoleucine/valine transporter	840		Branched-chain amino acid transport system permease protein livM (TC 3,A,1,4,1)	9	tandem	O	0.174226	0.900918	O	0.139401	0.892522	O	0.0925658	0.9734	O	0.941468	0.278834
718	Dda3937_01371	Amino acid metabolism and transport > Amino acid transport > Amino acid uptake > leucine/isoleucine/valine transporter	840		High-affinity branched-chain amino acid transport system permease protein LivH (TC 3,A,1,4,1)	9	tandem	O	0.134382	0.909317	O	0.387188	0.597382	O	0.317816	0.843191	O	-0.0479635	0.965073
719	Dda3937_01372	Amino acid metabolism and transport > Amino acid transport > Amino acid uptake > leucine/isoleucine/valine transporter	841		Branched-chain amino acid ABC transporter, amino acid-binding protein (TC 3,A,1,4,1)	9	divergent	O	0.155636	0.907527	O	-0.162351	0.864942	O	-0.122836	0.957126	O	-0.18514	0.854166
720	Dda3937_02118	Amino acid metabolism and transport > Amino acid transport > Amino acid uptake > leucine/isoleucine/valine transporter	1254	azlC	Branched-chain amino acid transport protein AzlC	7	tandem	O	0.137943	0.929474	O	-0.452311	0.681747	-	-2.19652	0.00201576	-	-1.94501	0.00627001
721	Dda3937_02119	Amino acid metabolism and transport > Amino acid transport > Amino acid uptake > leucine/isoleucine/valine transporter	1254		Branched-chain amino acid transport protein	7	convergent	O	-0.22955	0.905144	O	-0.681456	0.629859	-	-3.05456	8.00394e-05	-	-2.13469	0.0161525
722	Dda3937_04205	Amino acid metabolism and transport > Amino acid transport > Amino acid uptake > Aromatic amino acid transpor	2579	aroP	Aromatic amino acid transport protein aroP	9	tandem	O	-0.506027	0.124279	-	-0.610441	0.0320751	O	-0.0256594	0.981057	O	0.424961	0.169499
723	Dda3937_03449	Amino acid metabolism and transport > Amino acid transport > Amino acid uptake > Aromatic amino acid transpor	2069		Aromatic amino acid transport protein aroP	9	divergent	O	0.537998	0.222712	O	0.41156	0.334681	O	0.400671	0.644701	O	0.410267	0.368856
724	Dda3937_00102	Amino acid metabolism and transport > Amino acid transport > Amino acid uptake > histidine/lysine/arginine/ornithine transporter	78	hisJ	periplasmic-binding component of an ABC superfamily histidine/lysine/arginine/ornithine transporter	7	tandem	-	-1.0887	0.000547037	-	-1.00119	0.00112426	-	-1.05021	0.0144821	-	-1.04639	0.000509228
725	Dda3937_04215	Amino acid metabolism and transport > Amino acid transport > Amino acid uptake > histidine/lysine/arginine/ornithine transporter	79	hisM	histidine/lysine/arginine/ornithine transporter subunit; membrane component of ABC superfamily	7	tandem	O	-0.417029	0.35249	O	-0.363005	0.376958	O	-0.327749	0.660875	O	-0.0974042	0.846594
726	Dda3937_04214	Amino acid metabolism and transport > Amino acid transport > Amino acid uptake > histidine/lysine/arginine/ornithine transporter	79	hisP	histidine/lysine/arginine/ornithine transporter subunit; ATP-binding component of ABC superfamily	7	convergent	O	-0.160722	0.676771	O	-0.241879	0.404932	O	-0.552045	0.101493	O	-0.264015	0.31491
727	Dda3937_00103	Amino acid metabolism and transport > Amino acid transport > Amino acid uptake > histidine/lysine/arginine/ornithine transporter	79	hisQ	histidine/lysine/arginine/ornithine transporter subunit; membrane component of ABC superfamily	7	tandem	O	-0.668462	0.0843971	O	-0.628065	0.0841584	O	-0.712118	0.19356	O	-0.528242	0.153437
728	Dda3937_02802	Amino acid metabolism and transport > Amino acid transport > Amino acid uptake > Cystine biosynthesis and transport system	1653		Cystine transport system permease protein	8	convergent	O	0.87841	0.381792	O	0.763763	0.39666	O	-0.0688062	0.975659	O	-0.998238	0.152416
729	Dda3937_01092	Amino acid metabolism and transport > Amino acid transport > Amino acid uptake > Cystine biosynthesis and transport system	678		Cystine-binding protein	11	tandem	O	0.706067	0.703079	O	1.36617	0.272587	+	2.95172	0.0425954	O	1.67993	0.133079
730	Dda3937_01581	Amino acid metabolism and transport > Amino acid transport > Amino acid uptake > Cystine biosynthesis and transport system	954	fliY	cystine transporter subunit; periplasmic-binding component of ABC superfamily	1	divergent	O	0.398575	0.560869	+	0.894746	0.0443597	+	1.68974	0.0018663	+	1.49653	0.000176104
731	Dda3937_01580	Amino acid metabolism and transport > Amino acid transport > Amino acid uptake > Cystine biosynthesis and transport system	954	yecS	predicted transporter subunit: membrane component of ABC superfamily	1	tandem	O	0.438152	0.217339	+	0.98722	0.000143293	+	1.3022	0.000123381	+	1.37977	5.67549e-08
732	Dda3937_03916	Amino acid metabolism and transport > Amino acid transport > Amino acid uptake > methionine uptake transporter	2392	metI	membrane component of DL-methionine uptake transporter (MUT)	8	tandem	O	-0.034693	0.973048	O	-0.360559	0.484604	O	1.03401	0.0647355	+	1.59826	4.59109e-05
733	Dda3937_03917	Amino acid metabolism and transport > Amino acid transport > Amino acid uptake > methionine uptake transporter	2392	metN	ATP-binding component of DL-methionine uptake transporter (MUT)	8	divergent	O	-0.0371707	0.975052	O	-0.428235	0.488096	O	1.0686	0.137579	+	1.26082	0.00595108
734	Dda3937_03915	Amino acid metabolism and transport > Amino acid transport > Amino acid uptake > methionine uptake transporter	2392	metQ	receptor component of DL-methionine uptake transporter (MUT)	8	tandem	O	-0.452103	0.508931	O	-0.191047	0.782335	O	0.177313	0.898107	O	0.49507	0.343424
735	Dda3937_03008	Amino acid metabolism and transport > Amino acid transport > Amino acid uptake > methionine uptake transporter	1779		Methionine ABC transporter permease protein	5	tandem	O	0.0976496	0.926371	O	0.123543	0.882674	O	-0.323811	0.840283	O	-0.103077	0.926458
736	Dda3937_03009	Amino acid metabolism and transport > Amino acid transport > Amino acid uptake > methionine uptake transporter	1779		Methionine ABC transporter ATP-binding protein	5	tandem	O	-0.037191	0.98325	O	0.599443	0.509839	O	0.415694	0.823775	O	-0.317676	0.799589
737	Dda3937_03010	Amino acid metabolism and transport > Amino acid transport > Amino acid uptake > methionine uptake transporter	1779		Methionine ABC transporter substrate-binding protein	5	tandem	O	0.855496	0.290742	O	0.725936	0.345125	O	0.822951	0.55558	O	0.257342	0.798178
738	Dda3937_03489	Amino acid metabolism and transport > Amino acid transport > Amino acid uptake > methionine uptake transporter	2099		Methionine ABC transporter permease protein	6	tandem	O	0.788613	0.0790867	O	0.752988	0.0697508	O	0.834952	0.184034	O	-0.389389	0.428891
739	Dda3937_03490	Amino acid metabolism and transport > Amino acid transport > Amino acid uptake > methionine uptake transporter	2099		Methionine ABC transporter ATP-binding protein	6	tandem	+	1.00692	0.00513852	+	0.724362	0.0489	+	1.25735	0.00796902	O	0.180612	0.729403
740	Dda3937_03491	Amino acid metabolism and transport > Amino acid transport > Amino acid uptake > methionine uptake transporter	2100		Methionine ABC transporter substrate-binding protein	6	divergent	O	0.767987	0.104084	O	0.800115	0.0574073	+	1.25217	0.0207884	O	0.361479	0.465445
741	Dda3937_03962	Amino acid metabolism and transport > Amino acid transport > Amino acid uptake > other amino acid uptake	2419	cycA	D-serine/D-alanine/glycine transporter	7	tandem	O	-0.416243	0.210353	O	-0.132485	0.738425	O	-0.346194	0.500295	O	-0.09353	0.810927
742	Dda3937_01684	Amino acid metabolism and transport > Amino acid transport > Amino acid uptake > other amino acid uptake	1010	sdaC	predicted serine transporter	8	tandem	O	-0.779803	0.29282	O	-0.513099	0.505246	O	-0.0675111	0.9734	O	-0.043541	0.962048
743	Dda3937_00459	Amino acid metabolism and transport > Amino acid transport > Amino acid uptake > other amino acid uptake	319		Glutamine transport ATP-binding protein glnQ (TC 3,A,1,3,2)	9	convergent	O	0.170502	0.887548	O	0.216216	0.803499	O	0.335997	0.823909	O	-0.919297	0.175509
744	Dda3937_02804	Amino acid metabolism and transport > Amino acid transport > Amino acid uptake > other amino acid uptake	1653		Glutamine transport system permease protein glnP (TC 3,A,1,3,2)	8	tandem	O	0.60995	0.686941	O	0.795976	0.546941	O	0.324888	0.87901	O	-0.923681	0.273802
745	Dda3937_00653	Amino acid metabolism and transport > Amino acid transport > Amino acid uptake > other amino acid uptake	438		Glutamine ABC transporter, periplasmic glutamine-binding protein (TC 3,A,1,3,2)	5	divergent	O	0.739085	0.247118	+	0.981449	0.0448678	O	-0.55562	0.659436	O	0.314008	0.675163
746	Dda3937_01090	Amino acid metabolism and transport > Amino acid transport > Amino acid uptake > other amino acid uptake	677		Glutamine transport system permease protein glnP (TC 3,A,1,3,2)	11	convergent	O	0.268695	0.770018	O	0.21298	0.783179	+	1.77311	0.00796902	O	-0.0153642	0.989229
747	Dda3937_00286	Amino acid metabolism and transport > Amino acid transport > Amino acid uptake > other amino acid uptake	201		Amino acid ABC transporter, periplasmic amino acid-binding portion	10	tandem	O	-0.0873809	0.9251	O	0.286026	0.634979	O	0.671307	0.383569	O	0.123089	0.851746
748	Dda3937_00287	Amino acid metabolism and transport > Amino acid transport > Amino acid uptake > other amino acid uptake	202		Amino acid ABC transporter, permease protein	10	tandem	O	-0.113184	0.921368	O	0.303184	0.696968	O	0.866342	0.363239	O	0.311431	0.666995
749	Dda3937_00288	Amino acid metabolism and transport > Amino acid transport > Amino acid uptake > other amino acid uptake	202		predicted transporter subunit: ATP-binding component of ABC superfamily, FliY, YecC and YecS may constitute an ABC transport system for the import of L-cystine	10	tandem	O	-0.182854	0.870065	O	0.101448	0.909523	O	0.430317	0.740075	O	-0.308029	0.67308
750	Dda3937_00456	Amino acid metabolism and transport > Amino acid transport > Amino acid uptake > other amino acid uptake	319		Amino acid ABC transporter, periplasmic amino acid-binding protein	9	tandem	O	-0.11197	0.944037	O	0.92318	0.395653	O	-0.0920237	0.9734	O	-0.3283	0.769495
751	Dda3937_00455	Amino acid metabolism and transport > Amino acid transport > Amino acid uptake > other amino acid uptake	319		Amino acid ABC transporter, periplasmic amino acid-binding protein	9	tandem	O	1.39708	0.259175	O	1.1007	0.45842	O	0.97026		O	-0.169861	0.925933
752	Dda3937_00458	Amino acid metabolism and transport > Amino acid transport > Amino acid uptake > other amino acid uptake	319		Amino acid ABC transporter, permease protein	9	tandem	O	0.735807	0.60623	O	0.288818	0.831489	O	0.898426		O	-1.45355	0.167258
753	Dda3937_00629	Amino acid metabolism and transport > Amino acid transport > Amino acid uptake > other amino acid uptake	427		ABC transporter permease protein	6	tandem	O	2.01697	0.172954	O	-1.43327	0.344617	+	3.64178	0.0477857	O	2.27406	0.386885
754	Dda3937_00630	Amino acid metabolism and transport > Amino acid transport > Amino acid uptake > other amino acid uptake	427		ABC transporter permease protein	6	tandem	O	1.2679	0.416412	O	-1.03139	0.49443	O	2.75934	0.146828	O	1.84607	0.354641
755	Dda3937_00631	Amino acid metabolism and transport > Amino acid transport > Amino acid uptake > other amino acid uptake	427		Putative ABC transport ATP-binding protein	6	tandem	O	0.747934	0.451966	O	0.321112	0.781849	O	1.64524	0.197692	O	1.24451	0.282202
756	Dda3937_01796	Amino acid metabolism and transport > Amino acid transport > Amino acid uptake > other amino acid uptake	2773		Amino acid ABC transporter, permease protein	5	tandem	O	-0.425782	0.639775	O	-0.370331	0.632522	O	0.369268	0.782455	O	-0.0430232	0.962048
757	Dda3937_04495	Amino acid metabolism and transport > Amino acid transport > Amino acid uptake > other amino acid uptake	2773		Amino acid ABC transporter, periplasmic amino acid-binding protein	5	tandem	O	-0.681322	0.12154	-	-1.03748	0.00421728	O	0.0320512	0.982878	O	0.0674185	0.911402
758	Dda3937_01578	Amino acid metabolism and transport > Amino acid transport > Amino acid uptake > other amino acid uptake	953	yhdW	Amino acid ABC transporter, periplasmic amino acid-binding protein	1	tandem	+	2.14839	0.000644126	+	2.98446	2.47879e-07	+	2.772	0.000813256	+	4.36291	3.54589e-14
759	Dda3937_01577	Amino acid metabolism and transport > Amino acid transport > Amino acid uptake > other amino acid uptake	952	yhdX	Putative transport system permease protein	1	tandem	+	2.43424	1.2001e-05	+	2.53106	3.05832e-06	+	3.19351	6.91972e-05	+	4.71773	6.77808e-15
760	Dda3937_01576	Amino acid metabolism and transport > Amino acid transport > Amino acid uptake > other amino acid uptake	952	yhdY	membrane component of an ABC superfamily predicted amino-acid transporter	1	tandem	+	2.83055	3.98458e-06	+	4.20267	9.18255e-12	+	2.9264	0.000827011	+	4.24895	3.46408e-11
761	Dda3937_01575	Amino acid metabolism and transport > Amino acid transport > Amino acid uptake > other amino acid uptake	952	yhdZ	Hypothetical amino-acid ABC transporter ATP-binding protein yhdZ. Putative ABC transporter YhdWXYZ	1	tandem	+	3.14869	6.2014e-12	+	3.58639	2.35384e-14	+	3.3065	1.69308e-07	+	3.84002	6.51725e-15
762	Dda3937_01431	Amino acid metabolism and transport > Amino acid transport > Amino acid uptake > other amino acid uptake	879	yjeH	predicted transporter	3	convergent	O	0.0272349	0.957821	O	-0.109464	0.746185	O	-0.0762431	0.915222	O	0.363559	0.133158
763	Dda3937_02803	Amino acid metabolism and transport > Amino acid transport > Amino acid uptake > other amino acid uptake	1653		amino acid ABC transporter, ATP-binding protein	8	tandem	O	0.946527	0.47618	O	0.783513	0.538917	O	-0.335939	0.891161	O	-1.29181	0.150146
764	Dda3937_00278	Amino acid metabolism and transport > Amino acid transport > Amino acid uptake > other amino acid uptake	198	yifK	Probable transport protein yifK	10	tandem	O	-0.402613	0.533946	O	-0.812556	0.063109	O	0.826014	0.2195	O	0.0874211	0.894213
765	Dda3937_01856	Amino acid metabolism and transport > Amino acid transport > Amino acid uptake > other amino acid uptake	1097		Lysine-arginine-ornithine-binding periplasmic protein	7	convergent	O	0.634996	0.250467	O	0.467672	0.379591	O	0.646739	0.422094	+	0.952137	0.0254977
766	Dda3937_01190	Amino acid metabolism and transport > Amino acid transport > Amino acid uptake > other amino acid uptake	733		AMINO ACID PERMEASE	3	convergent	O	0.342998	0.74728	O	0.164436	0.863566	O	0.205044	0.928773	O	0.331844	0.735636
767	Dda3937_02805	Amino acid metabolism and transport > Amino acid transport > Amino acid uptake > other amino acid uptake	1653		Putative periplasmic binding protein	8	divergent	O	1.24191	0.138698	O	1.34383	0.0753868	O	0.278124	0.873847	O	-0.467696	0.535555
768	Dda3937_01217	Amino acid metabolism and transport > Amino acid transport > Amino acid uptake > other amino acid uptake	748		Histidine-binding periplasmic protein precursor	3	convergent	O	-0.980163	0.0921357	O	-0.748117	0.198262	O	-0.167409	0.916667	O	-0.953755	0.0800474
769	Dda3937_02631	Amino acid metabolism and transport > Amino acid transport > Amino acid uptake > other amino acid uptake	1546		sodium-solute symporter, putative	9	tandem	O	0.216539	0.834187	O	-0.0405169	0.966447	O	2.07184	0.302612	O	-0.31456	0.793604
770	Dda3937_00627	Amino acid metabolism and transport > Amino acid transport > Amino acid uptake > other amino acid uptake	2849		Amino acid ABC transporter, periplasmic amino acid-binding protein	6	convergent	+	4.40308	1.36769e-06	+	2.147	0.0336992	+	4.6698	0.000128979	+	2.24875	0.0356369
771	Dda3937_02305	Amino acid metabolism and transport > Amino acid transport > Amino acid uptake > Amino acid efflux systems	1363		Threonine efflux protein	3	convergent	O	-0.0242772	0.980302	O	-0.159689	0.778851	O	0.0131864	0.991538	O	-0.165607	0.751427
772	Dda3937_03160	Amino acid metabolism and transport > Amino acid transport > Amino acid uptake > Amino acid efflux systems	1872		Threonine efflux protein	8	tandem	O	0.165355	0.598788	O	-0.0565478	0.852764	O	-0.0522579	0.937451	O	-0.0851927	0.757692
773	Dda3937_04522	Amino acid metabolism and transport > Amino acid transport > Amino acid uptake > Amino acid efflux systems	2793		Threonine efflux protein	5	convergent	O	1.02836	0.159947	O	0.692333	0.350182	O	1.09675	0.281402	O	0.463979	0.534439
774	Dda3937_02882	Amino acid metabolism and transport > Amino acid transport > Amino acid uptake > Amino acid efflux systems	1700	rhtA	threonine and homoserine efflux system	5	divergent	-	-1.91699	1.64178e-07	-	-2.07051	2.48419e-08	O	-0.0435488	0.975576	O	-0.0988365	0.869424
775	Dda3937_00309	Amino acid metabolism and transport > Amino acid transport > Amino acid uptake > Amino acid efflux systems	217	rhtC	Threonine efflux protein	10	tandem	O	-0.0677236	0.953854	O	-0.0684303	0.937313	O	-0.0154563	0.991538	O	-0.231743	0.743226
776	Dda3937_00312	Amino acid metabolism and transport > Amino acid transport > Amino acid uptake > Amino acid efflux systems	220	rhtB	Homoserine/homoserine lactone efflux protein	10	tandem	O	-0.269775	0.396332	O	-0.121128	0.715198	O	-0.0956551	0.890409	O	-0.222537	0.423112
777	Dda3937_01179	Amino acid metabolism and transport > Amino acid transport > Amino acid uptake > Amino acid efflux systems	726		Threonine efflux protein	3	tandem	O	-0.184336	0.782113	O	0.107961	0.85061	O	0.336751	0.696301	O	0.498317	0.251751
778	Dda3937_01388	Amino acid metabolism and transport > Amino acid transport > Amino acid uptake > Amino acid efflux systems	850		Threonine efflux protein	9	tandem	O	-0.120744	0.908551	O	0.0208966	0.980804	O	0.598399	0.642161	+	2.36045	3.60541e-05
779	Dda3937_02286	Amino acid metabolism and transport > Amino acid transport > Amino acid uptake > Amino acid efflux systems	1350		Putative threonine efflux protein	3	divergent	O	0.193204	0.795796	O	-0.063408	0.921641	O	-0.23801	0.83177	O	0.182481	0.755629
780	Dda3937_00674	Amino acid metabolism and transport > Amino acid transport > Amino acid uptake > Amino acid efflux systems	450		Homoserine/homoserine lactone efflux protein	2	tandem	O	-0.215412	0.631068	O	-0.336799	0.308921	O	-0.303566	0.592028	O	0.20028	0.552067
781	Dda3937_01323	Amino acid metabolism and transport > Amino acid transport > Amino acid uptake > Amino acid efflux systems	815	argO	arginine transporter	2	convergent	O	-0.128098	0.914648	-	-1.27976	0.0210713	O	0.124183	0.95964	O	0.225897	0.83583
782	Dda3937_01322	Amino acid metabolism and transport > Amino acid transport > Amino acid uptake > Amino acid efflux systems	814		putative lysine export protein	2	convergent	+	2.23916	0.000232554	+	4.21864	5.67672e-15	+	2.88628	0.000147198	+	3.89736	9.17407e-13
783	Dda3937_00541	Amino acid metabolism and transport > Amino acid transport > Amino acid uptake > Amino acid efflux systems	374		Transporter, LysE family	9	tandem	O	-0.419779	0.669595	O	-1.10379	0.0659185	O	-0.503777	0.710045	O	-0.53611	0.442431
784	Dda3937_00895	Amino acid metabolism and transport > Amino acid transport > Amino acid uptake > Amino acid efflux systems	563	ygaH	Probable L-valine exporter. In E. coli the ygaZH mutants are hypersensitive to norvaline	8	tandem	O	-0.184053	0.793354	O	-0.155535	0.78474	O	-0.108016	0.929771	O	-0.222023	0.653393
785	Dda3937_00896	Amino acid metabolism and transport > Amino acid transport > Amino acid uptake > Amino acid efflux systems	563	ygaZ	Probable L-valine exporter. In E. coli the ygaZH mutants are hypersensitive to norvaline	8	tandem	O	0.326148	0.640734	O	0.201847	0.745877	O	0.58413	0.46957	O	0.608523	0.181442
786	Dda3937_02449	Amino acid metabolism and transport > Amino acid transport > Amino acid uptake > Amino acid efflux systems	1446	ygaW/alaE	Alanine exporter, inducible; stress-responsive	9	tandem	-	-2.37761	0.000915949	-	-5.55818	1.06316e-18	-	-2.52669	0.00796902	-	-5.90213	3.19206e-21
787	Dda3937_04326	Amino acid metabolism and transport > Amino acid transport > Amino acid uptake > Amino acid efflux systems	2201	cydC	membrane and ATP-binding components of an ABC superfamily cysteine transporter	6	tandem	+	1.36389	1.98477e-14	+	1.80171	2.72942e-26	+	1.04818	1.65598e-05	+	1.34551	2.4465e-14
788	Dda3937_03630	Amino acid metabolism and transport > Amino acid transport > Amino acid uptake > Amino acid efflux systems	2201	cydD	cysteine transporter subunit of ABC superfamily	6	tandem	+	1.65371	3.58569e-23	+	2.00166	1.23711e-34	+	1.22015	4.75942e-08	+	1.6768	3.91767e-24
789	Dda3937_01986	Amino acid metabolism and transport > Amino acid transport > Amino acid uptake > Amino acid efflux systems	1174	eamA	Probable amino acid metabolite efflux pump	1	divergent	O	0.119533	0.863141	O	0.110897	0.840516	O	-0.27585	0.738225	O	-0.0394781	0.950474
790	Dda3937_00111	Amino acid metabolism and transport > Amino acid transport > Amino acid uptake > Peptide transport	87		Dipeptide-binding ABC transporter, periplasmic substrate-binding component (TC 3,A,1,5,2)	6	convergent	O	-0.178896	0.753251	O	-0.472833	0.183742	O	-0.317609	0.656049	O	-0.293408	0.448379
791	Dda3937_00112	Amino acid metabolism and transport > Amino acid transport > Amino acid uptake > Peptide transport	88		Putative glutathione transporter, ATP-binding component	6	tandem	O	0.232533	0.780321	O	0.0293381	0.971173	O	-0.122325	0.935079	O	-0.02249	0.978045
792	Dda3937_00113	Amino acid metabolism and transport > Amino acid transport > Amino acid uptake > Peptide transport	88		Dipeptide transport ATP-binding protein dppD (TC 3,A,1,5,2)	6	tandem	O	-0.343706	0.700715	O	-0.00490382	0.994556	O	0.0200175	0.991538	O	0.210196	0.7744
793	Dda3937_00114	Amino acid metabolism and transport > Amino acid transport > Amino acid uptake > Peptide transport	88		Dipeptide transport system permease protein dppC (TC 3,A,1,5,2)	6	tandem	O	0.022323	0.98196	O	-0.077608	0.895165	O	-0.0138516	0.991538	O	0.076369	0.891913
794	Dda3937_00115	Amino acid metabolism and transport > Amino acid transport > Amino acid uptake > Peptide transport	88		Putative transporter, permease protein	6	tandem	O	0.238784	0.547856	O	0.342362	0.243993	O	0.249924	0.655225	O	0.456465	0.0822105
795	Dda3937_01019	Amino acid metabolism and transport > Amino acid transport > Amino acid uptake > Peptide transport	636		ABC-type transporter, periplasmic component	11	divergent	O	1.46049	0.207483	O	0.0863112	0.959621	O	2.35828	0.0887545	O	1.15174	0.340897
796	Dda3937_01020	Amino acid metabolism and transport > Amino acid transport > Amino acid uptake > Peptide transport	636		ABC transporter, permease protein	11	tandem	O	0.817219	0.41958	O	0.743829	0.475587	O	1.77029	0.176072	O	1.85869	0.12153
797	Dda3937_01021	Amino acid metabolism and transport > Amino acid transport > Amino acid uptake > Peptide transport	636		Dipeptide transport system permease protein dppC (TC 3,A,1,5,2)	11	tandem	O	1.64164	0.0610706	O	0.922032	0.352718	O	1.64506	0.205548	O	1.25261	0.434803
798	Dda3937_01022	Amino acid metabolism and transport > Amino acid transport > Amino acid uptake > Peptide transport	636		ABC transporter ATP-binding protein	11	convergent	+	1.31029	0.0380292	O	-0.11494	0.903546	O	0.974043	0.339302	O	-0.035906	0.976697
799	Dda3937_01346	Amino acid metabolism and transport > Amino acid transport > Amino acid uptake > Peptide transport	829		Dipeptide-binding ABC transporter, periplasmic substrate-binding component (TC 3,A,1,5,2)	2	divergent	O	0.182488	0.764647	O	-0.0133584	0.980061	O	0.0721414	0.95964	+	1.01744	0.0090493
800	Dda3937_01347	Amino acid metabolism and transport > Amino acid transport > Amino acid uptake > Peptide transport	829		Dipeptide transport system permease protein dppB (TC 3,A,1,5,2)	2	tandem	O	0.920008	0.523404	O	1.03172	0.304909	O	1.3684	0.626833	O	1.30741	0.176806
801	Dda3937_01349	Amino acid metabolism and transport > Amino acid transport > Amino acid uptake > Peptide transport	829		Oligopeptide transport system permease protein oppB (TC 3,A,1,5,1)	2	tandem	O	0.746121	0.552667	O	0.793399	0.412764	O	-0.508483	0.823775	O	0.666832	0.566513
802	Dda3937_01348	Amino acid metabolism and transport > Amino acid transport > Amino acid uptake > Peptide transport	829		Dipeptide transport system permease protein dppC (TC 3,A,1,5,2)	2	tandem	O	0.736753	0.601158	O	0.819911	0.429661	O	0.104429	0.973568	O	0.742946	0.502542
803	Dda3937_01350	Amino acid metabolism and transport > Amino acid transport > Amino acid uptake > Peptide transport	829		Oligopeptide transport ATP-binding protein oppF (TC 3,A,1,5,1)	2	tandem	O	0.648101	0.626383	O	0.980306	0.31953	O	-0.515384	0.813968	O	1.10889	0.289806
804	Dda3937_02993	Amino acid metabolism and transport > Amino acid transport > Amino acid uptake > Peptide transport	1770		Dipeptide transport system permease protein dppC (TC 3,A,1,5,2)	5	tandem	O	-0.399863	0.464274	-	-1.09818	0.00173528	O	-0.852115	0.294227	O	-0.746487	0.155158
805	Dda3937_02994	Amino acid metabolism and transport > Amino acid transport > Amino acid uptake > Peptide transport	1770		Dipeptide transport system permease protein dppB (TC 3,A,1,5,2)	5	tandem	O	-0.266526	0.58274	-	-0.721324	0.0164624	O	-0.623166	0.308009	O	-0.0953621	0.863542
806	Dda3937_02992	Amino acid metabolism and transport > Amino acid transport > Amino acid uptake > Peptide transport	1770		Dipeptide transport ATP-binding protein dppD (TC 3,A,1,5,2)	5	tandem	O	-0.318299	0.633988	-	-0.876847	0.0326454	O	-0.706114	0.360145	O	-0.613402	0.210012
807	Dda3937_02998	Amino acid metabolism and transport > Amino acid transport > Amino acid uptake > Peptide transport	1772		Probable periplasmic dipeptide transport protein	5	divergent	O	0.0788795	0.914648	O	-0.51511	0.171107	O	0.3935	0.577494	O	0.577705	0.109123
808	Dda3937_03239	Amino acid metabolism and transport > Amino acid transport > Amino acid uptake > Peptide transport	1916		ABC-type dipeptide transport system, periplasmic component	11	divergent	+	1.49193	2.92706e-05	+	2.43884	3.55427e-12	+	2.75291	2.26885e-05	+	2.94132	4.70182e-13
809	Dda3937_03240	Amino acid metabolism and transport > Amino acid transport > Amino acid uptake > Peptide transport	1916		Dipeptide transport system permease protein dppB (TC 3,A,1,5,2)	11	tandem	+	1.13642	0.027936	+	2.0814	2.21464e-05	+	1.70604	0.0240529	+	2.11008	8.41338e-05
810	Dda3937_03241	Amino acid metabolism and transport > Amino acid transport > Amino acid uptake > Peptide transport	1916		Dipeptide transport system permease protein dppC (TC 3,A,1,5,2)	11	tandem	O	0.544702	0.539942	O	0.867229	0.217495	O	1.52778	0.175989	+	1.63972	0.0218541
811	Dda3937_03242	Amino acid metabolism and transport > Amino acid transport > Amino acid uptake > Peptide transport	1916		Oligopeptide transport ATP-binding protein oppD (TC 3,A,1,5,1)	11	tandem	O	0.996719	0.1377	+	1.76264	0.00419349	+	2.18422	0.0203831	+	2.77835	0.000619331
812	Dda3937_03243	Amino acid metabolism and transport > Amino acid transport > Amino acid uptake > Peptide transport	1916		ABC transporter, ATP-binding protein	11	tandem	O	1.23454	0.149893	O	1.21329	0.160078	O	1.13406	0.40332	+	2.15207	0.00625368
813	Dda3937_00839	Amino acid metabolism and transport > Amino acid transport > Amino acid uptake > Peptide transport	525		Dipeptide transport system permease protein dppB (TC 3,A,1,5,2)	5	divergent	O	0.440122	0.81441	O	-0.393058	0.765186	O	-0.0966589		O	1.26129	0.526169
814	Dda3937_00838	Amino acid metabolism and transport > Amino acid transport > Amino acid uptake > Peptide transport	525		Dipeptide transport system permease protein dppC (TC 3,A,1,5,2)	5	tandem	O	-0.0837442	0.987	O	0.730848	0.999	O	-2.68499		O	2.69756
815	Dda3937_00837	Amino acid metabolism and transport > Amino acid transport > Amino acid uptake > Peptide transport	525		Oligopeptide transport ATP-binding protein oppD (TC 3,A,1,5,1)	5	tandem	O	0.311145	0.898384	O	0.246298	0.886939	O	-0.291635		O	-1.33167	0.468482
816	Dda3937_00835	Amino acid metabolism and transport > Amino acid transport > Amino acid uptake > Peptide transport	525	yddS	Dipeptide-binding ABC transporter, periplasmic substrate-binding component (TC 3,A,1,5,2); Putative hemin-binding lipoprotein	5	convergent	O	0.195652	0.849974	O	0.0373527	0.967159	O	0.028377	0.989411	O	-0.0663597	0.946409
817	Dda3937_00836	Amino acid metabolism and transport > Amino acid transport > Amino acid uptake > Peptide transport	525		Peptide ABC transporter, ATP-binding protein	5	tandem	O	0.574727	0.676505	O	0.429753	0.727431	O	-0.304298	0.915222	O	0.549618	0.7213
818	Dda3937_02540	Amino acid metabolism and transport > Amino acid transport > Amino acid uptake > Peptide transport	1504	dppA	Dipeptide-binding ABC transporter, periplasmic substrate-binding component (TC 3,A,1,5,2)	1	divergent	-	-0.694656	0.0252777	O	0.459311	0.154713	-	-1.13834	0.00185307	O	-0.276237	0.431558
819	Dda3937_02541	Amino acid metabolism and transport > Amino acid transport > Amino acid uptake > Peptide transport	1505	dppB	dipeptide transporter; membrane component of ABC superfamily	1	tandem	O	-0.0953162	0.909818	O	0.56073	0.204571	-	-1.2085	0.0189125	O	-0.280783	0.568954
820	Dda3937_02542	Amino acid metabolism and transport > Amino acid transport > Amino acid uptake > Peptide transport	1505	dppC	dipeptide transporter; membrane component of ABC superfamily	1	tandem	O	-0.0228221	0.98325	O	0.751645	0.126425	O	-0.950829	0.184265	O	0.114926	0.866348
821	Dda3937_02543	Amino acid metabolism and transport > Amino acid transport > Amino acid uptake > Peptide transport	1505	dppD	dipeptide transporter; ATP-binding component of ABC superfamily	1	tandem	O	-0.206298	0.778374	O	0.707853	0.102873	O	-0.791529	0.213502	O	0.0536244	0.936082
822	Dda3937_01979	Amino acid metabolism and transport > Amino acid transport > Amino acid uptake > Peptide transport	1505	dppF	dipeptide transporter; ATP-binding component of ABC superfamily	1	convergent	O	0.0547549	0.949625	+	0.85748	0.0295135	O	-0.433595	0.589083	O	0.0607825	0.923636
823	Dda3937_02905	Amino acid metabolism and transport > Amino acid transport > Amino acid uptake > Peptide transport	1720		Dipeptide-binding ABC transporter, periplasmic substrate-binding component (TC 3,A,1,5,2)	5	divergent	+	1.89409	1.30893e-10	+	2.23004	7.53411e-15	+	2.32223	2.26453e-08	+	1.87742	2.35628e-08
824	Dda3937_03184	Amino acid metabolism and transport > Amino acid transport > Amino acid uptake > Peptide transport	1889		ABC transport protein, solute binding component	8	tandem	O	0.478807	0.467951	+	1.286	0.00232794	O	-0.237863	0.850906	O	0.248349	0.702621
825	Dda3937_03185	Amino acid metabolism and transport > Amino acid transport > Amino acid uptake > Peptide transport	1889		ABC transport protein inner membrane component	8	tandem	O	0.596741	0.320515	+	1.47555	0.00130467	O	-0.00714189	0.994835	O	0.0775353	0.931246
826	Dda3937_03186	Amino acid metabolism and transport > Amino acid transport > Amino acid uptake > Peptide transport	1889		Dipeptide transport system permease protein dppC (TC 3,A,1,5,2); Putative hemine transporter ATP-binding subunit	8	tandem	O	0.532791	0.635218	O	0.613135	0.513368	O	-0.184674	0.946416	O	0.529514	0.599256
827	Dda3937_03187	Amino acid metabolism and transport > Amino acid transport > Amino acid uptake > Peptide transport	1889		Peptide ABC transporter, ATP-binding protein	8	tandem	O	0.186552	0.767155	+	0.820889	0.0241249	O	0.111047	0.937451	O	0.600864	0.229184
828	Dda3937_01246	Amino acid metabolism and transport > Amino acid transport > Amino acid uptake > Peptide transport	767		Oligopeptide transport ATP-binding protein oppF (TC 3,A,1,5,1)	5	tandem	O	0.374781	0.621256	O	0.128052	0.859384	O	0.887183	0.355599	O	0.397103	0.562412
829	Dda3937_01247	Amino acid metabolism and transport > Amino acid transport > Amino acid uptake > Peptide transport	767		Oligopeptide transport ATP-binding protein oppD (TC 3,A,1,5,1)	5	tandem	O	0.350323	0.666407	O	-0.0323509	0.971173	O	0.709476	0.538983	O	-0.229686	0.814283
830	Dda3937_01248	Amino acid metabolism and transport > Amino acid transport > Amino acid uptake > Peptide transport	767		Oligopeptide ABC transporter, permease protein	5	tandem	O	0.468071	0.711671	O	-0.350866	0.742525	O	1.74931	0.296194	O	0.830742	0.478721
831	Dda3937_03326	Amino acid metabolism and transport > Amino acid transport > Amino acid uptake > Peptide transport	1973		Oligopeptide ABC transporter, periplasmic oligopeptide-binding protein oppA (TC 3,A,1,5,1)	6	tandem	-	-5.13628	0.00021206	O	-0.0747251	0.975363	O	0.863958	0.826523	O	-0.604342	0.765148
832	Dda3937_03328	Amino acid metabolism and transport > Amino acid transport > Amino acid uptake > Peptide transport	1973		Oligopeptide transport ATP-binding protein oppD (TC 3,A,1,5,1)	6	divergent	-	-5.9746	1.74558e-06	O	-0.00160206	0.999268	O	0.511291	0.907903	O	0.0855535	0.968956
833	Dda3937_03325	Amino acid metabolism and transport > Amino acid transport > Amino acid uptake > Peptide transport	1973		Dipeptide transport system permease protein dppC (TC 3,A,1,5,2)	6	convergent	-	-5.84325	5.04779e-05	O	-0.476911	0.845376	O	-0.0155806	0.995324	O	-0.880719	0.660058
834	Dda3937_03327	Amino acid metabolism and transport > Amino acid transport > Amino acid uptake > Peptide transport	1973		Dipeptide transport ATP-binding protein dppF (TC 3,A,1,5,2)	6	tandem	-	-5.80914	2.00808e-05	O	-0.125454	0.960135	O	0.208338	0.9734	O	-0.262824	0.907748
835	Dda3937_03438	Amino acid metabolism and transport > Amino acid transport > Amino acid uptake > Peptide transport	2060		Oligopeptide ABC transporter, periplasmic oligopeptide-binding protein oppA (TC 3,A,1,5,1)	5	convergent	O	0.881178	0.277493	O	-0.909855	0.20395	O	1.47964	0.150168	O	0.869121	0.281192
836	Dda3937_03439	Amino acid metabolism and transport > Amino acid transport > Amino acid uptake > Peptide transport	2061		Oligopeptide transport system permease protein oppB (TC 3,A,1,5,1)	5	divergent	O	-0.0361625	0.974104	O	-0.00944813	0.989942	O	0.70311	0.448936	O	0.110636	0.897232
837	Dda3937_03671	Amino acid metabolism and transport > Amino acid transport > Amino acid uptake > Peptide transport	2234		Oligopeptide ABC transporter, periplasmic oligopeptide-binding protein oppA (TC 3,A,1,5,1)	2	tandem	O	-0.184032	0.930516	O	-0.299028	0.850789	O	1.75404	0.293651	O	-0.400859	0.775473
838	Dda3937_03672	Amino acid metabolism and transport > Amino acid transport > Amino acid uptake > Peptide transport	2234		Oligopeptide transport system permease protein oppB (TC 3,A,1,5,1)	2	tandem	O	-1.01544	0.368745	O	-1.14189	0.228048	O	1.11943	0.474428	-	-1.76429	0.0333901
839	Dda3937_03673	Amino acid metabolism and transport > Amino acid transport > Amino acid uptake > Peptide transport	2234		Oligopeptide transport system permease protein oppC (TC 3,A,1,5,1)	2	tandem	O	-0.835186	0.151046	O	-0.705134	0.216048	O	0.638736	0.497753	-	-1.29412	0.00823267
840	Dda3937_04040	Amino acid metabolism and transport > Amino acid transport > Amino acid uptake > Peptide transport	2474		Oligopeptide ABC transporter, periplasmic oligopeptide-binding protein oppA (TC 3,A,1,5,1)	7	convergent	O	0.226753	0.638302	O	0.286931	0.436873	O	-0.242763	0.72821	-	-1.07952	4.69139e-05
841	Dda3937_04054	Amino acid metabolism and transport > Amino acid transport > Amino acid uptake > Peptide transport	2484	oppA	Oligopeptide ABC transporter, periplasmic oligopeptide-binding protein oppA (TC 3,A,1,5,1)	6	tandem	O	0.637732	0.0613767	+	1.39004	2.47879e-07	O	0.0432029	0.972386	O	0.483146	0.139216
842	Dda3937_04053	Amino acid metabolism and transport > Amino acid transport > Amino acid uptake > Peptide transport	2483	oppB	oligopeptide transporter subunit; membrane component of ABC superfamily	6	tandem	+	0.956521	0.0258602	+	1.47068	6.39229e-05	O	0.656373	0.361641	+	1.03154	0.0090493
843	Dda3937_04052	Amino acid metabolism and transport > Amino acid transport > Amino acid uptake > Peptide transport	2483	oppC	Oligopeptide transport system permease protein oppC (TC 3,A,1,5,1)	6	tandem	O	0.905599	0.118416	+	1.37204	0.00382222	O	0.43285	0.710122	O	0.872655	0.0944777
844	Dda3937_04051	Amino acid metabolism and transport > Amino acid transport > Amino acid uptake > Peptide transport	2483	oppD	oligopeptide transporter subunit; ATP-binding component of ABC superfamily	6	tandem	O	0.782481	0.300557	+	1.37846	0.014042	O	0.291618	0.856486	O	0.810115	0.195139
845	Dda3937_04050	Amino acid metabolism and transport > Amino acid transport > Amino acid uptake > Peptide transport	2483	oppF	oligopeptide transport protein	6	convergent	O	0.847679	0.210353	+	1.29432	0.0150805	O	0.459667	0.717687	O	0.49855	0.443877
846	Dda3937_01274	Amino acid metabolism and transport > Amino acid transport > Amino acid uptake > Peptide transport	786		Homocysteine S-methyltransferase	2	divergent	O	-0.329671	0.441274	O	-0.152042	0.736822	+	1.28528	0.00357499	+	1.03563	0.0054001
847	Dda3937_01275	Amino acid metabolism and transport > Amino acid transport > Amino acid uptake > Peptide transport	786		ABC transporter, periplasmic binding-protein	2	tandem	O	-0.571249	0.0991887	O	-0.0795419	0.865598	+	1.0652	0.0138487	+	1.3317	1.9337e-05
848	Dda3937_01276	Amino acid metabolism and transport > Amino acid transport > Amino acid uptake > Peptide transport	786		ABC transporter, permease protein	2	tandem	-	-0.52887	0.0490802	O	-0.215141	0.519075	O	0.7362	0.0760211	O	0.524328	0.103856
849	Dda3937_01277	Amino acid metabolism and transport > Amino acid transport > Amino acid uptake > Peptide transport	786		ABC transporter, permease protein	2	tandem	O	-0.324961	0.478254	O	0.0133672	0.979265	O	0.411337	0.57524	+	1.02834	0.0114919
850	Dda3937_01278	Amino acid metabolism and transport > Amino acid transport > Amino acid uptake > Peptide transport	786		Peptide ABC transporter, ATP-binding protein	2	tandem	O	-0.37837	0.257405	O	-0.234573	0.499538	O	0.52787	0.259946	O	0.378441	0.293453
851	Dda3937_03102	Amino acid metabolism and transport > Amino acid transport > Amino acid uptake > Peptide transport	1826	cstA	Carbon starvation protein A	7	convergent	+	1.87137	0.00442638	+	2.3885	5.61593e-05	O	1.50665	0.151252	+	1.68979	0.00783382
852	Dda3937_03179	Amino acid metabolism and transport > Amino acid transport > Amino acid uptake > Peptide transport	1886	yjiY	Carbon starvation protein A, controlled by the YehT-YehU two component system	8	tandem	O	-1.61235	0.142604	O	-1.81836	0.0554676	O	-2.34944	0.0761724	O	-1.71226	0.0690598
853	Dda3937_00418	Amino acid metabolism and transport > Amino acid transport > Amine and Polyamine metabolism and transport > polyamine biosynthetic	298	speA	biosynthetic arginine decarboxylase, PLP-binding	9	divergent	O	0.0913054	0.914896	O	0.335284	0.527996	O	0.11318	0.932404	O	-0.327212	0.503127
854	Dda3937_03868	Amino acid metabolism and transport > Amino acid transport > Amine and Polyamine metabolism and transport > polyamine biosynthetic	2359		N-carbamoylputrescine amidase (3,5,1,53)	1	tandem	O	0.0259155	0.969215	+	0.640404	0.0116324	O	-0.41068	0.353034	O	0.298064	0.294976
855	Dda3937_03869	Amino acid metabolism and transport > Amino acid transport > Amine and Polyamine metabolism and transport > polyamine biosynthetic	2359		Agmatine deiminase	1	convergent	O	-0.0214014	0.954422	+	0.460288	0.00469318	O	-0.155606	0.665238	O	0.0903763	0.678797
856	Dda3937_03405	Amino acid metabolism and transport > Amino acid transport > Amine and Polyamine metabolism and transport > polyamine biosynthetic	2038	speC	ornithine decarboxylase, constitutive	4	tandem	O	0.0846623	0.902733	+	0.779805	0.0113774	O	-0.465662	0.418002	O	0.23928	0.533478
857	Dda3937_03980	Amino acid metabolism and transport > Amino acid transport > Amine and Polyamine metabolism and transport > polyamine biosynthetic	17	speD	S-adenosylmethionine decarboxylase	8	tandem	O	-0.195003	0.845757	O	-0.377262	0.576237	O	0.333422	0.782629	O	-0.731005	0.173198
858	Dda3937_00021	Amino acid metabolism and transport > Amino acid transport > Amine and Polyamine metabolism and transport > polyamine biosynthetic	17	speE	spermidine synthase (putrescine aminopropyltransferase)	8	tandem	O	-0.218069	0.553583	-	-0.599306	0.0125111	O	0.215745	0.692404	O	-0.252309	0.373769
859	Dda3937_01793	Amino acid metabolism and transport > Amino acid transport > Amine and Polyamine metabolism and transport > polyamine biosynthetic	1070	speG	spermidine N1-acetyltransferase	5	convergent	O	0.00483282	0.997971	O	-0.19841	0.787116	O	0.153563	0.939286	O	-0.0615326	0.960563
860	Dda3937_00640	Amino acid metabolism and transport > Amino acid transport > Amine and Polyamine metabolism and transport > polyamine transport	432	potC	Spermidine Putrescine ABC transporter permease component potB (TC_3,A,1,11,1)	6	tandem	+	1.98384	1.79324e-08	+	1.98648	5.69299e-09	+	2.45615	1.45378e-08	+	2.5859	1.64342e-15
861	Dda3937_00639	Amino acid metabolism and transport > Amino acid transport > Amine and Polyamine metabolism and transport > polyamine transport	432	potB	Spermidine Putrescine ABC transporter permease component potC (TC_3,A,1,11,1)	6	tandem	+	1.74526	8.65673e-05	+	2.03768	1.06144e-06	+	2.20711	6.57487e-05	+	2.3104	8.88806e-09
862	Dda3937_00641	Amino acid metabolism and transport > Amino acid transport > Amine and Polyamine metabolism and transport > polyamine transport	432	potD	ABC transporter, periplasmic spermidine putrescine-binding protein potD (TC_3,A,1,11,1)	6	tandem	+	1.96074	7.919e-07	+	1.7976	2.82086e-06	+	2.5976	9.23606e-08	+	3.06459	9.62566e-18
863	Dda3937_03477	Amino acid metabolism and transport > Amino acid transport > Amine and Polyamine metabolism and transport > polyamine transport	2089	potF	putrescine transporter subunit: periplasmic-binding component of ABC superfamily	6	divergent	O	0.596187	0.587335	O	1.23417	0.085481	O	1.03272	0.405538	O	0.823404	0.282202
864	Dda3937_03476	Amino acid metabolism and transport > Amino acid transport > Amine and Polyamine metabolism and transport > polyamine transport	2088	potG	putrescine transporter subunit: ATP-binding component of ABC superfamily	6	tandem	O	0.39365	0.624832	O	0.930911	0.06794	O	0.1532	0.922012	O	-0.223912	0.741239
865	Dda3937_03475	Amino acid metabolism and transport > Amino acid transport > Amine and Polyamine metabolism and transport > polyamine transport	2088	potH	putrescine transporter subunit: membrane component of ABC superfamily	6	tandem	O	0.260669	0.811236	O	1.0166	0.0905885	O	0.181506	0.919304	O	-0.0192633	0.986557
866	Dda3937_03474	Amino acid metabolism and transport > Amino acid transport > Amine and Polyamine metabolism and transport > polyamine transport	2088	potI	putrescine transporter subunit: membrane component of ABC superfamily	6	tandem	O	0.122484	0.880169	O	0.641908	0.119564	O	0.0453872	0.9734	O	-0.0554827	0.929285
867	Dda3937_03732	Amino acid metabolism and transport > Amino acid transport > Amine and Polyamine metabolism and transport > polyamine transport	34	plaP	Putrescine low affinity permease. Putrescine importer, low affinity; possible cell density sensor	6	convergent	O	-0.221126	0.587335	O	0.467615	0.081206	O	0.502342	0.208791	+	1.14096	2.39514e-07
868	Dda3937_01637	Amino acid metabolism and transport > Amino acid transport > Amine and Polyamine metabolism and transport > polyamine transport	987		putative spermidine/putrescine transport system ATP-binding protein	6	divergent	O	0.537998	0.27624	+	1.23669	0.000812097	O	0.259453	0.7917	+	1.01966	0.0156016
869	Dda3937_01638	Amino acid metabolism and transport > Amino acid transport > Amine and Polyamine metabolism and transport > polyamine transport	987		putative spermidine/putrescine transport system permease protein	6	tandem	+	1.16242	0.041324	+	1.81505	0.00024845	O	0.301531	0.824239	O	0.804738	0.184112
870	Dda3937_01639	Amino acid metabolism and transport > Amino acid transport > Amine and Polyamine metabolism and transport > polyamine transport	987		putative spermidine/putrescine transport system permease protein	6	tandem	+	1.89257	0.00187445	+	1.65164	0.00550038	O	0.489415	0.774187	+	1.77469	0.0283501
871	Dda3937_01640	Amino acid metabolism and transport > Amino acid transport > Amine and Polyamine metabolism and transport > polyamine transport	987		putative spermidine/putrescine transport system substrate-binding protein	6	tandem	+	0.680625	0.0432924	+	0.861303	0.00507504	O	0.160183	0.887628	+	0.870159	0.022641
872	Dda3937_04076	Amino acid metabolism and transport > Amino acid transport > Amine and Polyamine metabolism and transport > polyamine transport	2501		ABC transporter, ATP-binding protein	9	convergent	O	0.313918	0.741292	O	0.229222	0.778009	O	-0.598342	0.602664	O	0.139765	0.868094
873	Dda3937_04077	Amino acid metabolism and transport > Amino acid transport > Amine and Polyamine metabolism and transport > polyamine transport	2501		ABC transporter, permease protein	9	tandem	O	0.196222	0.900303	O	0.408553	0.683046	O	-0.100198	0.9734	O	0.402639	0.696775
874	Dda3937_04149	Amino acid metabolism and transport > Amino acid transport > Amine and Polyamine metabolism and transport > polyamine transport	2543		Putative GntR-family regulatory protein and aminotransferase near polyamine transporter	6	tandem	O	-0.304185	0.407671	O	-0.0809126	0.853139	O	0.26955	0.705446	O	0.266256	0.479694
875	Dda3937_04148	Amino acid metabolism and transport > Amino acid transport > Amine and Polyamine metabolism and transport > polyamine transport	2542	ydcT	Putative ABC transporter ATP-binding protein	6	divergent	+	1.48787	0.000641065	+	1.28766	0.00309745	+	1.32621	0.0304449	+	1.46403	0.000383003
876	Dda3937_02864	Amino acid metabolism and transport > Amino acid transport > Amine and Polyamine metabolism and transport > Amines and polyamine Catabolic process??	1686	acdS	1-aminocyclopropane-1-carboxylate deaminase catalyzes the conversion of 1-aminocyclopropane-L-carboxylate (ACC), a precursor of the plant hormone ethylene, to alpha-ketobutyrate and ammonia	2	tandem	O	0.451349	0.441274	O	0.357369	0.496503	O	0.640779	0.309534	-	-0.843887	0.0204357
877	Dda3937_00532	Amino acid metabolism and transport > Amino acid transport > Amine and Polyamine metabolism and transport > Amines and polyamine Catabolic process??	367	yhfM/frlA	Ethanolamin permease, Predicted fructoselysine transporter, catabolism of amadori products	9	tandem	O	0.475336	0.647201	O	1.12486	0.0818539	O	0.0807967	0.9734	O	0.808518	0.241735
878	Dda3937_00283	Amino acid metabolism and transport > Amino acid transport > Amine and Polyamine metabolism and transport > Amines and polyamine Catabolic process??	200		Ethanolamine operon regulatory protein	10	divergent	O	-0.45577	0.387894	O	-0.740263	0.0545997	O	0.718207	0.283203	+	0.80602	0.0417617
879	Dda3937_03174	Amino acid metabolism and transport > Amino acid transport > Amine and Polyamine metabolism and transport > Amines and polyamine Catabolic process??	1882	eutR	ethanolamine operon transcriptional activator, AraC family; concerted induction requires both B12 and ethanolamine; autoregulatory	8	convergent	O	0.345001	0.774582	O	0.558061	0.517778	O	0.810495	0.53382	O	0.947913	0.181442
880	Dda3937_03173	Amino acid metabolism and transport > Amino acid transport > Amine and Polyamine metabolism and transport > Amines and polyamine Catabolic process??	1881	eutE	Acetaldehyde dehydrogenase (acetylating)	8	tandem	O	0.315516	0.911814	O	1.12785	0.509249	O	0.979882	0.765188	O	1.26914	0.405449
881	Dda3937_02687	Amino acid metabolism and transport > Amino acid transport > Amine and Polyamine metabolism and transport > Amines and polyamine Catabolic process??	1585	patD	4-aminobutyraldehyde dehydrogenase, Putrescine AminoTransferase pathway	5	tandem	O	0.548472	0.474651	O	0.790828	0.170299	O	-0.402909	0.745518	O	-0.192968	0.796505
882	Dda3937_02686	Amino acid metabolism and transport > Amino acid transport > Amine and Polyamine metabolism and transport > Amines and polyamine Catabolic process??	1584	patA	Putrescine:2-oxoglutaric acid aminotransferase	5	tandem	O	0.616928	0.150885	+	1.01127	0.00280488	O	-0.174573	0.864328	O	0.00232577	0.997172
883	Dda3937_03252	Glutathione and thioredoxin metabolism and transport > Utilization of Glutathione as sulfur source	1920	gsiA	glutathione transport system ATP-binding protein; GsiABCD is an ABC transporter system	11	NA	+	1.59496	0.000335782	+	2.91154	1.58829e-12	O	-0.172005	0.903039	O	0.815978	0.0920148
884	Dda3937_03251	Glutathione and thioredoxin metabolism and transport > Utilization of Glutathione as sulfur source	1919	gsiB	glutathione transport system substrate-binding protein; GsiABCD is an ABC transporter system	11	NA	+	1.01949	0.00909009	+	1.88238	3.4791e-08	O	-0.762743	0.212138	+	0.859227	0.0259222
885	Dda3937_03250	Glutathione and thioredoxin metabolism and transport > Utilization of Glutathione as sulfur source	1919	gsiC	glutathione transport system permease protein; GsiABCD is an ABC transporter system	11	NA	O	0.918218	0.124279	+	1.51048	0.0019976	O	-0.370346	0.767443	O	0.51878	0.396623
886	Dda3937_03249	Glutathione and thioredoxin metabolism and transport > Utilization of Glutathione as sulfur source	1919	gsiD	Glutathione ABC transporter permease; GsiABCD is an ABC transporter system	11	NA	O	0.422569	0.364757	O	0.621105	0.0852912	O	-0.0534271	0.96807	O	0.434492	0.282202
887	Dda3937_03247	Glutathione and thioredoxin metabolism and transport > Utilization of Glutathione as sulfur source	1919		D-aminopeptidaseprobably in the operon with GsiABCD involved in glutathione transport	11	tandem	O	0.381687	0.181155	+	0.62457	0.00782872	O	-0.470379	0.216442	O	-0.175437	0.554012
888	Dda3937_03248	Glutathione and thioredoxin metabolism and transport > Utilization of Glutathione as sulfur source	1919	dmpA	D-aminopeptidease;probably in the operon with GsiABCD involved in glutathione transport	11	isolated	O	0.327956	0.597218	+	0.852818	0.0352865	O	0.0706131	0.963341	O	-0.121265	0.843324
889	Dda3937_03246	Glutathione and thioredoxin metabolism and transport > Utilization of Glutathione as sulfur source	1918	iaaA	Glutathione utilization, isoAsp aminopeptidase, cleaves isoAsp-X dipeptides; Ntn hydrolase; weak L-asparaginase activity in vitro	11	tandem	+	0.676577	0.0423095	+	0.785275	0.0102435	O	0.194911	0.791796	O	-0.0981298	0.831582
890	Dda3937_01862	Glutathione and thioredoxin metabolism and transport > Utilization of Glutathione as sulfur source	1102	ggt	Gamma-glutamyltranspeptidase	7	convergent	O	-0.583592	0.0939859	O	-0.597132	0.0602328	O	-0.509106	0.35602	-	-0.923027	0.00146895
891	Dda3937_00911	Glutathione and thioredoxin metabolism and transport > Utilization of Glutathione as sulfur source	569		Gamma-glutamyltranspeptidase	8	divergent	O	0.942428	0.235943	+	1.70614	0.00531118	O	0.471372	0.745909	+	1.79132	0.00186895
892	Dda3937_03972	Glutathione and thioredoxin metabolism and transport > Lactoylglutathione lyase	2427	gloB	predicted hydroxyacylglutathione hydrolase	8	divergent	O	0.217384	0.863141	O	-0.543762	0.503052	O	0.936371	0.413148	O	-0.534619	0.475733
893	Dda3937_03357	Glutathione and thioredoxin metabolism and transport > Lactoylglutathione lyase	1997		Hydroxyacylglutathione hydrolase	7	tandem	O	-0.455405	0.37472	O	-0.313576	0.557192	O	-0.222228	0.824239	O	-0.829604	0.0500838
894	Dda3937_01969	Glutathione and thioredoxin metabolism and transport > Lactoylglutathione lyase	1165		Hydroxyacylglutathione hydrolase	4	tandem	O	0.312736	0.803645	O	0.607877	0.471812	O	-0.680687	0.660237	O	-0.463611	0.60402
895	Dda3937_00470	Glutathione and thioredoxin metabolism and transport > Lactoylglutathione lyase	53	yeiG	S-formylglutathione hydrolase, formaldehyde degradation; S-lactoylglutathione hydrolase, may be involved in methylglyoxal detoxification in the cytoplasm	6	tandem	O	0.141876	0.8273	O	-0.210202	0.658454	O	0.15044	0.877364	-	-0.720529	0.0350484
896	Dda3937_02789	Glutathione and thioredoxin metabolism and transport > Lactoylglutathione lyase	1643		Lactoylglutathione lyase and related lyases	7	tandem	O	0.282149	0.632985	+	0.740941	0.0415704	O	-0.261382	0.764234	O	-0.161413	0.741278
897	Dda3937_02801	Glutathione and thioredoxin metabolism and transport > Lactoylglutathione lyase	1652		Lactoylglutathione lyase and related lyases	8	tandem	O	0.452415	0.543658	O	0.121248	0.873589	O	0.997615	0.208628	+	1.30101	0.0114057
898	Dda3937_03091	Glutathione and thioredoxin metabolism and transport > glutathione synthetase	1540		Putative glutathione synthase	9	tandem	O	-0.717176	0.574345	O	-1.44354	0.0904503	O	-1.05801	0.495963	O	-1.11027	0.196436
899	Dda3937_03940	Glutathione and thioredoxin metabolism and transport > glutathione synthetase	2407	gshA	gamma-glutamate-cysteine ligase	8	tandem	O	-0.0120073	0.973048	+	0.355075	0.00363736	O	-0.251189	0.222047	-	-0.330271	0.00672026
900	Dda3937_00424	Glutathione and thioredoxin metabolism and transport > glutathione synthetase	303	gshB	glutathione synthetase	9	tandem	O	-0.326178	0.364764	O	-0.481258	0.0794098	O	-0.584636	0.145154	-	-1.02494	1.29638e-05
901	Dda3937_01050	Glutathione and thioredoxin metabolism and transport > Reduction of disulfide bond	654	gor	glutathione oxidoreductase	11	tandem	O	0.0966304	0.852984	O	0.0813313	0.845004	O	-0.170504	0.787043	O	-0.231774	0.456122
902	Dda3937_01601	Glutathione and thioredoxin metabolism and transport > Reduction of disulfide bond	964	grxB	glutaredoxin 2 (Grx2)	6	tandem	O	-0.101876	0.859655	O	-0.177466	0.657988	O	0.43061	0.423931	+	0.65562	0.0247163
903	Dda3937_03481	Glutathione and thioredoxin metabolism and transport > Reduction of disulfide bond	2091	grxA	glutaredoxin 1, redox coenzyme for ribonucleotide reductase (RNR1a)	6	tandem	O	-0.369598	0.575971	-	-1.15379	0.00371048	O	0.100558	0.943684	O	-0.065074	0.923636
904	Dda3937_00093	Glutathione and thioredoxin metabolism and transport > Reduction of disulfide bond	72	grxD	monothiol glutaredoxin	7	tandem	O	-0.306147	0.514206	O	-0.0131231	0.978834	O	0.239318	0.745399	+	1.064	0.000156799
905	Dda3937_03891	Glutathione and thioredoxin metabolism and transport > Reduction of disulfide bond	2377		Peroxiredoxin family protein/glutaredoxin	1	tandem	O	-0.146513	0.914648	O	0.0268175	0.979136	O	-0.299352	0.868648	O	-0.641254	0.386637
906	Dda3937_04121	Glutathione and thioredoxin metabolism and transport > Reduction of disulfide bond	2520	yghU	GSH-dependent disulfide bond oxidoreductase	5	convergent	O	0.350716	0.497112	+	0.710533	0.0408437	O	0.201777	0.818589	O	-0.0349139	0.952182
907	Dda3937_00266	Glutathione and thioredoxin metabolism and transport > Reduction of disulfide bond	192	trxA	thioredoxin 1	10	divergent	O	-0.326019	0.34284	O	0.0153763	0.971949	O	0.00622045	0.993275	O	0.314581	0.263951
908	Dda3937_00890	Glutathione and thioredoxin metabolism and transport > Reduction of disulfide bond	560	trxC	thioredoxin 2	8	divergent	O	0.0572218	0.947387	O	-0.39012	0.452164	O	0.762706	0.448936	O	0.849627	0.101097
909	Dda3937_03631	Glutathione and thioredoxin metabolism and transport > Reduction of disulfide bond	2202	trxB	thioredoxin reductase, FAD/NAD(P)-binding	6	divergent	O	0.178917	0.691088	O	0.325105	0.296344	O	0.1862	0.768728	O	0.0778212	0.841897
910	Dda3937_00008	Glutathione and thioredoxin metabolism and transport > Reduction of disulfide bond	6		Thioredoxin reductase	8	tandem	O	0.00728967	0.99304	O	0.0102849	0.983796	O	-0.0189607	0.987173	O	-0.0874877	0.857726
911	Dda3937_00135	Glutathione and thioredoxin metabolism and transport > Reduction of disulfide bond	105		Thioredoxin-like protein clustered with PA0057	6	tandem	+	0.967211	0.0111484	+	1.79597	2.35809e-08	O	0.221025	0.816904	O	0.641005	0.0942166
912	Dda3937_03005	Glutathione and thioredoxin metabolism and transport > Reduction of disulfide bond	1777		putative PQQ enzyme repeat, thioredoxin	5	convergent	O	1.09505	0.200935	O	0.857607	0.308738	O	1.01875	0.452171	O	0.435952	0.700268
913	Dda3937_00545	Glutathione and thioredoxin metabolism and transport > Reduction of disulfide bond	377	yhfA	Predicted redox protein, regulator of disulfide bond formation	9	tandem	O	0.0603878	0.88944	O	0.348045	0.105828	O	-0.240312	0.531043	O	-0.122446	0.623272
914	Dda3937_00134	Glutathione and thioredoxin metabolism and transport > Glutathione S-transferase	104		Glutathione S-transferase	6	convergent	O	0.574667	0.301346	+	1.32083	0.000625764	O	-0.474402	0.562109	O	0.00684292	0.992819
915	Dda3937_01237	Glutathione and thioredoxin metabolism and transport > Glutathione S-transferase	762		Glutathione S-transferase, theta	5	convergent	O	-0.108543	0.914896	O	-0.0400362	0.96273	O	-0.557971	0.595394	O	-0.497432	0.396045
916	Dda3937_02121	Glutathione and thioredoxin metabolism and transport > Glutathione S-transferase	1255		Glutathione S-transferase	7	tandem	O	0.222337	0.743202	O	0.64893	0.110195	O	0.204855	0.850491	O	-0.0820622	0.890626
917	Dda3937_02815	Glutathione and thioredoxin metabolism and transport > Glutathione S-transferase	1660		Glutathione S-transferase domain protein	8	tandem	O	0.608696	0.234453	O	0.578336	0.203154	O	-0.0869334	0.951642	O	-0.329582	0.506659
918	Dda3937_02898	Glutathione and thioredoxin metabolism and transport > Glutathione S-transferase	1714		Glutathione S-transferase	5	convergent	O	0.519357	0.132099	+	0.672435	0.0201149	O	0.307506	0.640307	O	0.348294	0.303281
919	Dda3937_04603	Glutathione and thioredoxin metabolism and transport > Glutathione S-transferase	2852		Glutathione S-transferase	6	tandem	O	0.371067	0.289489	+	0.548281	0.043535	O	0.312936	0.56125	O	-0.288296	0.35228
920	Dda3937_04212	Glutathione and thioredoxin metabolism and transport > Glutathione S-transferase	2671	yfcG	GSH-dependent disulfide bond oxidoreductase; weak glutathione S-transferase; GSH-dependent peroxidase; hydrogen peroxide resistance	7	tandem	O	0.308606	0.57323	O	-0.0840023	0.875261	O	0.725534	0.186972	O	0.156753	0.745033
921	Dda3937_03492	Glutathione and thioredoxin metabolism and transport > Glutathione S-transferase	2101	gstB	predicted glutathione S-transferase	6	tandem	O	0.373622	0.0629431	O	0.336065	0.0756346	O	-0.200186	0.602664	O	-0.0621506	0.818424
922	Dda3937_02730	Glutathione and thioredoxin metabolism and transport > Glutathione S-transferase	1612	yqjG	Possible glutathione S-transferase	3	convergent	O	-0.0225929	0.98661	O	0.874139	0.246818	O	-0.0466158	0.984441	O	0.0441903	0.966991
923	Dda3937_00090	Glutathione and thioredoxin metabolism and transport > Glutathione S-transferase	69	gst	glutathionine S-transferase	7	tandem	O	0.746291	0.37698	+	1.83391	0.00131847	O	0.969715	0.366858	+	1.4821	0.0114979
924	Dda3937_01892	Lipid metabolism and transport > fatty acid metabolism > fatty acid biosynthetic process	1114	accA	acetyl-CoA carboxylase, carboxytransferase, alpha subunit	4	tandem	O	-0.303631	0.287486	-	-0.468045	0.0331649	O	-0.255587	0.562416	-	-0.596407	0.00376668
925	Dda3937_04028	Lipid metabolism and transport > fatty acid metabolism > fatty acid biosynthetic process	2465	accB	acetyl CoA carboxylase, BCCP subunit	1	tandem	O	-0.629015	0.0888885	-	-1.00197	0.00110493	O	-0.0115364	0.991538	O	-0.202528	0.636719
926	Dda3937_01600	Lipid metabolism and transport > fatty acid metabolism > fatty acid biosynthetic process	2465	accC	acetyl-CoA carboxylase, biotin carboxylase subunit	1	tandem	O	-0.775391	0.132619	-	-0.899289	0.0430978	O	0.160683	0.90532	O	-0.299362	0.586336
927	Dda3937_02103	Lipid metabolism and transport > fatty acid metabolism > fatty acid biosynthetic process	1245	accD	acetyl-CoA carboxylase, beta (carboxyltranferase) subunit	7	tandem	-	-0.564423	0.0097869	-	-0.940541	5.44525e-07	O	-0.311269	0.430882	O	-0.157155	0.555999
928	Dda3937_02460	Lipid metabolism and transport > fatty acid metabolism > fatty acid biosynthetic process	1454		Biotin carboxyl carrier protein	5	tandem	O	0.839854	0.553113	+	4.40768	0.00141286	O	0.492305		O	1.28081	0.378877
929	Dda3937_02461	Lipid metabolism and transport > fatty acid metabolism > fatty acid biosynthetic process	1454		Biotin carboxylase	5	tandem	O	0.856042	0.300557	+	2.05922	0.000290948	O	0.726255	0.663508	O	0.586826	0.453954
930	Dda3937_00647	Lipid metabolism and transport > fatty acid metabolism > fatty acid biosynthetic process	435		Acetyl-CoA carboxylase, biotin carboxyl carrier protein	5	tandem	O	1.66652	0.126824	O	1.52438	0.0941311	O	1.35415	0.448936	O	1.37836	0.133158
931	Dda3937_04204	Lipid metabolism and transport > fatty acid metabolism > fatty acid biosynthetic process	2578	fabD	malonyl-CoA-[acyl-carrier-protein] transacylase	7	tandem	O	-0.313731	0.329835	-	-0.73655	0.000940771	O	-0.329672	0.457557	-	-1.01716	1.25594e-06
932	Dda3937_04203	Lipid metabolism and transport > fatty acid metabolism > fatty acid biosynthetic process	2578	fabH	3-oxoacyl-[acyl-carrier-protein] synthase III	7	tandem	-	-0.635219	0.00359335	-	-0.757494	0.000161735	O	-0.269646	0.532055	-	-0.824358	2.81187e-05
933	Dda3937_04626	Lipid metabolism and transport > fatty acid metabolism > fatty acid biosynthetic process	2578	fabG	3-oxoacyl-[acyl-carrier-protein] reductase	7	tandem	O	-0.352668	0.533961	-	-1.08114	0.00173528	O	-0.267531	0.764234	-	-1.19232	0.000375294
934	Dda3937_03410	Lipid metabolism and transport > fatty acid metabolism > fatty acid biosynthetic process	2043	fabA	beta-hydroxydecanoyl thioester dehydrase	7	convergent	O	-0.643104	0.148054	-	-1.95841	1.33757e-09	O	-0.206042	0.834477	-	-1.12696	0.00121082
935	Dda3937_01887	Lipid metabolism and transport > fatty acid metabolism > fatty acid biosynthetic process	1113	fabZ	(3R)-hydroxymyristol acyl carrier protein dehydratase	4	tandem	O	-0.362099	0.232656	O	-0.38054	0.146695	O	0.156457	0.791796	O	0.211325	0.469048
936	Dda3937_03108	Lipid metabolism and transport > fatty acid metabolism > fatty acid biosynthetic process	1832	fabI	Enoyl-[acyl-carrier-protein] reductase [NADH]	7	convergent	O	-0.6328	0.207332	-	-0.967801	0.014042	O	0.00220046	0.996722	O	-0.201074	0.714366
937	Dda3937_02246	Lipid metabolism and transport > fatty acid metabolism > fatty acid biosynthetic process	1327	fabF	3-oxoacyl-[acyl-carrier-protein] synthase, KASII	7	tandem	O	-0.428477	0.24413	-	-0.873456	0.00115515	O	-0.340547	0.556003	-	-1.17372	4.27901e-06
938	Dda3937_02115	Lipid metabolism and transport > fatty acid metabolism > fatty acid biosynthetic process	1251	fabB	3-oxoacyl-[acyl-carrier-protein] synthase I	7	tandem	O	-0.408063	0.205079	-	-0.920602	8.02136e-05	O	-0.314442	0.538983	-	-0.716032	0.00317826
939	Dda3937_03279	Lipid metabolism and transport > fatty acid metabolism > fatty acid biosynthetic process	1939		Probable short-chain dehydrogenase	5	convergent	O	-0.0489614	0.965548	O	-0.0792748	0.91432	-	-1.26711	0.0477857	-	-1.0086	0.0237451
940	Dda3937_01221	Lipid metabolism and transport > fatty acid metabolism > fatty acid biosynthetic process	750		3-oxoacyl-acyl carrier protein synthase II	3	tandem	O	0.315615	0.710391	O	0.419331	0.552234	O	0.451811	0.731027	O	-0.157859	0.850474
941	Dda3937_03616	Lipid metabolism and transport > fatty acid metabolism > fatty acid biosynthetic process	2190		3-oxoacyl-[acyl-carrier-protein] synthase, KASIII	6	tandem	+	1.33748	0.00472195	O	-0.319644	0.626683	O	0.929921	0.22488	O	-0.488139	0.386637
942	Dda3937_03894	Lipid metabolism and transport > fatty acid metabolism > fatty acid biosynthetic process	2380	fabR	DNA-binding transcriptional regulatory protein FabR	1	divergent	O	0.173015	0.814297	O	-0.182731	0.747532	O	-0.0604375	0.967164	O	0.27767	0.562412
943	Dda3937_01946	Lipid metabolism and transport > fatty acid metabolism > fatty acid biosynthetic process	1150	acpH	ACP phosphodiesterase	4	divergent	O	-0.0208222	0.973048	O	-0.141872	0.674951	O	0.241774	0.671159	O	0.0480631	0.907748
944	Dda3937_04625	Lipid metabolism and transport > fatty acid metabolism > fatty acid biosynthetic process	2870	acpP	acyl carrier protein (ACP)	7	tandem	O	-0.829485	0.119906	O	-0.85637	0.0712081	O	-0.453076	0.652507	O	-0.436697	0.416247
945	Dda3937_03854	Lipid metabolism and transport > fatty acid metabolism > fatty acid biosynthetic process	2347	acpS	holo-[acyl-carrier-protein] synthase 1	8	convergent	O	0.082615	0.876878	O	0.125226	0.74292	O	-0.346933	0.475515	O	-0.307042	0.295771
946	Dda3937_03953	Lipid metabolism and transport > fatty acid metabolism > fatty acid biosynthetic process	2416		Acyl carrier protein-like	7	divergent	O	-0.340319	0.456879	O	-0.462096	0.1911	O	-0.306659	0.671159	O	-0.17899	0.674364
947	Dda3937_00566	Lipid metabolism and transport > fatty acid metabolism > fatty acid biosynthetic process	391	yciA	Acyl-CoA esterase	6	convergent	+	0.491584	0.0141479	+	0.58966	0.00133459	O	0.0782617	0.888921	O	-0.201585	0.3696
948	Dda3937_01790	Lipid metabolism and transport > fatty acid metabolism > fatty acid biosynthetic process	1068	tesA	multifunctional acyl-CoA thioesterase I and protease I and lysophospholipase L1	5	tandem	O	0.263134	0.467951	O	0.246978	0.431568	+	0.893144	0.0126313	O	0.48067	0.0759055
949	Dda3937_03307	Lipid metabolism and transport > fatty acid metabolism > fatty acid biosynthetic process	1960	tesB	acyl-CoA thioesterase II	4	tandem	O	0.112384	0.780321	+	0.492304	0.0249054	O	-0.285881	0.495963	O	-0.0844972	0.784958
950	Dda3937_01044	Lipid metabolism and transport > fatty acid metabolism > fatty acid biosynthetic process	651		putative periplasmic protein	11	convergent	O	-0.45145	0.258118	O	-0.370889	0.358842	O	-0.0908584	0.92899	O	0.514894	0.140508
951	Dda3937_00926	Lipid metabolism and transport > fatty acid metabolism > fatty acid degradation	576	fadE	medium-long-chain fatty acyl-CoA dehydrogenase	8	tandem	+	1.21817	0.0398729	+	2.29932	2.10852e-06	O	1.37386	0.0887545	+	2.40916	1.099e-06
952	Dda3937_02076	Lipid metabolism and transport > fatty acid metabolism > fatty acid degradation	1229	fadA	3-ketoacyl-CoA thiolase (thiolase I)	10	convergent	+	1.40218	0.00157515	+	2.14495	4.22511e-07	+	1.60266	0.00796277	+	0.978606	0.048467
953	Dda3937_02077	Lipid metabolism and transport > fatty acid metabolism > fatty acid degradation	1229	fadB	Enoyl-CoA hydratase / Delta(3)-cis-delta(2)-trans-enoyl-CoA isomerase / 3-hydroxyacyl-CoA dehydrogenase / 3-hydroxybutyryl-CoA epimerase	10	divergent	+	1.49929	0.000766809	+	2.40374	4.92378e-09	+	1.38913	0.0255726	+	1.99616	4.52497e-06
954	Dda3937_00486	Lipid metabolism and transport > fatty acid metabolism > fatty acid degradation	340	fadL	long-chain fatty acid outer membrane transporter	7	tandem	-	-0.610768	0.0211725	O	0.408658	0.150848	-	-1.02004	0.00082384	-	-0.933699	4.54489e-05
955	Dda3937_00488	Lipid metabolism and transport > fatty acid metabolism > fatty acid degradation	342	fadI	beta-ketoacyl-CoA thiolase, anaerobic, subunit	7	tandem	O	0.753656	0.26216	O	0.970845	0.0737698	O	0.620917	0.556003	+	1.24715	0.0140642
956	Dda3937_00489	Lipid metabolism and transport > fatty acid metabolism > fatty acid degradation	342	fadJ	Multifunctional anaerobic fatty acid oxidation complex FadIJ. Enoyl-CoA hydratase / Delta(3)-cis-delta(2)-trans-enoyl-CoA isomerase / 3-hydroxyacyl-CoA dehydrogenase / 3-hydroxybutyryl-CoA epimerase	7	tandem	O	0.459572	0.541118	O	0.497563	0.413955	O	-0.246053	0.856486	O	-0.5322	0.341458
957	Dda3937_02453	Lipid metabolism and transport > fatty acid metabolism > fatty acid degradation	2705		Long-chain-fatty-acid--CoA ligase	9	tandem	O	-0.388879	0.57323	O	-0.271009	0.659954	O	-0.412525	0.672119	O	-0.408101	0.42871
958	Dda3937_02926	Lipid metabolism and transport > fatty acid metabolism > fatty acid degradation	1730	fadR	DNA-binding transcriptional dual regulator of fatty acid metabolism	6	tandem	-	-1.03387	0.000640738	-	-1.84891	4.07642e-12	O	-0.601395	0.237004	-	-1.54416	1.43538e-08
959	Dda3937_01423	Lipid metabolism and transport > fatty acid metabolism > fatty acid degradation	873		Enoyl-CoA hydratase	3	tandem	-	-0.652328	0.017235	-	-0.739879	0.00766503	O	-0.4837	0.283368	-	-0.878775	0.000910965
960	Dda3937_02048	Lipid metabolism and transport > Phospholipid transport and metabolism > phospholipid biosynthesis	1209	gpsA	glycerol-3-phosphate dehydrogenase (NAD+)	10	tandem	O	-0.343812	0.319418	-	-0.794309	0.00102577	O	-0.0454588	0.96085	O	-0.246583	0.419661
961	Dda3937_01255	Lipid metabolism and transport > Phospholipid transport and metabolism > phospholipid biosynthesis	772	plsC	1-acyl-sn-glycerol-3-phosphate acyltransferase	2	tandem	O	-0.27128	0.416993	-	-0.791559	0.00045296	O	-0.194043	0.727771	O	-0.238776	0.394419
962	Dda3937_02724	Lipid metabolism and transport > Phospholipid transport and metabolism > phospholipid biosynthesis	1606	plsB	glycerol-3-phosphate O-acyltransferase	3	tandem	-	-0.440396	0.00775578	-	-0.38166	0.0188461	O	-0.119723	0.764803	O	-0.070535	0.761129
963	Dda3937_04202	Lipid metabolism and transport > Phospholipid transport and metabolism > phospholipid biosynthesis	2578	plsX	fatty acid/phospholipid synthesis protein	7	tandem	O	-0.407863	0.551258	O	-0.584811	0.249566	O	0.133494	0.923623	O	-0.186546	0.759197
964	Dda3937_00171	Lipid metabolism and transport > Phospholipid transport and metabolism > phospholipid biosynthesis	128	plsY	glycerol-3-phosphate acyltransferase PlsY	9	tandem	O	-0.100552	0.836353	O	0.28459	0.345629	O	0.332198	0.484646	O	0.465187	0.0653726
965	Dda3937_04310	Lipid metabolism and transport > Phospholipid transport and metabolism > phospholipid biosynthesis	555	cdsA	CDP-diglyceride synthase	4	tandem	O	-0.0142817	0.975509	O	-0.359142	0.0721981	O	-0.0163438	0.982487	O	-0.2007	0.367389
966	Dda3937_00887	Lipid metabolism and transport > Phospholipid transport and metabolism > phospholipid biosynthesis	558	pssA	phosphatidylserine synthase (CDP-diacylglycerol-serine O-phosphatidyltransferase)	8	tandem	O	-0.392455	0.0507226	O	-0.233086	0.285965	O	-0.116123	0.810731	O	-0.0672894	0.806037
967	Dda3937_04501	Lipid metabolism and transport > Phospholipid transport and metabolism > phospholipid biosynthesis	2778	ybgC	Acyl-CoA thioesterase, involved in phospholipid metabolism. YbgC-ACP interacts with PssA and PlsB	5	tandem	O	-0.0286934	0.971416	O	-0.342644	0.344538	O	0.498834	0.335094	+	0.769556	0.00731847
968	Dda3937_02150	Lipid metabolism and transport > Phospholipid transport and metabolism > phospholipid biosynthesis	1275	psd	phosphatidylserine decarboxylase	9	tandem	O	-0.176522	0.748503	O	0.0584245	0.910498	O	0.141991	0.875417	O	0.385228	0.286133
969	Dda3937_03171	Lipid metabolism and transport > Phospholipid transport and metabolism > phospholipid biosynthesis	2692		phosphatidylserine decarboxylase	8	tandem	O	0.506016	0.525653	O	0.344637	0.599886	O	0.442153	0.69257	O	-0.189043	0.774202
970	Dda3937_03958	Lipid metabolism and transport > Phospholipid transport and metabolism > phospholipid biosynthesis	2417	pgsA	CDP-diacylglycerol--glycerol-3-phosphate 3-phosphatidyltransferase	7	tandem	O	0.0425108	0.917182	O	0.128004	0.632017	O	0.295602	0.386991	+	0.615115	0.000440908
971	Dda3937_01959	Lipid metabolism and transport > Phospholipid transport and metabolism > phospholipid biosynthesis	1158	pgpA	phosphatidylglycerophosphatase A	4	convergent	O	-0.155471	0.669595	-	-0.484146	0.0310332	O	-0.417156	0.245192	O	-0.346131	0.150805
972	Dda3937_04035	Lipid metabolism and transport > Phospholipid transport and metabolism > phospholipid biosynthesis	2470	pgpB	phosphatidylglycerophosphatase B	7	divergent	O	0.253359	0.720267	O	0.117952	0.853418	O	-0.121043	0.924185	O	-0.473398	0.292502
973	Dda3937_03382	Lipid metabolism and transport > Phospholipid transport and metabolism > phospholipid biosynthesis	2019	pgpC	Phosphatidylglycerophosphatase C, membrane bound	8	tandem	O	-0.0710302	0.915255	O	0.0669884	0.895041	O	-0.341188	0.638182	O	-0.0403123	0.941675
974	Dda3937_02889	Lipid metabolism and transport > Phospholipid transport and metabolism > phospholipid biosynthesis	1706		Putative phosphatase	5	convergent	O	0.480075	0.41258	O	0.51445	0.30117	O	0.129631	0.930898	O	0.492833	0.347325
975	Dda3937_02890	Lipid metabolism and transport > Phospholipid transport and metabolism > phospholipid biosynthesis	1707		Putative phosphatase	5	tandem	+	1.58211	0.00111671	+	2.43723	1.87624e-08	O	1.01242	0.198059	+	1.24332	0.00867212
976	Dda3937_00561	Lipid metabolism and transport > Phospholipid transport and metabolism > phospholipid biosynthesis	2838	clsA	cardiolipin synthase 1	6	tandem	+	0.743364	0.00411994	+	1.30061	6.35636e-09	+	0.913185	0.00705828	+	0.866885	0.000267226
977	Dda3937_04007	Lipid metabolism and transport > Phospholipid transport and metabolism > phospholipid biosynthesis	2449	clsB	Cardiolipin synthase 2	5	convergent	O	0.533222	0.39084	+	1.28862	0.00171774	O	-0.506448	0.597475	O	0.430936	0.408724
978	Dda3937_00776	Lipid metabolism and transport > Phospholipid transport and metabolism > phospholipid biosynthesis	500	cfa_2	Cyclopropane-fatty-acyl-phospholipid synthase	5	divergent	-	-1.56046	0.011358	O	-0.379674	0.658454	-	-1.64711	0.0459242	O	0.152	0.866348
979	Dda3937_04104	Lipid metabolism and transport > Phospholipid transport and metabolism > phospholipid biosynthesis	2512	cfa_1	Cyclopropane-fatty-acyl-phospholipid synthase	7	convergent	O	0.275195	0.601386	O	0.104558	0.840516	O	0.664088	0.202005	O	0.318005	0.412719
980	Dda3937_03000	Lipid metabolism and transport > Phospholipid transport and metabolism > phospholipid biosynthesis	1774	cdh	CDP-diacylglycerol phosphotidylhydrolase	5	tandem	O	-0.16529	0.859655	O	-0.110302	0.881833	O	-0.0949943	0.96085	O	-0.0243392	0.981011
981	Dda3937_00484	Lipid metabolism and transport > Phospholipid transport and metabolism > phospholipid transport	338	mlaA	predicted lipoprotein	7	tandem	O	0.0275814	0.955726	O	0.0491902	0.888256	O	0.0421888	0.957126	O	0.0904491	0.770639
982	Dda3937_00689	Lipid metabolism and transport > Phospholipid transport and metabolism > phospholipid transport	457	mlaF	MlaFEDCB phospholipid ABC transporter; maintains OM lipid asymmetry. MlaFEDCB is a predicted ABC import system that probably maintains outer membrane lipid asymmetry by retrograde import of phospholipids from the outer leaflet of the OM	2	divergent	-	-0.437195	0.03068	O	-0.142911	0.583514	O	-0.295882	0.363973	O	-0.206823	0.329528
983	Dda3937_00690	Lipid metabolism and transport > Phospholipid transport and metabolism > phospholipid transport	457	mlaE	MlaFEDCB phospholipid ABC transporter; maintains OM lipid asymmetry	2	tandem	O	-0.228114	0.520456	O	-0.345726	0.189843	-	-0.657141	0.0338921	-	-0.560268	0.010847
984	Dda3937_00691	Lipid metabolism and transport > Phospholipid transport and metabolism > phospholipid transport	457	mlaD	MlaFEDCB phospholipid ABC transporter; maintains OM lipid asymmetry	2	tandem	O	-0.205849	0.643955	O	-0.104292	0.801648	O	-0.400787	0.394236	O	-0.236121	0.451821
985	Dda3937_00693	Lipid metabolism and transport > Phospholipid transport and metabolism > phospholipid transport	457	mlaB	MlaFEDCB phospholipid ABC transporter; maintains OM lipid asymmetry	2	tandem	O	-0.504379	0.14275	O	-0.0237917	0.963761	O	-0.461991	0.355359	-	-0.610445	0.0299315
986	Dda3937_00692	Lipid metabolism and transport > Phospholipid transport and metabolism > phospholipid transport	457	mlaC	MlaFEDCB phospholipid ABC transporter; maintains OM lipid asymmetry	2	tandem	O	-0.497372	0.066569	O	0.132627	0.708832	-	-0.676889	0.0386694	O	-0.460112	0.0569634
987	Dda3937_02725	Lipid metabolism and transport > Phospholipid transport and metabolism > phospholipid recycle	1607	dgkA	diacylglycerol kinase	3	divergent	+	0.792107	0.0151241	O	0.542974	0.120198	+	1.0169	0.0320722	+	1.03505	0.00188159
988	Dda3937_02592	Lipid metabolism and transport > Phospholipid transport and metabolism > phospholipid recycle	1526	aas	bifunctional 2-acylglycerophospho-ethanolamine acyl transferase/acyl-acyl carrier protein synthetase; salvage pathway for reacylation; inner membrane; bifunctional for turnover/incorporation	9	tandem	O	0.0899548	0.863487	O	-0.0763079	0.853418	O	-0.558393	0.161656	-	-1.14397	5.40873e-07
989	Dda3937_02593	Lipid metabolism and transport > Phospholipid transport and metabolism > phospholipid recycle	1526	lplT	Lysophospholipid transporter	9	tandem	O	0.220304	0.33271	O	-0.267092	0.154618	-	-0.785577	6.81744e-05	-	-0.966695	4.1709e-11
990	Dda3937_02594	Lipid metabolism and transport > Phospholipid transport and metabolism > phospholipid recycle	1526	elaA	Acetyltransferase	9	convergent	O	0.199372	0.833749	O	-0.13404	0.859444	O	-0.905956	0.24297	O	-0.870291	0.0773281
991	Dda3937_00307	Lipid metabolism and transport > Phospholipid transport and metabolism > phospholipases	215	pldA	outer membrane phospholipase A	10	divergent	O	-0.135361	0.778374	O	-0.0882482	0.831489	O	-0.192354	0.764234	O	0.197508	0.547598
992	Dda3937_00313	Lipid metabolism and transport > Phospholipid transport and metabolism > phospholipases	221	pldB	lysophospholipase L(2)	10	divergent	O	-0.0015788	0.998352	O	-0.207213	0.50234	O	-0.163135	0.777675	O	-0.307218	0.235686
993	Dda3937_00831	Lipid metabolism and transport > Phospholipid transport and metabolism > phospholipases	522		Phospholipase A1	5	tandem	O	0.107921	0.835153	O	-0.00317988	0.993997	O	0.073658	0.939286	O	-0.0702581	0.886807
994	Dda3937_02289	Lipid metabolism and transport > Phospholipid transport and metabolism > phospholipases	1352		Phospholipase C 4 precursor	3	divergent	O	0.0314272	0.983309	O	-0.246773	0.812038	O	-0.723849	0.611726	O	-0.426073	0.628123
995	Dda3937_04709	Lipid metabolism and transport > Phospholipid transport and metabolism > phospholipases	2930		Lipase	5	convergent	O	-0.344477	0.145538	-	-1.03954	3.40816e-09	O	-0.241511	0.559492	-	-1.55761	5.59838e-19
996	Dda3937_00460	Lipid metabolism and transport > Phospholipid transport and metabolism > phospholipases	320		Lipase	9	convergent	+	3.01579	1.35289e-22	+	3.23638	2.83351e-26	+	3.01931	5.61796e-13	+	3.14023	3.57083e-21
997	Dda3937_04044	Lipid metabolism and transport > Phospholipid transport and metabolism > phospholipases	2478	rssA	Predicted phospholipase	6	divergent	O	0.291418	0.65904	O	0.160481	0.787508	O	-0.540201	0.474975	O	-0.162048	0.770258
998	Dda3937_01961	Lipid metabolism and transport > Phospholipid transport and metabolism > Terpenoid backbone biosynthesis	1159	ispA	geranyltranstransferase	4	tandem	O	0.0987784	0.860056	O	-0.0441559	0.9233	O	0.316808	0.598287	O	0.465951	0.119785
999	Dda3937_03525	Lipid metabolism and transport > Phospholipid transport and metabolism > Terpenoid backbone biosynthesis	2123	ispB	octaprenyl diphosphate synthase	3	tandem	O	0.0181106	0.979551	O	-0.295663	0.376958	O	0.341107	0.517789	O	0.126256	0.735319
1000	Dda3937_03705	Lipid metabolism and transport > Phospholipid transport and metabolism > Terpenoid backbone biosynthesis	2254	ispG	1-hydroxy-2-methyl-2-(E)-butenyl 4-diphosphate synthase	8	tandem	O	-0.0597164	0.944037	O	0.160553	0.782335	O	0.102501	0.936181	O	0.269931	0.571407
1001	Dda3937_01393	Lipid metabolism and transport > Phospholipid transport and metabolism > Terpenoid backbone biosynthesis	264	ispH	1-hydroxy-2-methyl-2-(E)-butenyl 4-diphosphate reductase, 4Fe-4S protein	9	tandem	O	-0.136074	0.83517	O	-0.0224708	0.970644	O	-0.329617	0.653982	O	0.276382	0.495972
1002	Dda3937_00035	Lipid metabolism and transport > Phospholipid transport and metabolism > Terpenoid backbone biosynthesis	28	ispE	4-diphosphocytidyl-2-C-methylerythritol kinase	6	tandem	O	-0.129941	0.893302	O	-0.830832	0.0750235	O	0.872858	0.222742	O	0.4151	0.440121
1003	Dda3937_03907	Lipid metabolism and transport > Phospholipid transport and metabolism > Terpenoid backbone biosynthesis	2387	ispF	2-C-methyl-D-erythritol 2,4-cyclodiphosphate synthase	9	tandem	O	-0.193496	0.743202	O	0.141877	0.782973	O	-0.405812	0.552679	O	-0.0865023	0.865392
1004	Dda3937_03906	Lipid metabolism and transport > Phospholipid transport and metabolism > Terpenoid backbone biosynthesis	2387	ispD	2-C-methyl-D-erythritol 4-phosphate cytidylyltransferase	9	tandem	O	-0.0774256	0.863141	O	-0.187336	0.546178	O	-0.0910341	0.900827	O	0.300052	0.257235
1005	Dda3937_00884	Lipid metabolism and transport > Phospholipid transport and metabolism > Terpenoid backbone biosynthesis	555	ispU	undecaprenyl pyrophosphate synthetase (di-trans,poly-cis-decaprenylcistransferase)	4	tandem	O	-0.341333	0.275283	-	-0.681238	0.00306135	O	-0.21716	0.694065	O	-0.0462521	0.903333
1006	Dda3937_01960	Lipid metabolism and transport > Phospholipid transport and metabolism > Terpenoid backbone biosynthesis	1159	dxs	1-deoxyxylulose-5-phosphate synthase, thiamine-requiring, FAD-requiring	4	convergent	O	0.0279207	0.974104	O	0.00637948	0.991759	O	0.286866	0.727588	O	0.300452	0.471765
1007	Dda3937_00883	Lipid metabolism and transport > Phospholipid transport and metabolism > Terpenoid backbone biosynthesis	554	dxr	1-deoxy-d-xylulose 5-phosphate reductoisomerase	4	tandem	O	0.11608	0.872162	O	0.12649	0.815425	O	-0.0984486	0.931302	O	-0.285499	0.501367
1008	Dda3937_00714	Lipid metabolism and transport > Phospholipid transport and metabolism > Terpenoid backbone biosynthesis	468	elbB	isoprenoid biosynthesis protein with amidotransferase-like domain	2	tandem	O	-0.00342594	0.997974	O	-0.0112794	0.987838	O	-0.102625	0.944956	O	-0.0480755	0.949505
1009	Dda3937_00097	Nucleotide metabolism and transport > purine nucleotide biosynthetic process	2861	purR	purine regulon regulation; DNA-binding transcriptional repressor, hypoxanthine-binding	7	divergent	O	-0.524761	0.509278	-	-1.14148	0.0315395	O	0.441386	0.727771	+	1.76484	0.000314448
1010	Dda3937_00244	Nucleotide metabolism and transport > purine nucleotide biosynthetic process	175	purH	phosphoribosylaminoimidazolecarboxamide formyltransferase/IMP cyclohydrolase	1	divergent	O	-0.935985	0.0610706	-	-0.944615	0.0403931	O	0.416053	0.683341	+	2.12965	1.05003e-07
1011	Dda3937_01682	Nucleotide metabolism and transport > purine nucleotide biosynthetic process	1009	purE	N5-carboxyaminoimidazole ribonucleotide mutase	8	tandem	O	-1.03632	0.235943	O	-1.34358	0.0620606	O	-0.181035	0.937451	O	0.796707	0.302254
1012	Dda3937_01683	Nucleotide metabolism and transport > purine nucleotide biosynthetic process	1009	purK	N5-carboxyaminoimidazole ribonucleotide synthase	8	tandem	O	-0.983046	0.352997	O	-1.1418	0.18972	O	-0.134828	0.961519	O	0.9581	0.266967
1013	Dda3937_02505	Nucleotide metabolism and transport > purine nucleotide biosynthetic process	1478	purC	phosphoribosylaminoimidazole-succinocarboxamide synthetase	5	tandem	O	-0.29797	0.594894	O	-0.118559	0.827983	O	0.207271	0.815714	+	0.743706	0.0298709
1014	Dda3937_00243	Nucleotide metabolism and transport > purine nucleotide biosynthetic process	175	purD	phosphoribosylglycinamide synthetase phosphoribosylamine-glycine ligase	1	convergent	-	-0.837831	0.0421811	-	-0.882171	0.0195315	O	0.55592	0.425013	+	1.96632	2.80465e-09
1015	Dda3937_02099	Nucleotide metabolism and transport > purine nucleotide biosynthetic process	1243	purF	amidophosphoribosyltransferase	7	tandem	O	-0.692244	0.353281	O	-0.554646	0.420147	O	0.109966	0.954868	+	1.1634	0.0304716
1016	Dda3937_03379	Nucleotide metabolism and transport > purine nucleotide biosynthetic process	2016	purL	phosphoribosylformyl-glycineamide synthetase	8	divergent	O	-0.905237	0.210353	O	-0.938196	0.134988	O	0.0627261	0.975576	O	0.893046	0.145776
1017	Dda3937_03571	Nucleotide metabolism and transport > purine nucleotide biosynthetic process	2159	purT	phosphoribosylglycinamide formyltransferase 2	6	tandem	O	-0.704313	0.229057	-	-0.945206	0.0463381	O	0.387547	0.72821	+	1.64854	0.000158094
1018	Dda3937_02515	Nucleotide metabolism and transport > purine nucleotide biosynthetic process	1485	purM	phosphoribosylaminoimidazole synthetase	5	divergent	O	-0.702611	0.283694	-	-1.24179	0.0113774	O	0.165827	0.915222	+	1.02658	0.0389886
1019	Dda3937_02516	Nucleotide metabolism and transport > purine nucleotide biosynthetic process	1485	purN	phosphoribosylglycinamide formyltransferase 1	5	tandem	O	-0.833019	0.272413	O	-1.13202	0.0605367	O	0.371711	0.794226	O	1.11477	0.0580964
1020	Dda3937_02087	Nucleotide metabolism and transport > purine nucleotide biosynthetic process	1235	purB	adenylosuccinate lyase	6	tandem	O	-0.173389	0.711671	O	-0.261952	0.437885	O	0.447131	0.328782	O	0.357532	0.219317
1021	Dda3937_00004	Nucleotide metabolism and transport > purine nucleotide biosynthetic process	3	guaB	IMP dehydrogenase	8	divergent	O	-0.585769	0.42345	O	-0.643526	0.291123	O	-0.0184811	0.991538	O	0.807271	0.135508
1022	Dda3937_00005	Nucleotide metabolism and transport > purine nucleotide biosynthetic process	4	guaA	GMP synthetase (glutamine aminotransferase)	8	tandem	O	-0.223568	0.721732	O	-0.233295	0.641619	O	-0.0359442	0.978406	O	0.420322	0.293453
1023	Dda3937_04046	Nucleotide metabolism and transport > purine nucleotide biosynthetic process	2480	purU	Formyltetrahydrofolate deformylase	6	convergent	O	-0.325626	0.408496	-	-0.609492	0.0296918	O	0.335888	0.552017	O	0.128107	0.741278
1024	Dda3937_01827	Nucleotide metabolism and transport > purine nucleotide biosynthetic process	1084		GMP synthase [glutamine-hydrolyzing]	7	tandem	O	0.492324	0.213877	O	0.310501	0.437885	O	0.399887	0.533418	O	0.157505	0.723786
1025	Dda3937_04713	Nucleotide metabolism and transport > purine nucleotide biosynthetic process	2931	guaD	Guanine deaminase	6	divergent	O	0.146875	0.795796	+	0.684516	0.022205	O	0.289591	0.704667	O	0.263904	0.512509
1026	Dda3937_01129	Nucleotide metabolism and transport > purine nucleotide biosynthetic process	697	gmk	guanylate kinase	1	divergent	O	-0.0199371	0.977074	O	-0.256148	0.464121	O	0.547412	0.205548	O	0.533088	0.0519349
1027	Dda3937_00429	Nucleotide metabolism and transport > purine nucleotide biosynthetic process	307	purA	adenylosuccinate synthetase	9	convergent	O	-0.370896	0.389408	O	-0.16444	0.716643	O	-0.0862323	0.933187	O	0.043293	0.931897
1028	Dda3937_00284	Nucleotide metabolism and transport > purine nucleotide biosynthetic process	201		Adenylosuccinate lyase	10	divergent	O	0.132437	0.839822	O	0.104231	0.845004	+	1.43588	0.000310866	+	1.0595	0.000522848
1029	Dda3937_04493	Nucleotide metabolism and transport > purine nucleotide biosynthetic process	2771	ushA	UDP-sugar hydrolase; 5'-nucleotidase	4	divergent	O	-0.267278	0.358604	O	-0.310505	0.195419	O	-0.414454	0.228512	O	-0.311205	0.175507
1030	Dda3937_04072	Nucleotide metabolism and transport > purine nucleotide biosynthetic process	2497	hpt	hypoxanthine phosphoribosyltransferase	8	tandem	O	-0.299176	0.317964	O	-0.279492	0.305637	O	-0.0216585	0.979669	O	0.348989	0.165079
1031	Dda3937_00931	Nucleotide metabolism and transport > purine nucleotide biosynthetic process	581	gpt	guanine-xanthine phosphoribosyltransferase	8	divergent	-	-1.09697	0.0444227	-	-1.5724	0.000786129	O	-0.223218	0.877347	+	0.994461	0.0481333
1032	Dda3937_03287	Nucleotide metabolism and transport > purine nucleotide biosynthetic process	1945	adk	adenylate kinase	4	tandem	-	-1.01253	0.00893324	-	-1.3312	0.000115821	O	-0.368194	0.664988	O	-0.198449	0.699525
1033	Dda3937_03049	Nucleotide metabolism and transport > purine nucleotide biosynthetic process	1801		predicted Adenylate kinase and related kinases	1	convergent	O	-0.177956	0.811651	O	-0.229898	0.68958	O	-0.0883617	0.945499	O	0.375226	0.415653
1034	Dda3937_00606	Nucleotide metabolism and transport > purine nucleotide biosynthetic process	416	add	Adenosine deaminase	6	convergent	O	0.191155	0.624832	O	0.421601	0.096468	O	0.486719	0.244661	+	0.950883	3.17709e-05
1035	Dda3937_03292	Nucleotide metabolism and transport > purine nucleotide biosynthetic process	1948	apt	adenine phosphoribosyltransferase	4	tandem	-	-1.04031	0.00297835	-	-0.918965	0.00804113	O	-0.0934095	0.939286	O	0.172051	0.730195
1036	Dda3937_02240	Nucleotide metabolism and transport > purine nucleotide biosynthetic process	1323	guaC	GMP reductase	9	tandem	+	0.663559	0.0377338	+	0.766956	0.00721274	O	0.347513	0.559492	O	0.457811	0.148856
1037	Dda3937_00834	Nucleotide metabolism and transport > purine nucleotide biosynthetic process	524	amn	AMP nucleosidase	5	tandem	O	-0.00875171	0.987042	O	-0.194886	0.597574	O	0.183943	0.77854	O	-0.395074	0.178921
1038	Dda3937_00034	Nucleotide metabolism and transport > purine nucleotide biosynthetic process	27	prsA	phosphoribosylpyrophosphate synthase	6	tandem	O	-0.149243	0.892733	O	-0.260654	0.72587	O	0.622034	0.533165	O	0.989949	0.050912
1039	Dda3937_03588	Nucleotide metabolism and transport > purine nucleotide biosynthetic process	2174		Glutamine amidotransferase, class I	5	tandem	O	0.344621	0.578985	O	-0.0945769	0.882192	O	0.0982396	0.945366	O	0.0875625	0.900943
1040	Dda3937_01039	Nucleotide metabolism and transport > Pyrimidine Nucleotide Biosynthesis	647		Carbamoyl-phosphate synthase large chain	11	tandem	O	0.365874	0.712709	O	0.0266753	0.97683	O	-0.879015	0.37732	-	-1.31075	0.0163987
1041	Dda3937_01389	Nucleotide metabolism and transport > Pyrimidine Nucleotide Biosynthesis	851	carB	carbamoyl-phosphate synthase large subunit	9	convergent	O	-0.414151	0.769761	O	-0.745613	0.450754	O	0.412415	0.845836	O	0.907456	0.299864
1042	Dda3937_01390	Nucleotide metabolism and transport > Pyrimidine Nucleotide Biosynthesis	852	carA	carbamoyl phosphate synthetase small subunit, glutamine amidotransferase	9	tandem	O	-0.617052	0.724889	O	-1.00276	0.42543	O	0.0336298	0.991538	O	1.08406	0.34475
1043	Dda3937_03422	Nucleotide metabolism and transport > Pyrimidine Nucleotide Biosynthesis	2051		Carbamoyl-phosphate synthase small chain	7	tandem	-	-0.569507	0.0015159	-	-0.469907	0.00847406	O	-0.278843	0.412688	-	-1.03944	8.08811e-11
1044	Dda3937_01284	Nucleotide metabolism and transport > Pyrimidine Nucleotide Biosynthesis	791	pyrB	aspartate carbamoyltransferase, catalytic subunit	2	tandem	O	-0.986568	0.0671789	O	-0.279426	0.692774	O	-0.225271	0.878395	+	1.07996	0.0485997
1045	Dda3937_01283	Nucleotide metabolism and transport > Pyrimidine Nucleotide Biosynthesis	791	pyrI	aspartate carbamoyltransferase, regulatory subunit	2	tandem	O	-0.862773	0.172267	O	-0.349357	0.633718	O	0.158101	0.926864	O	0.466025	0.495972
1046	Dda3937_03514	Nucleotide metabolism and transport > Pyrimidine Nucleotide Biosynthesis	2115	pyrD	dihydro-orotate oxidase, FMN-linked	7	divergent	O	-0.530133	0.555086	O	-0.878624	0.169089	O	-0.0134652	0.99333	O	0.101432	0.911998
1047	Dda3937_03554	Nucleotide metabolism and transport > Pyrimidine Nucleotide Biosynthesis	2147	pyrC	dihydro-orotase	7	divergent	O	0.173222	0.860337	O	0.197488	0.790686	O	0.746855	0.39815	O	0.324991	0.600566
1048	Dda3937_04038	Nucleotide metabolism and transport > Pyrimidine Nucleotide Biosynthesis	2472	pyrF	orotidine-5'-phosphate decarboxylase	7	tandem	O	-0.347463	0.550837	-	-0.883757	0.0201008	O	-0.301515	0.741261	O	0.748593	0.054774
1049	Dda3937_03258	Nucleotide metabolism and transport > Pyrimidine Nucleotide Biosynthesis	1924	pyrE	orotate phosphoribosyltransferase	11	convergent	O	0.383537	0.410547	O	0.503623	0.168449	O	-0.022765	0.984441	O	0.331343	0.390929
1050	Dda3937_02624	Nucleotide metabolism and transport > Pyrimidine Nucleotide Biosynthesis	1542		Orotate phosphoribosyltransferase	9	divergent	O	0.132184	0.920445	O	-0.522383	0.5605	O	-0.294451	0.856486	O	-0.981662	0.154061
1051	Dda3937_00881	Nucleotide metabolism and transport > Pyrimidine Nucleotide Biosynthesis	552	pyrH	uridylate kinase	4	tandem	O	-0.242686	0.647686	O	-0.471788	0.189843	O	-0.45033	0.446736	O	-0.305427	0.414326
1052	Dda3937_00197	Nucleotide metabolism and transport > Pyrimidine Nucleotide Biosynthesis	148	pyrG	CTP synthetase	9	tandem	O	0.10185	0.737844	O	0.251088	0.195342	O	0.153375	0.69744	O	-0.0116104	0.966991
1053	Dda3937_01579	Nucleotide metabolism and transport > Pyrimidine Nucleotide Biosynthesis	954		CTP synthase	1	tandem	O	0.26713	0.556679	+	0.737949	0.00956363	+	0.946196	0.013011	+	0.830492	0.00260923
1054	Dda3937_01392	Nucleotide metabolism and transport > Pyrimidine Nucleotide Biosynthesis	854	rihC	ribonucleoside hydrolase 3	9	tandem	O	0.0428151	0.971034	O	0.131233	0.852764	O	0.348187	0.761345	O	0.448912	0.418922
1055	Dda3937_02055	Nucleotide metabolism and transport > Pyrimidine Nucleotide Biosynthesis	1216	udp	uridine phosphorylase	10	divergent	O	0.36668	0.693382	O	0.868187	0.137883	O	0.192771	0.908319	O	0.734811	0.209391
1056	Dda3937_02514	Nucleotide metabolism and transport > Pyrimidine Nucleotide Biosynthesis	1484	upp	uracil phosphoribosyltransferase	5	divergent	O	-0.40123	0.222272	O	-0.375566	0.222965	O	0.579786	0.143683	+	1.22068	1.56629e-07
1057	Dda3937_03933	Nucleotide metabolism and transport > Pyrimidine Nucleotide Biosynthesis	2402	udk	uridine/cytidine kinase	5	tandem	O	-0.640577	0.200791	O	-0.675032	0.128121	O	-0.0054131	0.994835	+	0.98045	0.0128068
1058	Dda3937_03742	Nucleotide metabolism and transport > Pyrimidine Nucleotide Biosynthesis	2284	cdd	cytidine/deoxycytidine deaminase	5	tandem	+	1.0456	0.0219555	+	2.30784	8.64969e-10	O	-0.158532	0.900446	+	1.07423	0.00564353
1059	Dda3937_04066	Nucleotide metabolism and transport > Pyrimidine Nucleotide Biosynthesis	2492	cmk	cytidylate kinase	6	tandem	O	0.485942	0.167836	O	0.256732	0.499538	O	-0.189715	0.788172	O	-0.151712	0.696775
1060	Dda3937_02604	Nucleotide metabolism and transport > Pyrimidine Nucleotide Biosynthesis	1531	codA	Cytosine deaminase	9	tandem	O	0.410881	0.489305	O	0.44789	0.352504	O	0.345933	0.711895	O	0.0483333	0.941641
1061	Dda3937_04057	Nucleotide metabolism and transport > Pyrimidine Nucleotide Biosynthesis	2486	tdk	thymidine kinase/deoxyuridine kinase	6	tandem	O	-0.398935	0.536712	-	-1.27532	0.00103684	O	0.134225	0.918273	-	-1.1189	0.00451612
1062	Dda3937_03932	Nucleotide metabolism and transport > Major pathway of Thymidine(dTTP) sythesis	2401	dcd	2'-deoxycytidine 5'-triphosphate deaminase	5	tandem	O	0.103841	0.835208	O	-0.423171	0.130369	O	0.204752	0.732031	+	0.670956	0.00605027
1063	Dda3937_03260	Nucleotide metabolism and transport > Major pathway of Thymidine(dTTP) sythesis	1926	dut	deoxyuridinetriphosphatase	11	tandem	O	-0.161765	0.730423	O	-0.156784	0.681727	O	0.0133033	0.989411	O	-0.147625	0.674307
1064	Dda3937_00851	Nucleotide metabolism and transport > Major pathway of Thymidine(dTTP) sythesis	534	thyA	thymidylate synthetase	4	tandem	O	0.238317	0.666407	O	0.0452177	0.935503	O	-0.242718	0.756366	O	-0.482486	0.165212
1065	Dda3937_02249	Nucleotide metabolism and transport > Major pathway of Thymidine(dTTP) sythesis	1328	tmk	thymidylate kinase	7	tandem	O	0.0875743	0.861507	O	-0.462376	0.0890192	O	-0.0733101	0.934572	O	0.0972304	0.80154
1066	Dda3937_01124	Nucleotide metabolism and transport > Nucleoside transporter	696	xanP	Xanthine permease	11	tandem	O	-1.30883	0.0527796	O	-1.10599	0.0898669	O	0.40854	0.787043	+	1.82371	0.00148109
1067	Dda3937_01088	Nucleotide metabolism and transport > Nucleoside transporter	675	purP	Adenine permease, high affinity; adenine:H+ symporter	11	tandem	O	-0.152146	0.821221	O	-0.131945	0.804738	O	0.533699	0.40523	+	1.10389	0.000742786
1068	Dda3937_02245	Nucleotide metabolism and transport > Nucleoside transporter	1326	tsx	Nucleoside-specific channel-forming protein tsx precursor	9	divergent	O	-0.693195	0.12253	-	-1.07753	0.00456613	O	-0.2828	0.764234	O	0.717969	0.0880314
1069	Dda3937_02822	Nucleotide metabolism and transport > Nucleoside transporter	1663	nupC	Nucleoside permease nupC	8	divergent	O	0.0816598	0.810351	+	0.670224	4.22332e-05	O	0.343426	0.221101	+	0.573691	0.000376588
1070	Dda3937_02513	Nucleotide metabolism and transport > Nucleoside transporter	1483	uraA	Uracil permease	5	tandem	O	-0.166049	0.883384	O	-0.188388	0.82185	O	0.504622	0.672743	O	0.956145	0.0905416
1071	Dda3937_01412	Nucleotide metabolism and transport > Nucleoside transporter	865	codB	Cytosine/purine/uracil/thiamine/allantoin permease family protein	3	tandem	O	-0.331231	0.627441	O	-0.42603	0.416787	O	-0.808829	0.225654	-	-0.869849	0.0356778
1072	Dda3937_02263	Nucleotide metabolism and transport > Nucleoside transporter	1335	ghxQ	Xanthine/uracil permease family protein	3	tandem	O	-0.271804	0.720478	O	-0.00952373	0.989942	O	0.227559	0.848502	+	1.22932	0.00253334
1073	Dda3937_00904	Nucleotide metabolism and transport > Nucleoside transporter	567		Hydantoin permease	8	divergent	O	0.90385	0.360931	+	1.80394	0.00559027	O	1.36826	0.355599	+	2.432	0.000436829
1074	Dda3937_03701	Nucleotide metabolism and transport > common	2252	ndk	multifunctional nucleoside diphosphate kinase and apyrimidinic endonuclease and 3'-phosphodiesterase	8	tandem	O	-0.28731	0.443387	O	-0.109935	0.782335	O	-0.151844	0.819052	O	0.153057	0.654099
1075	Dda3937_02325	Nucleotide metabolism and transport > Nucleotide degradation	1376	deoD	purine-nucleoside phosphorylase	3	convergent	O	-0.110972	0.703079	O	0.124532	0.584208	O	-0.413072	0.0887545	O	-0.173989	0.382396
1076	Dda3937_02326	Nucleotide metabolism and transport > Nucleotide degradation	1377	deoB	phosphopentomutase	3	tandem	O	0.141235	0.778374	+	0.598728	0.0289854	O	-0.0736663	0.935452	O	0.104894	0.789529
1077	Dda3937_02327	Nucleotide metabolism and transport > Nucleotide degradation	1378	deoA	Thymidine phosphorylase	3	tandem	O	-0.000121807	0.99992	O	0.154419	0.742781	O	-0.340776	0.611726	O	0.00851817	0.990965
1078	Dda3937_02328	Nucleotide metabolism and transport > Nucleotide degradation	1378	deoC	2-deoxyribose-5-phosphate aldolase, NAD(P)-linked	3	divergent	O	0.317386	0.509278	O	0.570975	0.0916547	O	-0.40124	0.526656	+	0.820805	0.0132767
1079	Dda3937_03485	Nucleotide metabolism and transport > Nucleotide degradation	2095	deoR	DNA-binding transcriptional repressor	6	convergent	O	-0.443962	0.473355	O	-0.772023	0.0799193	O	1.15202	0.0538923	O	0.748878	0.0912139
1080	Dda3937_03885	Nucleotide metabolism and transport > Nucleotide degradation	2372	cytR	DNA-binding transcriptional regulatory protein CytR	1	tandem	O	0.393787	0.192592	+	0.637797	0.00677437	O	0.249452	0.64024	O	0.121063	0.715674
1081	Dda3937_00497	Nucleotide metabolism and transport > Nucleotide degradation	348	dgt	deoxyguanosine triphosphate triphosphohydrolase	8	divergent	O	-0.195042	0.721413	O	-0.485653	0.155875	O	-0.21268	0.782343	O	-0.417355	0.237097
1082	Dda3937_03584	Nucleotide metabolism and transport > Nucleotide degradation	2170	rutD	PyRimidine Utilization. Putative aminoacrylate hydrolase; reactive intermediate detoxification; required for pyrimidine nitrogen degradation in vivo	5	divergent	O	0.145365	0.909926	+	1.15532	0.0403611	O	-0.0693967	0.974208	O	0.239463	0.758331
1083	Dda3937_00400	Nucleotide metabolism and transport > Nucleotide degradation	281	yjjX	Inosine/xanthosine triphosphatase; may be involved in detoxifying ITP and XTP, which are products of oxidative damage and inhibitors of transcription	9	tandem	O	-0.588636	0.109965	O	-0.622849	0.0574073	O	-0.452104	0.454064	O	0.0648621	0.897232
1084	Dda3937_02597	Nucleotide metabolism and transport > Nucleotide degradation	1528	rdgB	dITP/XTP pyrophosphatase. Recombination-dependent growth . synthetic lethal with recA; mutant is hyper-recombinogenic	9	tandem	O	-0.536958	0.208941	O	0.00921238	0.988109	O	-0.325386	0.672743	O	0.369821	0.370661
1085	Dda3937_00360	Nucleotide metabolism and transport > Nucleotide degradation	254	yrfG	GMP/IMP nucleotidase	10	tandem	O	-0.0700999	0.919165	O	0.378368	0.338665	O	-0.220623	0.782343	O	-0.0222454	0.966991
1086	Dda3937_00160	Nucleotide metabolism and transport > Nucleotide degradation	120	cpdB	2',3'-cyclic-nucleotide 2'-phosphodiesterase	9	divergent	+	0.389284	0.039984	+	0.49415	0.00331801	O	-0.120154	0.782629	O	-0.0221293	0.941062
1087	Dda3937_02995	Nucleotide metabolism and transport > Nucleotide degradation	1771		Inosine-uridine preferring nucleoside hydrolase	5	tandem	O	-0.346237	0.615271	-	-0.976431	0.0191859	O	-0.0518307	0.976435	O	-0.682631	0.241654
1088	Dda3937_02996	Nucleotide metabolism and transport > Nucleotide degradation	1771		Inosine-uridine preferring nucleoside hydrolase	5	tandem	O	-0.258234	0.69514	-	-0.811775	0.0334047	O	-0.0726368	0.966576	O	-0.210702	0.745033
1089	Dda3937_01617	Nucleotide metabolism and transport > Nudix hydrolase	973	nudB	dATP pyrophosphohydrolase	6	tandem	O	0.0635907	0.902841	O	-0.0472229	0.903963	O	0.126543	0.842475	O	0.0154847	0.967565
1090	Dda3937_00362	Nucleotide metabolism and transport > Nudix hydrolase	256	nudE	ADP-ribose diphosphatase	10	tandem	O	-0.0568453	0.898496	O	0.0106048	0.975363	O	0.114487	0.830136	+	0.556101	0.00443554
1091	Dda3937_04303	Nucleotide metabolism and transport > Nudix hydrolase	2640	nudF	ADP-ribose pyrophosphatase	2	divergent	O	0.249139	0.645869	O	-0.093557	0.858127	O	0.438851	0.48755	O	0.147592	0.748625
1092	Dda3937_03387	Nucleotide metabolism and transport > Nudix hydrolase	2024	nudH	nucleotide hydrolase	4	divergent	O	0.260183	0.548532	O	0.515614	0.0757564	O	0.197546	0.769969	O	0.225215	0.506659
1093	Dda3937_03720	Nucleotide metabolism and transport > Nudix hydrolase	2265	nudL	predicted NUDIX hydrolase. Weak 3-phosphohydroxypyruvate phosphatase activity; predicted CoA pyrophosphohydrolase;	6	tandem	O	0.481142	0.670692	O	0.0300939	0.977636	O	0.647906	0.665238	O	0.651894	0.404821
1094	Dda3937_01397	Nucleotide metabolism and transport > Nudix hydrolase	855	nudK	GDP-mannose pyrophosphatase	3	convergent	O	-0.476169	0.111082	O	-0.402639	0.157356	O	-0.505715	0.21977	O	0.0731084	0.852513
1095	Dda3937_00014	Nucleotide metabolism and transport > Nudix hydrolase	11		Nudix hydrolase family protein YffH	6	divergent	O	0.0934803	0.892137	O	0.0613112	0.909997	O	0.347021	0.657069	O	0.504187	0.223855
1096	Dda3937_01467	Nucleotide metabolism and transport > Nudix hydrolase	903		MutT/nudix family protein	4	convergent	O	0.222392	0.714545	O	0.224485	0.64547	O	0.0758305	0.950954	O	0.0405986	0.947148
1097	Dda3937_03795	Nucleotide metabolism and transport > Nudix hydrolase	2318		Mutator mutT protein (7,8-dihydro-8-oxoguanine-triphosphatase) / Thiamin-phosphate pyrophosphorylase-like protein	6	tandem	O	-0.143863	0.902572	O	-0.0808843	0.925405	O	0.403466	0.749616	O	0.794362	0.157871
1098	Dda3937_03864	Nucleotide metabolism and transport > Nudix hydrolase	2355		putative MutT/nudix-family hydrolase	1	tandem	O	0.146092	0.801245	O	-0.309332	0.441712	O	0.416133	0.473807	O	0.543075	0.0922169
1099	Dda3937_00012	Nucleotide metabolism and transport > Nudix hydrolase	10		NUDIX hydrolase	6	convergent	-	-0.98831	0.00281846	O	-0.35232	0.394609	O	0.116545	0.925845	O	0.0293188	0.961354
1100	Dda3937_04165	Nucleotide metabolism and transport > Reduction of NDP(NTP) to dNDP(dNTP)	2556	nrdA	Ribonucleotide reductase of class Ia (aerobic), alpha subunit	5	tandem	+	0.685695	0.00658245	+	0.893459	8.18383e-05	O	0.677393	0.051012	+	0.839079	0.000230287
1101	Dda3937_04164	Nucleotide metabolism and transport > Reduction of NDP(NTP) to dNDP(dNTP)	2555	nrdB	Ribonucleotide reductase of class Ia (aerobic), beta subunit	5	tandem	+	0.633134	0.0434942	+	1.06553	4.572e-05	O	0.58792	0.195035	+	0.891845	0.000808333
1102	Dda3937_03977	Nucleotide metabolism and transport > Reduction of NDP(NTP) to dNDP(dNTP)	2431	nrdE	ribonucleoside-diphosphate reductase 2, alpha subunit	8	tandem	O	-0.124352	0.895125	O	-0.389207	0.480729	O	-0.244518	0.842139	-	-0.889633	0.0476638
1103	Dda3937_03976	Nucleotide metabolism and transport > Reduction of NDP(NTP) to dNDP(dNTP)	2431	nrdF	ribonucleoside-diphosphate reductase 2, beta subunit, ferritin-like	8	convergent	O	0.0769373	0.929936	O	-0.074345	0.909717	O	0.0717091	0.964271	O	-0.735171	0.0965248
1104	Dda3937_03979	Nucleotide metabolism and transport > Reduction of NDP(NTP) to dNDP(dNTP)	2431	nrdH	glutaredoxin-like protein	8	tandem	O	-1.06576	0.315745	O	-0.653993	0.526417	O	-0.611863	0.782343	O	0.298924	0.828084
1105	Dda3937_03978	Nucleotide metabolism and transport > Reduction of NDP(NTP) to dNDP(dNTP)	2431	nrdI	protein that stimulates ribonucleotide reduction	8	tandem	O	-0.271979	0.759246	O	-0.210011	0.766109	O	-0.0931569	0.9734	O	0.466384	0.570521
1106	Dda3937_01273	Nucleotide metabolism and transport > Reduction of NDP(NTP) to dNDP(dNTP)	785	nrdD	anaerobic ribonucleoside-triphosphate reductase	2	divergent	O	0.489634	0.260335	+	0.935953	0.00350329	O	-0.204325	0.81253	O	0.262098	0.524933
1107	Dda3937_01272	Nucleotide metabolism and transport > Reduction of NDP(NTP) to dNDP(dNTP)	784	nrdG	anaerobic ribonucleotide reductase activating protein	2	convergent	+	0.582373	0.0382287	+	0.952583	2.78141e-05	O	-0.261235	0.614897	O	-0.288454	0.282202
1108	Dda3937_01954	Nucleotide metabolism and transport > Reduction of NDP(NTP) to dNDP(dNTP)	1156	ndrR	Ribonucleotide reductase transcriptional regulator NrdR. Predicted binding sites has been reported for the nrdAB, nrdDG, and nrdHIEF operons (Rodionov, 2005)	4	divergent	O	-0.0804431	0.924611	O	-0.0553675	0.934901	O	0.139942	0.91086	O	0.29857	0.539058
1109	Dda3937_00515	Coenzyme metabolism and transport > pantothenate and coenzyme A biosynthesis	360	panB	3-methyl-2-oxobutanoate hydroxymethyltransferase	8	tandem	O	-0.158739	0.718691	O	-0.269329	0.399521	O	-0.0333652	0.9734	O	-0.253638	0.386637
1110	Dda3937_01965	Coenzyme metabolism and transport > pantothenate and coenzyme A biosynthesis	1161	panE	2-dehydropantoate reductase, NADPH-specific	4	divergent	O	0.0678229	0.937077	O	0.10625	0.86054	O	0.494168	0.540729	O	0.251211	0.62869
1111	Dda3937_00516	Coenzyme metabolism and transport > pantothenate and coenzyme A biosynthesis	360	panC	pantothenate synthetase	8	tandem	O	-0.116346	0.760142	O	-0.20491	0.461488	O	-0.320851	0.401856	O	-0.414551	0.0524413
1112	Dda3937_00517	Coenzyme metabolism and transport > pantothenate and coenzyme A biosynthesis	360	panD	aspartate 1-decarboxylase	8	convergent	O	-0.212696	0.762744	O	-0.296611	0.57704	O	0.137678	0.911095	O	-0.00850934	0.992387
1113	Dda3937_01598	Coenzyme metabolism and transport > pantothenate and coenzyme A biosynthesis	963	panF	pantothenate:sodium symporter	1	tandem	O	-0.0799347	0.828031	O	-0.0715339	0.811648	O	0.161988	0.731477	O	0.380479	0.0715761
1114	Dda3937_02016	Coenzyme metabolism and transport > pantothenate and coenzyme A biosynthesis	1192	panM	PanD autocleavage accelerator, panothenate auxotrophy. PanM binds to PanD and accelerates PanD autocleavage at Ser25; the PanM(YhhK) function was initially characterized in Salmonella (Tara, 2012). A deletion strain lacking livJ, yhhK and livK requires pantothenate for growth and this requirement is complemented by yhhK alone (Adams, 1990)	1	tandem	O	0.666117	0.21308	+	1.05324	0.0113211	O	-0.147869	0.912868	O	-0.119763	0.853167
1115	Dda3937_04218	Coenzyme metabolism and transport > pantothenate and coenzyme A biosynthesis	2584	coaA	pantothenate kinase	1	convergent	-	-0.726909	0.00224199	-	-1.06367	5.7969e-07	O	-0.4705	0.250777	-	-0.857277	0.000192532
1116	Dda3937_02031	Coenzyme metabolism and transport > pantothenate and coenzyme A biosynthesis	1202	coaD	Phosphopantetheine adenylyltransferase, Coenzyme A biosynthesis	10	convergent	O	-0.0401662	0.977074	O	0.601173	0.385165	O	0.0277658	0.989411	O	0.138015	0.866963
1117	Dda3937_02239	Coenzyme metabolism and transport > pantothenate and coenzyme A biosynthesis	1322	coaE	dephospho-CoA kinase	9	divergent	O	-0.191318	0.859655	O	-0.138011	0.86509	O	0.0102927	0.994136	O	0.774121	0.178919
1118	Dda3937_04144	Coenzyme metabolism and transport > pantothenate and coenzyme A biosynthesis	2539		2-dehydropantoate 2-reductase	6	convergent	O	0.45557	0.0545764	+	0.586052	0.0045921	O	-0.119109	0.834477	-	-0.611853	0.00265769
1119	Dda3937_03261	Coenzyme metabolism and transport > pantothenate and coenzyme A biosynthesis	1926	dfp	bifunctional 4'-phosphopantothenoylcysteine decarboxylase/phosphopantothenoylcysteine synthetase, FMN-binding	11	divergent	O	-0.0603842	0.90531	O	-0.18324	0.560512	O	-0.197898	0.709547	O	-0.0969668	0.763157
1120	Dda3937_02489	Coenzyme metabolism and transport > lipoate biosynthesis and incorporation	1469	lipA	lipoate synthase	5	convergent	O	-0.108522	0.949763	O	0.0204741	0.987353	O	0.256984	0.915119	O	0.145071	0.903418
1121	Dda3937_02488	Coenzyme metabolism and transport > lipoate biosynthesis and incorporation	1468	lipB	lipoyl-protein ligase	5	tandem	O	-0.0354227	0.950897	O	-0.350513	0.243993	O	0.385272	0.430787	+	0.67422	0.00830525
1122	Dda3937_03650	Coenzyme metabolism and transport > lipoate biosynthesis and incorporation	2216	lplA	Lipoate-protein ligase A	7	tandem	O	0.505895	0.273583	O	0.098063	0.860458	O	-0.295385	0.720253	-	-0.808685	0.018874
1123	Dda3937_01108	Coenzyme metabolism and transport > molybdenum cofactor biosynthesis	685	mobA	Molybdopterin-guanine dinucleotide biosynthesis protein A	11	divergent	O	-0.367972	0.455224	O	-0.197872	0.688399	O	0.456312	0.528837	O	0.163129	0.742537
1124	Dda3937_01107	Coenzyme metabolism and transport > molybdenum cofactor biosynthesis	685	mobB_1	molybdopterin-guanine dinucleotide biosynthesis protein B	11	isolated	O	-0.317171	0.532767	O	0.0693031	0.896488	O	0.134077	0.908612	O	-0.19238	0.686248
1125	Dda3937_03740	Coenzyme metabolism and transport > molybdenum cofactor biosynthesis	2282	moeA	molybdopterin biosynthesis protein	5	tandem	O	0.471009	0.156029	O	0.51819	0.0762023	O	0.0912796	0.914264	O	0.093582	0.814728
1126	Dda3937_03739	Coenzyme metabolism and transport > molybdenum cofactor biosynthesis	2282	moeB	molybdopterin synthase sulfurylase	5	tandem	O	0.0860338	0.880941	O	0.193503	0.61318	O	0.00702909	0.992702	O	-0.222146	0.479694
1127	Dda3937_03761	Coenzyme metabolism and transport > molybdenum cofactor biosynthesis	2297	moaA	molybdopterin biosynthesis protein A	5	divergent	O	0.33169	0.245775	O	0.182958	0.538238	O	0.218865	0.657177	O	0.282598	0.25948
1128	Dda3937_03763	Coenzyme metabolism and transport > molybdenum cofactor biosynthesis	2297	moaC	molybdopterin biosynthesis, protein C	5	tandem	O	0.0686991	0.914648	O	0.185642	0.656149	O	-0.438688	0.388126	O	-0.266065	0.431827
1129	Dda3937_03764	Coenzyme metabolism and transport > molybdenum cofactor biosynthesis	2297	moaD	molybdopterin synthase, small subunit	5	tandem	O	0.189834	0.863492	O	0.396941	0.585937	O	-0.000311804	0.999721	O	-0.404964	0.526025
1130	Dda3937_03765	Coenzyme metabolism and transport > molybdenum cofactor biosynthesis	2297	moaE	molybdopterin synthase, large subunit	5	tandem	O	0.0507293	0.954558	O	0.434665	0.36682	O	-0.626642	0.355599	O	-0.319183	0.499837
1131	Dda3937_03762	Coenzyme metabolism and transport > molybdenum cofactor biosynthesis	2297	moaB	Molybdenum cofactor biosynthesis protein B	5	tandem	O	-0.0267286	0.973048	O	0.536277	0.0772478	O	-0.632013	0.146508	O	-0.419205	0.172001
1132	Dda3937_00388	Coenzyme metabolism and transport > molybdenum cofactor biosynthesis	271	mog	putative molybdochelatase	9	divergent	O	-0.128067	0.880451	O	0.445121	0.372116	O	-0.166959	0.887628	O	0.0274317	0.966991
1133	Dda3937_04000	Coenzyme metabolism and transport > molybdenum cofactor biosynthesis	2444	modE	DNA-binding transcriptional dual regulator	5	divergent	O	-0.0649243	0.90531	O	0.473439	0.0741049	O	0.104749	0.889108	O	0.412348	0.123267
1134	Dda3937_03999	Coenzyme metabolism and transport > molybdenum cofactor biosynthesis	2443	modF	ATP-binding component of molybdate ABC transporter	5	tandem	O	-0.15539	0.657541	O	-0.121634	0.683234	O	-0.165011	0.753362	O	0.0490076	0.885405
1135	Dda3937_04002	Coenzyme metabolism and transport > molybdenum cofactor biosynthesis	2446	modA	molybdate transporter subunit; periplasmic-binding component of ABC superfamily	5	tandem	O	-0.893176	0.300722	O	0.343762	0.716946	O	-0.0108462	0.994387	O	0.203763	0.835097
1136	Dda3937_04003	Coenzyme metabolism and transport > molybdenum cofactor biosynthesis	2446	modB	molybdate transporter subunit; membrane component of ABC superfamily	5	tandem	-	-1.15347	0.0205681	O	0.163208	0.819635	O	-0.265777	0.846306	O	0.0495792	0.950047
1137	Dda3937_04004	Coenzyme metabolism and transport > molybdenum cofactor biosynthesis	2446	modC	molybdate transporter subunit; ATP-binding component of ABC superfamily	5	convergent	O	-1.01883	0.0633317	O	-0.0224687	0.97683	O	-0.689916	0.505405	O	0.172848	0.808881
1138	Dda3937_02266	Coenzyme metabolism and transport > molybdenum cofactor biosynthesis	1338		Molybdate-binding domain of ModE	3	divergent	O	0.0526914	0.944595	O	0.154008	0.764399	O	0.23133	0.782296	O	0.294474	0.475576
1139	Dda3937_00172	Coenzyme metabolism and transport > Folate metabolism (vitamin B9)	129	folB	bifunctional dihydroneopterin aldolase/dihydroneopterin triphosphate 2'-epimerase	9	divergent	O	-0.217544	0.778322	O	-0.208471	0.744959	O	-0.0268447	0.984772	O	0.334692	0.515688
1140	Dda3937_00514	Coenzyme metabolism and transport > Folate metabolism (vitamin B9)	359	folK	2-amino-4-hydroxy-6-hydroxymethyldihyropteridine pyrophosphokinase	8	divergent	O	-0.0752888	0.949031	O	-0.189715	0.817896	O	0.832007	0.376494	O	0.122172	0.879937
1141	Dda3937_00548	Coenzyme metabolism and transport > Folate metabolism (vitamin B9)	380	pabA	aminodeoxychorismate synthase, subunit II	9	tandem	O	-0.0360203	0.955726	O	-0.335396	0.361087	O	0.108607	0.906998	O	0.270835	0.461167
1142	Dda3937_03719	Coenzyme metabolism and transport > Folate metabolism (vitamin B9)	2265	pabB	aminodeoxychorismate synthase, subunit I	6	divergent	O	-0.00557045	0.994311	O	-0.261905	0.499232	O	0.159176	0.845793	O	0.269601	0.454531
1143	Dda3937_02247	Coenzyme metabolism and transport > Folate metabolism (vitamin B9)	1328	pabC	4-amino-4-deoxychorismate lyase component of para-aminobenzoate synthase multienzyme complex	7	tandem	O	-0.228981	0.525653	-	-0.702765	0.00253471	O	-0.223732	0.716631	O	-0.0696115	0.865392
1144	Dda3937_01385	Coenzyme metabolism and transport > Folate metabolism (vitamin B9)	848	folA	dihydrofolate reductase	9	tandem	O	-0.280526	0.657266	O	-0.404949	0.397102	O	0.356562	0.691539	+	0.893545	0.0228642
1145	Dda3937_02102	Coenzyme metabolism and transport > Folate metabolism (vitamin B9)	1244	folC	bifunctional folylpolyglutamate synthase/dihydrofolate synthase	7	tandem	-	-0.604536	0.038394	-	-0.862833	0.000568272	O	-0.228055	0.718777	O	-0.293452	0.348308
1146	Dda3937_02346	Coenzyme metabolism and transport > Folate metabolism (vitamin B9)	1389	folP	7,8-dihydropteroate synthase	3	tandem	O	2.56249e-05	0.99992	O	-0.243178	0.581954	O	-0.65277	0.19005	-	-0.823933	0.00663295
1147	Dda3937_03497	Coenzyme metabolism and transport > Folate metabolism (vitamin B9)	2105	folE	GTP cyclohydrolase I	6	tandem	O	0.0162848	0.983309	O	-0.348082	0.411692	O	0.53976	0.362162	O	0.266689	0.518311
1148	Dda3937_01676	Coenzyme metabolism and transport > Folate metabolism (vitamin B9)	1005	folD	bifunctional 5,10-methylene-tetrahydrofolate dehydrogenase/5,10-methylene-tetrahydrofolate cyclohydrolase	8	divergent	O	-0.312247	0.335285	O	0.167853	0.613213	O	0.00462987	0.994136	O	0.238062	0.390929
1149	Dda3937_02679	Coenzyme metabolism and transport > Folate metabolism (vitamin B9)	2916	fau	Folinic acid utilization. 5-formyltetrahydrofolate cycloligase, folinic acid catabolism	2	convergent	O	0.292808	0.407994	+	0.640027	0.00932539	O	0.289978	0.551377	O	0.444792	0.0803067
1150	Dda3937_03890	Coenzyme metabolism and transport > Folate metabolism (vitamin B9)	2376	metF	5,10-methylenetetrahydrofolate reductase	1	convergent	O	-0.329604	0.796627	O	0.000787518	0.999268	O	1.23302	0.274788	O	0.385843	0.666995
1151	Dda3937_02186	Coenzyme metabolism and transport > Folic acid degradation	1296	abgA	Catalyzes the cleavage of p-aminobenzoyl-glutamate to p-aminobenzoate and glutamate, subunit A	9	divergent	+	1.7822	0.00567102	+	2.46346	2.82477e-05	+	2.52323	0.0116508	+	3.13928	1.28653e-05
1152	Dda3937_02187	Coenzyme metabolism and transport > Folic acid degradation	1296	abgB	Catalyzes the cleavage of p-aminobenzoyl-glutamate to p-aminobenzoate and glutamate, subunit B, p-aminobenzoate is used for folate biosynthesis	9	convergent	O	1.00986	0.4074	+	1.91209	0.0181024	O	0.711201	0.78125	+	2.1187	0.0354026
1153	Dda3937_00463	Coenzyme metabolism and transport > Folic acid degradation	323	abgT	Aminobenzoyl-glutamate transport protein	9	divergent	O	0.818778	0.340594	O	0.529344	0.478888	O	1.0994	0.4373	O	0.632334	0.451918
1154	Dda3937_02185	Coenzyme metabolism and transport > Folic acid degradation	1295	abgR	Regulatory protein (induces abgABT, used to catabolize p-aminobenzoyl-glutamate)	9	tandem	O	-0.0692191	0.939046	O	-0.171368	0.793102	O	0.376211	0.745404	O	0.474547	0.409821
1155	Dda3937_00078	Coenzyme metabolism and transport > Nicotinate and nicotinamide metabolism	60	pntA	pyridine nucleotide transhydrogenase, alpha subunit	6	divergent	O	0.578507	0.11762	O	0.512138	0.135628	O	0.561368	0.291146	O	0.101854	0.830634
1156	Dda3937_04585	Coenzyme metabolism and transport > Nicotinate and nicotinamide metabolism	60	pntB	pyridine nucleotide transhydrogenase, beta subunit	6	convergent	O	0.773291	0.0543329	O	0.351592	0.45131	O	0.636974	0.303547	O	-0.0317369	0.959952
1157	Dda3937_02546	Coenzyme metabolism and transport > Nicotinate and nicotinamide metabolism	1507	nadK	NAD kinase	3	divergent	O	-0.0293988	0.94058	O	0.181194	0.429661	O	-0.272948	0.399769	O	-0.23189	0.248952
1158	Dda3937_02244	Coenzyme metabolism and transport > Nicotinate and nicotinamide metabolism	1325	nadC	quinolinate phosphoribosyltransferase	9	tandem	O	-0.236438	0.547562	O	0.0575642	0.888297	O	-0.085331	0.915119	O	0.503495	0.06717
1159	Dda3937_02480	Coenzyme metabolism and transport > Nicotinate and nicotinamide metabolism	1464	nadD	nicotinic acid mononucleotide adenylyltransferase, NAD(P)-dependent	5	tandem	O	-0.495657	0.260666	O	-0.136758	0.80166	O	-0.434472	0.531945	O	-0.15062	0.771165
1160	Dda3937_03367	Coenzyme metabolism and transport > Nicotinate and nicotinamide metabolism	2006	nadE	NAD synthetase	6	divergent	+	0.746515	0.0465948	+	1.09081	0.000598468	O	-0.244901	0.772485	O	0.294493	0.478033
1161	Dda3937_03984	Coenzyme metabolism and transport > Nicotinate and nicotinamide metabolism	2435	nadA	quinolinate synthase, subunit A	5	tandem	O	-0.094904	0.929889	O	0.0660135	0.938048	O	-0.201085	0.894678	O	-0.0467661	0.957766
1162	Dda3937_03843	Coenzyme metabolism and transport > Nicotinate and nicotinamide metabolism	2687	nadB	quinolinate synthase, L-aspartate oxidase (B protein) subunit	8	convergent	O	-0.395599	0.566692	O	0.0755018	0.91432	O	-0.574764	0.495963	O	-0.18294	0.765148
1163	Dda3937_02678	Coenzyme metabolism and transport > Nicotinate and nicotinamide metabolism	1580	nadR	NadR transcriptional repressor / ribosylnicotinamide kinase / NMN adenylyltransferase	2	convergent	O	0.0378848	0.94016	O	-0.192477	0.531843	O	-0.00589682	0.99281	O	-0.368633	0.129973
1164	Dda3937_03507	Coenzyme metabolism and transport > Nicotinate and nicotinamide metabolism	2112	pncB	Nicotinate phosphoribosyltransferase	7	tandem	-	-0.762948	0.00398903	-	-1.17604	4.45718e-07	O	-0.0629622	0.944956	O	-0.201915	0.538614
1165	Dda3937_04576	Coenzyme metabolism and transport > Nicotinate and nicotinamide metabolism	2655	pncA	nicotinamidase/pyrazinamidase	6	convergent	O	-0.0828769	0.851867	O	-0.0304135	0.93509	O	0.570545	0.0932538	O	0.183265	0.509304
1166	Dda3937_03985	Coenzyme metabolism and transport > Nicotinate and nicotinamide metabolism	2435	pnuC	predicted nicotinamide mononucleotide transporter	5	convergent	O	-0.414664	0.587335	O	-0.194553	0.787508	O	-1.2224	0.0724306	O	-0.69511	0.172463
1167	Dda3937_03893	Coenzyme metabolism and transport > Nicotinate and nicotinamide metabolism	2379	sthA	Soluble pyridine nucleotide transhydrogenase	1	tandem	O	-0.0600373	0.929889	O	0.358958	0.355438	O	-0.341097	0.609204	O	-0.36428	0.306827
1168	Dda3937_00237	Coenzyme metabolism and transport > Nicotinate and nicotinamide metabolism	172	nudC	NADH pyrophosphatase	1	divergent	O	-0.140988	0.616002	-	-0.361897	0.0454237	O	-0.0128961	0.984441	O	0.137392	0.539707
1169	Dda3937_00439	Coenzyme metabolism and transport > Nicotinate and nicotinamide metabolism	311	nnr	Nicotinamide Nucleotide Repair. Bifunctional NAD(P)H-hydrate repair enzyme; C-terminal domain ADP-dependent (S)-NAD(P)H-hydrate dehydratase and N-terminal domain NAD(P)H-hydrate epimerase	9	tandem	O	-0.335941	0.483044	O	-0.540608	0.119602	O	-0.327772	0.640409	-	-0.722777	0.0219371
1170	Dda3937_03155	Coenzyme metabolism and transport > Nicotinate and nicotinamide metabolism	1868	ygaD/pncC	Pyridine nucleotide cycle. NMN amidohydrolase.NMN amidohydrolase is required for the recycling of NAD	8	divergent	O	-0.022771	0.98325	O	-0.206408	0.745943	O	-0.237224	0.833741	O	-0.00777034	0.992566
1171	Dda3937_03747	Coenzyme metabolism and transport > Biotin metabolism	2288	bioA	adenosylmethionine-8-amino-7-oxononanoate aminotransferase	5	tandem	O	-0.400924	0.658567	O	-0.383999	0.600796	O	-0.426057	0.740213	O	-0.0565621	0.950554
1172	Dda3937_03749	Coenzyme metabolism and transport > Biotin metabolism	2289	bioF	8-amino-7-oxononanoate synthase	5	tandem	O	-0.0456313	0.975509	O	-0.095894	0.921641	O	0.0767135	0.9734	O	-0.133067	0.884585
1173	Dda3937_03748	Coenzyme metabolism and transport > Biotin metabolism	2289	bioB	biotin synthase	5	divergent	O	0.202871	0.872618	O	-0.0341791	0.974056	O	-0.0944825	0.968287	O	0.226845	0.796045
1174	Dda3937_03751	Coenzyme metabolism and transport > Biotin metabolism	2289	bioD	dethiobiotin synthetase	5	convergent	O	0.0648634	0.973048	O	-0.149925	0.89281	O	0.0605175	0.982383	O	-0.0863025	0.940835
1175	Dda3937_00350	Coenzyme metabolism and transport > Biotin metabolism	247	bioH	carboxylesterase	10	tandem	O	-0.393715	0.213877	O	-0.327154	0.289422	O	-0.151186	0.819397	O	-0.268068	0.387007
1176	Dda3937_03750	Coenzyme metabolism and transport > Biotin metabolism	2289	bioC	predicted methltransferase, enzyme of biotin synthesis	5	tandem	O	-0.0145423	0.99304	O	-0.0644891	0.954475	O	0.10553	0.965467	O	-0.0393605	0.970393
1177	Dda3937_04131	Coenzyme metabolism and transport > Biotin metabolism	2527	ynfK	predicted dethiobiotin synthetase	6	convergent	O	1.10931	0.222677	O	0.370677	0.728841	O	0.561721	0.742325	O	0.521657	0.565133
1178	Dda3937_04217	Coenzyme metabolism and transport > Biotin metabolism	2583	birA	bifunctional biotin-[acetylCoA carboxylase] holoenzyme synthetase/DNA-binding transcriptional repressor, bio-5'-AMP-binding	1	convergent	O	0.0286907	0.98056	O	0.0167721	0.980804	O	-0.707099	0.363364	O	-0.34591	0.524933
1179	Dda3937_00037	Coenzyme metabolism and transport > Porphyrin metabolism	29	hemA	glutamyl tRNA reductase	6	divergent	O	0.199557	0.789679	O	-0.0105026	0.987838	O	0.393845	0.66178	+	1.24378	0.00124191
1180	Dda3937_00212	Coenzyme metabolism and transport > Porphyrin metabolism	160	cysG1	Uroporphyrinogen-III methyltransferase	9	tandem	O	0.0482525	0.977074	O	-0.0910285	0.93509	O	0.977563	0.417558	O	-0.130376	0.898093
1181	Dda3937_00238	Coenzyme metabolism and transport > Porphyrin metabolism	172	hemE	uroporphyrinogen decarboxylase	1	tandem	O	-0.297546	0.425305	O	-0.332731	0.291868	O	-0.412826	0.390259	O	-0.0513286	0.903382
1182	Dda3937_00291	Coenzyme metabolism and transport > Porphyrin metabolism	204	hemX	predicted uroporphyrinogen III methylase	10	tandem	O	-0.0775019	0.835153	O	0.192725	0.421514	O	-0.479705	0.0761724	-	-0.514726	0.00374819
1183	Dda3937_00292	Coenzyme metabolism and transport > Porphyrin metabolism	205	hemD	uroporphyrinogen III synthase	10	tandem	O	-0.423768	0.250065	O	-0.544305	0.0712203	O	-0.316287	0.602664	-	-0.667099	0.0200988
1184	Dda3937_00293	Coenzyme metabolism and transport > Porphyrin metabolism	205	hemC	hydroxymethylbilane synthase	10	divergent	O	-0.322958	0.264334	O	-0.282916	0.29283	O	-0.262859	0.562689	O	0.126556	0.674477
1185	Dda3937_01115	Coenzyme metabolism and transport > Porphyrin metabolism	690	hemN	coproporphyrinogen III oxidase, SAM and NAD(P)H dependent, oxygen-independent	11	convergent	O	0.0423764	0.930277	O	-0.060521	0.864849	O	-0.389388	0.333692	O	-0.325704	0.197834
1186	Dda3937_01401	Coenzyme metabolism and transport > Porphyrin metabolism	858	hemF	coproporphyrinogen III oxidase	3	divergent	O	-0.191658	0.66203	O	-0.38233	0.199773	O	-0.344211	0.490768	O	-0.225244	0.477141
1187	Dda3937_02069	Coenzyme metabolism and transport > Porphyrin metabolism	1224	hemB	Porphobilinogen synthase	10	convergent	O	-0.289014	0.743202	O	-0.0576682	0.94638	O	-0.4045	0.7306	O	-0.630653	0.252466
1188	Dda3937_02081	Coenzyme metabolism and transport > Porphyrin metabolism	1230	hemG	protoporphyrin oxidase, flavoprotein	10	isolated	O	-0.109278	0.730485	O	-0.133326	0.593423	-	-0.645827	0.00301964	-	-0.787672	5.84408e-07
1189	Dda3937_02596	Coenzyme metabolism and transport > Porphyrin metabolism	1528	yggW	predicted oxidoreductase	9	tandem	O	0.180554	0.838062	O	0.253809	0.696968	O	-0.232722	0.850491	O	0.0982043	0.886807
1190	Dda3937_03286	Coenzyme metabolism and transport > Porphyrin metabolism	1944	hemH	ferrochelatase	4	convergent	O	-0.0896789	0.89271	O	-0.310137	0.419049	O	-0.0618465	0.954882	O	-0.357359	0.298499
1191	Dda3937_00503	Coenzyme metabolism and transport > Porphyrin metabolism	352	hemL	glutamate-1-semialdehyde aminotransferase (aminomutase)	8	tandem	O	-0.0228329	0.969907	O	-0.0698723	0.849975	O	0.5143	0.143683	O	-0.0085515	0.984673
1192	Dda3937_00290	Coenzyme metabolism and transport > Porphyrin metabolism	204	hemY	predicted protoheme IX synthesis protein	10	convergent	O	-0.279812	0.126824	-	-0.319678	0.0470042	-	-0.605368	0.00168373	-	-0.726642	9.36027e-08
1193	Dda3937_00140	Coenzyme metabolism and transport > Riboflavin metabolism	108		GTP cyclohydrolase II	11	tandem	O	0.310046	0.830427	-	-3.59846	1.41309e-07	O	-0.726864	0.659279	O	-1.37677	0.0832195
1194	Dda3937_00380	Coenzyme metabolism and transport > Riboflavin metabolism	264	ribF	bifunctional riboflavin kinase/FAD synthetase	9	divergent	O	-0.219612	0.743393	O	-0.353701	0.471812	O	0.234684	0.810731	+	1.29711	0.000205201
1195	Dda3937_01433	Coenzyme metabolism and transport > Riboflavin metabolism	881	ribB	3,4-dihydroxy-2-butanone-4-phosphate synthase	3	tandem	O	0.305895	0.557622	O	0.470391	0.216847	O	0.83902	0.0802835	+	1.36618	4.09931e-06
1196	Dda3937_01955	Coenzyme metabolism and transport > Riboflavin metabolism	1157	ribD	bifunctional diaminohydroxyphosphoribosylaminopyrimidine deaminase/5-amino-6-(5-phosphoribosylamino) uracil reductase	4	tandem	O	-0.0327335	0.936249	O	-0.230271	0.301973	O	-0.180986	0.662135	O	-0.296006	0.132023
1197	Dda3937_01956	Coenzyme metabolism and transport > Riboflavin metabolism	1158	ribE	riboflavin synthase beta chain	4	tandem	O	-0.362882	0.387757	O	-0.396256	0.262891	O	-0.436911	0.43512	O	0.0901845	0.842112
1198	Dda3937_02071	Coenzyme metabolism and transport > Riboflavin metabolism	1226	fre	flavin reductase	10	tandem	O	-0.0889084	0.812757	O	0.086426	0.772636	O	-0.0344814	0.96085	O	-0.0900522	0.740727
1199	Dda3937_04041	Coenzyme metabolism and transport > Riboflavin metabolism	2475	ribA	GTP cyclohydrolase II	7	tandem	O	0.260424	0.673094	O	-0.138089	0.803367	O	0.0400514	0.975573	O	-0.131561	0.80154
1200	Dda3937_04105	Coenzyme metabolism and transport > Riboflavin metabolism	2513	ribC	riboflavin synthase, alpha subunit	7	tandem	O	0.190591	0.622985	O	0.0169109	0.968781	O	0.488132	0.201693	+	0.553866	0.0183184
1201	Dda3937_00300	Coenzyme metabolism and transport > Riboflavin metabolism	209	yigB	FMN phosphatase	10	tandem	O	-0.246775	0.333401	O	-0.287503	0.177986	O	0.182564	0.698658	O	0.145175	0.577365
1202	Dda3937_00298	Coenzyme metabolism and transport > Riboflavin metabolism	209	yigA	conserved protein	10	tandem	O	-0.100599	0.803629	O	0.0558871	0.864849	-	-0.652608	0.0277059	O	-0.108509	0.719424
1203	Dda3937_00230	Coenzyme metabolism and transport > Thiamine metabolism	170	thiH	thiamin biosynthesis ThiGH complex subunit	1	convergent	O	-0.0213699	0.983309	O	0.146987	0.832034	O	-0.0972075	0.961052	O	-0.828851	0.160975
1204	Dda3937_00231	Coenzyme metabolism and transport > Thiamine metabolism	170	thiG	thiamin biosynthesis ThiGH complex subunit	1	tandem	O	0.303453	0.861038	O	2.36707	0.0867723	O	3.92689		O	0.887048	0.625856
1205	Dda3937_00233	Coenzyme metabolism and transport > Thiamine metabolism	170	thiF	thiamin (thiazole moiety) biosynthesis protein	1	tandem	O	-0.420955	0.824519	O	0.564181	0.725613	O	-2.53877		O	-2.32675
1206	Dda3937_00234	Coenzyme metabolism and transport > Thiamine metabolism	170	thiE	thiamin phosphate synthase (thiamin phosphate pyrophosphorylase)	1	tandem	O	-0.0100032	0.997971	O	0.165524	0.93952	O	-4.12372		O	-1.64009
1207	Dda3937_00235	Coenzyme metabolism and transport > Thiamine metabolism	170	thiC	thiamin (pyrimidine moiety) biosynthesis protein	1	tandem	O	0.182601	0.893269	O	-0.212994	0.835431	O	0.254157	0.913934	O	0.518177	0.681874
1208	Dda3937_00232	Coenzyme metabolism and transport > Thiamine metabolism	170	thiS	thiamin biosynthesis protein, sulfur donor	1	tandem	O	-1.88116	0.987	O	-1.47244	0.999	O	-0.0960841		O	-0.331475
1209	Dda3937_01958	Coenzyme metabolism and transport > Thiamine metabolism	1158	thiL	thiamin-monophosphate kinase	4	tandem	O	-0.24922	0.57323	O	-0.138921	0.739925	O	-0.274859	0.66178	O	0.193817	0.586336
1210	Dda3937_01963	Coenzyme metabolism and transport > Thiamine metabolism	1160	thiI	sulfur transfer protein, thiamine biosynthesis	4	tandem	O	-0.335472	0.334767	-	-0.631547	0.0132111	O	0.0891223	0.915119	+	0.980651	4.93333e-05
1211	Dda3937_02257	Coenzyme metabolism and transport > Thiamine metabolism	1331	thiK	thiamin kinase	7	tandem	O	0.141233	0.794359	O	-0.195647	0.628327	O	-0.0746695	0.944956	O	0.192375	0.633117
1212	Dda3937_02806	Coenzyme metabolism and transport > Thiamine metabolism	1654	thiM	Hydroxyethylthiazole kinase	8	divergent	O	0.181345	0.714261	O	-0.210603	0.589092	O	0.321824	0.709547	O	0.32411	0.524933
1213	Dda3937_02807	Coenzyme metabolism and transport > Thiamine metabolism	1654	thiD	bifunctional hydroxy-methylpyrimidine kinase/hydroxy-phosphomethylpyrimidine kinase	8	tandem	O	0.304148	0.714261	O	0.383606	0.554669	O	0.190945	0.914264	O	0.104877	0.907003
1214	Dda3937_01357	Coenzyme metabolism and transport > Thiamine metabolism	833	thiB	thiamine transport system substrate-binding protein	9	tandem	O	-0.441652	0.361736	-	-0.733626	0.0481795	O	-0.0648456	0.95964	O	0.232972	0.613881
1215	Dda3937_01358	Coenzyme metabolism and transport > Thiamine metabolism	833	thiP	thiamine transport system permease protein	9	tandem	O	-0.531498	0.355082	O	-0.575711	0.250066	O	0.169159	0.891535	O	0.0947141	0.886807
1216	Dda3937_01359	Coenzyme metabolism and transport > Thiamine metabolism	833	thiQ	thiamine transport system ATP-binding protein	9	tandem	O	-0.533034	0.474498	O	-0.501024	0.458768	O	0.413057	0.72821	O	-0.185221	0.818781
1217	Dda3937_02084	Coenzyme metabolism and transport > Thiamine metabolism	1232	nudJ	thiamin pyrophosphate (TPP) hydrolase	6	tandem	O	-0.346258	0.621771	O	-0.192349	0.765713	O	-0.375438	0.69774	O	-0.789867	0.0668269
1218	Dda3937_03545	Coenzyme metabolism and transport > Thiamine metabolism	2140	apbE	Alternative pyrimidine biosynthesis protein ApbE is a flavin transferase catalyzing covalent attachment of FMN to a threonine residue in bacterial flavoproteins.	3	convergent	O	-0.179772	0.638307	O	-0.40849	0.109859	O	0.230085	0.725593	O	0.409945	0.238916
1219	Dda3937_03540	Coenzyme metabolism and transport > Thiamine metabolism	2137		Thiamin biosynthesis lipoprotein ApbE	3	convergent	O	0.00964908	0.990169	O	-0.0900849	0.869173	O	-0.166091	0.886071	O	-0.268752	0.606828
1220	Dda3937_03881	Coenzyme metabolism and transport > Ubiquinone and other terpenoid-quinone biosynthesis	2370	menA	1,4-dihydroxy-2-naphthoate octaprenyltransferase	1	tandem	O	-0.0798217	0.900427	O	-0.0913453	0.843829	O	-0.0984961	0.913512	O	0.157532	0.677843
1221	Dda3937_01780	Coenzyme metabolism and transport > Ubiquinone and other terpenoid-quinone biosynthesis	1063	menF	isochorismate synthase 2, menaquinone (vitamin K2) biosynthesis	5	divergent	O	0.217558	0.646818	O	0.207703	0.59197	O	0.134138	0.871783	O	0.223544	0.536893
1222	Dda3937_00002	Coenzyme metabolism and transport > Ubiquinone and other terpenoid-quinone biosynthesis	2	menI	esterase, DHNA-CoA thioesterase, menaquinone biosynthesis; 1,4-dihydroxy-2-naphthoyl-CoA hydrolase	7	convergent	O	-0.0152949	0.98325	O	0.211823	0.556569	O	-0.612947	0.132675	-	-0.583917	0.0299315
1223	Dda3937_00003	Coenzyme metabolism and transport > Ubiquinone and other terpenoid-quinone biosynthesis	2	ydiJ	predicted FAD-linked oxidoreductase	7	divergent	O	0.152227	0.544516	O	-0.0107221	0.970644	O	-0.0298945	0.95964	O	-0.0725682	0.746286
1224	Dda3937_01781	Coenzyme metabolism and transport > Ubiquinone and other terpenoid-quinone biosynthesis	1064	menD	bifunctional 2-oxoglutarate decarboxylase/SHCHC synthase	5	tandem	O	0.745643	0.204145	O	0.308189	0.642872	O	1.04592	0.143683	O	0.451439	0.425372
1225	Dda3937_01782	Coenzyme metabolism and transport > Ubiquinone and other terpenoid-quinone biosynthesis	1064	menH	SHCHC synthase, menaquinone biosynthesis; 2-succinyl-6-hydroxy-2,4-cyclohexadiene-1-carboxylate synthase	5	tandem	O	0.198912	0.798762	O	0.558031	0.261586	O	0.216973	0.850491	O	0.31346	0.567087
1226	Dda3937_01783	Coenzyme metabolism and transport > Ubiquinone and other terpenoid-quinone biosynthesis	1064	menB	dihydroxynaphthoic acid synthetase	5	tandem	O	-0.124149	0.894077	O	0.243259	0.696968	O	-0.333702	0.747518	O	-0.408669	0.446357
1227	Dda3937_01784	Coenzyme metabolism and transport > Ubiquinone and other terpenoid-quinone biosynthesis	1064	menC	o-succinylbenzoyl-CoA synthase	5	tandem	O	0.148303	0.859655	O	0.337713	0.542073	O	0.0975756	0.944956	O	-0.0283414	0.967565
1228	Dda3937_01785	Coenzyme metabolism and transport > Ubiquinone and other terpenoid-quinone biosynthesis	1064	menE	o-succinylbenzoate-CoA ligase	5	tandem	O	0.379828	0.687657	O	0.177687	0.840499	O	-0.0262225	0.989449	O	-0.331255	0.655265
1229	Dda3937_01215	Coenzyme metabolism and transport > Ubiquinone and other terpenoid-quinone biosynthesis	747		O-succinylbenzoate-CoA synthase	3	tandem	O	-0.247416	0.703079	O	0.158802	0.786262	O	-0.54401	0.519618	O	0.385416	0.489932
1230	Dda3937_02062	Coenzyme metabolism and transport > Ubiquinone and other terpenoid-quinone biosynthesis	1222	ubiE	bifunctional 2-octaprenyl-6-methoxy-1,4-benzoquinone methylase/S-adenosylmethionine:2-DMK methyltransferase	10	tandem	O	-0.0843189	0.86212	O	-0.272483	0.359577	O	-0.275218	0.577026	O	0.172438	0.570521
1231	Dda3937_02844	Coenzyme metabolism and transport > Ubiquinone and other terpenoid-quinone biosynthesis	1679		S-adenosylmethionine:2-demethylmenaquinone methyltransferase	5	convergent	O	-0.470457	0.720329	O	-0.491514	0.637949	O	-0.956221	0.510359	O	-1.00325	0.219022
1232	Dda3937_00763	Coenzyme metabolism and transport > Ubiquinone and other terpenoid-quinone biosynthesis	491		Ubiquinone biosynthesis SAM-dependent O-methyltransferase	5	tandem	O	0.239458	0.769761	O	0.0760877	0.92046	O	0.734638	0.376494	O	0.186975	0.793385
1233	Dda3937_02064	Coenzyme metabolism and transport > Ubiquinone and other terpenoid-quinone biosynthesis	1222	ubiB	Ubiquinone biosynthesis monooxygenase UbiB	10	tandem	O	-0.280926	0.24814	O	-0.368642	0.0604682	O	-0.378233	0.211551	O	-0.37391	0.0518363
1234	Dda3937_02063	Coenzyme metabolism and transport > Ubiquinone and other terpenoid-quinone biosynthesis	1222	ubiJ	conserved protein	10	tandem	O	0.0674417	0.905144	O	-0.197126	0.572893	O	-0.473849	0.261194	O	-0.211868	0.505891
1235	Dda3937_02466	Coenzyme metabolism and transport > Ubiquinone and other terpenoid-quinone biosynthesis	1457	ubiF	2-octoprenyl-3-methyl-6-methoxy-1,4-benzoquinone hydroxylase	5	divergent	O	0.145894	0.703079	O	-0.0283105	0.939727	O	-0.098548	0.870104	O	0.0228237	0.950334
1236	Dda3937_02683	Coenzyme metabolism and transport > Ubiquinone and other terpenoid-quinone biosynthesis	1582	ubiH	2-octaprenyl-6-methoxyphenol hydroxylase, FAD/NAD(P)-binding	2	tandem	O	0.054387	0.924745	O	0.112735	0.78474	O	-0.15133	0.828732	O	-0.475057	0.0947838
1237	Dda3937_02684	Coenzyme metabolism and transport > Ubiquinone and other terpenoid-quinone biosynthesis	1582	ubiI	predicted oxidoreductase with FAD/NAD(P)-binding domain	2	convergent	O	-0.305739	0.600809	O	-0.0652013	0.911391	O	-0.378726	0.622555	O	-0.616636	0.10281
1238	Dda3937_02722	Coenzyme metabolism and transport > Ubiquinone and other terpenoid-quinone biosynthesis	1605	ubiC	chorismate pyruvate lyase	3	tandem	O	0.0756918	0.898384	O	0.0719119	0.863566	O	0.0540936	0.954692	O	0.527478	0.0501527
1239	Dda3937_02723	Coenzyme metabolism and transport > Ubiquinone and other terpenoid-quinone biosynthesis	1605	ubiA	p-hydroxybenzoate octaprenyltransferase	3	convergent	O	-0.176781	0.743393	O	0.118982	0.801118	O	-0.602417	0.21977	O	-0.209969	0.585993
1240	Dda3937_00101	Coenzyme metabolism and transport > Ubiquinone and other terpenoid-quinone biosynthesis	77	ubiX	3-octaprenyl-4-hydroxybenzoate carboxy-lyase	7	tandem	O	-0.0493552	0.920445	O	-0.293638	0.317208	O	0.309425	0.531962	+	0.902013	0.000105245
1241	Dda3937_01773	Coenzyme metabolism and transport > Ubiquinone and other terpenoid-quinone biosynthesis	1059	ubiG	bifunctional 3-demethylubiquinone-9 3-methyltransferase/2-octaprenyl-6-hydroxy phenol methylase	5	divergent	O	-0.12135	0.80981	O	-0.0471496	0.914086	O	0.285492	0.603284	O	0.190005	0.568954
1242	Dda3937_03897	Coenzyme metabolism and transport > vitamin B12	2383	btuB	vitamin B12/cobalamin outer membrane transporter	1	divergent	O	0.102413	0.925486	O	0.0118208	0.989255	O	0.588555	0.572164	O	0.480627	0.429038
1243	Dda3937_04344	Coenzyme metabolism and transport > vitamin B12	2663	btuC	vitamin B12 transporter subunit: membrane component of ABC superfamily	7	divergent	O	0.434567	0.326449	O	0.198554	0.672233	O	-0.0508328	0.969854	O	0.365773	0.351375
1244	Dda3937_03648	Coenzyme metabolism and transport > vitamin B12	2215	btuD	vitamin B12 transporter subunit : ATP-binding component of ABC superfamily	7	tandem	O	0.244102	0.673094	O	0.29852	0.50244	O	0.250025	0.767443	O	0.0912374	0.86134
1245	Dda3937_03647	Coenzyme metabolism and transport > vitamin B12	2215	btuE	predicted glutathione peroxidase	7	tandem	O	0.331959	0.416412	+	0.683472	0.0151444	O	0.303427	0.641542	O	0.368578	0.263343
1246	Dda3937_02659	Coenzyme metabolism and transport > vitamin B12	1562		Vitamin B12 ABC transporter, ATPase component BtuD	2	divergent	-	-5.25894	0.00130792	O	-0.419413	0.860495	O	3.63901	0.474975	O	-0.18056	0.944816
1247	Dda3937_00499	Coenzyme metabolism and transport > vitamin B12	2689	btuF	periplasmic binding component of cobalamin (vitamin B-12) transporter	8	convergent	O	-0.148647	0.893302	O	-0.0159098	0.984678	O	0.077465	0.968692	O	-0.401146	0.520474
1248	Dda3937_00581	Coenzyme metabolism and transport > vitamin B12	400	btuR	cob(I)alamin adenolsyltransferase/cobinamide ATP-dependent adenolsyltransferase	6	convergent	O	0.176498	0.617802	+	0.485562	0.0241249	O	-0.340911	0.425013	O	0.361841	0.148622
1249	Dda3937_00415	Coenzyme metabolism and transport > other Coenzyme transport and metabolism	295	epd	D-erythrose 4-phosphate dehydrogenase	9	tandem	O	-0.493765	0.190353	O	-0.415501	0.237109	O	0.0401936	0.9734	O	0.490497	0.12724
1250	Dda3937_00091	Coenzyme metabolism and transport > other Coenzyme transport and metabolism	70	pdxY	pyridoxal kinase 2/pyridoxine kinase	7	convergent	O	-0.148242	0.816611	O	-0.52245	0.165173	O	0.346643	0.637186	O	0.183498	0.692012
1251	Dda3937_01380	Coenzyme metabolism and transport > other Coenzyme transport and metabolism	846	pdxA	4-hydroxy-L-threonine phosphate dehydrogenase, NAD-dependent	9	tandem	O	-0.118217	0.861507	O	0.0390743	0.94638	O	0.136666	0.889987	O	0.0333363	0.956053
1252	Dda3937_02107	Coenzyme metabolism and transport > other Coenzyme transport and metabolism	1248	pdxB	erythronate-4-phosphate dehydrogenase	7	tandem	O	-0.0387313	0.969361	O	-0.127264	0.833305	O	0.0733947	0.957126	O	0.00184824	0.997687
1253	Dda3937_03853	Coenzyme metabolism and transport > other Coenzyme transport and metabolism	2347	pdxJ	pyridoxine 5'-phosphate synthase	8	tandem	O	-0.00277731	0.997971	O	-0.201737	0.584531	O	-0.546191	0.212744	O	-0.243888	0.46132
1254	Dda3937_00064	Coenzyme metabolism and transport > other Coenzyme transport and metabolism		pdxH	pyridoxine 5'-phosphate oxidase	7	tandem	+	0.505891	0.00289562	+	0.351775	0.0448453	+	1.03356	5.94658e-07	+	1.16602	2.14258e-14
1255	Dda3937_03465	Coenzyme metabolism and transport > other Coenzyme transport and metabolism	2079	yjbQ	Multicopy suppressor of thiE and pdxB; weak thiamin phosphate synthase activity	9	tandem	O	0.689928	0.335176	O	1.05779	0.0510668	O	1.38337	0.0685084	+	1.88233	8.90017e-05
1256	Dda3937_02627	Coenzyme metabolism and transport > other Coenzyme transport and metabolism	1544		4-hydroxythreonine-4-phosphate dehydrogenase	9	tandem	O	0.266954	0.764673	O	0.247436	0.736128	O	0.239009	0.877364	O	0.608891	0.339091
1257	Dda3937_01087	Coenzyme metabolism and transport > other Coenzyme transport and metabolism	674	yieE	Phosphopantetheinyl transferase superfamily	11	convergent	O	-0.132123	0.669595	O	-0.364869	0.0519956	O	0.131202	0.777749	O	0.155868	0.503489
1258	Dda3937_01279	Secondary metabolism > auxin biosynthesis	787	iaaM	Tryptophan 2-monooxygenase, auxin biosynthesis	2	tandem	O	0.469201	0.375013	O	0.324452	0.519278	O	0.685894	0.30195	+	1.05875	0.0046152
1259	Dda3937_01280	Secondary metabolism > auxin biosynthesis	788	iaaH	Indoleacetamide hydrolase, auxin biosynthesis	2	tandem	O	0.285206	0.564317	O	0.453294	0.204351	O	0.418567	0.491304	O	0.175547	0.680505
1260	Dda3937_04197	Secondary metabolism > cyanophycin biosynthesis?	2828		D-Ala-D-Ala ATP-dependent ligase (C-terminal fragment), partial CDS corresponding to the ABF-0174127 pseudogene	6	convergent	O	1.32485	0.362085	O	-0.572095	0.734176	O	0.638064		O	0.373056	0.835408
1261	Dda3937_04566	Secondary metabolism > cyanophycin biosynthesis?	2828	cphA	D-Ala-D-Ala ATP-dependent ligase (N-terminal fragment), partial CDS corresponding to the ABF-0174127 pseudogene	6	divergent	O	-0.0874718	0.964002	O	-0.511174	0.683234	O	0.590236	0.72821	O	0.0657476	0.962004
1262	Dda3937_03615	Secondary metabolism > Fkb family	2189	fkbH	hypothetical protein	6	divergent	+	1.06328	0.00424813	O	-0.667159	0.0809088	O	0.678206	0.302612	-	-1.17432	0.00151799
1263	Dda3937_03614	Secondary metabolism > Fkb family	2189		hypothetical protein	6	tandem	O	0.912134	0.342555	O	-0.582503	0.502696	O	0.272406	0.911095	-	-1.60583	0.0298709
1264	Dda3937_03613	Secondary metabolism > Fkb family	2189		Dihydrolipoamide succinyltransferase component (E2) of 2-oxoglutarate dehydrogenase complex	6	tandem	O	0.641471	0.256007	O	-0.28329	0.63278	O	-0.0521763	0.973568	-	-1.05562	0.0205605
1265	Dda3937_03612	Secondary metabolism > Fkb family	2189		hypothetical protein	6	convergent	O	0.346289	0.608292	O	-0.468614	0.350562	O	-0.262321	0.810065	-	-1.13949	0.00514788
1266	Dda3937_01911	Secondary metabolism > Other secondary metabolites	1125		Phosphoglycolate phosphatase	4	tandem	O	0.364824	0.81441	O	-0.98869	0.316448	O	-0.636941	0.72821	O	-1.30293	0.148856
1267	Dda3937_01910	Secondary metabolism > Other secondary metabolites	1125		Pyoverdine biosynthesis protein PvcA	4	tandem	O	-0.930459	0.232114	-	-1.40631	0.0393715	O	-0.425316	0.764803	-	-1.296	0.0337351
1268	Dda3937_01912	Secondary metabolism > Other secondary metabolites	1126		pvcA protein	4	convergent	O	0.032629	0.975467	O	-0.710937	0.120011	O	-0.864102	0.19005	-	-1.10693	0.00793292
1269	Dda3937_01909	Secondary metabolism > Other secondary metabolites	1125		hypothetical protein	4	divergent	O	-1.31003	0.642911	O	-1.22141	0.502696	O	-0.68115		O	-0.313559
1270	Dda3937_03359	Secondary metabolism > Other secondary metabolites	1999		Dimodular nonribosomal peptide synthetase	7	tandem	O	0.283666	0.678964	O	0.198114	0.738582	O	0.133881	0.915222	O	0.36012	0.462035
1271	Dda3937_01697	Secondary metabolism > Other secondary metabolites	1019		Isochorismatase	8	tandem	O	0.220027	0.566689	O	0.371851	0.175048	O	0.416164	0.301548	O	0.224555	0.431723
1272	Dda3937_02100	Secondary metabolism > Other secondary metabolites	1243	cvpA	membrane protein required for colicin V production	7	tandem	O	-0.697304	0.0991887	-	-1.46701	9.64414e-06	O	-0.112214	0.923623	+	0.794896	0.0302193
1273	Dda3937_03095	Secondary metabolism > Other secondary metabolites	1821	dhfX	periplasmic dienelactone hydrolase regulated by KdgR	9	convergent	O	-0.368519	0.743393	O	-0.397588	0.660965	O	-0.171035	0.937451	O	-0.2987	0.74531
1274	Dda3937_00700	Secondary metabolism > Other secondary metabolites	461		Dienelactone hydrolase	2	tandem	O	0.144689	0.81441	O	-0.360506	0.365517	O	-0.788253	0.0887545	-	-1.08413	0.000220731
1275	Dda3937_03637	Secondary metabolism > Other secondary metabolites	2207	nhoA	Arylamine N-acetyltransferase 1	7	convergent	O	0.00118975	0.998773	O	0.105979	0.830392	O	0.426372	0.521552	O	0.578451	0.11033
1276	Dda3937_01811	Secondary metabolism > Other secondary metabolites	1077	pab	antibiotic biosynthesis protein	7	tandem	O	-0.0737352	0.908551	O	-0.0558071	0.908438	O	-0.0427533	0.972085	O	-0.0652554	0.887636
1277	Dda3937_02320	Secondary metabolism > Other secondary metabolites	1374		Antibiotic biosynthesis monooxygenase	3	convergent	O	0.345964	0.670585	O	0.368914	0.591929	O	0.568379	0.672119	+	1.3475	0.0386193
1278	Dda3937_02849	Iron metabolism and transport > siderophore biosynthesis > siderophore achromobactin biosynthesis	1680	acsA	Achromobactin synthetase component	5	tandem	O	-1.08867	0.205597	-	-1.51625	0.0279717	O	-0.686889	0.650077	-	-2.07033	0.00113668
1279	Dda3937_02851	Iron metabolism and transport > siderophore biosynthesis > siderophore achromobactin biosynthesis	1680	acsC	achromobactin synthetase component	5	tandem	O	-1.2334	0.120864	O	-1.26983	0.0726715	O	-0.607242	0.696301	-	-1.55596	0.018573
1280	Dda3937_02854	Iron metabolism and transport > siderophore biosynthesis > siderophore achromobactin biosynthesis	1682	acsD	Achromobactin synthetase component	5	tandem	O	-0.922845	0.109965	-	-1.12135	0.0238731	O	-0.265994	0.843191	-	-2.17681	6.37348e-07
1281	Dda3937_02850	Iron metabolism and transport > siderophore biosynthesis > siderophore achromobactin biosynthesis	1680	acsB	2,4-dihydroxyhept-2-ene-1,7-dioic acid aldolase	5	tandem	O	-0.970976	0.274557	-	-1.52501	0.0251065	O	-0.499251	0.764234	-	-1.76924	0.00637957
1282	Dda3937_02852	Iron metabolism and transport > siderophore biosynthesis > siderophore achromobactin biosynthesis	1681	yhcA	MFS transporter for achromobactin excretion	5	tandem	-	-1.10212	0.0252929	-	-1.39335	0.00139261	O	-0.66508	0.443643	-	-1.93877	2.62124e-06
1283	Dda3937_02856	Iron metabolism and transport > siderophore biosynthesis > siderophore achromobactin biosynthesis	1684	acsF	4-aminobutyrate aminotransferase for achromobactin biosynthesis	5	divergent	-	-1.15463	2.43928e-05	-	-1.43868	1.4821e-08	O	-0.448401	0.397583	-	-2.29595	6.1379e-21
1284	Dda3937_02853	Iron metabolism and transport > siderophore biosynthesis > siderophore achromobactin biosynthesis	1682	acsE	Diaminopimelate decarboxylase for achromobactin biosynthesis	5	tandem	-	-1.13414	0.0328331	-	-1.24076	0.0100016	O	-0.428545	0.709547	-	-2.24842	2.27788e-07
1285	Dda3937_02855	Iron metabolism and transport > siderophore biosynthesis > siderophore achromobactin biosynthesis	1683	acr	Ferric achromobactin receptor	5	tandem	-	-1.03795	0.0300176	O	-0.657372	0.192533	O	-0.151859	0.913934	-	-1.56042	0.000120059
1286	Dda3937_02845	Iron metabolism and transport > siderophore biosynthesis > siderophore achromobactin biosynthesis	1679	cbrD	Ferriachromobactin ABC transport system, ATP binding	5	tandem	O	-0.710127	0.5325	O	-0.742179	0.42543	O	-0.960181	0.499465	O	-1.20531	0.119079
1287	Dda3937_02846	Iron metabolism and transport > siderophore biosynthesis > siderophore achromobactin biosynthesis	1679	cbrC	Ferriachromobactin ABC transport system permease	5	tandem	O	-0.715858	0.550091	O	-0.725172	0.459458	O	-0.798976	0.627094	O	-1.21112	0.134205
1288	Dda3937_02847	Iron metabolism and transport > siderophore biosynthesis > siderophore achromobactin biosynthesis	1679	cbrB	Permease component of achromobactin ABC transporter	5	tandem	O	-0.715736	0.530676	O	-0.764773	0.411776	O	-0.808706	0.602825	O	-1.18568	0.128046
1289	Dda3937_02848	Iron metabolism and transport > siderophore biosynthesis > siderophore achromobactin biosynthesis	1679	cbrA	Periplasmic component of achromobactin ABC transporter	5	tandem	O	-1.09448	0.152809	-	-1.44065	0.0240839	O	-0.842481	0.495963	-	-1.58293	0.00978195
1290	Dda3937_02430	Iron metabolism and transport > siderophore biosynthesis > chrysobactin biosynthesis and transport	1442	cbsP	Thioesterase necessary for optimal production of chrysobactin	8	convergent	+	1.34659	0.00265557	O	0.62959	0.225404	+	2.58508	5.41118e-07	O	0.482822	0.356677
1291	Dda3937_02431	Iron metabolism and transport > siderophore biosynthesis > chrysobactin biosynthesis and transport	1442	cbsA	2,3-dihydro-2,3-dihydroxybenzoate dehydrogenase, chrysobactin biosynthesis	8	tandem	+	1.26326	0.00133638	+	0.924715	0.0209498	+	2.6712	2.83793e-09	O	0.638003	0.134205
1292	Dda3937_02434	Iron metabolism and transport > siderophore biosynthesis > chrysobactin biosynthesis and transport	1442	cbsC	Isochorismate hydroxymutase 2, chrysobactin biosynthesis	8	divergent	+	1.20763	0.00323597	+	1.05002	0.00882884	+	2.61703	1.33434e-08	O	0.571209	0.20367
1293	Dda3937_02432	Iron metabolism and transport > siderophore biosynthesis > chrysobactin biosynthesis and transport	1442	cbsB	2,3-dihydro-2,3-dihydroxybenzoate synthetase, chrysobactin biosynthesis	8	tandem	+	1.13477	0.0104647	+	1.12162	0.00718714	+	2.58786	1.05999e-07	+	0.853004	0.0493646
1294	Dda3937_02433	Iron metabolism and transport > siderophore biosynthesis > chrysobactin biosynthesis and transport	1442	cbsE	2,3-dihydroxybenzoate-AMP ligase, chrysobactin biosynthesis	8	tandem	+	1.22636	0.00128331	+	0.848173	0.0305876	+	2.77097	8.98832e-11	O	0.296925	0.537503
1295	Dda3937_03038	Iron metabolism and transport > siderophore biosynthesis > chrysobactin biosynthesis and transport	1795	cbsF	Chrysobactin synthetase cbsF	8	isolated	+	1.36009	6.47345e-06	+	0.824096	0.00953741	+	2.56396	2.64507e-13	+	0.841196	0.00692085
1296	Dda3937_03039	Iron metabolism and transport > siderophore biosynthesis > chrysobactin biosynthesis and transport	1795	ybdZ	MbtH-like protein, Stimulator of EntF adenylation activity, MbtH-like; enterochelin synthesis	8	tandem	+	1.3489	1.95179e-07	+	0.934057	0.000359695	+	3.12684	1.0335e-24	+	1.09234	1.56513e-05
1297	Dda3937_03040	Iron metabolism and transport > siderophore biosynthesis > chrysobactin biosynthesis and transport	1796	cbsH	Chrysobactin oligopeptidase CbsH	8	divergent	+	1.4193	2.52869e-05	+	1.03529	0.00239312	+	3.05937	2.37786e-15	+	1.28977	7.24016e-05
1298	Dda3937_03033	Iron metabolism and transport > siderophore biosynthesis > chrysobactin biosynthesis and transport	1793	cbsS	Transporter for chrysobactin excretion	7	tandem	O	-0.193824	0.64566	O	-0.0401078	0.922851	O	-0.37275	0.423931	O	-0.443608	0.0908227
1299	Dda3937_03032	Iron metabolism and transport > siderophore biosynthesis > chrysobactin biosynthesis and transport	1792	cbuB	Periplasmic component of chrysobactin ABC transporter	7	tandem	O	-0.165306	0.646759	O	-0.0877695	0.790686	O	0.169658	0.745404	O	0.0481907	0.886807
1300	Dda3937_03036	Iron metabolism and transport > siderophore biosynthesis > chrysobactin biosynthesis and transport	2673	cbuC	ATP binding component of ferric chrysobactin ABC transporter	8	convergent	O	-0.328745	0.743393	O	-0.287814	0.732797	O	-0.48249	0.71727	O	-0.550691	0.415429
1301	Dda3937_03034	Iron metabolism and transport > siderophore biosynthesis > chrysobactin biosynthesis and transport	2673	cbuD	Ferric chrysobactin permease component	8	tandem	O	-0.114043	0.907791	O	-0.216341	0.746185	O	0.0433864	0.979182	O	-0.220672	0.722774
1302	Dda3937_03035	Iron metabolism and transport > siderophore biosynthesis > chrysobactin biosynthesis and transport	2673	cbuG	Ferric chrysobactin permease component	8	tandem	O	-0.425755	0.673094	O	-0.317754	0.714737	O	-0.577317	0.66178	O	-0.73873	0.266049
1303	Dda3937_03042	Iron metabolism and transport > siderophore biosynthesis > chrysobactin biosynthesis and transport	1798	fct	Ferrichrysobactin receptor	8	tandem	+	1.14573	0.0025303	+	0.797192	0.0412162	+	3.16921	1.00203e-14	+	1.1333	0.00149173
1304	Dda3937_02884	Iron metabolism and transport > iron storage	1702	dps	Fe-binding and storage protein	5	tandem	O	-0.792899	0.328303	O	-1.2006	0.0509947	O	-0.33975	0.827673	-	-2.41276	6.01751e-06
1305	Dda3937_04412	Iron metabolism and transport > iron storage	2711	bfr	bacterioferritin, iron storage and detoxification protein	9	tandem	O	0.0072095	0.994311	O	0.146538	0.80166	O	0.348587	0.687137	O	0.0823405	0.887636
1306	Dda3937_00086	Iron metabolism and transport > iron storage	66	ftnA	Ferritin iron storage protein (cytoplasmic)	6	convergent	O	0.470266	0.591202	O	0.406394	0.577336	O	0.88613	0.349457	O	0.425824	0.52118
1307	Dda3937_00844	Iron metabolism and transport > iron storage	530		Non-specific DNA-binding protein Dps / Iron-binding ferritin-like antioxidant protein / Ferroxidase	5	convergent	O	0.554284	0.428162	O	0.576497	0.330593	O	0.458661	0.675206	O	0.176751	0.80237
1308	Dda3937_01561	Iron metabolism and transport > iron metabolism regulator	940	fur	DNA-binding transcriptional dual regulator of siderophore biosynthesis and transport	5	convergent	O	-0.0672635	0.898915	O	0.369534	0.164565	O	0.149909	0.802964	+	0.5058	0.0329812
1309	Dda3937_03277	Iron metabolism and transport > iron metabolism regulator	1937		Transcriptional repressor of aerobactin receptor iutA	5	tandem	O	-0.2347	0.676505	O	-0.268681	0.547414	O	-0.441146	0.473206	O	-0.00254271	0.997135
1310	Dda3937_02094	Iron metabolism and transport > Iron transporter > feo system	1240	feoB	Ferrous iron transport protein B	6	tandem	O	1.88745	0.0903026	O	1.88766	0.0662228	O	1.3196	0.477656	O	1.16079	0.293281
1311	Dda3937_02095	Iron metabolism and transport > Iron transporter > feo system	1240	feoA	Cytoplasmic component for Feo system, ferrous iron transport	6	tandem	+	2.18139	0.0148897	+	2.20227	0.0111818	O	1.78303	0.187778	O	1.62037	0.0690598
1312	Dda3937_02096	Iron metabolism and transport > Iron transporter > feo system	1241		Ferrous iron transport system, FeoA like protein	6	tandem	O	1.28873	0.212348	O	1.53985	0.0765667	O	0.866856	0.622244	O	1.09819	0.226044
1313	Dda3937_00792	Iron metabolism and transport > Iron transporter > efe system	509	efeB	Redox component of Efe ferrous iron transporter	5	tandem	O	0.411048	0.340594	+	0.890502	0.00310952	O	0.471042	0.420202	+	0.65764	0.0364831
1314	Dda3937_00793	Iron metabolism and transport > Iron transporter > efe system	509	efeO	Periplasmic component of Efe ferrous iron transporter	5	tandem	O	0.0965729	0.91003	O	0.488818	0.301029	O	0.222582	0.82962	O	0.628128	0.132221
1315	Dda3937_00794	Iron metabolism and transport > Iron transporter > efe system	509	efeU	Permease component of Efe ferrous iron transporter	5	tandem	O	0.436241	0.257405	O	0.492367	0.126034	O	0.683302	0.130011	+	0.818139	0.00353389
1316	Dda3937_04512	Iron metabolism and transport > Iron transporter > efe system	509		hypothetical protein	5	convergent	O	0.401905	0.324995	+	0.658538	0.0304877	O	0.327676	0.610597	O	0.594565	0.0502213
1317	Dda3937_04531	Iron metabolism and transport > Iron transporter > Yfe system	261		hypothetical protein	5	tandem	O	0.0679189	0.948021	O	0.563493	0.3104	+	1.67913	0.00523706	O	0.0394103	0.960432
1318	Dda3937_00373	Iron metabolism and transport > Iron transporter > Yfe system	261	yfeD	Iron and Manganese ABC transporter, inner membrane permease protein SitD	5	tandem	O	0.262742	0.834224	O	0.30903	0.741977	O	1.38595	0.155308	O	-0.206003	0.829078
1319	Dda3937_00374	Iron metabolism and transport > Iron transporter > Yfe system	261	yfeC	Iron and Manganese ABC transporter, inner membrane permease protein SitC	5	tandem	O	0.303455	0.793354	O	0.508857	0.529071	O	1.44224	0.113968	O	-0.188701	0.837701
1320	Dda3937_00375	Iron metabolism and transport > Iron transporter > Yfe system	261	yfeB	Iron and Manganese ABC transporter, ATP-binding protein SitB	5	tandem	O	0.338015	0.743393	O	0.594146	0.418837	O	1.37771	0.11039	O	-0.0435937	0.962935
1321	Dda3937_00376	Iron metabolism and transport > Iron transporter > Yfe system	261	yfeA	Iron and Manganese ABC transporter, periplasmic-binding protein SitA	5	tandem	O	0.250262	0.806923	O	0.546909	0.419244	+	1.49644	0.0427289	O	0.147797	0.855844
1322	Dda3937_00377	Iron metabolism and transport > Iron transporter > Yfe system	262		Transcriptional regulator	5	divergent	+	0.903614	0.0115143	+	1.65641	4.22399e-08	+	2.35099	1.09337e-08	+	2.53212	4.60989e-17
1323	Dda3937_03766	Iron metabolism and transport > Iron transporter > sfu system	2298	sfuA	Ferric iron ABC transporter, iron-binding protein	5	tandem	-	-0.794775	4.33111e-05	O	-0.0241295	0.94638	-	-0.727573	0.00608393	O	-0.155827	0.541488
1324	Dda3937_03767	Iron metabolism and transport > Iron transporter > sfu system	2298	sfuB	Ferric iron ABC transporter, permease protein	5	tandem	-	-1.17412	3.61297e-10	-	-0.47068	0.027252	-	-1.0131	4.62906e-05	-	-0.727114	0.000159117
1325	Dda3937_03768	Iron metabolism and transport > Iron transporter > sfu system	2298	sfuC	Ferric iron ABC transporter, ATP-binding protein	5	tandem	O	-0.845688	0.238515	O	-0.27946	0.738405	O	-0.948527	0.328782	O	-0.826055	0.170991
1326	Dda3937_00848	Iron metabolism and transport > Iron transporter > haem uptake	1942	hmuV	ABC-type hemin transport system, ATPase component	5	tandem	O	0.154751	0.890515	O	0.167964	0.837306	O	-0.554363	0.612932	O	-0.412409	0.512631
1327	Dda3937_03283	Iron metabolism and transport > Iron transporter > haem uptake	1942	hmuT	Periplasmic hemin-binding protein	5	tandem	O	0.11985	0.890787	O	0.434814	0.382174	O	-0.0770334	0.957663	O	-0.397161	0.398954
1328	Dda3937_03284	Iron metabolism and transport > Iron transporter > haem uptake	1942	hmuU	Hemin ABC transporter, permease protein	5	tandem	O	-0.0656921	0.933668	O	0.337666	0.467095	O	-0.32925	0.691539	O	-0.353863	0.405013
1329	Dda3937_03282	Iron metabolism and transport > Iron transporter > haem uptake	1942	hmuS	Hemin transport protein HmuS	5	divergent	O	0.0198613	0.98325	O	0.597973	0.0979224	O	-0.223279	0.789959	O	-0.258875	0.538283
1330	Dda3937_01165	Iron metabolism and transport > Iron transporter > haem uptake	716	fecI	RNA polymerase sigma factor, heme uptake regulator	3	tandem	O	0.181734	0.670585	+	0.9829	1.27951e-05	+	0.907836	0.00494914	+	1.70537	1.16581e-15
1331	Dda3937_01166	Iron metabolism and transport > Iron transporter > haem uptake	716	fecR	Inner membrane sensory protein FecR like	3	tandem	O	0.132728	0.898384	O	0.631409	0.246818	O	0.610336	0.505122	+	1.07566	0.0193495
1332	Dda3937_03018	Iron metabolism and transport > Iron transporter > TonB-ExbB-ExbD	1785	tonB_1	Ferric siderophore transport system, periplasmic binding protein TonB	5	divergent	O	0.203001	0.938651	O	-0.808545	0.772636	O	-2.51501		O	0.672213
1333	Dda3937_03019	Iron metabolism and transport > Iron transporter > TonB-ExbB-ExbD	1785	exbB_2	MotA/TolQ/ExbB proton channel family protein	5	tandem	O	0.282989	0.864128	O	0.745768	0.441712	O	0.713385	0.764803	O	0.338537	0.743691
1334	Dda3937_03020	Iron metabolism and transport > Iron transporter > TonB-ExbB-ExbD	1785	exbD_2	Biopolymer transport protein ExbD/TolR	5	tandem	O	0.163303	0.888628	O	0.240607	0.750366	O	-0.213336	0.917789	O	0.72333	0.38063
1335	Dda3937_00565	Iron metabolism and transport > Iron transporter > TonB-ExbB-ExbD	390	tonB_2	TonB protein	6	tandem	O	0.28639	0.220384	O	-0.248106	0.250699	+	0.866567	0.000114593	+	0.76692	5.27457e-06
1336	Dda3937_01262	Iron metabolism and transport > Iron transporter > TonB-ExbB-ExbD	778	exbB_1	Membrane spanning protein in TonB-ExbB-ExbD complex	2	tandem	O	-0.012462	0.987042	O	0.0709375	0.908356	O	-0.00907279	0.993275	O	0.0688483	0.907748
1337	Dda3937_01263	Iron metabolism and transport > Iron transporter > TonB-ExbB-ExbD	778	exbD_1	Membrane spanning protein in TonB-ExbB-ExbD complex	2	tandem	O	0.00310776	0.997971	O	-0.0263727	0.960135	O	-0.0109239	0.991538	O	-0.322023	0.35299
1338	Dda3937_01403	Iron metabolism and transport > Iron transporter > TonB-ExbB-ExbD	860	fusB	Plant-ferredoxin transport system, periplasmic binding protein TonB- like	3	tandem	O	-0.117973	0.85659	O	0.278743	0.50671	O	-0.157697	0.861818	O	0.485633	0.156943
1339	Dda3937_01404	Iron metabolism and transport > Iron transporter > TonB-ExbB-ExbD	860	fusA name to modify	Plant-ferredoxin outermembrane receptor	3	tandem	O	-0.419633	0.743393	O	0.726912	0.429661	O	-0.520647	0.76944	O	0.199842	0.855844
1340	Dda3937_01100	Iron metabolism and transport > Iron transporter > TonB-ExbB-ExbD	682		TonB box	11	tandem	O	-0.346412	0.330548	O	0.142859	0.709158	O	-0.197034	0.7588	O	-0.20118	0.538283
1341	Dda3937_04068	Iron metabolism and transport > Iron transporter > other related transport	2494		Ferric iron ABC transporter, ATP-binding protein	8	convergent	O	0.0240808	0.977074	O	-0.0707768	0.893007	O	-0.363613	0.603036	-	-0.717306	0.0297775
1342	Dda3937_04384	Iron metabolism and transport > Iron transporter > other related transport	2690		Ferric iron ABC transporter, permease protein	8	divergent	O	0.065422	0.911354	O	-0.0669811	0.874213	O	0.0653057	0.944956	O	-0.365097	0.231638
1343	Dda3937_03866	Iron metabolism and transport > Iron transporter > other related transport	2357	fieF	zinc transporter;Relieves iron stress;, ferrous iron efflux pump	1	tandem	O	0.206033	0.553113	O	0.22106	0.432829	O	-0.0426061	0.957126	O	0.0881086	0.781135
1344	Dda3937_00506	Iron metabolism and transport > Iron transporter > other related transport	353	fhuC	ATP-binding component of ferrichrome ABC transporter	8	tandem	O	-0.156992	0.718691	O	-0.1606	0.65115	O	0.341537	0.485653	O	0.129134	0.721172
1345	Dda3937_00504	Iron metabolism and transport > Iron transporter > other related transport	353	fhuB	Permease component of ferrichrome ABC transporter	8	convergent	O	-0.187003	0.688365	O	-0.0913039	0.830392	O	-0.196047	0.767443	O	-0.374532	0.211517
1346	Dda3937_00505	Iron metabolism and transport > Iron transporter > other related transport	353	fhuD	Periplasmic component of ferrichrome ABC transporter	8	tandem	O	-0.21192	0.512253	O	0.193863	0.488096	O	0.202147	0.688284	O	0.125766	0.675163
1347	Dda3937_00637	Iron metabolism and transport > Iron transporter > other related transport	430		Ferrichrome-iron receptor	6	convergent	O	0.166386	0.904756	O	-0.79227	0.308921	O	-0.0881469	0.969854	O	-0.0288913	0.981011
1348	Dda3937_00199	Iron metabolism and transport > Iron transporter > other related transport	150		Ferrichrome-iron receptor	9	tandem	O	0.14438	0.848285	O	-0.152891	0.790686	O	-0.256554	0.785148	O	0.188349	0.740298
1349	Dda3937_00200	Iron metabolism and transport > Iron transporter > other related transport	150		Iron-chelating periplasmic-binding protein	9	tandem	O	0.258922	0.732553	O	-0.289553	0.601216	O	0.036076	0.984441	O	-0.354966	0.546794
1350	Dda3937_04467	Iron metabolism and transport > Iron transporter > other related transport	2751		Ferrichrome receptor	3	tandem	O	0.200209	0.741772	+	1.26924	4.3009e-05	O	-0.283741	0.727771	+	0.779241	0.0196658
1351	Dda3937_04300	Iron metabolism and transport > Iron transporter > other related transport	2637	fepA	Ferric enterobactin receptor	9	divergent	O	0.0817656	0.930373	O	0.426713	0.442458	O	0.428308	0.672743	O	0.697489	0.154061
1352	Dda3937_01794	Iron metabolism and transport > Iron transporter > other related transport	1071		Ferric siderophore receptor	5	tandem	O	-0.171348	0.85389	O	0.570083	0.297978	O	0.0556571	0.9734	O	0.918334	0.0510069
1353	Dda3937_01795	Iron metabolism and transport > Iron transporter > other related transport	1071		Periplasmic binding protein for metal transporters of TroA family	5	tandem	O	-0.346408	0.473355	O	0.18367	0.706471	O	0.0997713	0.937101	+	1.16317	0.000417916
1354	Dda3937_00604	Iron metabolism and transport > Iron transporter > other related transport	414	yfeH	Predicted inorganic ion transporter; required for swarming phenotype; regulated by YfeR	6	tandem	-	-0.830551	0.000763951	-	-1.65834	1.52854e-14	O	-0.19754	0.748338	-	-0.635385	0.0104268
1355	Dda3937_01413	Iron metabolism and transport > Iron transporter > other related transport	866	yfeX	Porphyrinogen oxidase binds heme and protoporphyrin IX (PPIX). Iron acquisition	3	tandem	O	0.321315	0.385616	+	0.60165	0.0243999	O	0.0461421	0.961796	O	0.381465	0.183712
1356	Dda3937_02377	Iron metabolism and transport > Iron transporter > other related transport	1408		Periplasmic binding protein unknown ferric siderophore	8	tandem	O	-0.546265	0.186355	O	-0.0896056	0.863566	O	0.249421	0.761345	O	-0.00870435	0.99115
1357	Dda3937_02378	Iron metabolism and transport > Iron transporter > other related transport	1408		Permease protein (TC 3,A,1,14,1) unknown ferric siderophore	8	tandem	O	-0.456464	0.638307	O	-0.00806966	0.993303	O	0.0711088	0.9734	O	-0.259324	0.748905
1358	Dda3937_02379	Iron metabolism and transport > Iron transporter > other related transport	1408		ATP-binding protein (TC 3,A,1,14,3) unknown ferric siderophore	8	convergent	O	-0.495472	0.532767	O	-0.150229	0.853592	O	0.116438	0.94579	O	-0.509257	0.399104
1359	Dda3937_02380	Iron metabolism and transport > Iron transporter > other related transport	1409		Periplasmic binding protein unknown ferric siderophore	8	convergent	O	-0.264767	0.705746	O	0.308153	0.562608	O	-0.317893	0.736182	O	-0.0468289	0.945226
1360	Dda3937_02657	Iron metabolism and transport > Iron transporter > other related transport	1562		ABC transporter, permease protein	2	tandem	-	-3.76535	0.000202207	O	-0.236729	0.864054	O	-0.304028	0.944956	O	-0.210471	0.876129
1361	Dda3937_02658	Iron metabolism and transport > Iron transporter > other related transport	1562		ABC transporter, periplasmic-binding component	2	tandem	-	-3.60811	0.000767403	O	-0.0695917	0.970644	O	0.765016	0.84179	O	-0.393566	0.791706
1362	Dda3937_03016	Iron metabolism and transport > Iron transporter > other related transport	1783	sftP	TonB-dependent receptor	5	tandem	O	0.502985	0.589656	O	-0.245755	0.785816	O	1.53791	0.244661	O	0.553477	0.485288
1363	Dda3937_01354	Iron metabolism and transport > Iron transporter > other related transport	830		Putative ferric siderophore reductase	9	tandem	O	0.0715667	0.918439	O	-0.267916	0.538793	O	0.714262	0.160857	O	0.559766	0.105371
1364	Dda3937_00473	Iron metabolism and transport > Iron transporter > other related transport	328	bfd	Bacterioferritin-associated ferredoxin	9	tandem	O	0.229563	0.568672	O	-0.182656	0.598106	O	0.564608	0.145154	O	0.374958	0.168468
1365	Dda3937_00846	Iron metabolism and transport > Iron transporter > other related transport	532		TonB-dependent hemin , ferrichrome receptor	5	convergent	O	-0.343562	0.451966	O	-0.000704077	0.99904	O	-0.366695	0.562109	O	-0.42109	0.218691
1366	Dda3937_00847	Iron metabolism and transport > Iron transporter > other related transport	533		hypothetical protein	5	divergent	O	0.298999	0.914153	O	-1.02279	0.555371	O	-0.840585		O	-0.51295	0.784184
1367	Dda3937_04510	Iron metabolism and transport > Iron transporter > other related transport	533		hypothetical protein	5	convergent	O	0.949461	0.532767	O	2.17071	0.0691568	O	0.643961		O	-0.343568	0.816168
1368	Dda3937_02374	FeS cluster assembly > ISC system	1405	iscR	Transcriptional regulator of FeS homeostasis	8	tandem	O	-0.536807	0.404634	O	-0.319527	0.611275	O	0.607393	0.48842	O	0.191359	0.764937
1369	Dda3937_03691	FeS cluster assembly > ISC system	1405	iscA	FeS cluster assembly protein of Isc machinery	8	tandem	O	-0.212804	0.601469	O	-0.364083	0.200213	O	0.60022	0.106839	O	-0.17271	0.585657
1370	Dda3937_04379	FeS cluster assembly > ISC system	1405	iscS	Cysteine desulfurase	8	tandem	O	-0.326826	0.534245	O	0.0120208	0.981543	O	0.671876	0.217115	O	0.22693	0.599453
1371	Dda3937_03690	FeS cluster assembly > ISC system	1405	iscU	FeS cluster assembly scaffold	8	tandem	O	-0.22171	0.703079	O	0.091845	0.86043	O	0.76122	0.128289	O	0.0145909	0.981011
1372	Dda3937_03692	FeS cluster assembly > ISC system	2246	hscB	Chaperone protein HscB, specific for iscU in Isc machinery	8	tandem	O	-0.193816	0.621771	O	0.0414816	0.914112	+	0.961934	0.00124295	+	0.610413	0.00763114
1373	Dda3937_03693	FeS cluster assembly > ISC system	2247	hscA	Chaperone protein hscA	8	tandem	O	-0.0449797	0.973048	O	0.089903	0.914098	O	0.182933	0.910643	O	0.396373	0.53012
1374	Dda3937_03695	FeS cluster assembly > ISC system	2247	iscX	Iron-sulphur cluster assembly IscX protein	8	tandem	O	-0.346606	0.763983	O	0.201268	0.843829	O	0.326728	0.852308	O	0.134083	0.890533
1375	Dda3937_03694	FeS cluster assembly > ISC system	2247	fdx	[2Fe-2S] ferredoxin	8	tandem	O	0.0151795	0.987042	O	-0.148592	0.842652	O	0.610815	0.497677	O	-0.163739	0.812856
1376	Dda3937_03668	FeS cluster assembly > SUF system	2232	sufB	FeS scaffold protein of Suf machinery	7	tandem	O	-0.428274	0.366067	O	0.00494916	0.993303	O	0.156576	0.873847	O	-0.418594	0.278834
1377	Dda3937_03669	FeS cluster assembly > SUF system	2232	sufA	Fe-S cluster assembly protein	7	divergent	O	-0.490436	0.436225	O	-0.12412	0.858127	O	0.178256	0.889987	O	0.0945413	0.887636
1378	Dda3937_03667	FeS cluster assembly > SUF system	2231	sufC	ABC ATPase of the SufBCD complex in Suf machinery	7	tandem	O	-0.5977	0.151081	O	-0.235833	0.627538	O	0.0215041	0.986944	O	-0.286078	0.49972
1379	Dda3937_03666	FeS cluster assembly > SUF system	2231	sufD	FeS scaffold of Suf machinery	7	tandem	O	-0.583468	0.145466	O	-0.28477	0.520134	O	-0.0364487	0.975657	O	-0.534356	0.133389
1380	Dda3937_03664	FeS cluster assembly > SUF system	2230	sufE	Sulfur acceptor protein of Suf machinery	7	tandem	-	-0.634019	0.0444971	O	-0.105748	0.812766	O	-0.402458	0.466164	-	-0.657909	0.0207917
1381	Dda3937_03665	FeS cluster assembly > SUF system	2231	sufS	Cysteine desulfurase of Suf machinery	7	tandem	O	-0.395888	0.370862	O	-0.169977	0.717128	O	-0.0827945	0.939286	O	-0.564911	0.0893313
1382	Dda3937_00864	FeS cluster assembly > potential CsdAE-SufBCD system	541	csdE	predicted Fe-S metabolism protein. CsdE binds and stimulates the CsdA cysteine desulphurase activity, CsdA promotes Fe/S biogenesis by recruiting Suf components and participates to a new sulphur transfer pathway by recruiting CsdL (ex-YgdL), a ubiquitin-modifying-like protein. CdsE is homologous to SufE. csdAE clones multicopy suppress iscS mutations.	4	convergent	O	0.0265231	0.973048	O	-0.238101	0.541637	O	-0.141122	0.864328	O	0.0193714	0.966991
1383	Dda3937_00865	FeS cluster assembly > potential CsdAE-SufBCD system	541	csdA	Cysteine desulfurase. CsdA promotes Fe/S biogenesis by recruiting Suf components	4	divergent	O	0.0271224	0.973048	O	-0.587097	0.0591921	O	-0.374802	0.520445	O	0.0592477	0.898093
1384	Dda3937_00295	FeS cluster assembly > other related Fe-S	207	cyaY	Frataxin homolog CyaY, facilitates iron supply for heme A synthesis or Fe-S cluster assembly	10	tandem	-	-0.624332	0.00239175	-	-0.812045	1.8366e-05	O	-0.545176	0.0689239	-	-0.472696	0.0234608
1385	Dda3937_03847	FeS cluster assembly > other related Fe-S	2344	rseC	RseC protein involved in reduction of the some iron-sulfur cluster	8	tandem	O	0.252498	0.779895	O	0.407998	0.524505	O	0.204248	0.887628	O	0.350364	0.569934
1386	Dda3937_00501	FeS cluster assembly > other related Fe-S	350	erpA	Iron-sulfur cluster insertion protein; A-type Fe-S protein; essential for respiratory growth. ErpA can transfer Fe-S clusters to apo-IspG in vitro (Loiseau, 2007). iscA, sufA, and erpA are paralogs	8	tandem	O	-0.236952	0.499928	O	-0.258374	0.371117	O	-0.0488352	0.952205	O	-0.0350292	0.926354
1387	Dda3937_02302	FeS cluster assembly > other related Fe-S	1360	ygfZ	Iron-sulfur cluster repair protein; plumbagin resistance protein. folate and tetrahydofolate binding. A yfgZ null mutant grows poorly on minimal media, is hypersensitive to oxidative stress	3	tandem	O	-0.173947	0.740893	O	-0.226852	0.569238	O	0.0941806	0.921295	O	0.135291	0.745033
1388	Dda3937_03400	FeS cluster assembly > other related Fe-S	2034	yggX	iron-sulfur cluster protector protein	4	tandem	O	-0.0307	0.955513	O	-0.474846	0.0591921	O	0.175874	0.766667	O	-0.0346318	0.933952
1389	Dda3937_04394	FeS cluster assembly > other related Fe-S	2698	ytfE	iron metabolism protein, Iron-sulfur cluster repair protein; RIC; , confers resistance to nitric oxide and hydrogen peroxide; di-iron center	9	convergent	O	0.232656	0.795796	O	0.241742	0.741977	O	0.519115	0.640409	O	0.123387	0.870576
1390	Dda3937_00348	FeS cluster assembly > other related Fe-S	246	nfuA	Fe-S biogenesis protein . NfuA is required for the utilization of DNA as a carbon source and is a H. influenzae competence protein ComG homolog	10	convergent	O	-0.0886252	0.877374	O	-0.191111	0.612717	O	-0.144851	0.846306	O	0.249965	0.444843
1391	Dda3937_03934	FeS cluster assembly > other related Fe-S	2780	mrp	antiporter inner membrane protein, Putative Fe-S scaffold protein	5	tandem	O	0.158937	0.841277	O	0.285939	0.601975	O	0.450995	0.588087	+	0.847912	0.0333901
1392	Dda3937_00161	Sulfur compound metabolism and transport	121	cysQ	PAPS (adenosine 3'-phosphate 5'-phosphosulfate) 3'(2'),5'-bisphosphate nucleotidase	9	divergent	O	0.327068	0.559401	O	0.330371	0.472734	O	-0.0249404	0.984441	O	0.0161997	0.981011
1393	Dda3937_00209	Sulfur compound metabolism and transport	159	cysJ	sulfite reductase, alpha subunit, flavoprotein	9	divergent	O	-0.409212	0.670692	O	-0.182756	0.840215	O	1.01702	0.283368	O	0.0427966	0.962935
1394	Dda3937_00210	Sulfur compound metabolism and transport	159	cysI	sulfite reductase, beta subunit, NAD(P)-binding, heme-binding	9	tandem	O	-0.565846	0.497773	O	-0.351833	0.654426	O	0.509707	0.68703	O	-0.843389	0.156943
1395	Dda3937_00211	Sulfur compound metabolism and transport	159	cysH	Phosphoadenylyl-sulfate reductase [thioredoxin]	9	tandem	O	-0.666745	0.279146	O	0.0250073	0.975363	O	0.210957	0.877347	-	-1.17711	0.00977453
1396	Dda3937_00213	Sulfur compound metabolism and transport	160	cysD	sulfate adenylyltransferase, subunit 2	9	tandem	O	-0.399857	0.56714	O	-0.272138	0.663402	O	0.455349	0.636102	-	-1.4776	0.00025862
1397	Dda3937_03902	Sulfur compound metabolism and transport	160	cysN	sulfate adenylyltransferase, subunit 1	9	tandem	O	-0.261776	0.732926	O	-0.296801	0.62535	O	0.251898	0.823775	-	-1.60566	4.56145e-05
1398	Dda3937_03903	Sulfur compound metabolism and transport	160	cysC	adenosine 5'-phosphosulfate kinase	9	tandem	O	-0.561095	0.253551	O	-0.547198	0.204807	O	0.369112	0.663508	-	-1.8107	6.10779e-08
1399	Dda3937_03699	Sulfur compound metabolism and transport	2251	sseA	3-mercaptopyruvate sulfurtransferase	8	tandem	O	0.516893	0.0546624	+	0.876238	7.96006e-05	O	0.25228	0.638293	O	0.184647	0.545815
1400	Dda3937_03698	Sulfur compound metabolism and transport	2250	sseB	rhodanase-like enzyme, sulfur transfer from thiosulfate	8	convergent	O	-0.316338	0.559537	O	-0.0149031	0.978789	O	0.214184	0.806893	O	-0.0130016	0.984655
1401	Dda3937_03505	Sulfur compound metabolism and transport	2111	cysW	Sulfate transport system permease protein cysW	8	tandem	O	-0.560544	0.247596	O	-0.509203	0.252682	+	1.21027	0.0168711	-	-0.990878	0.0114979
1402	Dda3937_03506	Sulfur compound metabolism and transport	2111	cysU	Sulfate transport system permease protein cysT	8	tandem	O	-0.767699	0.159188	O	-0.487693	0.392915	O	1.09173	0.106839	O	-0.44573	0.427821
1403	Dda3937_03504	Sulfur compound metabolism and transport	2111	cysA	sulfate/thiosulfate transporter subunit; ATP-binding component of ABC superfamily	8	convergent	O	-0.75278	0.137627	O	-0.78625	0.0809088	O	0.989518	0.124608	-	-1.5397	0.000104885
1404	Dda3937_01429	Sulfur compound metabolism and transport	877	cysZ	predicted inner membrane protein	3	divergent	O	0.168996	0.559401	O	0.346091	0.0726715	+	0.751711	0.00104498	+	0.703517	3.56576e-05
1405	Dda3937_00336	Sulfur compound metabolism and transport	239	glpE	thiosulfate:cyanide sulfurtransferase (rhodanese)	10	tandem	O	-0.161569	0.811935	O	-0.371939	0.415438	O	-0.0985538	0.937223	O	0.605218	0.141235
1406	Dda3937_02639	Sulfur compound metabolism and transport	1551	sbp	sulfate transporter subunit; periplasmic-binding component of ABC superfamily	8	tandem	O	-0.340817	0.833061	O	-0.334415	0.787508	O	1.63323	0.208232	O	-0.332269	0.774202
1407	Dda3937_00119	Sulfur compound metabolism and transport	92	dauA	predicted sulphate anion transporter, C4-dicarboxylic acid transporter at low pH. DauA is a C4-dicarboxylic acid transporter with a STAS domain that may be a dicarboxylic acid sensor; DauA is primarily responsible for succinate and fumarate transport at pH 5	6	convergent	O	0.166168	0.77293	O	-0.253553	0.547344	O	0.62078	0.217115	O	0.276101	0.478095
1408	Dda3937_04117	Sulfur compound metabolism and transport	2517	cbl	transcriptional regulator of cysteine biosynthesis (LysR family)	5	tandem	O	0.360882	0.902669	O	0.0822249	0.971853	O	2.11712	0.364965	O	0.765786	0.664376
1409	Dda3937_03002	Sulfur compound metabolism and transport	1776	atsR_1	Alkanesulfonates-binding protein	5	tandem	+	1.30964	0.00239175	+	1.15591	0.00620982	O	1.05343	0.186358	O	0.437933	0.481868
1410	Dda3937_03003	Sulfur compound metabolism and transport	1777	atsB_1	Alkanesulfonates transport system permease protein	5	divergent	+	3.80194	0.000671671	O	2.29259	0.0581813	O	2.94169	0.104186	O	0.596767	0.730966
1411	Dda3937_03004	Sulfur compound metabolism and transport	1777	astC	Alkanesulfonates ABC transporter ATP-binding protein / Sulfonate ABC transporter, ATP-binding subunit SsuB	5	tandem	+	2.13643	0.0227266	O	1.16685	0.262852	O	4.16946	0.0797286	O	0.683185	0.669206
1412	Dda3937_03017	Sulfur compound metabolism and transport	1784	atsR_2	Alkanesulfonates-binding protein	5	divergent	O	0.942285	0.60623	O	0.376437	0.848335	O	0.0667968		O	1.25761	0.459041
1413	Dda3937_03021	Sulfur compound metabolism and transport	1785	astB_2	Alkanesulfonates transport system permease protein	5	convergent	O	0.797851	0.117875	O	0.223778	0.714189	O	0.486733	0.741987	O	0.502192	0.415429
1414	Dda3937_03508	Sulfur compound metabolism and transport	2113	ssuB	Alkanesulfonates ABC transporter ATP-binding protein / Sulfonate ABC transporter, ATP-binding subunit SsuB	7	convergent	O	0.53065	0.624832	O	0.307801	0.765685	O	1.63414	0.144168	O	-0.197425	0.859294
1415	Dda3937_03509	Sulfur compound metabolism and transport	2113	ssuC	Alkanesulfonates transport system permease protein	7	tandem	O	0.600543	0.543658	O	-0.024011	0.983796	O	1.02353	0.484646	O	-1.80637	0.104887
1416	Dda3937_03511	Sulfur compound metabolism and transport	2113	ssuA	Alkanesulfonates-binding protein	7	tandem	O	0.921436	0.504993	O	-0.913186	0.464121	O	1.62947	0.358044	O	-0.896768	0.48184
1417	Dda3937_03510	Sulfur compound metabolism and transport	2113	ssuD	Alkanesulfonate monooxygenase	7	tandem	O	0.76469	0.22672	O	-0.903466	0.15368	+	2.02775	0.00733391	O	-1.20567	0.100352
1418	Dda3937_03512	Sulfur compound metabolism and transport	2113	ssuE	FMN reductase	7	divergent	O	2.21344	0.0919481	O	-0.997318	0.523054	O	3.09747	0.0689239	O	-0.57417	0.741239
1419	Dda3937_02074	Sulfur compound metabolism and transport	1228		Probable transmembrane protein, sulfur transport	10	tandem	O	0.203316	0.816352	O	0.433141	0.4584	O	-0.0785502	0.96085	O	0.288438	0.611348
1420	Dda3937_02075	Sulfur compound metabolism and transport	1228		GENE II AND X PROTEINS, sulfur transport	10	convergent	O	0.232877	0.720437	O	0.499472	0.230377	O	-0.375861	0.628739	O	0.109536	0.838636
1421	Dda3937_02073	Sulfur compound metabolism and transport	1228		Transcriptional regulator, ArsR family	10	divergent	O	-0.428633	0.635218	O	0.826047	0.180776	O	-0.0314042	0.98746	+	1.39487	0.00832456
1422	Dda3937_01094	Phosphorus metabolism and transport	679	pstB_1	phosphate transporter subunit; ATP-binding component of ABC superfamily	11	tandem	O	-0.0881504	0.914648	O	0.470906	0.305716	O	-0.613318	0.388163	O	0.200179	0.706765
1423	Dda3937_01095	Phosphorus metabolism and transport	680	pstA_1	phosphate transporter subunit; membrane component of ABC superfamily	11	tandem	O	-0.119966	0.908551	O	0.414404	0.509933	O	-0.451836	0.683341	O	-0.062562	0.938892
1424	Dda3937_01096	Phosphorus metabolism and transport	680	pstC_1	phosphate transporter subunit; membrane component of ABC superfamily	11	tandem	O	0.144022	0.902669	O	0.331059	0.658454	O	-0.172243	0.919304	O	-0.0896877	0.918207
1425	Dda3937_01690	Phosphorus metabolism and transport	1013	pstC_2	Phosphate transport system permease protein pstC (TC 3,A,1,7,1)	8	divergent	O	0.108783	0.854545	O	-0.126981	0.775107	O	0.00903732	0.991538	O	-0.0197712	0.966991
1426	Dda3937_01097	Phosphorus metabolism and transport	681	pstS	phosphate transporter subunit; periplasmic-binding component of ABC superfamily	11	divergent	O	0.421723	0.657266	O	0.848881	0.17686	O	-0.113751	0.954882	O	0.0827032	0.928914
1427	Dda3937_01689	Phosphorus metabolism and transport	1013	pstA_2	Phosphate transport system permease protein pstA (TC 3,A,1,7,1)	8	tandem	O	-0.0678969	0.929474	O	-0.140221	0.796582	O	-0.272053	0.747616	O	-0.493462	0.202719
1428	Dda3937_01688	Phosphorus metabolism and transport	1013	pstB_2	Phosphate transport ATP-binding protein pstB (TC 3,A,1,7,1)	8	convergent	O	0.0254699	0.98325	O	-0.0902306	0.905996	O	-0.309372	0.785148	O	-0.341616	0.557069
1429	Dda3937_01941	Phosphorus metabolism and transport	1145		Phosphate ABC transporter, periplasmic phosphate-binding protein pstS (TC 3,A,1,7,1)	4	tandem	O	-0.195362	0.724755	O	-0.160307	0.736162	O	0.0382414	0.9734	O	0.254775	0.52419
1430	Dda3937_03547	Phosphorus metabolism and transport	2142	uhpT	Hexose phosphate transport protein, UhpT exchanges cytoplasmic phosphate for hexose phosphate. UhpT also catalyzes the neutral exchange of internal and external Pi.	3	tandem	+	4.44711	7.97241e-14	+	2.19319	0.000538324	+	6.38408	4.97493e-18	+	4.10054	2.60507e-12
1431	Dda3937_04099	Phosphorus metabolism and transport	2509	phnC	Phosphonate ABC transporter ATP-binding protein (TC 3,A,1,9,1)	5	tandem	O	0.0486906	0.974104	O	-0.138973	0.889607	O	-0.263037	0.871783	O	-0.107398	0.916435
1432	Dda3937_04100	Phosphorus metabolism and transport	2510	phnD	Phosphonate ABC transporter phosphate-binding periplasmic component (TC 3,A,1,9,1)	5	tandem	O	0.239387	0.812987	O	0.182878	0.830392	O	-0.376172	0.72821	O	-0.204376	0.774316
1433	Dda3937_04102	Phosphorus metabolism and transport	2511	phnE_1	Phosphonate ABC transporter permease protein phnE1 (TC 3,A,1,9,1)	5	tandem	O	0.071698	0.949763	O	0.583517	0.365025	O	-0.27779	0.824239	O	-0.12853	0.871727
1434	Dda3937_04101	Phosphorus metabolism and transport	2511	phnE_2	Phosphonate ABC transporter permease protein phnE2 (TC 3,A,1,9,1)	5	tandem	O	0.245591	0.909926	O	0.984666	0.437513	O	-0.833118		O	0.194055	0.89089
1435	Dda3937_04092	Phosphorus metabolism and transport	2506	phnK	Phosphonates transport ATP-binding protein phnK	5	tandem	O	0.130963	0.920445	O	0.320333	0.749619	O	-0.812995	0.592552	O	-0.252807	0.838695
1436	Dda3937_04093	Phosphorus metabolism and transport	2506	phnL	Phosphonates transport ATP-binding protein phnL	5	tandem	O	-0.0609468	0.973048	O	-0.468791	0.632212	O	-1.40883	0.197692	O	-0.987754	0.219484
1437	Dda3937_04088	Phosphorus metabolism and transport	2506	phnG	PhnG protein	5	tandem	O	1.68752	0.987	O	-0.265723	0.999	O	-2.53876		O	-1.86436
1438	Dda3937_04089	Phosphorus metabolism and transport	2506	phnH	PhnH protein	5	tandem	O	0.672699	0.987	O	1.08275	0.999	O	-2.53876		O	-0.241222
1439	Dda3937_04090	Phosphorus metabolism and transport	2506	phnI	PhnI protein	5	tandem	O	-0.728395	0.772725	O	0.73534	0.75982	O	0.319012		O	0.638598
1440	Dda3937_04091	Phosphorus metabolism and transport	2506	phnJ	PhnJ protein	5	tandem	O	-0.546991	0.834187	O	1.93446	0.337005	O	0.776153		O	-0.285799
1441	Dda3937_04094	Phosphorus metabolism and transport	2506	phnM	Metal-dependent hydrolase involved in phosphonate metabolism	5	tandem	O	0.303595	0.743393	O	-0.303605	0.677298	O	-0.822646	0.416035	-	-1.16103	0.0419666
1442	Dda3937_04095	Phosphorus metabolism and transport	2506	phnN	ATP-binding protein phnN; Guanylate kinase	5	tandem	O	0.126985	0.948727	O	0.0159218	0.991759	O	-0.880864	0.731477	O	-0.0954558	0.957766
1443	Dda3937_04087	Phosphorus metabolism and transport	2506	phnF	Transcriptional regulator PhnF	5	divergent	O	0.492557	0.987	O	3.2299	0.999	O	-0.0962678		O	-1.28628
1444	Dda3937_04096	Phosphorus metabolism and transport	2506	phnP	Metal-dependent hydrolases of the beta-lactamase superfamily I; PhnP protein	5	convergent	O	-0.0901537	0.920445	O	-0.196496	0.76278	O	0.015473	0.991538	O	-0.858409	0.11033
1445	Dda3937_00169	Phosphorus metabolism and transport	126	ppa	inorganic pyrophosphatase	9	tandem	O	-0.199981	0.82808	O	-0.549984	0.337579	O	0.365643	0.744697	O	0.187485	0.778862
1446	Dda3937_00176	Phosphorus metabolism and transport	133	ygiF	Inorganic triphosphatase	9	divergent	O	0.108975	0.863141	O	0.295699	0.45842	O	0.0101309	0.991538	O	0.24616	0.520804
1447	Dda3937_01691	Phosphorus metabolism and transport	1014	ppk	polyphosphate kinase, component of RNA degradosome	8	divergent	O	0.0960115	0.782946	+	0.474366	0.00987644	O	0.0122332	0.984983	O	-0.0602476	0.832192
1448	Dda3937_01692	Phosphorus metabolism and transport	1014	ppx	Exopolyphosphatase, guanosine-5'-triphosphate,3'-diphosphate pyrophosphatase	8	convergent	O	0.02525	0.973553	O	0.186034	0.653882	O	-0.346317	0.55786	-	-0.801556	0.00375731
1449	Dda3937_01914	Phosphorus metabolism and transport	1128	phnA	conserved protein	4	tandem	+	1.20953	0.01056	+	2.05848	4.58189e-07	O	0.608801	0.493031	O	0.696729	0.156173
1450	Dda3937_03870	Phosphorus metabolism and transport	2360	phoA	Alkaline phosphatase	1	convergent	O	0.292236	0.780534	O	-0.0147162	0.988506	O	-0.568585	0.682144	O	0.104015	0.917663
1451	Dda3937_03416	Phosphorus metabolism and transport	2047	phoH	conserved protein with nucleoside triphosphate hydrolase domain	7	convergent	O	0.225626	0.890273	O	0.925117	0.301029	O	-1.03453	0.466164	-	-2.01684	0.00430027
1452	Dda3937_01159	Phosphorus metabolism and transport	712	pitA	low-affinity phosphate transporter	1	tandem	-	-1.22696	0.013428	-	-1.70365	0.000113981	O	-0.859875	0.286307	O	-0.598784	0.269543
1453	Dda3937_04375	Phosphorus metabolism and transport	2685	psiE	predicted phosphate starvation inducible protein	8	tandem	O	-0.045096	0.955702	O	0.395187	0.363937	-	-1.13299	0.0168711	O	-0.534887	0.162589
1454	Dda3937_04063	Phosphorus metabolism and transport	2489	ycdX	Alkaline phosphatase; required for swarming phenotype; chaperoned by YcdY	6	divergent	O	-0.0226278	0.981303	O	-0.117041	0.838362	O	0.107068	0.925684	O	-0.29683	0.496406
1455	Dda3937_01549	Metal ion homeostasis > Potassium	933	kdpA	P-type ATPase, high-affinity potassium transport system, A chain	5	divergent	O	0.263812	0.598788	O	0.505747	0.141115	O	-0.0176693	0.987173	O	0.508471	0.110933
1456	Dda3937_01550	Metal ion homeostasis > Potassium	933	kdpB	Potassium-transporting ATPase B chain (TC 3,A,3,7,1)	5	tandem	O	0.113561	0.898384	O	0.397326	0.413873	O	-0.19004	0.866807	O	-0.239623	0.634229
1457	Dda3937_01551	Metal ion homeostasis > Potassium	933	kdpC	potassium translocating ATPase, subunit C	5	tandem	O	0.281983	0.731572	O	0.0583009	0.938196	O	-0.451756	0.697652	O	-0.177306	0.805249
1458	Dda3937_00159	Metal ion homeostasis > Potassium	119	trkD	potassium transporter	11	divergent	O	-0.351106	0.06084	O	-0.0464239	0.861141	O	-0.350568	0.186358	O	-0.119654	0.574941
1459	Dda3937_03862	Metal ion homeostasis > Potassium	2354		Kup system potassium uptake protein	6	convergent	+	1.27168	0.000130078	+	2.07059	2.86608e-12	+	1.07517	0.0200161	+	1.12031	0.000425689
1460	Dda3937_01520	Metal ion homeostasis > Potassium	922	trkA	NAD-binding component of TrK potassium transporter	9	tandem	O	-0.139849	0.845911	O	0.223774	0.659658	O	-0.125595	0.91159	O	-0.337332	0.42871
1461	Dda3937_02080	Metal ion homeostasis > Potassium	1230	trkH	Potassium uptake protein TrkH	10	tandem	O	-0.287836	0.30048	O	0.0697916	0.833305	-	-0.655556	0.0154912	O	-0.353087	0.103022
1462	Dda3937_02727	Metal ion homeostasis > bivalent cation > zinc uptake	1609	zur	Zinc uptake regulation protein ZUR	3	convergent	O	-0.0979782	0.845911	O	-0.198388	0.559401	O	0.66243	0.0678241	+	0.816646	0.000598254
1463	Dda3937_01623	Metal ion homeostasis > bivalent cation > zinc uptake	976	znuB	high-affinity zinc transport system membrane protein	6	convergent	O	-0.725683	0.41258	O	-0.128312	0.897465	O	0.123329	0.956376	O	-0.54322	0.461598
1464	Dda3937_01624	Metal ion homeostasis > bivalent cation > zinc uptake	976	znuC	high-affinity zinc transport system ATP-binding protein	6	divergent	O	-0.931149	0.18119	O	-0.0667158	0.945591	O	0.956432	0.335064	O	0.148983	0.859643
1465	Dda3937_01625	Metal ion homeostasis > bivalent cation > zinc uptake	977	znuA	Zinc ABC transporter, periplasmic-binding protein ZnuA	6	divergent	O	-0.673386	0.116136	O	-0.363051	0.433097	O	0.842777	0.143683	O	-0.0625001	0.915967
1466	Dda3937_03832	Metal ion homeostasis > bivalent cation > zinc uptake	2336	yeiR	Zn-stimulated GTPase involved in zinc homeostasis; mutants are cadmium and EDTA sensitive	6	tandem	O	-0.165585	0.833643	O	-0.316968	0.553492	O	0.746274	0.251356	O	-0.0623501	0.923475
1467	Dda3937_03087	Metal ion homeostasis > bivalent cation > zinc/manganese transport	1818		zinc/manganese transport system ATP-binding protein	9	divergent	-	-5.98044	1.72425e-06	O	-0.169545	0.940062	O	0.893778	0.7917	O	-0.220362	0.920796
1468	Dda3937_03088	Metal ion homeostasis > bivalent cation > zinc/manganese transport	1818		zinc/manganese transport system permease protein	9	tandem	-	-5.68929	2.75422e-05	O	0.0630438	0.978373	O	0.408039	0.934572	O	-0.273294	0.90271
1469	Dda3937_04298	Metal ion homeostasis > bivalent cation > zinc/manganese transport	1818		zinc/manganese transport system substrate-binding protein	9	convergent	-	-5.54888	0.000249037	O	-0.0923712	0.972989	O	0.37439	0.944956	O	-0.396842	0.866566
1470	Dda3937_04159	Metal ion homeostasis > bivalent cation > copper	2552	copA	Lead, cadmium, zinc and mercury transporting ATPase; Copper-translocating P-type ATPase	4	divergent	O	-0.605069	0.305295	O	-0.778485	0.0968731	O	-1.10718	0.0882956	-	-0.997812	0.0214365
1471	Dda3937_04160	Metal ion homeostasis > bivalent cation > copper	2553	cueR	copper responsive transcription regulator	5	tandem	O	-0.119877	0.907791	O	-0.105798	0.889055	O	-0.364551	0.764234	O	-0.249318	0.707108
1472	Dda3937_01608	Metal ion homeostasis > bivalent cation > copper	970	cutC	copper homeostasis protein	6	tandem	O	0.432769	0.771177	O	0.778887	0.454217	O	0.988801	0.546653	O	1.24125	0.156864
1473	Dda3937_01898	Metal ion homeostasis > bivalent cation > copper	1117	cutF	Copper homeostasis protein CutF precursor / Lipoprotein NlpE involeved in surface adhesion	4	convergent	O	-0.153689	0.720267	O	-0.429901	0.0965897	O	0.0413184	0.96442	O	0.165122	0.601648
1474	Dda3937_02716	Metal ion homeostasis > bivalent cation > copper	1600	cutA	copper binding protein	3	tandem	O	-0.408982	0.531699	O	-0.291857	0.622058	O	-0.255217	0.813968	O	-0.202758	0.729438
1475	Dda3937_03566	Metal ion homeostasis > bivalent cation > copper	2156	yobA	Copper resistance protein C	6	divergent	O	-0.174357	0.798122	O	0.154952	0.787116	O	0.305195	0.79271	O	0.926294	0.111763
1476	Dda3937_00085	Metal ion homeostasis > bivalent cation > copper	2156		Copper resistance protein D	6	tandem	O	0.313014	0.43066	O	-0.134812	0.747532	O	0.411885	0.532055	O	0.467473	0.243766
1477	Dda3937_00009	Metal ion homeostasis > bivalent cation > copper	7	cueO	Blue copper oxidase cueO precursor	6	tandem	O	-0.641858	0.313561	-	-1.11045	0.0178132	O	-1.13773	0.117835	-	-1.16354	0.0127252
1478	Dda3937_03565	Metal ion homeostasis > bivalent cation > copper	2155		Putative multicopper oxidases	7	divergent	O	-0.0225891	0.98335	O	0.167823	0.823727	O	0.305893	0.813968	O	0.814618	0.130844
1479	Dda3937_01809	Metal ion homeostasis > bivalent cation > copper	1075		Putative multicopper oxidases	7	tandem	O	0.636451	0.0843971	O	0.200946	0.673234	O	0.287959	0.691673	O	0.0683997	0.895331
1480	Dda3937_03992	Metal ion homeostasis > bivalent cation > copper	2440		Heavy metal RND efflux outer membrane protein, CzcC family	5	tandem	-	-3.05978	0.029396	O	-0.467564	0.846232	-	-4.1039	0.0223786	O	0.614983	0.795538
1481	Dda3937_03993	Metal ion homeostasis > bivalent cation > copper	2440		Probable Co/Zn/Cd efflux system membrane fusion protein	5	tandem	O	-1.87836	0.143946	O	1.49947	0.306864	O	-2.48352	0.126989	O	3.48922	0.112522
1482	Dda3937_03990	Metal ion homeostasis > bivalent cation > copper	2440	cusA	Cobalt-zinc-cadmium resistance protein czcA; Cation efflux system protein cusA	5	tandem	O	-0.418011	0.559401	O	0.195679	0.780137	O	0.065578	0.971688	O	0.525917	0.314177
1483	Dda3937_03991	Metal ion homeostasis > bivalent cation > copper	2440	cusB	Probable Co/Zn/Cd efflux system membrane fusion protein	5	tandem	-	-2.45172	0.0382647	O	-0.112003	0.960135	O	-2.63098	0.116116	O	-0.543255	0.796362
1484	Dda3937_01953	Metal ion homeostasis > bivalent cation > other bivalent cation	1155	mgtA	magnesium transporter	4	divergent	O	0.628415	0.471818	+	1.34185	0.0247429	O	1.23509	0.186972	+	2.97033	4.47443e-09
1485	Dda3937_00303	Metal ion homeostasis > bivalent cation > other bivalent cation	211	corA	magnesium/nickel/cobalt transporter	10	tandem	O	0.470955	0.413977	+	1.02923	0.00980254	O	0.000626901	0.999203	+	1.23308	0.00112877
1486	Dda3937_02470	Metal ion homeostasis > bivalent cation > other bivalent cation	1460	corC	Mg2+ and Co2+ transporter CorC	5	tandem	O	-0.262218	0.560275	O	-0.503125	0.0991305	O	-0.626711	0.152574	O	-0.540958	0.0679116
1487	Dda3937_03137	Metal ion homeostasis > bivalent cation > other bivalent cation	1854	ydaN	predicted Zn(II) transporter	7	tandem	+	0.739646	0.0382647	+	0.674146	0.0448678	O	0.113757	0.913934	O	0.0626333	0.904042
1488	Dda3937_00688	Metal ion homeostasis > bivalent cation > other bivalent cation	456	yrbG	predicted calcium/sodium:proton antiporter	2	divergent	O	-0.589195	0.197936	O	-0.402854	0.379559	O	-0.364201	0.653982	O	0.245693	0.601735
1489	Dda3937_01620	Metal ion homeostasis > bivalent cation > other bivalent cation	974		HoxN/HupN/NixA family nickel/cobalt transporter	6	tandem	+	0.97712	0.0106492	O	0.218709	0.68571	O	1.01527	0.0516618	O	-0.00465726	0.995157
1490	Dda3937_04481	Metal ion homeostasis > bivalent cation > other bivalent cation	2761	mntH	proton-dependent divalent metal cation transporter	3	tandem	O	0.279868	0.457193	O	0.283122	0.373434	O	-0.365497	0.447184	-	-0.508367	0.0487362
1491	Dda3937_01049	Metal ion homeostasis > bivalent cation > other bivalent cation	653		divalent anion:Na+ symporter, DASS family	11	convergent	O	0.170259	0.879077	O	-0.328213	0.667389	O	0.314256	0.823775	O	0.10567	0.905675
1492	Dda3937_02381	Metal ion homeostasis > bivalent cation > other bivalent cation	1410		putative Nickel/cobalt transporter	8	tandem	-	-1.21619	0.0303961	O	-0.222428	0.780857	O	-0.0348981	0.985015	O	-0.211352	0.775522
1493	Dda3937_02536	Metal ion homeostasis > bivalent cation > other bivalent cation	1501	ybhI	divalent anion:Na+ symporter, DASS family, putative sodium:sulfate symporter	1	tandem	O	0.252904	0.872162	-	-1.88613	0.0279717	O	-0.278112	0.910708	O	0.582862	0.590678
1494	Dda3937_00758	Metal ion homeostasis > bivalent cation > nickel transporter	490	nikE	Nickel transport ATP-binding protein nikE (TC 3,A,1,5,3), This gene is part of a five gene cluster encoding an ABC transport system. Some components are detected as orthologs of the nikABCDE encoded nickel transporter of Escherichia coli K-12 MG1655 in reciprocal BLASTP analyses, but other components are more similar to peptide transporters from diverse bacteria.	5	tandem	O	0.0018169	0.998773	O	0.062102	0.93509	O	-0.309755	0.784719	O	-0.18742	0.802874
1495	Dda3937_00759	Metal ion homeostasis > bivalent cation > nickel transporter	490	nikD	Oligopeptide transporter putative ATPase domain	5	tandem	O	0.227455	0.764647	O	-0.216213	0.730441	O	-0.450821	0.691539	O	-0.137276	0.865392
1496	Dda3937_00760	Metal ion homeostasis > bivalent cation > nickel transporter	490	nikC	Nickel transport system permease protein nikC (TC 3,A,1,5,3)	5	tandem	O	-0.126276	0.91003	O	-0.13127	0.871096	O	-0.236689	0.88376	O	-0.163349	0.854352
1497	Dda3937_00761	Metal ion homeostasis > bivalent cation > nickel transporter	490	nikB	Nickel transport system permease protein nikB (TC 3,A,1,5,3)	5	tandem	O	-0.0792607	0.947387	O	0.230141	0.778009	O	0.630307	0.638456	O	-0.446419	0.540482
1498	Dda3937_00762	Metal ion homeostasis > bivalent cation > nickel transporter	491	nikA	Nickel ABC transporter, periplasmic nickel-binding protein nikA (TC 3,A,1,5,3)	5	tandem	O	0.0569805	0.942021	O	0.139976	0.804738	O	-0.200755	0.842534	O	0.0712709	0.91712
1499	Dda3937_00327	Metal ion homeostasis > bivalent cation > nickel transporter	233	nikR	Nickel responsive regulator NikR	10	tandem	O	0.230055	0.856632	O	-0.560724	0.491076	O	0.677449	0.613351	O	-0.0252038	0.983518
1500	Dda3937_02133	Metal ion homeostasis > sodium	1263	yjbB	Probable Na+/Pi-cotransporter. YjbB overexpression increases Pi export and reduces intracellular polyphosphate levels (Motomura, 2011)	9	tandem	O	0.340282	0.676505	O	0.382914	0.547344	O	0.219239	0.87254	O	-0.106705	0.884431
1501	Dda3937_00118	Metal ion homeostasis > sodium	91	chaA	calcium/sodium:proton antiporter	6	divergent	+	1.82645	9.3519e-07	+	3.32022	2.4313e-22	O	0.850224	0.183907	O	0.518728	0.250307
1502	Dda3937_00383	Metal ion homeostasis > sodium	266	nhaA	sodium-proton antiporter	9	tandem	O	-0.318834	0.320072	-	-0.917957	4.74428e-05	O	-0.497123	0.194023	O	-0.358677	0.174627
1503	Dda3937_02925	Metal ion homeostasis > sodium	1729	nhaB	hypothetical protein, Na+/H+ antiporter?	6	divergent	O	-0.33198	0.780321	O	-0.127534	0.905996	O	0.464481	0.788107	O	0.382106	0.710569
1504	Dda3937_00382	Metal ion homeostasis > sodium	266	nhaR	DNA-binding transcriptional activator	9	convergent	O	-0.230382	0.703079	-	-0.752532	0.0335745	O	-0.524672	0.401636	O	-0.530255	0.156943
1505	Dda3937_02650	Metal ion homeostasis > metal ion efflux	1557	zntA	zinc, cobalt and lead efflux system	2	divergent	O	0.379752	0.811933	O	-0.111932	0.939556	O	-1.37831	0.342455	O	0.32949	0.812963
1506	Dda3937_03986	Metal ion homeostasis > metal ion efflux	2436	zitB	zinc efflux system	5	tandem	O	0.461453	0.424879	O	0.526787	0.262852	O	0.196788	0.871783	O	-0.272986	0.605408
1507	Dda3937_00978	Metal ion homeostasis > metal ion efflux	607	rcnA	Nickel and cobalt efflux system	11	divergent	O	-0.236352	0.730485	O	-0.704209	0.105651	O	-0.395013	0.650077	O	0.161547	0.813429
1508	Dda3937_01382	Metal ion homeostasis > metal ion efflux	846	apaG	protein associated with Co2+ and Mg2+ efflux	9	tandem	O	0.0468366	0.948145	O	-0.161603	0.737974	O	0.630082	0.24089	O	0.25874	0.540482
1509	Dda3937_04594	Metal ion homeostasis > metal ion efflux	2846	mntP	Probable Mn(2+) efflux pump, mntR-regulated	6	convergent	-	-0.843211	0.0219555	-	-1.46631	2.59524e-06	-	-1.05156	0.0255726	O	0.110725	0.838636
1510	Dda3937_00538	Metal ion homeostasis > metal ion efflux	372	kefB	Glutathione-regulated potassium-efflux system protein kefB	9	tandem	O	-0.305184	0.279222	O	-0.311599	0.205711	-	-0.763551	0.00504119	-	-0.863476	6.09688e-06
1511	Dda3937_00539	Metal ion homeostasis > metal ion efflux	372	kefG	component of potassium effux complex with KefB	9	divergent	O	-0.272513	0.393934	O	-0.350764	0.169089	O	-0.224837	0.654043	O	-0.340566	0.162589
1512	Dda3937_02282	Metal ion homeostasis > metal ion efflux	1346		Probable Co/Zn/Cd efflux system membrane fusion protein	3	divergent	O	0.959681	0.134522	O	0.988358	0.0825646	O	1.22285	0.211034	+	1.79093	0.00257365
1513	Dda3937_00412	Metal ion homeostasis > Mechanosensitive ion channel	292	mscS	MscS family mechanosensitive ion channel	9	tandem	-	-0.609549	0.00691891	O	-0.395511	0.0948377	O	-0.291945	0.496214	O	-0.264722	0.288538
1514	Dda3937_01519	Metal ion homeostasis > Mechanosensitive ion channel	921	mscL	Large-conductance mechanosensitive channel	9	convergent	O	-0.529084	0.358745	O	0.197559	0.750534	O	-0.553491	0.495963	O	-0.408237	0.408422
1515	Dda3937_02408	Metal ion homeostasis > Mechanosensitive ion channel	1431		Mechanosensitive ion channel	8	convergent	O	0.221436	0.536745	O	0.0915037	0.796748	O	-0.650317	0.0590658	-	-0.543059	0.0238575
1516	Dda3937_02149	Metal ion homeostasis > Mechanosensitive ion channel	1275	bspA	Potassium efflux system kefA / Small-conductance mechanosensitive channel	9	convergent	O	-0.0460654	0.94058	O	0.146118	0.726248	O	0.198529	0.77289	O	-0.108597	0.790557
1517	Dda3937_03297	Metal ion homeostasis > Mechanosensitive ion channel	1953	bspB	Potassium efflux system kefA / Small-conductance mechanosensitive channel	4	convergent	O	-0.171959	0.58274	O	-0.299875	0.174969	O	-0.0308562	0.967164	O	-0.14008	0.569742
1518	Dda3937_00769	Transport	496		ABC-type nitrate/sulfonate/bicarbonate transport system, ATPase component	5	tandem	O	0.247669	0.746921	O	0.69545	0.155121	O	0.18945	0.879051	O	0.239308	0.67308
1519	Dda3937_03085	Transport	1817		Molybdenum transport ATP-binding protein modC (TC 3,A,1,8,1) / Molybdenum transport system permease protein modB (TC 3,A,1,8,1)	9	convergent	-	-2.66399	0.00169069	O	-0.212719	0.871938	O	-0.0661137	0.984441	O	-0.339673	0.778551
1520	Dda3937_03086	Transport	1817		ABC-type molybdate transport system, periplasmic component	9	divergent	-	-3.69142	4.41457e-05	O	0.132856	0.93509	O	0.514721	0.855625	O	-0.195703	0.893449
1521	Dda3937_04080	Transport	2501		ABC transporter, periplasmic substrate-binding protein	9	divergent	O	0.358656	0.609341	O	0.423536	0.442528	O	0.210929	0.865109	O	0.727585	0.132674
1522	Dda3937_00417	Transport	297	tsgA	transporter MSF family, tellurite-inducible, function unknown; also induced by selenite	9	tandem	O	-0.393806	0.142049	O	0.0431531	0.906663	O	-0.285178	0.516769	-	-0.786618	0.000116115
1523	Dda3937_00386	Transport	269	satP	conserved inner membrane protein	9	convergent	-	-0.781748	0.0409281	-	-1.38832	2.37877e-05	O	-0.0156619	0.990864	O	0.179837	0.716325
1524	Dda3937_03484	Transport	2094	ybjL	predicted transporter	6	divergent	+	0.643899	0.0341421	+	1.38013	2.06489e-08	O	0.697952	0.0869625	+	1.28163	2.1821e-07
1525	Dda3937_03518	Transport	2118	uup	DNA-binding ABC ATPase	7	tandem	O	-0.133036	0.799593	O	-0.158261	0.69309	O	-0.100056	0.908319	O	-0.0741337	0.8611
1526	Dda3937_03744	Transport	2285		conserved inner membrane protein	5	tandem	O	0.228733	0.852942	O	0.171887	0.859914	O	0.469959	0.740213	O	1.15588	0.0559482
1527	Dda3937_04074	Transport	2499	yadG	predicted transporter subunit: ATP-binding component of ABC superfamily	8	divergent	O	0.325141	0.390233	+	0.575624	0.038814	O	-0.034913	0.9734	O	0.360038	0.229543
1528	Dda3937_00518	Transport	2499	yadH	predicted transporter subunit: membrane component of ABC superfamily	8	convergent	O	0.156023	0.468356	+	0.411148	0.00359044	O	-0.03717	0.939286	O	-0.261758	0.0821948
1529	Dda3937_00654	Transport	2799		Membrane protein	5	convergent	O	-0.668532	0.223717	O	-0.527448	0.311004	O	0.713634	0.531962	O	-0.48121	0.458918
1530	Dda3937_00780	Transport	502		Probable ABC transporter ATP binding protein	5	convergent	O	-0.0429445	0.947138	O	0.425662	0.199586	O	0.386855	0.506578	+	1.00051	0.000430471
1531	Dda3937_01135	Transport	701		Transporter, MFS superfamily	1	divergent	+	1.49477	1.41277e-12	+	1.64305	1.93888e-15	+	1.96339	3.3034e-13	+	2.19574	4.20865e-25
1532	Dda3937_01137	Transport	702		transporter, MFS superfamily	1	convergent	+	0.932753	0.00749369	+	1.32044	2.30075e-05	+	1.22471	0.010653	+	1.54959	1.64586e-06
1533	Dda3937_03046	Transport	1799		Transporter	1	convergent	O	0.0262973	0.98325	O	0.24916	0.708779	O	-0.0575611	0.9734	O	-0.00570775	0.995157
1534	Dda3937_04078	Transport	2501		ABC transporter, permease protein	9	tandem	O	-0.0418891	0.98325	O	0.778174	0.41003	O	0.685725	0.731511	O	0.112924	0.932328
1535	Dda3937_02262	Transport	1334	yjcE	predicted cation/proton antiporter	3	convergent	+	0.652057	0.01056	+	1.04342	2.10852e-06	O	0.20726	0.720253	O	0.0984928	0.779253
1536	Dda3937_03285	Transport	1943	ybaL	monovalent cation:H+ antiporter-2, CPA2 family	4	tandem	O	0.54576	0.116465	+	1.21327	4.18818e-06	O	-0.549309	0.257361	O	-0.291104	0.402084
1537	Dda3937_00502	Transport	351	clcA	H(+)/Cl(-) exchange transporter clcA; involved in the extreme acid response	8	divergent	O	0.171518	0.698399	O	-0.25154	0.436194	O	0.065918	0.939286	O	0.0803176	0.837701
1538	Dda3937_00110	Transport	86		Chloride channel protein	6	tandem	O	-0.0154797	0.98325	O	0.414076	0.175199	O	0.345983	0.524274	+	0.722056	0.00550078
1539	Dda3937_00554	Transport	385		major facilitator superfamily protein	9	tandem	O	-0.285389	0.726079	O	-0.309099	0.626701	O	-0.771308	0.442641	O	-0.633067	0.265345
1540	Dda3937_00116	Transport	89	chaC	Cation transport protein chaC	6	tandem	O	0.510977	0.296562	O	0.591328	0.142948	O	0.362652	0.659279	O	0.561252	0.154144
1541	Dda3937_03349	Transport	1990	focA	formate transporter	6	tandem	+	2.18971	4.17277e-10	+	2.47733	2.08223e-13	+	2.46402	2.48499e-08	+	3.06696	3.09568e-20
1542	Dda3937_01657	Transport	996	ydfJ	MFS transporter, MHS family, metabolite:H+ symporter. Possible K(+) transporter	8	tandem	O	-0.0297617	0.98325	O	-0.760255	0.263188	O	-0.544559	0.738225	O	-0.124887	0.92435
1543	Dda3937_04025	Transport	2463	yfbS	predicted transporter	7	convergent	+	0.986127	0.028694	O	0.539384	0.28661	O	0.90286	0.166686	O	0.180078	0.765148
1544	Dda3937_00540	Transport	373	yheS	fused predicted transporter subunits of ABC superfamily: ATP-binding components	9	tandem	O	-0.388425	0.279146	-	-0.623698	0.0246597	O	-0.185786	0.782343	O	0.00204605	0.997135
1545	Dda3937_01812	Transport	1078	ybiT	fused predicted transporter subunits of ABC superfamily: ATP-binding components	7	divergent	O	0.574887	0.0758145	O	0.252439	0.505246	+	0.950718	0.0123203	+	1.95251	1.90853e-15
1546	Dda3937_01406	Transport	861	fusD	Plant -ferredoxin transport system, iron ABC transporter, innermembrane permease and ATPase component	3	tandem	O	-0.332517	0.732553	O	0.701351	0.285356	O	-0.895641	0.355599	O	-0.360106	0.609664
1547	Dda3937_00403	Transport	2707	yjjK	ABC transporter ATP-binding protein yjjK	9	convergent	O	-0.210434	0.421483	O	-0.358216	0.0601624	O	0.0895482	0.864357	O	-0.151923	0.500475
1548	Dda3937_03471	Transport	2085		MSF transporter	6	convergent	O	0.238084	0.496571	O	0.214879	0.47507	O	-0.241497	0.661966	O	0.326081	0.234356
1549	Dda3937_04490	Transport	2769	yajR	predicted transporter	4	convergent	O	-0.0180804	0.96754	O	-0.19483	0.371406	O	0.261581	0.43199	O	0.288402	0.133712
1550	Dda3937_04519	Transport	2790		ABC transporter, ATP-binding protein, MsbA family	5	convergent	O	-0.275321	0.66681	O	-0.0842763	0.888285	O	-0.326245	0.71527	O	-0.212217	0.678797
1551	Dda3937_03122	Transport	1840		MFS transporter	7	convergent	O	0.400559	0.228798	O	0.0209255	0.964032	O	-0.480429	0.261682	-	-0.711972	0.0102765
1552	Dda3937_03354	Transport	1994	ycaD	predicted transporter, induced during aphid infection	6	convergent	O	0.0959721	0.91003	O	-0.36256	0.480729	O	-0.715591	0.284762	O	0.687015	0.0951543
1553	Dda3937_03133	Transport	1851		Probable major facilitator superfamily (MFS) transporter	7	tandem	O	0.622206	0.0787243	O	0.111293	0.818177	O	0.501004	0.454064	O	0.55181	0.133389
1554	Dda3937_00897	Transport	564	ygaY	MFS permease protein	8	tandem	O	-0.801757	0.0535276	-	-1.30293	0.000174862	O	-0.744279	0.225654	-	-1.09389	0.00262819
1555	Dda3937_01191	Transport	734	ydhP	Major facilitator family transporter	3	tandem	O	0.143855	0.875937	O	0.0490331	0.951414	O	1.46812	0.0974017	+	1.3981	0.0494269
1556	Dda3937_01913	Transport	1127		MFS transporter	4	tandem	O	0.00361308	0.997971	O	-0.0869403	0.895041	O	-0.170681	0.887628	O	0.0650095	0.922284
1557	Dda3937_00281	Transport	200		Major facilitator family transporter	10	tandem	O	0.11253	0.918439	O	-0.369243	0.619901	O	0.0831122	0.9734	O	0.189496	0.854351
1558	Dda3937_01923	Transport	1132		putative membrane protein	4	convergent	O	0.762187	0.0654123	+	1.08008	0.00175412	O	0.421887	0.602676	+	1.06329	0.00262819
1559	Dda3937_02832	Transport	1671		Putative permease	5	tandem	O	0.631156	0.493751	O	1.00049	0.228048	O	0.320282	0.846306	O	-0.913829	0.226272
1560	Dda3937_02298	Transport	1357	yhjE	Transporter, MFS superfamily	3	divergent	O	-0.540407	0.431968	O	-0.306529	0.648868	O	0.333388	0.777749	O	0.356867	0.552975
1561	Dda3937_01214	Transport	747		major facilitator family transporter	3	divergent	O	-0.0122808	0.992039	O	0.194426	0.80166	O	-0.840243	0.430003	O	-0.49345	0.519339
1562	Dda3937_01834	Transport	1087	yfaV	predicted transporter	7	tandem	+	0.518666	0.00518704	+	0.491649	0.0067687	+	0.700797	0.0044847	+	1.00464	7.17872e-09
1563	Dda3937_00634	Transport	428		Membrane permease mosC	6	tandem	O	-0.118153	0.846123	O	-0.415083	0.243035	O	-0.68092	0.147898	-	-0.995323	0.000577684
1564	Dda3937_04315	Transport	2647		Taurine transporter substrate-binding protein	5	divergent	O	0.345058	0.857573	O	0.142496	0.930054	O	1.83884	0.363364	O	1.02113	0.545552
1565	Dda3937_04123	Transport	2647		sulfonate/nitrate/taurine transport system permease protein,Taurine transport system permease protein tauC	5	tandem	O	-0.0237866	0.98325	O	-0.420878	0.48662	O	-0.20979	0.893404	O	-0.208217	0.793604
1566	Dda3937_04124	Transport	2647		Taurine transport ATP-binding protein tauB	5	tandem	O	0.321767	0.860976	O	-0.286972	0.846068	O	2.01012		O	0.28627	0.856205
1567	Dda3937_01662	Transport	998	tauB	Urea carboxylase-related ABC transporter, ATPase protein	8	tandem	O	1.14413	0.0853559	+	1.32139	0.0190933	O	0.603766	0.672743	+	1.83663	0.00261562
1568	Dda3937_01663	Transport	998		Urea carboxylase-related ABC transporter, permease protein	8	tandem	O	0.668921	0.50865	+	1.63974	0.0104572	O	0.68703	0.717104	+	2.25792	0.00131883
1569	Dda3937_01664	Transport	999		Urea carboxylase-related ABC transporter, periplasmic substrate-binding protein	8	tandem	O	1.25603	0.317702	+	1.85428	0.0335745	O	0.268543	0.927157	+	3.03557	0.000812757
1570	Dda3937_01478	Transport	911		Outer membrane protein	4	isolated	O	-0.184305	0.796885	O	0.0618296	0.920356	-	-2.04313	3.38304e-06	-	-2.06897	4.68026e-10
1571	Dda3937_01480	Transport	911		Membrane-fusion protein	4	tandem	O	-0.0638587	0.959919	O	0.122843	0.888164	-	-1.78316	0.0138522	-	-1.63991	0.00156191
1572	Dda3937_00726	Transport	475	tolC	transport channel	2	divergent	O	0.121319	0.806923	O	-0.147061	0.693438	O	0.317349	0.538983	O	-0.0920254	0.808881
1573	Dda3937_03859	Transport	2351		HlyD family secretion protein	8	convergent	O	-0.434973	0.398534	O	-0.399969	0.380276	O	-0.765103	0.197692	O	-0.221894	0.659793
1574	Dda3937_01880	Transport	2778	tolQ	membrane spanning protein in TolA-TolQ-TolR complex	5	tandem	O	0.236322	0.626383	O	0.055444	0.909717	O	0.607868	0.199928	+	1.04862	0.000116115
1575	Dda3937_00557	Transport	2778	tolR	membrane spanning protein in TolA-TolQ-TolR complex	5	tandem	O	-0.489206	0.511972	O	-0.471036	0.454782	O	-0.353476	0.767443	O	0.324083	0.605117
1576	Dda3937_00556	Transport	386	tolA	membrane anchored protein in TolA-TolQ-TolR complex	5	tandem	O	-0.124055	0.838062	O	-0.361427	0.335362	O	-0.246843	0.734907	O	0.193093	0.628391
1577	Dda3937_04502	Transport	2779	tolB	periplasmic protein	5	tandem	O	-0.094922	0.889826	O	0.0846308	0.863032	O	0.0814285	0.938622	O	0.420262	0.221907
1578	Dda3937_00559	Transport	2779	pal	peptidoglycan-associated outer membrane lipoprotein	5	tandem	O	-0.490274	0.486182	O	0.0453045	0.956922	O	0.110623	0.944956	O	0.350442	0.548148
1579	Dda3937_00558	Transport	2779	cpoB	TolA-binding protein, SecB-dependent secreted protein	5	tandem	O	-0.169142	0.784398	O	-0.2783	0.529071	O	0.437647	0.500295	O	0.308269	0.444693
1580	Dda3937_01791	Transport	1069	ybbA	predicted transporter subunit: ATP-binding component of ABC superfamily	5	tandem	O	0.646275	0.0865898	O	0.6774	0.0559215	O	0.335987	0.6423	O	0.120555	0.810158
1581	Dda3937_01792	Transport	1069	ybbP	Predicted ABC transporter permease	5	tandem	+	0.509194	0.0194635	O	0.383165	0.0840846	O	-0.198046	0.664988	O	-0.322335	0.148055
1582	Dda3937_03390	Transport	2027	ygdQ	Putative transport protein	4	tandem	O	0.147755	0.794944	O	0.607114	0.0503174	O	0.435261	0.43199	+	0.675653	0.0216704
1583	Dda3937_02743	Transport	2917	alx	Predicted transporter, alkali-induced riboswitch; inner membrane protein	3	tandem	O	-0.105676	0.868956	O	0.154876	0.739596	O	0.41675	0.507268	O	0.248936	0.529851
1584	Dda3937_03723	Transport	2268	yoaE	Putative inner membrane protein	6	tandem	O	-0.193463	0.902552	O	-0.677091	0.450128	O	-1.07403	0.397543	-	-1.38642	0.0493646
1585	Dda3937_03930	Transport	2400	yegH	predicted membrane protein	5	tandem	O	0.128881	0.834224	O	-0.0926788	0.853418	O	0.553803	0.297842	O	0.14564	0.741239
1586	Dda3937_01068	Transport	664		ABC transporter permease protein yddR	11	divergent	O	-0.23082	0.728221	O	-0.431001	0.336593	O	-0.20728	0.870889	O	-0.141673	0.831582
1587	Dda3937_03090	Transport	1540		Probable transporter	9	tandem	O	-0.450197	0.732553	O	-0.451015	0.67206	O	-0.811025	0.606288	O	-0.9259	0.259751
1588	Dda3937_01201	Transport	740		ABC transporter, ATP-binding protein	3	tandem	O	0.169699	0.927985	O	0.0445534	0.975487	O	0.0336793	0.991538	O	0.0915988	0.950554
1589	Dda3937_04320	Transport			Cytosine permease	5	tandem	O	0.627752	0.363536	O	0.78356	0.149929	O	0.257316	0.869047	O	0.415752	0.506363
1590	Dda3937_01037	Transport	647		Major facilitator family transporter	11	convergent	O	0.469995	0.567961	O	-0.287772	0.701576	-	-1.71236	0.010451	-	-2.05705	9.13163e-06
1591	Dda3937_02869	Transport	1690		membrane protein exporter of the MSF family, induced during aphid infection	2	divergent	O	0.0463478	0.955585	-	-0.794361	0.0295135	O	0.695689	0.259003	O	0.5178	0.230824
[truncated: 3,087 more rows]
