# Supplementary material for: The nucleoid-associated protein IHF acts as a ‘transcriptional domainin’ protein coordinating the bacterial virulence traits with global transcription
Source: Nucleic Acids Res. 2020 Dec 18;49(2):776–90. doi: 10.1093/nar/gkaa1227 (PMC7826290; doi:10.1093/nar/gkaa1227)
Supplement: gkaa1227_Supplemental_Files [file gkaa1227_supplemental_files.zip › Table S3 Transcriptional response to novobiocin shock in WT strain and ihfA mutant.xlsx]

## Sheet: Feuil1
Number	locus.tag	category	Operon	Gene	product	domain	orientation	WT_nov_expo_vs_WT_expo	WT_nov_expo_vs_WT_expo_log2FC	WT_nov_expo_vs_WT_expo_pv	ihfA_nov_expo_vs_ihfA_expo	ihfA_nov_expo_vs_ihfA_expo_log2FC	ihfA_nov_expo_vs_ihfA_expo_pv	WT_nov_stat_vs_WT_stat	WT_nov_stat_vs_WT_stat_log2FC	WT_nov_stat_vs_WT_stat_pv	ihfA_nov_stat_vs_ihfA_stat	ihfA_nov_stat_vs_ihfA_stat_log2FC	ihfA_nov_stat_vs_ihfA_stat_pv
1	Dda3937_00332	Carbohydrate metabolism and transport > glycogen metabolism > glycogen biosynthesis	236	glgC	glucose-1-phosphate adenylyltransferase	10	tandem	+	2.15014	2.38305e-05	O	0.823405	0.0737836	+	2.16191	4.50974e-08	O	0.720235	0.119766
2	Dda3937_00330	Carbohydrate metabolism and transport > glycogen metabolism > glycogen biosynthesis	236	glgB	1,4-alpha-glucan branching enzyme	10	divergent	+	1.3621	0.00228015	O	0.366896	0.391646	+	1.77184	1.15952e-07	+	0.845778	0.0224522
3	Dda3937_00333	Carbohydrate metabolism and transport > glycogen metabolism > glycogen biosynthesis	237	glgA	glycogen synthase	10	tandem	+	1.74994	0.000370745	O	0.431311	0.369073	+	1.49928	9.70291e-05	O	0.413429	0.382318
4	Dda3937_00331	Carbohydrate metabolism and transport > glycogen metabolism > glycogen degradation	236	glgX	Glycogen debranching enzyme	10	tandem	+	2.08217	7.09846e-05	O	0.677349	0.165337	+	2.1206	1.75635e-07	+	0.947121	0.0374317
5	Dda3937_00334	Carbohydrate metabolism and transport > glycogen metabolism > glycogen degradation	237	glgP	Glycogen phosphorylase	10	convergent	+	1.87673	0.000511736	O	0.903857	0.0560233	+	1.68803	6.22927e-05	O	0.641891	0.194182
6	Dda3937_00356	Carbohydrate metabolism and transport > glycogen metabolism > gluconeogenesis	252	pckA	phosphoenolpyruvate carboxykinase	10	convergent	O	-0.217063	0.698168	O	-0.046209	0.929716	O	0.320963	0.402949	O	0.327561	0.405715
7	Dda3937_03524	Carbohydrate metabolism and transport > glycogen metabolism > gluconeogenesis	2122	ppsA	phosphoenolpyruvate synthase	7	tandem	+	1.27502	0.0263195	O	0.017728	0.979254	+	1.50143	0.000473154	O	-0.117696	0.848246
8	Dda3937_03523	Carbohydrate metabolism and transport > glycogen metabolism > gluconeogenesis	2121	ppsR	PEP synthase regulatory protein PSRP; bifunctional PEP synthase kinase, ADP-dependent, and PEP synthase pyrophosphorylase, Pi-dependent	7	divergent	O	0.118847	0.831296	O	-0.579871	0.0864441	+	0.692282	0.0281106	-	-0.911119	0.00360899
9	Dda3937_03875	Carbohydrate metabolism and transport > glycogen metabolism > gluconeogenesis	2365	glpX	Fructose-1,6-bisphosphatase, GlpX type	1	tandem	O	0.799391	0.0959941	+	1.01999	0.00449713	+	1.23032	0.000371205	+	1.29481	0.000219842
10	Dda3937_01425	Carbohydrate metabolism and transport > glycolysis > glucose transport	875	crr	glucose-specific enzyme IIA component of PTS	3	convergent	O	-0.232508	0.520163	O	0.0169652	0.962335	O	-0.213031	0.418641	O	0.0574767	0.857385
11	Dda3937_01427	Carbohydrate metabolism and transport > glycolysis > glucose transport	875	ptsH	phosphohistidinoprotein-hexose phosphotransferase component of PTS system (Hpr)	3	divergent	-	-2.28768	2.77633e-08	-	-1.49483	8.24367e-06	-	-2.22645	3.63101e-12	O	-0.648244	0.080648
12	Dda3937_01426	Carbohydrate metabolism and transport > glycolysis > glucose transport	875	ptsI	Phosphoenolpyruvate-protein phosphotransferase of PTS system	3	tandem	-	-1.4908	2.32457e-10	-	-0.987979	3.315e-07	-	-1.03254	4.95463e-08	-	-0.629889	0.0018944
13	Dda3937_02252	Carbohydrate metabolism and transport > glycolysis > glucose transport	1329	ptsG	PTS system glucose-specific IICB component	7	tandem	-	-2.42757	5.12097e-14	-	-1.15515	2.51261e-05	-	-2.1074	2.97524e-16	-	-0.907613	0.00123496
14	Dda3937_04130	Carbohydrate metabolism and transport > glycolysis > glucose transport	2526	dgsA/mlc	DNA-binding transcriptional repressor	6	tandem	-	-1.78955	2.98807e-24	-	-1.34383	8.05056e-22	-	-2.06637	1.34585e-45	-	-1.54243	6.76028e-28
15	Dda3937_04538	Carbohydrate metabolism and transport > glycolysis > glucose transport	2805	mtfA	Mlc anti-repressor; binds Mlc and blocks its repression of ptsG	5	divergent	O	-0.0737641	0.898753	O	0.134137	0.744809	O	0.0479524	0.908608	O	0.055976	0.897595
16	Dda3937_01026	Carbohydrate metabolism and transport > glycolysis > Embden–Meyerhof–Parnas (EMP pathway)	639	glk	glucokinase	11	convergent	O	-0.316857	0.654305	O	-0.522521	0.294758	O	-0.0566684	0.92425	O	-0.218745	0.696861
17	Dda3937_02136	Carbohydrate metabolism and transport > glycolysis > Embden–Meyerhof–Parnas (EMP pathway)	1266	pgi	Glucose-6-phosphate isomerase	9	divergent	O	-0.0396474	0.945799	O	0.0617122	0.886298	O	0.0202675	0.960295	O	0.0541154	0.896387
18	Dda3937_01555	Carbohydrate metabolism and transport > glycolysis > Embden–Meyerhof–Parnas (EMP pathway)	2776	pgm	phosphoglucomutase	5	convergent	+	0.811948	0.0331879	+	1.01097	0.000483129	+	0.901661	0.00159675	O	0.59641	0.0544427
19	Dda3937_03867	Carbohydrate metabolism and transport > glycolysis > Embden–Meyerhof–Parnas (EMP pathway)	2358	pfkA	6-phosphofructokinase I	1	tandem	+	0.786953	0.0044064	+	1.11067	1.25137e-07	+	0.783237	0.000234426	+	0.568274	0.0123424
20	Dda3937_00427	Carbohydrate metabolism and transport > glycolysis > Embden–Meyerhof–Parnas (EMP pathway)	305	fbp	fructose-1,6-bisphosphatase I	9	tandem	-	-1.63292	3.68121e-09	-	-1.32884	2.47686e-09	-	-1.02259	4.86144e-06	O	-0.357272	0.176115
21	Dda3937_00413	Carbohydrate metabolism and transport > glycolysis > Embden–Meyerhof–Parnas (EMP pathway)	293	fbaA	fructose-bisphosphate aldolase, class II	9	tandem	O	0.0132803	0.981854	+	0.865464	0.000675706	O	0.2854	0.320919	O	0.382219	0.182152
22	Dda3937_00414	Carbohydrate metabolism and transport > glycolysis > Embden–Meyerhof–Parnas (EMP pathway)	294	pgk	phosphoglycerate kinase	9	tandem	O	-0.0488806	0.923169	+	0.75742	0.00419708	O	0.0697457	0.842185	O	0.209952	0.511288
23	Dda3937_03871	Carbohydrate metabolism and transport > glycolysis > Embden–Meyerhof–Parnas (EMP pathway)	2361	tpiA	triosephosphate isomerase	1	tandem	O	-0.073379	0.809628	O	0.351297	0.0577142	O	0.0602455	0.791202	+	0.692967	3.64688e-05
24	Dda3937_03335	Carbohydrate metabolism and transport > glycolysis > Embden–Meyerhof–Parnas (EMP pathway)	1979	gapA	glyceraldehyde-3-phosphate dehydrogenase A	6	divergent	-	-1.32897	1.58831e-06	O	-0.186133	0.522053	-	-0.647486	0.00524533	O	-0.0447916	0.89705
25	Dda3937_03576	Carbohydrate metabolism and transport > glycolysis > Embden–Meyerhof–Parnas (EMP pathway)	2163	pykA	pyruvate kinase II	6	convergent	-	-1.18172	0.000518157	-	-0.659594	0.0234194	-	-1.04372	8.86267e-05	-	-1.14711	2.12723e-05
26	Dda3937_04619	Carbohydrate metabolism and transport > glycolysis > Embden–Meyerhof–Parnas (EMP pathway)	2864	pykF	pyruvate kinase I, regulated by KdgR	7	tandem	O	-0.238962	0.78568	O	0.0442778	0.95676	O	-0.0386375	0.95883	O	0.2426	0.714911
27	Dda3937_03989	Carbohydrate metabolism and transport > glycolysis > Embden–Meyerhof–Parnas (EMP pathway)	2439	gpmA	phosphoglyceromutase 1	5	convergent	O	-0.281095	0.509829	O	0.434724	0.149779	O	-0.251662	0.42102	O	0.427461	0.154918
28	Dda3937_00399	Carbohydrate metabolism and transport > glycolysis > Embden–Meyerhof–Parnas (EMP pathway)	280	gpmB	Phosphatase. its natural substrate(s) is unknown, phosphoglyceromutase 2, co-factor independent	9	tandem	O	-0.134638	0.713524	O	-0.253547	0.314174	O	-0.310275	0.191462	O	0.102938	0.718461
29	Dda3937_00198	Carbohydrate metabolism and transport > glycolysis > Embden–Meyerhof–Parnas (EMP pathway)	149	eno	enolase	9	tandem	O	0.339137	0.598136	O	0.602183	0.173926	O	0.334663	0.468529	O	0.0179627	0.977961
30	Dda3937_03574	Carbohydrate metabolism and transport > glycolysis > pentose phosphate pathway	2161	zwf	glucose-6-phosphate 1-dehydrogenase	6	divergent	O	0.0334428	0.950102	-	-0.657045	0.0126118	-	-0.547614	0.0362196	-	-0.977284	9.16398e-05
31	Dda3937_03939	Carbohydrate metabolism and transport > glycolysis > pentose phosphate pathway	2406	ybhE/pgl	6-phosphogluconolactonase, pentose phosphate shunt	5	tandem	O	-0.0289566	0.96246	O	0.14993	0.687259	O	-0.104187	0.7735	O	-0.149861	0.677668
32	Dda3937_00845	Carbohydrate metabolism and transport > glycolysis > pentose phosphate pathway	531		6-phosphogluconolactonase	5	tandem	O	-0.649344	0.216827	-	-0.786413	0.0476047	O	0.584083	0.133603	O	-0.0460677	0.935718
33	Dda3937_04507	Carbohydrate metabolism and transport > glycolysis > pentose phosphate pathway	2784	gnd	gluconate-6-phosphate dehydrogenase, decarboxylating	5	tandem	O	-0.373164	0.538006	O	0.160332	0.762529	O	0.104691	0.836334	O	0.0375008	0.95032
34	Dda3937_00408	Carbohydrate metabolism and transport > glycolysis > pentose phosphate pathway	288	rpiA	ribose 5-phosphate isomerase, constitutive	9	divergent	+	1.22761	1.3231e-09	+	1.30532	4.41513e-16	+	1.2277	5.63987e-14	+	1.47682	3.3693e-20
35	Dda3937_04186	Carbohydrate metabolism and transport > glycolysis > pentose phosphate pathway	2568	rpe	D-ribulose-5-phosphate 3-epimerase	9	tandem	+	1.38367	0.0189676	+	1.39448	0.0025647	+	1.48956	0.000843743	O	0.580056	0.26897
36	Dda3937_00390	Carbohydrate metabolism and transport > glycolysis > pentose phosphate pathway	273	talB	Transaldolase	9	tandem	O	-0.00765794	0.992584	O	0.39978	0.328109	O	0.0540519	0.911223	O	0.0303007	0.958042
37	Dda3937_01398	Carbohydrate metabolism and transport > glycolysis > pentose phosphate pathway	856	talA	Transaldolase	3	tandem	O	0.515432	0.372195	O	-0.165449	0.751449	O	0.445612	0.307985	O	-0.307823	0.503285
38	Dda3937_00416	Carbohydrate metabolism and transport > glycolysis > pentose phosphate pathway	296	tktA	transketolase 1, thiamin-binding	9	tandem	O	0.0125326	0.982537	+	0.826151	0.00165347	O	0.456608	0.0959154	+	0.550435	0.04681
39	Dda3937_02057	Carbohydrate metabolism and transport > glycolysis > Pyruvate metabolism	1218	ppc	phosphoenolpyruvate carboxylase	10	convergent	-	-1.49061	0.0444018	O	-0.596627	0.37331	-	-1.81308	0.000901546	O	-0.805469	0.201589
40	Dda3937_03096	Carbohydrate metabolism and transport > glycolysis > Pyruvate metabolism	1821	lpdA	lipoamide dehydrogenase, E3 component is part of three enzyme complexes	9	tandem	O	-0.436682	0.204278	O	-0.15005	0.636902	-	-0.706249	0.00321202	O	-0.362846	0.183728
41	Dda3937_03097	Carbohydrate metabolism and transport > glycolysis > Pyruvate metabolism	1822	aceF	pyruvate dehydrogenase, dihydrolipoyltransacetylase component E2	9	tandem	O	0.0803932	0.952716	O	0.363213	0.668839	O	-0.205151	0.807823	O	0.00689272	0.994321
42	Dda3937_03098	Carbohydrate metabolism and transport > glycolysis > Pyruvate metabolism	1822	aceE	pyruvate dehydrogenase, decarboxylase component E1, thiamin-binding	9	tandem	O	0.262549	0.851498	O	0.435566	0.67274	O	-0.023528	0.983747	O	0.361114	0.723262
43	Dda3937_03099	Carbohydrate metabolism and transport > glycolysis > Pyruvate metabolism	1823	pdhR	DNA-binding transcriptional dual regulator	9	divergent	O	0.419616	0.687264	O	0.143885	0.87976	O	-0.387326	0.612718	O	0.276326	0.739018
44	Dda3937_03350	Carbohydrate metabolism and transport > glycolysis > Pyruvate metabolism	1990	pflB	pyruvate formate lyase I	6	tandem	O	0.514583	0.390249	O	0.751503	0.081013	O	-0.198799	0.690419	O	-0.400426	0.394841
45	Dda3937_03351	Carbohydrate metabolism and transport > glycolysis > Pyruvate metabolism	1991	pflA	pyruvate formate lyase activating enzyme 1	6	convergent	+	1.11492	0.00489374	+	1.08081	0.000515424	+	0.930338	0.00315757	+	1.0697	0.000619998
46	Dda3937_01560	Carbohydrate metabolism and transport > glycolysis > Pyruvate metabolism	939	fldA	flavodoxin 1	5	divergent	O	0.430264	0.209667	+	1.19128	2.60544e-07	+	0.831437	0.000392848	+	1.61243	7.50941e-13
47	Dda3937_03874	Carbohydrate metabolism and transport > glycolysis > Pyruvate metabolism	2364	fpr	ferredoxin-NADP reductase	1	convergent	O	0.245638	0.207811	O	-0.167285	0.301405	+	0.562589	2.33158e-05	O	0.241715	0.119437
48	Dda3937_01176	Carbohydrate metabolism and transport > glycolysis > Pyruvate metabolism	723		Pyruvate-flavodoxin oxidoreductase	3	tandem	+	0.565153	0.0486886	+	0.807882	0.000149454	O	0.352899	0.127123	+	0.519284	0.0217433
49	Dda3937_03024	Carbohydrate metabolism and transport > glycolysis > Pyruvate metabolism	1787	ghrA	Glyoxylate/Hydroxypyruvate Reductase	5	convergent	O	-0.409022	0.520733	-	-1.89578	1.74793e-06	-	-1.56936	8.11397e-05	-	-1.47881	0.000216336
50	Dda3937_02404	Carbohydrate metabolism and transport > Other carbohydrate transport and metabolism (except glucose) > beta-glucoside degradation and transport	1428		PTS system, cellobiose-specific IIB component	8	divergent	O	-0.836577	0.289817	O	-0.522197	0.384654	O	-0.134224	0.861248	O	0.253033	0.695966
51	Dda3937_02581	Carbohydrate metabolism and transport > Other carbohydrate transport and metabolism (except glucose) > beta-glucoside degradation and transport	1521	celH	Beta-glucosidase	9	tandem	O	-0.96162	0.222096	O	-0.612298	0.326415	O	-0.860759	0.132962	O	-0.568841	0.350286
52	Dda3937_02582	Carbohydrate metabolism and transport > Other carbohydrate transport and metabolism (except glucose) > beta-glucoside degradation and transport	1521	celA	PTS system, cellobiose-specific IIB component	9	tandem	O	-0.533673	0.639856	O	-0.255026	0.784084	O	-0.438147	0.590426	O	-0.811102	0.267764
53	Dda3937_02580	Carbohydrate metabolism and transport > Other carbohydrate transport and metabolism (except glucose) > beta-glucoside degradation and transport	1520	celB	PTS system, cellobiose-specific IIC component	9	divergent	-	-2.27453	0.0193373	O	-0.474729	0.565484	-	-1.45464	0.0393338	O	-0.672252	0.355823
54	Dda3937_02579	Carbohydrate metabolism and transport > Other carbohydrate transport and metabolism (except glucose) > beta-glucoside degradation and transport	1519	celC	PTS system, cellobiose-specific IIA component	9	divergent	O	-0.39752	0.779633	O	-0.697819	0.455669	O	-1.21445	0.178947	O	-0.29498	0.748909
55	Dda3937_02578	Carbohydrate metabolism and transport > Other carbohydrate transport and metabolism (except glucose) > beta-glucoside degradation and transport	1518	ascG	AscBF operon repressor	9	convergent	+	0.952133	0.0230676	+	0.713103	0.0374647	+	0.828373	0.0108452	O	0.400436	0.282648
56	Dda3937_02588	Carbohydrate metabolism and transport > Other carbohydrate transport and metabolism (except glucose) > beta-glucoside degradation and transport	1524		Beta-glucoside bgl operon antiterminator, BglG family	9	tandem	O	-1.40964	0.123597	O	-0.916399	0.163745	O	-0.832235	0.237055	O	-0.73633	0.253563
57	Dda3937_02589	Carbohydrate metabolism and transport > Other carbohydrate transport and metabolism (except glucose) > beta-glucoside degradation and transport	1525	bglF	PTS system, beta-glucoside-specific IIB component / PTS system, beta-glucoside-specific IIC component / PTS system, beta-glucoside-specific IIA component	9	tandem	O	-0.450065	0.574252	O	-0.775854	0.147963	O	-0.455053	0.441264	O	-0.734281	0.168025
58	Dda3937_02590	Carbohydrate metabolism and transport > Other carbohydrate transport and metabolism (except glucose) > beta-glucoside degradation and transport	1525		Beta-glucosidase; 6-phospho-beta-glucosidase	9	tandem	O	0.344129	0.687473	O	0.00629768	0.992455	O	0.144454	0.836261	O	-0.453614	0.477022
59	Dda3937_02591	Carbohydrate metabolism and transport > Other carbohydrate transport and metabolism (except glucose) > beta-glucoside degradation and transport	1525		Beta-glucosidase; 6-phospho-beta-glucosidase	9	tandem	O	0.120984	0.897329	O	0.0263399	0.972135	O	0.33926	0.56526	O	-0.240902	0.705517
60	Dda3937_02895	Carbohydrate metabolism and transport > Other carbohydrate transport and metabolism (except glucose) > beta-glucoside degradation and transport	1711	bglX	Periplasmic beta-glucosidase	5	tandem	-	-2.12561	2.38717e-09	-	-1.3216	5.8831e-06	-	-2.10427	1.02421e-13	-	-0.953986	0.00169214
61	Dda3937_03964	Carbohydrate metabolism and transport > Other carbohydrate transport and metabolism (except glucose) > beta-glucoside degradation and transport	2421	bglG	Beta-glucoside bgl operon antiterminator, BglG family	7	divergent	-	-1.41502	0.00191395	O	-0.722375	0.0529159	-	-1.36895	0.000107725	O	-0.236567	0.5925
62	Dda3937_01286	Carbohydrate metabolism and transport > Other carbohydrate transport and metabolism (except glucose) > beta-glucoside degradation and transport	2737	bglA	6-phospho-beta-glucosidase	2	convergent	O	-0.411652	0.476929	O	-0.362467	0.387096	O	-0.38496	0.380991	-	-0.877464	0.0235691
63	Dda3937_03835	Carbohydrate metabolism and transport > Other carbohydrate transport and metabolism (except glucose) > beta-glucoside degradation and transport	2338	bglH	Outer membrane beta-glucoside porin	7	tandem	-	-2.56268	5.41563e-08	-	-1.56022	3.46253e-05	-	-2.31507	3.92877e-10	-	-0.866046	0.0304564
64	Dda3937_03834	Carbohydrate metabolism and transport > Other carbohydrate transport and metabolism (except glucose) > beta-glucoside degradation and transport	2337	arbB	phospho-beta-glucosidase	7	tandem	O	-0.474722	0.404915	-	-0.847465	0.0306738	O	-0.615786	0.123211	O	-0.426619	0.335273
65	Dda3937_03833	Carbohydrate metabolism and transport > Other carbohydrate transport and metabolism (except glucose) > beta-glucoside degradation and transport	2337	arbF	PTS system, beta-glucoside-specific IIB component / PTS system, beta-glucoside-specific IIC component / PTS system, beta-glucoside-specific IIA component	7	tandem	-	-1.09759	0.019532	-	-1.03521	0.00180472	-	-1.46469	2.05692e-05	O	-0.671307	0.0551762
66	Dda3937_03836	Carbohydrate metabolism and transport > Other carbohydrate transport and metabolism (except glucose) > beta-glucoside degradation and transport	2338	yieL	Putative xylanase, bgl operon; endo-1,4-beta-xylanase homolog	7	convergent	-	-1.9499	2.28892e-08	-	-1.49848	7.27413e-08	-	-1.16069	5.46942e-05	-	-1.25655	1.27314e-05
67	Dda3937_03745	Carbohydrate metabolism and transport > Other carbohydrate transport and metabolism (except glucose) > beta-glucoside degradation and transport	2286	bgxA	Beta-glucosidase (Gentiobiase) (Cellobiase) / Beta- xylosidase	5	divergent	-	-1.55078	0.00507411	-	-1.5554	0.000129067	-	-1.24151	0.0052545	-	-1.53541	0.000115846
68	Dda3937_01267	Carbohydrate metabolism and transport > Other carbohydrate transport and metabolism (except glucose) > sucrose degradation	780	scrA	PTS system, sucrose-specific IIB component / PTS system, sucrose-specific IIC component	2	tandem	-	-3.62065	4.28568e-19	-	-2.80818	1.15656e-17	-	-3.40787	5.90234e-25	-	-2.54122	2.08389e-14
69	Dda3937_01266	Carbohydrate metabolism and transport > Other carbohydrate transport and metabolism (except glucose) > sucrose degradation	780	scrB	Sucrose-6-phosphate hydrolase	2	tandem	-	-3.77158	6.065e-31	-	-2.74143	5.87013e-25	-	-3.43251	1.22197e-38	-	-2.81824	5.24127e-26
70	Dda3937_01269	Carbohydrate metabolism and transport > Other carbohydrate transport and metabolism (except glucose) > sucrose degradation	782	scrK	Fructokinase	2	divergent	-	-2.81001	5.41863e-10	-	-1.92213	2.09125e-07	-	-3.07636	7.14084e-18	-	-1.60848	2.09528e-05
71	Dda3937_01268	Carbohydrate metabolism and transport > Other carbohydrate transport and metabolism (except glucose) > sucrose degradation	781	scrY	sucrose porin	2	tandem	-	-3.82632	1.91193e-21	-	-2.86536	1.82208e-18	-	-3.91418	2.37847e-33	-	-2.65428	7.89366e-16
72	Dda3937_01265	Carbohydrate metabolism and transport > Other carbohydrate transport and metabolism (except glucose) > sucrose degradation	780	scrR	Fructose repressor FruR, LacI family	2	tandem	-	-0.860458	0.000326831	O	-0.39487	0.06123	O	-0.369776	0.071995	+	0.444932	0.0310393
73	Dda3937_03030	Carbohydrate metabolism and transport > Other carbohydrate transport and metabolism (except glucose) > raffinose-melibiose degradation	1790	rafR	Raffinose operon transcriptional regulatory protein rafR	5	divergent	-	-1.37877	0.000283968	-	-1.0428	0.000463161	-	-1.76937	1.65489e-09	-	-1.18271	5.48724e-05
74	Dda3937_03029	Carbohydrate metabolism and transport > Other carbohydrate transport and metabolism (except glucose) > raffinose-melibiose degradation	1789	rafA	Alpha-galactosidase	5	tandem	O	-0.669612	0.464446	-	-1.28372	0.0154209	O	-1.10243	0.0779853	-	-1.79863	0.00122833
75	Dda3937_03028	Carbohydrate metabolism and transport > Other carbohydrate transport and metabolism (except glucose) > raffinose-melibiose degradation	1789	rafB	Raffinose-Lactose permease	5	convergent	O	-0.896277	0.203523	-	-1.49891	0.00255051	O	-0.987815	0.0701038	O	-0.849107	0.13806
76	Dda3937_02519	Carbohydrate metabolism and transport > Other carbohydrate transport and metabolism (except glucose) > galactose metabolic process	1488	mglA	Galactoside transport ATP-binding protein mglA (TC 3,A,1,2,3)	5	tandem	O	-1.09025	0.280812	O	0.190068	0.85431	O	-1.2393	0.0912394	O	-0.461131	0.597619
77	Dda3937_02518	Carbohydrate metabolism and transport > Other carbohydrate transport and metabolism (except glucose) > galactose metabolic process	1487	mglB	D-galactose-binding periplasmic protein precursor mglB (TC 3,A,1,2,3)	5	tandem	O	-1.06644	0.326992	O	0.222635	0.838687	O	-0.593139	0.496913	O	0.139184	0.898434
78	Dda3937_02520	Carbohydrate metabolism and transport > Other carbohydrate transport and metabolism (except glucose) > galactose metabolic process	1488	mglC	Galactoside transport system permease protein mglC (TC 3,A,1,2,3)	5	tandem	O	-1.35348	0.153148	O	-0.255232	0.788122	O	-1.03765	0.159087	O	-0.740639	0.347935
79	Dda3937_02517	Carbohydrate metabolism and transport > Other carbohydrate transport and metabolism (except glucose) > galactose metabolic process	1486	galS	Mgl repressor and galactose ultrainduction factor	5	tandem	O	-1.7285	0.186432	O	-0.118771	0.931863	O	-1.07657	0.293488	O	0.332259	0.779301
80	Dda3937_03995	Carbohydrate metabolism and transport > Other carbohydrate transport and metabolism (except glucose) > galactose metabolic process	2441	galM	Aldose 1-epimerase	5	tandem	O	0.78684	0.0904449	+	0.775571	0.0306404	+	0.942606	0.00588138	O	0.512733	0.181855
81	Dda3937_03997	Carbohydrate metabolism and transport > Other carbohydrate transport and metabolism (except glucose) > galactose metabolic process	2441	galT	galactose-1-phosphate uridylyltransferase	5	tandem	O	0.490084	0.292129	+	0.688534	0.0413921	+	0.7945	0.0137252	+	0.682457	0.043071
82	Dda3937_03996	Carbohydrate metabolism and transport > Other carbohydrate transport and metabolism (except glucose) > galactose metabolic process	2441	galK	galactokinase	5	tandem	+	1.06456	0.0019351	+	0.768716	0.00606498	+	1.42813	3.854e-08	+	0.643514	0.0248012
83	Dda3937_03998	Carbohydrate metabolism and transport > Other carbohydrate transport and metabolism (except glucose) > galactose metabolic process	2442	galE	UDP-glucose-4-epimerase	5	tandem	O	0.290084	0.613875	O	0.710291	0.0576372	O	0.596223	0.106632	+	0.789948	0.0308315
84	Dda3937_02586	Carbohydrate metabolism and transport > Other carbohydrate transport and metabolism (except glucose) > galactose metabolic process	1522	galR	Galactose operon repressor	9	tandem	O	-0.449431	0.498538	O	-0.281739	0.585089	O	-0.294264	0.56978	O	-0.109142	0.846932
85	Dda3937_04059	Carbohydrate metabolism and transport > Other carbohydrate transport and metabolism (except glucose) > galactose metabolic process	2488	galU	UTP--glucose-1-phosphate uridylyltransferase	6	convergent	O	-0.215479	0.710033	O	-0.158845	0.739307	O	0.0662325	0.888058	O	-0.31227	0.452043
86	Dda3937_03270	Carbohydrate metabolism and transport > Other carbohydrate transport and metabolism (except glucose) > galactose metabolic process	1933	galF	predicted regulatory subunit of UTP--glucose-1-phosphate uridylyltransferase, with GalU	5	tandem	O	0.431057	0.0718041	+	0.440773	0.0175222	+	0.660103	0.000121289	O	0.275199	0.166266
87	Dda3937_00746	Carbohydrate metabolism and transport > Other carbohydrate transport and metabolism (except glucose) > Lactose Degradation	483	lacZ	Beta-galactosidase	5	tandem	O	-0.598507	0.427476	O	-0.225654	0.737474	O	-0.409231	0.494834	O	0.308045	0.618601
88	Dda3937_00745	Carbohydrate metabolism and transport > Other carbohydrate transport and metabolism (except glucose) > Lactose Degradation	482	lacI	Transcriptional repressor of the lac operon	5	tandem	O	0.816572	0.11385	+	1.38905	0.000178325	O	0.636001	0.112187	+	0.953788	0.0130728
89	Dda3937_01009	Carbohydrate metabolism and transport > Other carbohydrate transport and metabolism (except glucose) > Glycan degradation and transport	628	malK	Maltose/maltodextrin transport ATP-binding protein MalK	11	convergent	O	-0.377746	0.581208	O	-0.506688	0.269144	O	-0.631374	0.186982	O	-0.471225	0.317529
90	Dda3937_00346	Carbohydrate metabolism and transport > Other carbohydrate transport and metabolism (except glucose) > Glycan degradation and transport	245	malP	Glucan phosphorylase	10	tandem	O	0.257024	0.598136	O	-0.453771	0.177699	O	0.287434	0.403453	O	-0.258695	0.4748
91	Dda3937_00347	Carbohydrate metabolism and transport > Other carbohydrate transport and metabolism (except glucose) > Glycan degradation and transport	245	malQ	4-alpha-glucanotransferase (amylomaltase)	10	convergent	O	0.312589	0.56516	O	-0.580689	0.116293	O	0.379376	0.313732	-	-0.773387	0.0272863
92	Dda3937_03623	Carbohydrate metabolism and transport > Other carbohydrate transport and metabolism (except glucose) > Fructose degradation and transport	2196	fruA	PTS system, fructose-specific IIB component / PTS system, fructose-specific IIC component	6	tandem	O	-0.51665	0.253938	O	0.0861162	0.854625	O	-0.0724602	0.865666	O	-0.174851	0.667128
93	Dda3937_03625	Carbohydrate metabolism and transport > Other carbohydrate transport and metabolism (except glucose) > Fructose degradation and transport	2196	fruB	IIA and HPr components of fructose-specific PTS enzyme	6	divergent	-	-0.986461	0.01688	O	0.186376	0.661042	O	-0.651773	0.0502707	O	-0.0267085	0.959831
94	Dda3937_03624	Carbohydrate metabolism and transport > Other carbohydrate transport and metabolism (except glucose) > Fructose degradation and transport	2196	fruK	fructose-1-phosphate kinase	6	tandem	O	-0.82918	0.097478	O	0.136912	0.792827	O	-0.471576	0.245261	O	-0.112098	0.82266
95	Dda3937_02450	Carbohydrate metabolism and transport > Other carbohydrate transport and metabolism (except glucose) > Fructose degradation and transport	1447	fruR	DNA-binding transcriptional dual regulator	9	convergent	O	0.503917	0.127147	+	0.603661	0.0149021	+	0.625797	0.00981238	+	0.659939	0.00685985
96	Dda3937_01332	Carbohydrate metabolism and transport > Other carbohydrate transport and metabolism (except glucose) > Fructose degradation and transport	821	srlR	Transcriptional repressor of the fructose operon, DeoR family	2	divergent	O	0.541502	0.175969	O	0.338141	0.319517	+	0.85661	0.00306206	+	0.912643	0.00127884
97	Dda3937_03725	Carbohydrate metabolism and transport > Other carbohydrate transport and metabolism (except glucose) > Mannose transport	2269	manX	PTS system mannose-specific IIAB component	6	divergent	-	-0.967762	0.000432406	-	-0.475045	0.0424013	O	-0.143954	0.59407	O	-0.284148	0.257386
98	Dda3937_03726	Carbohydrate metabolism and transport > Other carbohydrate transport and metabolism (except glucose) > Mannose transport	2270	manY	mannose-specific enzyme IIC component of PTS	6	tandem	O	-0.127168	0.747459	O	-0.0190249	0.957109	O	0.274695	0.261035	O	-0.0373543	0.908129
99	Dda3937_04593	Carbohydrate metabolism and transport > Other carbohydrate transport and metabolism (except glucose) > Mannose transport	2270	manZ	mannose-specific enzyme IID component of PTS	6	tandem	O	0.00694804	0.989581	O	0.15917	0.574273	O	0.0917496	0.751875	-	-0.502544	0.0317929
100	Dda3937_04125	Carbohydrate metabolism and transport > Other carbohydrate transport and metabolism (except glucose) > Mannose transport	2521	manA	mannose-6-phosphate isomerase	6	divergent	-	-1.55732	1.21135e-08	-	-1.08725	6.39129e-07	-	-1.50802	2.69255e-12	-	-1.11533	3.64723e-07
101	Dda3937_02356	Carbohydrate metabolism and transport > Other carbohydrate transport and metabolism (except glucose) > D-ribose degradation and transport	1395	rbsA	ATP-binding component of D-ribose high-affinity ABC transport system	11	tandem	O	0.344159	0.329807	O	0.29534	0.291651	+	0.606412	0.0141913	O	0.359646	0.184866
102	Dda3937_02358	Carbohydrate metabolism and transport > Other carbohydrate transport and metabolism (except glucose) > D-ribose degradation and transport	1395	rbsB	periplasmic-binding component of an ABC superfamily D-ribose transporter	11	tandem	O	0.17319	0.801823	O	0.188079	0.730415	O	0.507326	0.243004	O	0.00528962	0.992921
103	Dda3937_02357	Carbohydrate metabolism and transport > Other carbohydrate transport and metabolism (except glucose) > D-ribose degradation and transport	1395	rbsC	D-ribose transporter subunit; membrane component of ABC superfamily	11	tandem	O	0.302192	0.37305	O	-0.110862	0.726394	O	0.102409	0.725593	O	0.00738909	0.983403
104	Dda3937_02355	Carbohydrate metabolism and transport > Other carbohydrate transport and metabolism (except glucose) > D-ribose degradation and transport	1395	rbsD	D-ribose high-affinity transport system; membrane-associated protein	11	tandem	O	-0.113835	0.901054	O	0.0267245	0.971963	O	0.690965	0.18016	O	0.352739	0.555462
105	Dda3937_02359	Carbohydrate metabolism and transport > Other carbohydrate transport and metabolism (except glucose) > D-ribose degradation and transport	1396	rbsK	ribokinase	11	tandem	+	0.471188	0.0407545	O	0.0425695	0.875618	+	0.511711	0.00431431	O	0.0915429	0.699254
106	Dda3937_02360	Carbohydrate metabolism and transport > Other carbohydrate transport and metabolism (except glucose) > D-ribose degradation and transport	1396	rbsR	Ribose operon repressor	11	isolated	O	0.354972	0.349358	O	0.212887	0.504857	+	0.557857	0.0338264	O	0.0298192	0.940413
107	Dda3937_00598	Carbohydrate metabolism and transport > Other carbohydrate transport and metabolism (except glucose) > L-arabinose degradation and transport	409	araB	L-ribulokinase	6	divergent	O	-1.14776	0.564474	O	-0.16986	0.928972	O	-0.869013	0.56114	O	-0.385646	0.815478
108	Dda3937_00597	Carbohydrate metabolism and transport > Other carbohydrate transport and metabolism (except glucose) > L-arabinose degradation and transport	409	araA	L-arabinose isomerase	6	tandem	O	-0.52519	0.800314	O	-0.103278	0.956493	O	-0.837295	0.562017	O	-0.345862	0.828542
109	Dda3937_03100	Carbohydrate metabolism and transport > Other carbohydrate transport and metabolism (except glucose) > L-arabinose degradation and transport	1824	araD	L-ribulose-5-phosphate 4-epimerase	7	divergent	O	-0.757	0.679963	O	0.16346	0.919867	O	-0.750449	0.585925	O	0.195349	0.896475
110	Dda3937_00602	Carbohydrate metabolism and transport > Other carbohydrate transport and metabolism (except glucose) > L-arabinose degradation and transport	412	araC	DNA-binding transcriptional dual regulator	6	tandem	O	-0.114175	0.897015	O	-0.111965	0.866909	O	-0.0426953	0.948322	O	-0.368942	0.489799
111	Dda3937_00599	Carbohydrate metabolism and transport > Other carbohydrate transport and metabolism (except glucose) > L-arabinose degradation and transport	410	araF	periplasmic-binding component of an ABC superfamily L-arabinose transporter	6	divergent	O	0.091474	0.949914	O	-0.258429	0.78269	O	-0.519581	0.542273	O	0.267085	0.765274
112	Dda3937_00600	Carbohydrate metabolism and transport > Other carbohydrate transport and metabolism (except glucose) > L-arabinose degradation and transport	411	araG	ATP-binding component of an ABC superfamily L-arabinose transporter	6	tandem	O	0.0572326	0.96276	O	-0.286167	0.688699	O	-0.717521	0.246913	O	-0.547049	0.388122
113	Dda3937_00601	Carbohydrate metabolism and transport > Other carbohydrate transport and metabolism (except glucose) > L-arabinose degradation and transport	411	araH	membrane component of an ABC superfamily L-arabinose transporter	6	tandem	O	-0.554967	0.436902	O	-0.508412	0.297866	O	-0.56932	0.261651	O	-0.16622	0.765794
114	Dda3937_00985	Carbohydrate metabolism and transport > Other carbohydrate transport and metabolism (except glucose) > xylose degradation and transport	613	xylA	D-xylose isomerase	11	divergent	O	-0.480431	0.625874	O	-0.116541	0.898321	O	-0.73846	0.274191	O	-0.225033	0.769791
115	Dda3937_00986	Carbohydrate metabolism and transport > Other carbohydrate transport and metabolism (except glucose) > xylose degradation and transport	614	xylB	xylulokinase	11	tandem	O	-0.235813	0.755648	O	-0.118283	0.852824	O	-0.573181	0.242187	O	-0.554562	0.258176
116	Dda3937_00984	Carbohydrate metabolism and transport > Other carbohydrate transport and metabolism (except glucose) > xylose degradation and transport	612	xylF	D-xylose transport protein (XylF)	11	divergent	O	-0.483086	0.558787	O	-0.465245	0.47559	O	-0.370727	0.568216	O	0.0339483	0.966396
117	Dda3937_00983	Carbohydrate metabolism and transport > Other carbohydrate transport and metabolism (except glucose) > xylose degradation and transport	611	xylG	D-xylose transport ATP-binding protein xylG	11	tandem	O	0.074241	0.939755	O	0.118534	0.865431	O	-0.0669291	0.921979	O	-0.16233	0.815478
118	Dda3937_00982	Carbohydrate metabolism and transport > Other carbohydrate transport and metabolism (except glucose) > xylose degradation and transport	611	xylH	Xylose ABC transporter, permease protein xylH	11	tandem	O	0.637124	0.276688	O	0.137309	0.817734	O	0.543265	0.234846	O	-0.610861	0.209208
119	Dda3937_00981	Carbohydrate metabolism and transport > Other carbohydrate transport and metabolism (except glucose) > xylose degradation and transport	610	xylR	DNA-binding transcriptional activator, xylose-binding	11	convergent	O	-0.00117704	0.999466	O	-0.283631	0.690389	O	-0.438755	0.491602	O	-0.380809	0.581517
877	Dda3937_00532	Amino acid metabolism and transport > Amino acid transport > Amine and Polyamine metabolism and transport > Amines and polyamine Catabolic process??	367	yhfM/frlA	Ethanolamin permease, Predicted fructoselysine transporter, catabolism of amadori products	9	tandem	O	0.0853494	0.943338	O	-0.30919	0.688671	O	0.0871627	0.914746	O	-0.229184	0.761635
878	Dda3937_00283	Amino acid metabolism and transport > Amino acid transport > Amine and Polyamine metabolism and transport > Amines and polyamine Catabolic process??	200		Ethanolamine operon regulatory protein	10	divergent	-	-1.25674	0.00634306	O	-0.0827633	0.878296	-	-1.81534	7.54307e-08	O	-0.269054	0.536038
879	Dda3937_03174	Amino acid metabolism and transport > Amino acid transport > Amine and Polyamine metabolism and transport > Amines and polyamine Catabolic process??	1882	eutR	ethanolamine operon transcriptional activator, AraC family; concerted induction requires both B12 and ethanolamine; autoregulatory	8	convergent	O	0.00462521	0.997182	O	0.470119	0.531889	O	-0.387297	0.602555	O	0.00255563	0.997895
880	Dda3937_03173	Amino acid metabolism and transport > Amino acid transport > Amine and Polyamine metabolism and transport > Amines and polyamine Catabolic process??	1881	eutE	Acetaldehyde dehydrogenase (acetylating)	8	tandem	O	-0.476927	0.831186	O	0.187439	0.922688	O	0.663619	0.655801	O	0.804913	0.594688
143	Dda3937_03493	Carbohydrate metabolism and transport > Other carbohydrate transport and metabolism	2102	yliI	Soluble aldose sugar dehydrogenase; Asd; binds PQQ; outer membrane protein	6	tandem	O	0.480675	0.323853	O	0.30558	0.446442	O	0.537639	0.125901	O	-0.0527505	0.915566
144	Dda3937_02647	Carbohydrate metabolism and transport > Other carbohydrate transport and metabolism	1554	lfeW	mandelate racemase/muconate lactonizing enzyme family protein	2	divergent	-	-1.12126	0.0272559	O	-0.742729	0.0645221	-	-1.3948	0.000252213	-	-1.16523	0.00317286
145	Dda3937_02648	Carbohydrate metabolism and transport > Other carbohydrate transport and metabolism	1555	lfeR	transcriptional regulator LacI family	2	tandem	O	-0.921631	0.150783	-	-1.09009	0.0223074	-	-1.075	0.0239293	-	-1.36787	0.0032771
226	Dda3937_00315	Carbohydrate metabolism and transport > polyol metabolic process > glycerol and glycerol-3-phosphate metabolic process	223	glpQ	periplasmic glycerophosphodiester phosphodiesterase	10	convergent	O	1.29455	0.19661	O	1.3355	0.0825624	O	1.23396	0.0997941	O	0.678738	0.422261
227	Dda3937_00317	Carbohydrate metabolism and transport > polyol metabolic process > glycerol and glycerol-3-phosphate metabolic process	225	glpA	sn-glycerol-3-phosphate dehydrogenase (anaerobic), large subunit, FAD/NAD(P)-binding	10	divergent	+	3.29974	4.36565e-08	+	2.05184	2.81394e-05	+	2.20011	9.64363e-05	+	1.63509	0.001789
228	Dda3937_00318	Carbohydrate metabolism and transport > polyol metabolic process > glycerol and glycerol-3-phosphate metabolic process	225	glpB	sn-glycerol-3-phosphate dehydrogenase (anaerobic), membrane anchor subunit	10	tandem	+	2.12962	0.00360083	+	1.86139	0.00112835	O	0.511588	0.561806	O	-0.542737	0.543508
229	Dda3937_00319	Carbohydrate metabolism and transport > polyol metabolic process > glycerol and glycerol-3-phosphate metabolic process	225	glpC	sn-glycerol-3-phosphate dehydrogenase (anaerobic), small subunit	10	tandem	O	0.880784	0.428685	+	1.92121	0.0129843	O	1.05079	0.300561	O	1.00705	0.363768
230	Dda3937_00335	Carbohydrate metabolism and transport > polyol metabolic process > glycerol and glycerol-3-phosphate metabolic process	238	glpD	sn-glycerol-3-phosphate dehydrogenase, aerobic, FAD/NAD(P)-binding	10	tandem	O	0.0541575	0.94603	O	-0.108865	0.85026	O	-0.316804	0.491864	O	-0.658188	0.121441
231	Dda3937_00316	Carbohydrate metabolism and transport > polyol metabolic process > glycerol and glycerol-3-phosphate metabolic process	224	glpT	Glycerol-3-phosphate transporter	10	divergent	O	0.230686	0.712909	+	0.883128	0.0221249	O	0.519675	0.207908	O	0.772057	0.0503495
232	Dda3937_03877	Carbohydrate metabolism and transport > polyol metabolic process > glycerol and glycerol-3-phosphate metabolic process	2366	glpF	Glycerol uptake facilitator protein	1	divergent	O	-1.48962	0.29661	O	-1.35169	0.22599	O	-0.986012	0.379506	O	-0.245867	0.857385
233	Dda3937_03876	Carbohydrate metabolism and transport > polyol metabolic process > glycerol and glycerol-3-phosphate metabolic process	2366	glpK	Glycerol kinase	1	tandem	O	-0.887379	0.188119	O	-0.966835	0.0595923	O	-0.492598	0.368134	O	-0.613241	0.26183
234	Dda3937_01340	Carbohydrate metabolism and transport > polyol metabolic process > glycerol and glycerol-3-phosphate metabolic process	824		Glycerol kinase	2	tandem	O	-1.31886	0.159892	-	-1.72032	0.00892467	O	-0.878235	0.220733	O	-0.799058	0.24183
235	Dda3937_00345	Carbohydrate metabolism and transport > polyol metabolic process > glycerol and glycerol-3-phosphate metabolic process	245	glpR	DNA-binding transcriptional repressor	10	tandem	O	0.373251	0.417743	O	0.0410493	0.931744	+	0.654073	0.0360403	O	0.323081	0.364245
236	Dda3937_00057	Carbohydrate metabolism and transport > polyol metabolic process > glycerol and glycerol-3-phosphate metabolic process	43		Glycerol dehydrogenase	8	convergent	O	-0.726621	0.136706	-	-1.22302	0.000498723	O	-0.42172	0.2989	-	-0.777941	0.0421885
237	Dda3937_01641	Carbohydrate metabolism and transport > polyol metabolic process > glycerol and glycerol-3-phosphate metabolic process	988		Glycerophosphoryl diester phosphodiesterase	6	tandem	O	-0.789419	0.390912	O	-1.189	0.0573486	-	-1.36404	0.0290357	O	-1.09329	0.0797135
238	Dda3937_03045	Carbohydrate metabolism and transport > polyol metabolic process > glycerol and glycerol-3-phosphate metabolic process	2725	ugpQ	Glycerophosphoryl diester phosphodiesterase	1	tandem	O	-0.529354	0.322246	-	-0.784895	0.0393021	O	-0.63241	0.0973798	O	-0.670432	0.0826615
239	Dda3937_02029	Carbohydrate metabolism and transport > polyol metabolic process > glycerol and glycerol-3-phosphate metabolic process	1201	ugpB	Glycerol-3-phosphate ABC transporter, periplasmic glycerol-3-phosphate-binding protein (TC 3,A,1,1,3)	1	divergent	O	0.388067	0.3354	O	0.212246	0.527746	+	0.568233	0.0426456	O	0.319586	0.301753
240	Dda3937_04431	Carbohydrate metabolism and transport > polyol metabolic process > glycerol and glycerol-3-phosphate metabolic process	2725	ugpA	glycerol-3-phosphate transporter subunit; membrane component of ABC superfamily	1	tandem	+	1.59032	0.0478236	O	0.787255	0.264062	+	1.50969	0.0134107	O	0.360734	0.628144
241	Dda3937_03044	Carbohydrate metabolism and transport > polyol metabolic process > glycerol and glycerol-3-phosphate metabolic process	2725	ugpC	glycerol-3-phosphate transporter subunit; ATP-binding component of ABC superfamily	1	tandem	O	-0.466544	0.41606	O	-0.707591	0.0830387	O	-0.416888	0.327888	O	-0.610161	0.136345
242	Dda3937_03043	Carbohydrate metabolism and transport > polyol metabolic process > glycerol and glycerol-3-phosphate metabolic process	2725	ugpE	glycerol-3-phosphate transporter subunit; membrane component of ABC superfamily	1	tandem	O	0.249668	0.781082	O	-0.298186	0.624937	O	0.695594	0.218453	O	0.545844	0.306665
243	Dda3937_02267	Carbohydrate metabolism and transport > polyol metabolic process > glycerol and glycerol-3-phosphate metabolic process	1339		sn-glycerol 3-phosphate transport system permease protein	3	divergent	O	-1.1238	0.275977	O	-0.289212	0.739307	-	-2.4193	0.00314229	O	-0.673087	0.355095
244	Dda3937_02268	Carbohydrate metabolism and transport > polyol metabolic process > glycerol and glycerol-3-phosphate metabolic process	1339		sn-glycerol 3-phosphate transport system permease protein	3	tandem	O	0.102061		O	-0.229839		O	1.44131		O	-1.63546
245	Dda3937_02269	Carbohydrate metabolism and transport > polyol metabolic process > glycerol and glycerol-3-phosphate metabolic process	1339		Icc protein	3	tandem	O	0.662876	0.652386	O	1.12273	0.25223	O	0.632561	0.612718	O	0.651753	0.545263
246	Dda3937_02271	Carbohydrate metabolism and transport > polyol metabolic process > glycerol and glycerol-3-phosphate metabolic process	1339		sn-glycerol 3-phosphate transport system substrate-binding protein, attention il existe dejà un locus ugpABCE	3	convergent	O	-0.409301	0.695423	O	0.358649	0.595935	O	-0.449689	0.563837	O	-0.0773056	0.930802
247	Dda3937_02270	Carbohydrate metabolism and transport > polyol metabolic process > glycerol and glycerol-3-phosphate metabolic process	1339		sn-glycerol 3-phosphate ABC transporter, ATP-binding protein	3	tandem	O	-1.40732	0.312972	O	-0.528916	0.514561	O	0.0787426	0.933896	O	-0.36073	0.697821
248	Dda3937_04122	Carbohydrate metabolism and transport > polyol metabolic process > glycerol and glycerol-3-phosphate metabolic process	2647	gldA	Glycerol dehydrogenase	5	tandem	-	-0.75337	0.00607307	-	-1.05419	2.42629e-07	-	-0.570348	0.00668345	-	-0.76141	0.000173205
120	Dda3937_00995	Carbohydrate metabolism and transport > Other carbohydrate transport and metabolism (except glucose) > Mannitol degradation	622	mtlA	PTS system, mannitol-specific IIC component / PTS system, mannitol-specific IIB component / PTS system, mannitol-specific IIA component	11	tandem	O	-0.904508	0.201173	-	-1.07701	0.0420868	O	-0.867748	0.097304	O	-0.747171	0.180043
121	Dda3937_00994	Carbohydrate metabolism and transport > Other carbohydrate transport and metabolism (except glucose) > Mannitol degradation	621	mtlD	mannitol-1-phosphate dehydrogenase, NAD(P)-binding	11	tandem	O	-0.298305	0.751743	O	-0.446097	0.505233	O	-1.08098	0.0556395	O	-0.867828	0.146501
122	Dda3937_00993	Carbohydrate metabolism and transport > Other carbohydrate transport and metabolism (except glucose) > Mannitol degradation	621	mtlR	DNA-binding repressor	11	convergent	O	-1.16949	0.0679565	-	-1.03816	0.0409514	-	-1.36772	0.00440664	O	-0.829403	0.112667
250	Dda3937_01150	Carbohydrate metabolism and transport > polyol metabolic process > Myo-inositol phosphate degradation	709	inoE	Myo-inositol 1-phosphate ABC-type sugar transport system, periplasmic component	1	divergent	O	-0.206273	0.889844	O	0.293046	0.762821	O	-1.51311	0.0930904	O	0.603983	0.463008
251	Dda3937_01151	Carbohydrate metabolism and transport > polyol metabolic process > Myo-inositol phosphate degradation	709	inoF	Myo-inositol 1 phosphate ABC-type sugar transport system, permease component	1	tandem	O	0.23173	0.888483	O	0.135446	0.924119	O	-0.153514	0.917651	O	-0.270966	0.817288
252	Dda3937_01152	Carbohydrate metabolism and transport > polyol metabolic process > Myo-inositol phosphate degradation	709	inoG	Myo-inositol 1-phosphate ABC-type sugar transport system, permease component	1	tandem	O	0.331738	0.776281	O	-0.311764	0.727313	O	0.304075	0.740049	O	-0.492129	0.534376
253	Dda3937_01153	Carbohydrate metabolism and transport > polyol metabolic process > Myo-inositol phosphate degradation	709	inoK	Myo-inositol 1-phosphate ABC-type sugar transport system, ATPase component	1	tandem	O	-0.917051	0.342965	O	-0.384418	0.579555	O	-0.276209	0.749998	O	0.437582	0.523386
254	Dda3937_01138	Carbohydrate metabolism and transport > polyol metabolic process > Myo-inositol phosphate degradation	703		4-phytase / acid phosphatase, Inositol phosphate metabolism	1	tandem	O	-0.874743	0.104453	O	-0.497018	0.263198	-	-0.841745	0.0413743	O	-0.133015	0.795936
255	Dda3937_00481	Carbohydrate metabolism and transport > polyol metabolic process > Myo-inositol phosphate degradation	335		Acid phosphatase	7	tandem	O	-0.0120692	0.982537	O	-0.398604	0.153323	O	-0.100062	0.759199	O	-0.234894	0.433636
256	Dda3937_01195	Carbohydrate metabolism and transport > polyol metabolic process > Myo-inositol degradation	736	iolR	Predicted transcriptional regulator of the myo-inositol catabolism operon	3	divergent	O	-0.0373115	0.939293	O	0.235956	0.420263	O	0.338308	0.206516	+	0.741796	0.00196725
257	Dda3937_01198	Carbohydrate metabolism and transport > polyol metabolic process > Myo-inositol degradation	737	iolD	Epi-inositol hydrolase, iolD	3	convergent	O	-0.540301	0.365753	O	-0.747021	0.0836623	O	-0.259889	0.60025	-	-0.941381	0.0230177
258	Dda3937_01197	Carbohydrate metabolism and transport > polyol metabolic process > Myo-inositol degradation	737	iolA	Methylmalonate-semialdehyde dehydrogenase	3	tandem	O	-0.915863	0.0861774	-	-0.860146	0.0329049	O	-0.720054	0.0936397	O	-0.720675	0.0823312
259	Dda3937_01203	Carbohydrate metabolism and transport > polyol metabolic process > Myo-inositol degradation	742	iolG2	Myo-inositol 2-dehydrogenase	3	divergent	O	-1.58224	0.120528	-	-1.36457	0.0476593	O	-0.420099	0.674504	O	-0.642717	0.406019
260	Dda3937_01207	Carbohydrate metabolism and transport > polyol metabolic process > Myo-inositol degradation	743	iolG1	Myo-inositol 2-dehydrogenase	3	tandem	O	-0.662811	0.409343	O	-1.03307	0.0738939	O	-0.579285	0.375015	-	-1.37849	0.0269959
261	Dda3937_01208	Carbohydrate metabolism and transport > polyol metabolic process > Myo-inositol degradation	743	iolC	5-keto-2-deoxygluconokinase / uncharacterized domain	3	tandem	-	-1.30307	0.0149003	-	-1.1137	0.00681586	O	0.129754	0.810616	O	-0.50917	0.257386
262	Dda3937_01209	Carbohydrate metabolism and transport > polyol metabolic process > Myo-inositol degradation	743	iolE	Inosose dehydratase, iolE; manopine oxidase mocC	3	tandem	O	-0.207792	0.779493	O	-0.463939	0.345666	-	-1.12862	0.0110511	O	-0.484674	0.324822
263	Dda3937_01210	Carbohydrate metabolism and transport > polyol metabolic process > Myo-inositol degradation	743	iolB	iolB, 5-keto-2-deoxygluconokinase B, inositol metabolism	3	tandem	O	0.0800801	0.939427	O	-0.650052	0.273671	O	-0.233692	0.729607	O	-0.482618	0.442036
264	Dda3937_01205	Carbohydrate metabolism and transport > polyol metabolic process > Myo-inositol degradation	743	iatA	Myo-inositol transport ATP-binding protein, inositol catabolism?	3	tandem	-	-2.08174	0.0196588	O	-0.877098	0.158114	O	-0.885766	0.218965	O	-0.85015	0.209937
265	Dda3937_01206	Carbohydrate metabolism and transport > polyol metabolic process > Myo-inositol degradation	743	iatP	Myo-inositol transport system permease protein, inositol catabolism?	3	tandem	O	-1.64929	0.0534385	O	-0.33361	0.673433	O	-0.42089	0.570033	-	-1.4519	0.0350816
266	Dda3937_01204	Carbohydrate metabolism and transport > polyol metabolic process > Myo-inositol degradation	743	ibpA	Myo-inositol ABC transporter, periplasmic sugar-binding protein	3	tandem	O	-1.32096	0.111819	O	-0.807773	0.211943	O	-0.636134	0.358186	O	-0.793108	0.249112
267	Dda3937_00635	Carbohydrate metabolism and transport > polyol metabolic process > Myo-inositol degradation	428		Inositol monophosphatase family protein	6	divergent	O	0.35582	0.507864	O	-0.0181954	0.97297	O	0.227503	0.586703	O	-0.0741402	0.884565
268	Dda3937_01642	Carbohydrate metabolism and transport > polyol metabolic process > Myo-inositol degradation	989		Myo-inositol-1(or 4)-monophosphatase	6	convergent	O	-0.0259464	0.976568	-	-1.11739	0.00480458	O	-0.321908	0.503601	-	-1.17269	0.00301162
146	Dda3937_01454	Carbohydrate metabolism and transport > Other carbohydrate transport and metabolism	895		ABC-type sugar transport systems, ATPase components	3	tandem	O	0.0708608		O	-1.29208	0.268283	O	-0.897962	0.636897	O	-1.13072	0.380152
147	Dda3937_01455	Carbohydrate metabolism and transport > Other carbohydrate transport and metabolism	895		ABC-type sugar transport system, permease component	3	tandem	O	-0.245283		O	-0.460547	0.803655	O	-1.8356	0.296435	O	-1.10285	0.494925
148	Dda3937_01456	Carbohydrate metabolism and transport > Other carbohydrate transport and metabolism	895		ABC-type sugar transport systems, permease components	3	tandem	O	1.58686		O	1.39682		O	-1.8488		O	0.0380743
149	Dda3937_01457	Carbohydrate metabolism and transport > Other carbohydrate transport and metabolism	895	lfbB	ABC-type sugar transport system, periplasmic component	4	tandem	O	-1.11973	0.202819	O	-0.85333	0.236947	O	-1.3393	0.0629186	O	-0.184114	0.836715
150	Dda3937_01453	Carbohydrate metabolism and transport > Other carbohydrate transport and metabolism	895	lfbE	Metal-dependent hydrolases of the beta-lactamase superfamily III	3	tandem	O	-0.25554		O	-0.281349		O	-1.79017		O	-0.164333
151	Dda3937_01452	Carbohydrate metabolism and transport > Other carbohydrate transport and metabolism	895	lfbR	Transcriptional regulator, LacI family	3	tandem	O	-0.261611	0.89893	O	-0.715301	0.482605	O	-0.250632	0.838041	O	-1.06115	0.359444
152	Dda3937_01139	Carbohydrate metabolism and transport > Other carbohydrate transport and metabolism	704		ABC-type sugar transport system, permease component	1	divergent	O	-0.884257	0.272217	O	-0.142428	0.850579	O	-0.163624	0.815344	O	-0.145749	0.842745
153	Dda3937_01140	Carbohydrate metabolism and transport > Other carbohydrate transport and metabolism	704		ABC-type sugar transport system, permease component	1	tandem	O	-1.29632	0.258663	O	-0.667644	0.381704	O	0.241564	0.788383	O	-0.193762	0.817139
154	Dda3937_01141	Carbohydrate metabolism and transport > Other carbohydrate transport and metabolism	704		ABC-type sugar transport system, periplasmic component	1	tandem	O	-0.437531	0.619053	O	-0.0165288	0.983668	O	-1.17101	0.0501701	O	-0.168797	0.798908
155	Dda3937_03610	Carbohydrate metabolism and transport > Other carbohydrate transport and metabolism	2188		Ribose transport ATP-binding protein rbsA (TC 3,A,1,2,1)	6	divergent	O	0.249501	0.765523	+	1.15225	0.022572	O	0.486061	0.37972	+	1.04401	0.0408855
156	Dda3937_03611	Carbohydrate metabolism and transport > Other carbohydrate transport and metabolism	2188		Ribose transport system, permease protein	6	convergent	O	1.00161	0.275443	+	1.63136	0.0130037	+	1.35435	0.0371144	O	0.924235	0.195258
157	Dda3937_01006	Carbohydrate metabolism and transport > Other carbohydrate transport and metabolism	626		Glycogen debranching enzyme	11	tandem	-	-1.63373	0.00838331	-	-1.47091	0.00158277	O	-0.85078	0.0912394	O	-0.939654	0.0503495
158	Dda3937_01007	Carbohydrate metabolism and transport > Other carbohydrate transport and metabolism	626		Putative ROK-family transcriptional regulator	11	divergent	-	-1.49044	0.0111248	-	-1.02714	0.0225841	-	-1.87738	0.00119679	-	-0.880368	0.0458914
159	Dda3937_01005	Carbohydrate metabolism and transport > Other carbohydrate transport and metabolism	626	aguE_1	alpha 1-4 digalacturonate, Multiple sugar-binding protein	11	tandem	O	-0.634392	0.300353	-	-0.86989	0.0481654	O	-0.635381	0.153845	-	-0.854094	0.0469002
160	Dda3937_01004	Carbohydrate metabolism and transport > Other carbohydrate transport and metabolism	626	aguF_1	alpha 1-4 digalacturonate, Multiple sugar ABC transporter	11	tandem	O	-0.620727	0.250601	-	-0.807723	0.0358024	O	-0.399346	0.3362	-	-0.871159	0.0187149
161	Dda3937_01003	Carbohydrate metabolism and transport > Other carbohydrate transport and metabolism	626	aguG_1	alpha 1-4 digalacturonate, Sugar ABC transporter, sugar permease protein 2	11	convergent	-	-0.915838	0.0306125	O	-0.544555	0.0974179	O	-0.438398	0.200243	-	-0.998611	0.000750563
162	Dda3937_01339	Carbohydrate metabolism and transport > Other carbohydrate transport and metabolism	824	eryF	Erythritol ABC-type transport system, permease component	2	tandem	O	-0.350869	0.78568	O	-1.0962	0.188653	O	0.268456	0.777134	O	-0.8106	0.337671
163	Dda3937_01338	Carbohydrate metabolism and transport > Other carbohydrate transport and metabolism	824	ery E	Erythritol ABC-type sugar transport system, ATPase component	2	tandem	O	0.0101167	0.994412	O	-1.02921	0.119447	O	-0.134781	0.882125	O	-0.645119	0.373006
164	Dda3937_01336	Carbohydrate metabolism and transport > Other carbohydrate transport and metabolism	823	eryG	Erythritol ABC-type sugar transport system, periplasmic component	2	tandem	O	-0.578388	0.578821	O	-0.662371	0.355133	O	-0.643079	0.408205	O	-0.85731	0.202781
165	Dda3937_01633	Carbohydrate metabolism and transport > Other carbohydrate transport and metabolism	983	sgaT	Putative integral membrane protein, induced in presence of PGA	6	convergent	O	-0.845168	0.0935853	O	-0.632623	0.140877	O	-0.458019	0.231777	O	0.434796	0.314498
166	Dda3937_03167	Carbohydrate metabolism and transport > Other carbohydrate transport and metabolism	1878	ytfQ	Galactofuranose binding protein, periplasmic; part of a predicted ABC transporter YtfQRT-YjfF probably specific for galactofuranse transport	8	divergent	O	1.09936	0.28158	O	-0.369892	0.700285	O	1.12977	0.138714	O	-0.00571915	0.996141
167	Dda3937_03168	Carbohydrate metabolism and transport > Other carbohydrate transport and metabolism	1879	ytfR	ATPase component of the Galactofuranose ABC transporter	8	tandem	O	0.0659914	0.95599	O	-0.63316	0.331282	O	0.743628	0.215293	O	-0.209325	0.774606
168	Dda3937_03169	Carbohydrate metabolism and transport > Other carbohydrate transport and metabolism	1879	ytfT	Galactofuranose transport system permease protein (TC 3,A,1,2,1)	8	tandem	O	0.370485	0.727454	O	-0.892949	0.266383	O	0.461107	0.553162	O	-0.898005	0.231136
169	Dda3937_03170	Carbohydrate metabolism and transport > Other carbohydrate transport and metabolism	1879	yjfF	Galactofuranose transport system permease protein (TC 3,A,1,2,1)	8	tandem	O	1.06712	0.140534	O	-0.181065	0.825348	O	1.0172	0.0720188	O	-0.994465	0.0822575
170	Dda3937_00207	Carbohydrate metabolism and transport > Other carbohydrate transport and metabolism	157		Predicted rhamnose oligosaccharide ABC transport system, substrate-binding component	9	tandem	O	-0.424055	0.648844	O	-0.492688	0.474127	O	-0.692812	0.2664	O	-0.672033	0.296499
171	Dda3937_03937	Carbohydrate metabolism and transport > Other carbohydrate transport and metabolism	2405		putative sugar ABC transporter	5	tandem	-	-2.7765	0.00166481	O	-0.403967	0.667966	-	-2.64449	0.000116935	O	-1.31398	0.0872022
172	Dda3937_00247	Carbohydrate metabolism and transport > Other carbohydrate transport and metabolism	178		MFS transporter, SHS family, lactate transporter	10	divergent	-	-1.32971	0.00621595	-	-1.04319	0.00834586	-	-1.25786	0.000788208	-	-1.12507	0.00405605
173	Dda3937_00885	Carbohydrate metabolism and transport > Other carbohydrate transport and metabolism	556	kgtP	Alpha-ketoglutarate permease	8	isolated	O	0.364617	0.425637	O	0.269431	0.459714	O	0.503439	0.109789	O	0.335085	0.338588
174	Dda3937_03626	Carbohydrate metabolism and transport > Other carbohydrate metabolism and transporter > sugar efflux systems	2197	sotA	sugar efflux transporter	6	tandem	O	0.611858	0.466479	O	0.982784	0.0914415	O	0.883081	0.123911	+	1.75687	0.00117401
175	Dda3937_03617	Carbohydrate metabolism and transport > Other carbohydrate metabolism and transporter > sugar efflux systems	2818	sotB	sugar efflux transporter	6	convergent	+	2.78137	0.00819358	+	2.38679	0.00491213	+	2.96392	0.000220195	+	2.38919	0.00461446
176	Dda3937_04128	Carbohydrate metabolism and transport > Other carbohydrate metabolism and transporter > sugar efflux systems	2524	ynfM	Putative arabinose efflux transporter	6	divergent	O	-0.44803	0.645295	O	-0.922807	0.164789	O	-0.882443	0.165211	O	-1.03219	0.112954
177	Dda3937_02004	Carbohydrate metabolism and transport > Other carbohydrate metabolism and transporter > sugar efflux systems	1183	yhhS	Putative arabinose efflux transporter (Koita, 2012)	1	tandem	O	0.633408	0.282505	O	0.475175	0.313704	O	0.649435	0.132182	O	0.532058	0.248837
178	Dda3937_01089	Carbohydrate metabolism and transport > Other carbohydrate transport and metabolism	676	yieH	Phosphoenolpyruvate and 6-phosphogluconate phosphatase. YieH is also a nucleotidase hydrolyzing purines and pyrimidines as secondary substrates	11	tandem	O	-0.0147515	0.973943	O	-0.354888	0.111164	O	0.134332	0.583491	O	-0.268769	0.242647
179	Dda3937_01967	Carbohydrate metabolism and transport > Other carbohydrate transport and metabolism	1163		L-fucose dehydrogenase, ascorbate metabolim?	4	tandem	-	-1.48425	0.00244681	-	-1.9788	1.23895e-09	-	-1.19995	0.00143445	-	-1.92751	1.37921e-09
180	Dda3937_00544	Carbohydrate metabolism and transport > Other carbohydrate transport and metabolism	376	prkB	phosphoribulokinase	9	convergent	+	1.04151	0.00262692	+	0.674739	0.0189163	+	0.731593	0.00841037	O	0.238515	0.476596
181	Dda3937_00340	Carbohydrate metabolism and transport > Other carbohydrate transport and metabolism	242		D-galactonate transporter	10	tandem	O	0.0543706	0.976568	O	-0.348856	0.744669	O	0.163619	0.889961	O	-0.278789	0.81848
182	Dda3937_00378	Carbohydrate metabolism and transport > Other carbohydrate transport and metabolism	263		D-glucarate permease	5	divergent	O	-0.158807	0.914435	O	0.15866	0.897029	O	0.116721	0.920733	O	0.0507574	0.969749
183	Dda3937_00659	Carbohydrate metabolism and transport > Other carbohydrate transport and metabolism	263		Transketolase, C-terminal section	5	convergent	-	-1.19093	0.00254333	O	-0.353289	0.281555	-	-0.665378	0.0314675	O	-0.503951	0.118488
184	Dda3937_04318	Carbohydrate metabolism and transport > Other carbohydrate transport and metabolism	263		Transketolase, N-terminal section	5	tandem	O	-0.751224	0.249978	-	-0.930969	0.0490383	O	-0.888398	0.0612271	O	-0.853681	0.0823912
185	Dda3937_00379	Carbohydrate metabolism and transport > Other carbohydrate transport and metabolism	263		3-oxoacyl-[acyl-carrier protein] reductase	5	tandem	O	-0.485108	0.773547	O	-0.73819	0.469373	O	-1.43554	0.141512	O	-1.10483	0.287748
186	Dda3937_01333	Carbohydrate metabolism and transport > Other carbohydrate transport and metabolism	822		Transketolase, N-terminal section	2	divergent	O	-1.6315	0.607854	O	-2.29423	0.270699	O	-1.81774	0.48738	O	-0.44477	0.826868
187	Dda3937_01334	Carbohydrate metabolism and transport > Other carbohydrate transport and metabolism	822		Transketolase, C-terminal section	2	tandem	O	-0.901438	0.616631	O	-2.74848	0.0720977	O	-0.0525195	0.971663	O	-1.0272	0.439169
188	Dda3937_02808	Carbohydrate metabolism and transport > Other carbohydrate transport and metabolism	1655		Sugar phosphate isomerases/epimerases	8	convergent	-	-1.83011	0.00135808	O	-0.621583	0.224675	-	-1.06715	0.021228	O	-0.722634	0.13806
189	Dda3937_02809	Carbohydrate metabolism and transport > Other carbohydrate transport and metabolism	1656	lffR	transcriptional regulator LacI family	8	convergent	-	-1.03861	9.28826e-06	-	-0.526246	0.00713442	-	-1.16576	7.50452e-10	-	-0.674176	0.000506547
190	Dda3937_02810	Carbohydrate metabolism and transport > Other carbohydrate transport and metabolism	1657		Oxidoreductase	8	tandem	O	-0.838225	0.258663	O	-0.784018	0.106827	O	-0.756406	0.148729	-	-1.32161	0.00953697
191	Dda3937_02811	Carbohydrate metabolism and transport > Other carbohydrate transport and metabolism	1657	lffE	27% identity with IolE protein (Yoshida et al. 2004)	8	tandem	O	-1.4978	0.11423	O	-0.895287	0.122892	O	-1.05059	0.0895249	O	-0.820966	0.199597
192	Dda3937_02812	Carbohydrate metabolism and transport > Other carbohydrate transport and metabolism	1657	yegT	Nucleoside transporter, low affinity. NupG, XapB and YegT are paralogs	8	tandem	-	-2.19839	0.0406853	O	-1.28623	0.0636796	O	-1.12043	0.168455	O	-1.30464	0.0764552
193	Dda3937_02813	Carbohydrate metabolism and transport > Other carbohydrate transport and metabolism	1658		Hydroxypyruvate isomerase	8	divergent	-	-2.95875	3.83307e-06	-	-2.09982	1.42537e-08	-	-2.44566	5.7212e-10	-	-1.42506	0.00011128
194	Dda3937_00208	Carbohydrate metabolism and transport > Other carbohydrate transport and metabolism	158		hypothetical Glycoside hydrolase	9	tandem	-	-1.30193	0.0298321	O	-0.92351	0.0558299	-	-1.8999	2.04199e-05	-	-1.30861	0.00421597
195	Dda3937_00343	Carbohydrate metabolism and transport > Other carbohydrate transport and metabolism	243		Ribokinase	10	divergent	O	-0.0891791	0.928633	O	0.0455923	0.95363	O	-0.15771	0.816372	O	0.810862	0.11768
196	Dda3937_00553	Carbohydrate metabolism and transport > Other carbohydrate transport and metabolism	384		Glycoside Hydrolase Family 19	9	tandem	O	0.656622	0.498234	O	-0.435826	0.577763	O	0.373052	0.620666	O	-0.361138	0.642585
197	Dda3937_00716	Carbohydrate metabolism and transport > Other carbohydrate transport and metabolism	468		probable polysaccharide lyase	2	convergent	O	0.519111	0.111819	O	-0.0821485	0.812486	O	0.182632	0.526284	O	-0.269897	0.328463
198	Dda3937_01008	Carbohydrate metabolism and transport > Other carbohydrate transport and metabolism	627		Putative ROK-family transcriptional regulator	11	divergent	+	1.49824	1.09709e-07	+	0.850929	0.000363425	+	1.44281	2.28708e-10	+	0.682395	0.00525007
199	Dda3937_01149	Carbohydrate metabolism and transport > Other carbohydrate transport and metabolism	708		Transcriptional regulator ROK family	1	divergent	O	-0.627142	0.213625	O	-0.608479	0.097603	O	-0.17013	0.748723	O	-0.421875	0.296744
200	Dda3937_01936	Carbohydrate metabolism and transport > Other carbohydrate transport and metabolism	1143	mak	manno(fructo)kinase	4	tandem	O	0.149535	0.801289	O	-0.120365	0.807761	O	0.0582756	0.902379	O	-0.334966	0.409317
201	Dda3937_01636	Carbohydrate metabolism and transport > Other carbohydrate transport and metabolism	986		Transcriptional regulator	6	tandem	-	-1.01188	0.00111171	O	-0.315252	0.23223	-	-1.21923	2.51201e-07	O	0.197527	0.47206
202	Dda3937_02137	Carbohydrate metabolism and transport > Other carbohydrate transport and metabolism	1267		Mannan endo-1,4-beta-mannosidase precursor	9	tandem	-	-1.0145	0.00431221	-	-0.976931	0.000522356	-	-0.804625	0.00393317	-	-0.844939	0.00298089
203	Dda3937_02626	Carbohydrate metabolism and transport > Other carbohydrate transport and metabolism	1544		Predicted transcriptional regulator, DeoR family, function unknown	9	convergent	O	-0.993234	0.0881209	O	-0.0655929	0.922688	-	-1.24557	0.00345768	O	-0.75695	0.107183
204	Dda3937_02632	Carbohydrate metabolism and transport > Other carbohydrate transport and metabolism	1546		putative L rhamnosidase	9	tandem	O	-0.583296	0.240577	O	-0.478822	0.199041	O	0.0471366	0.919505	O	-0.334241	0.388889
205	Dda3937_02633	Carbohydrate metabolism and transport > Other carbohydrate transport and metabolism	1546		Protein yjgK	9	tandem	O	0.203999	0.865459	-	-1.79813	0.0285583	O	0.361009	0.658968	O	0.188364	0.85072
206	Dda3937_02990	Carbohydrate metabolism and transport > Other carbohydrate transport and metabolism	1770		Polysaccharide Lyase Family 5	5	convergent	O	-0.185486	0.777725	O	-0.730826	0.0748208	-	-1.09347	0.00349301	-	-1.10412	0.00412607
207	Dda3937_03081	Carbohydrate metabolism and transport > Other carbohydrate transport and metabolism	1815		hypothetical protein	9	divergent	O	-1.25619	0.39472	O	-1.53986	0.160426	O	-0.753074	0.518058	O	-0.793262	0.509944
208	Dda3937_03080	Carbohydrate metabolism and transport > Other carbohydrate transport and metabolism	1815	lfgN	putative enzyme 44% identity with the Rhamnogalacturonides degradation protein RhiN, induced by plant extract	9	tandem	O	-1.09772	0.562774	O	-1.85374	0.157916	O	-0.214635	0.894241	O	-1.64301	0.215256
209	Dda3937_03078	Carbohydrate metabolism and transport > Other carbohydrate transport and metabolism	1815	aguF_2	alpha 1-4 digalacturonate, ABC transporter, membrane spanning protein	9	tandem	O	-0.43195	0.814895	O	-1.57515	0.184525	O	0.0184385	0.990114	O	-1.37593	0.252376
210	Dda3937_03079	Carbohydrate metabolism and transport > Other carbohydrate transport and metabolism	1815		alpha 1-4 digalacturonate transport ATP-binding protein	9	tandem	O	-0.57974	0.78021	O	-1.62837	0.236162	O	-0.0519763	0.97541	O	-1.38528	0.320342
211	Dda3937_03077	Carbohydrate metabolism and transport > Other carbohydrate transport and metabolism	1815	aguG_2	alpha 1-4 digalacturonate ABC transport system, permease protein	9	tandem	O	-0.565627	0.73603	O	-1.29369	0.253108	O	-0.10135	0.941782	O	-0.94319	0.418144
212	Dda3937_03076	Carbohydrate metabolism and transport > Other carbohydrate transport and metabolism	1815	lfgR	Transcriptional regulator, LacI family	9	convergent	O	-0.724616	0.653565	O	-1.54301	0.162229	O	-0.376792	0.767638	O	-0.946179	0.418144
213	Dda3937_03082	Carbohydrate metabolism and transport > Other carbohydrate transport and metabolism	1816	aguE_2	alpha 1-4 digalacturonate or N-Acetyl-D-glucosamine ABC transport system, sugar-binding protein	9	divergent	O	-0.172857	0.907956	O	-0.0776072	0.95175	O	0.66817	0.466467	O	0.619387	0.518356
214	Dda3937_03083	Carbohydrate metabolism and transport > Other carbohydrate transport and metabolism	1816		Glucosamine kinase GpsK	9	tandem	O	-0.467894	0.752895	O	-0.898331	0.382991	O	-0.209179	0.8583	O	-0.401867	0.723335
215	Dda3937_03084	Carbohydrate metabolism and transport > Other carbohydrate transport and metabolism	1816		Glucosamine kinase GpsK	9	convergent	O	-0.809233	0.513325	O	-1.10623	0.216567	O	-0.0784698	0.943474	O	-0.303914	0.771998
216	Dda3937_03139	Carbohydrate metabolism and transport > Other carbohydrate transport and metabolism	1856		glycoside hydrolase family 19	7	divergent	+	1.28221	0.000560246	+	1.03153	0.00196322	O	0.386116	0.285255	O	0.496612	0.21225
217	Dda3937_03232	Carbohydrate metabolism and transport > Other carbohydrate transport and metabolism	1910		Glycoside hydrolase, family 19	11	tandem	-	-1.80012	2.29918e-15	-	-0.955969	7.51189e-07	-	-1.92675	3.73747e-27	-	-0.815586	5.40356e-05
218	Dda3937_03734	Carbohydrate metabolism and transport > Other carbohydrate transport and metabolism	2277		Predicted cell-wall-anchored protein SasA (LPXTG motif)	5	tandem	+	0.950088	0.00232392	O	0.271764	0.377999	O	0.0961072	0.796572	O	0.118879	0.742767
219	Dda3937_02830	Carbohydrate metabolism and transport > Other carbohydrate transport and metabolism	1669	mgsA	methylglyoxal synthase	8	convergent	O	-0.715217	0.0696295	O	-0.0277067	0.95363	O	-0.187663	0.60129	O	-0.00738779	0.986483
220	Dda3937_00509	Carbohydrate metabolism and transport > Other carbohydrate transport and metabolism	355	sfsA	predicted DNA-binding transcriptional regulator	8	tandem	O	0.300143	0.63893	O	0.245493	0.627209	O	0.238736	0.61753	O	-0.304875	0.526277
221	Dda3937_03414	Carbohydrate metabolism and transport > Other carbohydrate transport and metabolism	2045	spiX	Galactose-6-phosphate isomerase LacB subunit, controlled by KdgR	7	divergent	O	-0.159624	0.747638	O	0.305954	0.370919	O	0.363537	0.249063	+	0.600103	0.0475614
222	Dda3937_02892	Carbohydrate metabolism and transport > Other carbohydrate transport and metabolism	1708	ybiB	YbiB is a predicted family 3 glycosyltransferase (Pfam PF00591) also containing an N-terminal domain associated with phosphorylated ribose substrates (Pfam PF02885).	5	tandem	O	-0.8353	0.0541047	-	-0.789632	0.0192442	-	-0.9121	0.00500895	O	-0.589691	0.0937519
223	Dda3937_00341	Carbohydrate metabolism and transport > Other carbohydrate transport and metabolism	242	yiaL	possibly involved in the utilization of L-dehydroascorbate (2,3-diketo-L-gulonate)	10	tandem	O	-0.789137		O	-0.185551	0.921493	O	-1.57171	0.388887	O	0.181012	0.920944
224	Dda3937_04450	Carbohydrate metabolism and transport > Other carbohydrate transport and metabolism	2737	tabA	putative sugar isomerase. tabA(yjgK) is uniquely induced (3X) in a strain lacking five toxin-antitoxin modules (Kim, 2009). EbgC is a distant homolog of YiaL, YhcH and YjgK; all four match pfam PF04074. Although homologous to the beta subunit of the EbgAC evolved beta-galactosidase, no potential EbgA-like alpha subunit partners are apparent. Predicted to be in the KdgR regulon due to a strong mat…	2	divergent	O	-1.92443	0.0861004	O	-0.443918	0.60682	-	-1.66859	0.0172764	O	-0.614608	0.421849
225	Dda3937_04335	Carbohydrate metabolism and transport > Other carbohydrate transport and metabolism	2658	yniA	predicted phosphotransferase/kinase	6	tandem	O	0.566797	0.598899	O	0.109492	0.915901	O	0.547617	0.4814	O	-0.217203	0.81152
249	Dda3937_02376	Carbohydrate metabolism and transport > polyol metabolic process > Myo-inositol phosphate degradation	1407	suhB	Myo-inositol-1(or 4)-monophosphatase	8	divergent	O	0.849371	0.0912284	+	1.54309	2.06793e-05	+	1.03087	0.00570708	+	2.80233	5.26594e-16
269	Dda3937_02455	Organic acid metabolism and transport > acetate utilization and formation	1450	acs	Acetyl-coenzyme A synthetase	3	divergent	O	-0.448283	0.693434	O	-0.702837	0.387096	O	0.105164	0.911223	O	-0.579466	0.483243
270	Dda3937_02261	Organic acid metabolism and transport > acetate utilization and formation	1449	actP	acetate permease	3	convergent	O	1.26101	0.224301	O	0.222197	0.838244	O	1.44534	0.0564091	O	0.197851	0.845305
271	Dda3937_04018	Organic acid metabolism and transport > acetate utilization and formation	2457	pta	phosphate acetyltransferase	7	convergent	O	-0.36273	0.756272	O	-0.0613482	0.955048	O	0.292369	0.736573	O	-0.182642	0.845636
272	Dda3937_04019	Organic acid metabolism and transport > acetate utilization and formation	2458	ackA	acetate kinase A and propionate kinase 2	7	tandem	O	0.281281	0.76022	O	0.500966	0.436054	O	0.495453	0.416539	O	0.353023	0.596916
273	Dda3937_04524	Organic acid metabolism and transport > Fumarylacetoacetate utilization	2795		Fumarylacetoacetate hydrolase family protein	5	tandem	O	-0.686089		O	-0.754599		O	1.03359		O	0.35367
274	Dda3937_02966	Organic acid metabolism and transport > Fumarylacetoacetate utilization	1756		Fumarylacetoacetate hydrolase family protein	6	tandem	O	-0.319561	0.854233	O	-0.275118	0.827143	O	0.29689	0.809878	O	-0.646446	0.492974
275	Dda3937_02113	Organic acid metabolism and transport > citrate utilization	1249	tctA	Tricarboxylate transport membrane protein tctA	7	tandem	O	-1.3435	0.36409	O	-1.14432	0.32087	O	-1.14875	0.298274	O	-1.33092	0.235646
276	Dda3937_02112	Organic acid metabolism and transport > citrate utilization	1249	tctB	transport of tricarboxylates	7	tandem	O	-1.07691	0.542306	O	-1.68406	0.157916	O	-1.56639	0.181129	O	-1.60025	0.183728
277	Dda3937_02111	Organic acid metabolism and transport > citrate utilization	1249	tctC	transport of tricarboxylates	7	divergent	O	-1.49341	0.421063	O	-1.32066	0.350603	O	-1.07631	0.441352	O	-0.988202	0.500623
278	Dda3937_02967	Organic acid metabolism and transport > citrate utilization	1757	citW	Malate Na(+) symporter	6	divergent	O	0.0489731	0.976065	O	-0.20625	0.837634	O	0.334473	0.719213	O	0.238189	0.787411
279	Dda3937_04564	Organic acid metabolism and transport > citrate utilization	331	citX	apo-citrate lyase phosphoribosyl-dephospho-CoA transferase	6	tandem	O	0.218793	0.827853	O	-0.0283779	0.967771	O	0.219196	0.77262	O	-0.570187	0.199161
280	Dda3937_00043	Organic acid metabolism and transport > citrate utilization	331	citG	triphosphoribosyl-dephospho-CoA transferase	6	tandem	O	0.62888	0.0585256	+	0.891865	0.000262697	+	0.765375	0.0017826	+	0.785046	0.001464
281	Dda3937_00476	Organic acid metabolism and transport > citrate utilization	331	citF_1	Citrate lyase alpha chain	6	tandem	O	0.92195		O	-0.436231	0.78925	O	-0.539268	0.735302	O	-0.13751	0.916587
282	Dda3937_04561	Organic acid metabolism and transport > citrate utilization	2826	citC_1	citrate lyase synthetase	6	tandem	O	-0.411288	0.801201	O	-0.814071	0.402743	O	0.451912	0.705591	O	-0.508659	0.574029
283	Dda3937_04563	Organic acid metabolism and transport > citrate utilization	2826	citE_1	citrate lyase, citryl-ACP lyase (beta) subunit	6	tandem	O	-0.915012	0.498234	O	0.565719	0.493547	O	-0.832852	0.398824	O	-0.51689	0.39511
284	Dda3937_04525	Organic acid metabolism and transport > citrate utilization	2796	citC_2	citrate lyase synthetase	5	tandem	O	-0.25887		O	-1.43898	0.449728	O	-0.260002	0.888058	O	0.575593	0.726852
285	Dda3937_04526	Organic acid metabolism and transport > citrate utilization	2796	citD_2	citrate lyase, acyl carrier (gamma) subunit	5	tandem	O			O			O			O
286	Dda3937_04527	Organic acid metabolism and transport > citrate utilization	2796	citE_2	citrate lyase, citryl-ACP lyase (beta) subunit	5	tandem	O	-0.476577	0.751559	O	-0.620297	0.620672	O	-0.446583	0.757607	O	-0.650847	0.597619
287	Dda3937_04528	Organic acid metabolism and transport > citrate utilization	2797	citF_2	citrate lyase, citrate-ACP transferase (alpha) subunit	5	tandem	O	-0.511828		O	0.167522	0.896968	O	0.240671	0.853522	O	-1.09713	0.428439
288	Dda3937_01924	Organic acid metabolism and transport > citrate utilization	1133		Citrate-proton symporter	4	convergent	-	-1.15284	0.0204322	-	-1.12246	0.00480348	O	-0.76104	0.064629	-	-1.01157	0.00901781
289	Dda3937_01995	Organic acid metabolism and transport > D-malate utilization	1177	dctA	C4-dicarboxylic acid, orotate and citrate transporter	1	tandem	O	-0.410916	0.573721	O	0.366359	0.510611	O	-0.0137206	0.983747	O	0.689088	0.169431
290	Dda3937_02689	Organic acid metabolism and transport > D-malate utilization	1587	dcuB	C4-dicarboxylate transporter DcuB	5	convergent	O	0.662217	0.496925	+	2.48745	2.83931e-05	O	0.17387	0.849033	O	0.519544	0.534105
291	Dda3937_02717	Organic acid metabolism and transport > D-malate utilization	1601	dcuA	C4-dicarboxylate antiporter	3	tandem	+	1.9918	0.000292361	+	1.26714	0.00989775	+	2.34401	3.49032e-08	O	-0.113554	0.890431
292	Dda3937_01461	Organic acid metabolism and transport > D-malate utilization	899	dmlR	36% identity with yeaT. Positive regulator of Tartrate dehydrogenase/decarboxylase/D-malic enzyme	4	tandem	-	-1.09463	0.0117729	-	-1.10911	0.00116157	-	-1.15978	0.000821079	O	0.113073	0.807373
293	Dda3937_01460	Organic acid metabolism and transport > D-malate utilization	898	dmlA	Tartrate dehydrogenase / Tartrate decarboxylase / D-malic enzyme	4	tandem	-	-1.15543	0.00822444	-	-0.744199	0.029506	-	-0.775967	0.0308481	O	-0.273312	0.475558
294	Dda3937_02692	Organic acid metabolism and transport > D-malate utilization	1589	ybiC	Hypothetical oxidoreductase, YbiC homolog	5	divergent	O	-0.862773	0.187424	O	-0.386794	0.471183	-	-1.12106	0.0257281	O	-0.954094	0.0678511
295	Dda3937_01399	Organic acid metabolism and transport > D-malate utilization	857	maeB	NADP-linked malic enzyme	3	tandem	O	0.517954	0.278585	O	0.24143	0.558995	O	0.611835	0.0760035	O	0.216694	0.601617
296	Dda3937_03741	Organic acid metabolism and transport > D-malate utilization	2283	sfcA	malate dehydrogenase, (decarboxylating, NAD-requiring) (malic enzyme)	5	tandem	O	-0.0166325	0.987863	O	0.55716	0.33104	O	0.330376	0.578627	O	0.642603	0.249002
297	Dda3937_02539	Organic acid metabolism and transport > D-malate utilization	1503	maeN	Malate Na(+) symporter	1	tandem	+	1.63629	0.0360576	+	1.61841	0.0067295	O	1.21802	0.0507193	O	0.443045	0.545357
298	Dda3937_02132	Organic acid metabolism and transport > D-malate utilization	1262		2-oxoglutarate/malate translocator, Sodium/sulphate symporter	9	isolated	O	0.682955	0.567579	O	1.41577	0.0753363	O	-0.496849	0.585925	O	-0.0909301	0.937485
299	Dda3937_03819	Organic acid metabolism and transport > oxalate utilization	2328	oxlT	Oxalate/formate antiporter. Putative antiporter, pyruvate-inducible; inner membrane protein	6	convergent	O	0.595827	0.828225	O	0.0425335	0.984868	O	0.215337	0.91892	O	-0.4761	0.81907
300	Dda3937_00535	Organic acid metabolism and transport > oxalate utilization	370	oxdD	Oxalate decarboxylase oxdD	9	tandem	O	-0.4958	0.63608	O	-0.8219	0.268283	O	-0.405215	0.587728	O	-0.216501	0.81964
301	Dda3937_01033	Organic acid metabolism and transport > oxalate utilization	645	oxc	Oxalyl CoA decarboxylase, oxalate catabolism; thiamine diphosphate cofactor; activated by ADP; tetrameric	11	tandem	O	-0.108422	0.917565	O	-0.371897	0.606425	O	-0.772456	0.306631	O	-0.595005	0.317984
302	Dda3937_01032	Organic acid metabolism and transport > oxalate utilization	645		MFS transporter, OFA family, oxalate/formate antiporter oxlT, attention il y a un autre gène annoté oxlT	11	divergent	O	-0.371827	0.652999	O	-0.68358	0.165337	O	-0.125193	0.878814	O	-0.962997	0.121184
303	Dda3937_01034	Organic acid metabolism and transport > oxalate utilization	645	frc	Formyl CoA transferase, NAD(P)-binding; oxalate catabolism	11	tandem	O	-2.08547	0.0877936	O	-0.323166	0.677095	O	-0.403544	0.60445	O	-0.914875	0.176309
304	Dda3937_01036	Organic acid metabolism and transport > oxalate utilization	646		Probable formyl-coenzyme A transferase	11	convergent	O	-0.822069	0.206356	O	-0.297809	0.548116	O	-0.535302	0.256894	O	-0.375153	0.440374
123	Dda3937_00185	Carbohydrate metabolism and transport > D-glucarate and galactarate degradation	139	garD	(D)-galactarate dehydrogenase	9	divergent	O	0.123958	0.771089	O	0.0191154	0.959571	O	0.114151	0.717503	O	0.215817	0.4512
124	Dda3937_00190	Carbohydrate metabolism and transport > D-glucarate and galactarate degradation	142	garL	alpha-dehydro-beta-deoxy-D-glucarate aldolase	9	tandem	+	1.16607	0.0117768	O	0.225565	0.633768	+	0.970405	0.00761104	O	0.152605	0.747641
125	Dda3937_00191	Carbohydrate metabolism and transport > D-glucarate and galactarate degradation	143	garR	tartronate semialdehyde reductase (TSAR)	9	tandem	+	0.80907	0.0465802	O	-0.174241	0.671509	+	0.848088	0.00563401	O	-0.190872	0.626259
126	Dda3937_00192	Carbohydrate metabolism and transport > D-glucarate and galactarate degradation	144	garK	glycerate kinase I	9	convergent	O	0.48674	0.294974	O	-0.082254	0.865431	O	0.257667	0.501623	O	-0.268995	0.488336
127	Dda3937_00189	Carbohydrate metabolism and transport > D-glucarate and galactarate degradation	141	gudD	D-glucarate dehydratase	9	tandem	O	0.573401	0.300353	O	-0.119651	0.828554	+	0.908215	0.0168029	O	-0.42727	0.32608
128	Dda3937_00188	Carbohydrate metabolism and transport > D-glucarate and galactarate degradation	141	gudX	D-glucarate dehydratase-related protein	9	tandem	O	1.02517	0.0994064	O	0.299043	0.596216	O	0.349441	0.533484	O	-0.178182	0.770425
129	Dda3937_00187	Carbohydrate metabolism and transport > D-glucarate and galactarate degradation	141	gudP	predicted D-glucarate transporter	9	tandem	O	0.217166	0.801823	O	0.330049	0.598301	O	-0.681511	0.216263	O	0.0650565	0.930897
130	Dda3937_02640	Carbohydrate metabolism and transport > D-glucarate and galactarate degradation	1552	cdaR	regulatory protein for D-galactarate, D-glucarate, and D-glycerate metabolism	8	tandem	O	-0.443617	0.515618	O	-0.361541	0.483115	O	-0.464083	0.354196	-	-0.906081	0.0424832
131	Dda3937_02737	carbohydrate metabolism and transport > D-galacturonate degradation	1616	exuR	DNA-binding transcriptional regulatory protein ExuR	3	tandem	O	0.262335	0.783812	O	0.933461	0.12244	O	0.144941	0.84465	O	0.991125	0.0963695
132	Dda3937_02738	carbohydrate metabolism and transport > D-galacturonate degradation	1617	exuT	hexuronate transport system	3	divergent	O	-1.01876	0.213127	O	0.238776	0.751201	-	-1.56021	0.00488856	O	0.0747569	0.925167
133	Dda3937_02739	carbohydrate metabolism and transport > D-galacturonate degradation	1618	uxaC	uronate isomerase	3	divergent	O	0.776789	0.209534	+	1.67118	0.00010123	+	1.04843	0.0171667	O	0.872444	0.0598279
134	Dda3937_02740	carbohydrate metabolism and transport > D-galacturonate degradation	1619	uxaB	altronate oxidoreductase	3	tandem	O	0.00041805	0.999494	O	0.88418	0.0577142	O	0.772391	0.0853059	O	0.472882	0.34484
135	Dda3937_02741	carbohydrate metabolism and transport > D-galacturonate degradation	1619	uxaA	altronate hydrolase	3	tandem	O	0.515971	0.492101	+	1.00301	0.0496474	O	0.945952	0.0546849	O	0.297857	0.621643
136	Dda3937_02522	carbohydrate metabolism and transport > beta-D-glucuronide and D-glucuronate degradation	1490	uxuA	Mannonate dehydratase	1	tandem	-	-2.31759	5.26175e-08	-	-1.22031	0.000182201	-	-2.13826	4.19963e-10	-	-1.01462	0.00228947
137	Dda3937_01171	carbohydrate metabolism and transport > beta-D-glucuronide and D-glucuronate degradation	720	uxuB	D-mannonate oxidoreductase	3	convergent	-	-1.76167	2.26902e-07	-	-1.63655	1.9212e-10	-	-1.26029	4.41015e-06	-	-1.40439	5.14742e-08
138	Dda3937_01658	carbohydrate metabolism and transport > beta-D-glucuronide and D-glucuronate degradation	996	ydfI	Putative D-mannonate oxidoreductase	8	tandem	O	-0.286838	0.678142	O	-0.372826	0.461688	O	-0.348512	0.480713	O	-0.907427	0.0509128
139	Dda3937_02583	carbohydrate metabolism and transport > beta-D-glucuronide and D-glucuronate degradation	1521	uxuR	DNA-binding transcriptional repressor	9	tandem	+	0.950419	0.0367828	+	0.832983	0.0221249	+	1.09864	0.00137865	+	1.1169	0.0015538
140	Dda3937_00324	Carbohydrate metabolism and transport > gluconate degradation	230	gntT	gluconate transporter, high-affinity GNT I system	10	tandem	O	-1.26635	0.0651088	O	-0.682684	0.247458	O	-0.690381	0.224884	O	-0.589432	0.322701
141	Dda3937_00323	Carbohydrate metabolism and transport > gluconate degradation	229	gntK	Gluconokinase	10	tandem	-	-1.81754	0.000862905	O	-0.550644	0.277422	O	-0.857931	0.0604749	O	-0.257498	0.642529
142	Dda3937_00322	Carbohydrate metabolism and transport > gluconate degradation	228	gntR	DNA-binding transcriptional repressor	10	tandem	+	0.594827	0.00359414	+	0.369239	0.0336099	+	1.02362	2.1659e-11	+	0.763088	1.52263e-06
305	Dda3937_02983	Organic acid metabolism and transport > Malonate Carboxylate Degradation	1763	mdcA	Malonate decarboxylase alpha subunit	5	tandem	O	-0.631844	0.40359	O	-0.562652	0.270756	O	-0.276254	0.656135	O	-0.851112	0.0727225
306	Dda3937_00365	Organic acid metabolism and transport > Malonate Carboxylate Degradation	259	mdcB	Triphosphoribosyl-dephospho-CoA synthetase	5	tandem	O	-0.252365	0.882135	O	-0.858871	0.217231	O	-0.270337	0.799741	-	-1.2793	0.0475614
307	Dda3937_00368	Organic acid metabolism and transport > Malonate Carboxylate Degradation	259	mdcE	Malonate decarboxylase gamma subunit	5	tandem	O	0.509189	0.342847	-	-0.998487	0.00175113	O	0.0462205	0.928559	-	-1.50971	3.60228e-07
308	Dda3937_00369	Organic acid metabolism and transport > Malonate Carboxylate Degradation	260	mdcF	Malonate permease	5	tandem	O	0.140915	0.888466	-	-1.30278	0.0178034	-	-1.12766	0.0487599	O	-1.09991	0.0503954
309	Dda3937_00370	Organic acid metabolism and transport > Malonate Carboxylate Degradation	260	mdcG	Phosphoribosyl-dephospho-CoA transferase	5	tandem	O	-1.73425	0.0603994	-	-1.92399	0.00473421	-	-1.81409	0.00970534	-	-2.3809	0.000476908
310	Dda3937_00371	Organic acid metabolism and transport > Malonate Carboxylate Degradation	260	mdcH	Malonyl CoA acyl carrier protein transacylase	5	convergent	O	-0.932095	0.13336	-	-1.4075	0.000853202	-	-1.17472	0.00979408	-	-1.65355	6.82476e-05
311	Dda3937_00366	Organic acid metabolism and transport > Malonate Carboxylate Degradation	259	mdcC	Malonate decarboxylase delta subunit	5	tandem	O	0.965254	0.480872	O	-1.71003	0.113875	O	-0.766274	0.62464	-	-1.78536	0.0245021
312	Dda3937_00367	Organic acid metabolism and transport > Malonate Carboxylate Degradation	259	mdcD	Malonate decarboxylase beta subunit	5	tandem	O	-0.0282384	0.97836	-	-1.31351	0.0020368	O	-0.00802459	0.991181	-	-1.17913	0.00286491
313	Dda3937_00372	Organic acid metabolism and transport > Malonate Carboxylate Degradation	261	mdcR	Malonate utilization transcriptional regulator	5	convergent	O	0.432621	0.610088	O	0.820826	0.152069	+	1.73836	0.000480691	O	1.0226	0.0622519
314	Dda3937_01540	Energy production and conversion > TCA	929	gltA	citrate synthase	5	tandem	O	-0.206355	0.65675	O	0.45981	0.141953	O	-0.160405	0.644668	O	-0.114571	0.762366
315	Dda3937_04039	Energy production and conversion > TCA	2473	acnA	aconitate hydratase 1	7	divergent	+	0.815931	0.0298014	O	-0.00402699	0.991784	+	0.994287	0.000348465	O	0.119322	0.756749
316	Dda3937_02637	Energy production and conversion > TCA	1549	acnB	bifunctional aconitate hydratase 2/2-methylisocitrate dehydratase	9	tandem	O	0.126673	0.836004	O	0.521796	0.173791	O	-0.214804	0.607077	O	-0.405731	0.305538
317	Dda3937_02082	Energy production and conversion > TCA	1231	icd	isocitrate dehydrogenase (NADP+)	6	divergent	O	0.586311	0.439923	O	1.01835	0.0546622	O	0.572051	0.299886	O	0.611372	0.282711
318	Dda3937_01535	Energy production and conversion > TCA	927	sucA	2-oxoglutarate decarboxylase, thiamin-requiring	5	tandem	O	0.75929	0.359732	O	0.929973	0.131184	O	0.375846	0.578627	O	-0.0869428	0.91745
319	Dda3937_01534	Energy production and conversion > TCA	927	sucB	dihydrolipoyltranssuccinase	5	tandem	O	0.77288	0.384662	O	0.871683	0.193143	O	0.474441	0.496913	O	-0.0262616	0.978687
320	Dda3937_01532	Energy production and conversion > TCA	926	sucD	succinyl-CoA synthetase, NAD(P)-binding, alpha subunit	5	tandem	O	0.809126	0.422537	O	1.04606	0.156839	O	0.357742	0.660629	O	0.152257	0.872086
321	Dda3937_01533	Energy production and conversion > TCA	926	sucC	succinyl-CoA synthetase, beta subunit	5	tandem	O	0.706157	0.465393	O	0.987644	0.155247	O	0.339219	0.65888	O	0.0600341	0.951672
322	Dda3937_01536	Energy production and conversion > TCA	928	sdhB	succinate dehydrogenase, FeS subunit	5	tandem	O	1.00108	0.144499	+	1.17913	0.0232003	O	0.634292	0.245282	O	0.331767	0.596847
323	Dda3937_01537	Energy production and conversion > TCA	928	sdhA	succinate dehydrogenase, flavoprotein subunit	5	tandem	O	0.839523	0.344691	O	1.05376	0.10908	O	0.377299	0.607199	O	0.170931	0.836715
324	Dda3937_01538	Energy production and conversion > TCA	928	sdhD	succinate dehydrogenase, membrane subunit, binds cytochrome b556	5	tandem	O	0.822865	0.318763	+	1.3808	0.0182376	O	-0.59007	0.356267	O	0.61094	0.355823
325	Dda3937_01539	Energy production and conversion > TCA	928	sdhC	succinate dehydrogenase, membrane subunit, binds cytochrome b556	5	divergent	O	0.692064	0.139129	+	0.84998	0.0158409	O	0.00537055	0.990919	+	0.845425	0.0158122
326	Dda3937_01438	Energy production and conversion > TCA	885	fumA	Fumarate hydratase class I	3	convergent	-	-1.17779	0.000121648	O	-0.197652	0.52613	-	-1.20848	5.21816e-07	O	-0.182676	0.562939
327	Dda3937_04126	Energy production and conversion > TCA	2522	fumC	fumarate hydratase (fumarase C),aerobic Class II	6	tandem	O	-0.637711	0.113248	-	-0.789857	0.00866086	-	-0.638424	0.0329921	-	-1.46103	1.70626e-07
328	Dda3937_03529	Energy production and conversion > TCA	2127	mdh	malate dehydrogenase, NAD(P)-binding	3	tandem	O	0.284191	0.568436	+	0.693659	0.0325395	O	0.421668	0.207254	O	0.574074	0.084784
329	Dda3937_00485	Energy production and conversion > TCA	339	mqo	Malate:quinone oxidoreductase	7	convergent	O	0.0503947	0.92611	O	-0.00876593	0.98383	O	0.124086	0.727234	O	-0.263645	0.423758
330	Dda3937_02128	Energy production and conversion > TCA glyoxalate shunt	1258	aceA	isocitrate lyase	9	tandem	O	0.0581371	0.917565	O	-0.194968	0.577982	O	-0.260219	0.467494	O	-0.0851801	0.822177
331	Dda3937_02127	Energy production and conversion > TCA glyoxalate shunt	1258	aceB	malate synthase A	9	tandem	O	-0.0293672	0.969161	O	-0.466461	0.185497	O	-0.370132	0.33041	O	-0.0135858	0.978687
332	Dda3937_02129	Energy production and conversion > TCA glyoxalate shunt	1259	aceK	isocitrate dehydrogenase kinase/phosphatase	9	convergent	O	0.128543	0.848095	O	-0.192607	0.693792	O	-0.538146	0.217854	O	-0.582218	0.157293
333	Dda3937_02130	Energy production and conversion > TCA glyoxalate shunt	1260	iclR	DNA-binding transcriptional repressor	9	tandem	-	-1.51096	0.00520108	-	-1.5251	0.000361934	-	-1.58873	0.000145711	-	-1.25463	0.00395091
334	Dda3937_02147	Energy production and conversion > anaerobic Fumarate utilization	1273	frdA	fumarate reductase (anaerobic) catalytic and NAD/flavoprotein subunit	9	divergent	+	2.7104	2.82628e-05	+	2.39492	4.23137e-06	+	1.464	0.006731	+	1.32931	0.0173324
335	Dda3937_02146	Energy production and conversion > anaerobic Fumarate utilization	1273	frdB	fumarate reductase (anaerobic), Fe-S subunit	9	tandem	+	1.49683	0.00210297	+	1.6751	9.03639e-06	O	0.477612	0.301278	O	0.322886	0.498923
336	Dda3937_02144	Energy production and conversion > anaerobic Fumarate utilization	1273	frdD	fumarate reductase (anaerobic), membrane anchor subunit	9	tandem	O	0.366984	0.416217	+	0.777247	0.00906892	O	0.30788	0.371836	O	0.141982	0.709674
337	Dda3937_02145	Energy production and conversion > anaerobic Fumarate utilization	1273	frdC	fumarate reductase (anaerobic), membrane anchor subunit	9	tandem	O	0.90518	0.10983	+	1.1058	0.00360941	O	0.132319	0.826337	O	-0.0325027	0.958638
338	Dda3937_00144	Energy production and conversion > Oxidative phosphorylation > ATP synthase	112	atpC	F1 sector of membrane-bound ATP synthase, epsilon subunit	11	convergent	O	0.676632	0.411324	O	0.905109	0.131117	O	0.610785	0.315158	O	0.174742	0.816342
339	Dda3937_00145	Energy production and conversion > Oxidative phosphorylation > ATP synthase	112	atpD	F1 sector of membrane-bound ATP synthase, beta subunit	11	tandem	O	0.83145	0.386302	O	0.78609	0.288621	O	0.960399	0.160126	O	0.377385	0.642529
340	Dda3937_00146	Energy production and conversion > Oxidative phosphorylation > ATP synthase	112	atpG	F1 sector of membrane-bound ATP synthase, gamma subunit	11	tandem	O	0.490856	0.568235	O	0.76544	0.205119	O	0.739864	0.199648	O	0.29837	0.663659
341	Dda3937_00147	Energy production and conversion > Oxidative phosphorylation > ATP synthase	112	atpA	F1 sector of membrane-bound ATP synthase, alpha subunit	11	tandem	O	0.570043	0.527812	O	0.882628	0.165688	O	0.996013	0.0939767	O	0.502148	0.466757
342	Dda3937_00148	Energy production and conversion > Oxidative phosphorylation > ATP synthase	112	atpH	F1 sector of membrane-bound ATP synthase, delta subunit	11	tandem	O	0.657908	0.305226	O	0.79942	0.0953895	+	1.00032	0.0250266	O	0.813998	0.0872022
343	Dda3937_00149	Energy production and conversion > Oxidative phosphorylation > ATP synthase	112	atpF	F0 sector of membrane-bound ATP synthase, subunit b	11	tandem	O	0.661248	0.265429	O	0.757627	0.0898803	+	0.881644	0.0359559	+	1.02614	0.0156219
344	Dda3937_00150	Energy production and conversion > Oxidative phosphorylation > ATP synthase	113	atpE	F0 sector of membrane-bound ATP synthase, subunit c	11	tandem	O	0.86418	0.14501	O	0.861999	0.0612977	+	0.913138	0.0377482	+	1.08115	0.0145941
345	Dda3937_00151	Energy production and conversion > Oxidative phosphorylation > ATP synthase	113	atpB	F0 sector of membrane-bound ATP synthase, subunit a	11	tandem	O	0.459447	0.32373	O	0.597098	0.081269	+	1.08918	0.000367819	+	0.9967	0.00161998
346	Dda3937_00152	Energy production and conversion > Oxidative phosphorylation > ATP synthase	113	atpI	ATP synthase, membrane-bound accesory subunit	11	divergent	O	0.544941	0.0608557	O	0.451205	0.0526691	+	0.450223	0.0477798	+	0.493448	0.0313513
347	Dda3937_04294	Energy production and conversion > Oxidative phosphorylation > NADH dehydrogenase	2634	nuoA	NADH:ubiquinone oxidoreductase, membrane subunit A	7	tandem	O	0.126641	0.851498	O	0.205919	0.680216	O	-0.206572	0.655022	O	0.0494474	0.931523
348	Dda3937_01797	Energy production and conversion > Oxidative phosphorylation > NADH dehydrogenase	2634	nuoB	NADH:ubiquinone oxidoreductase, chain B	7	tandem	O	0.558227	0.469923	O	0.746894	0.183126	O	0.651435	0.231658	O	0.34054	0.588353
349	Dda3937_01798	Energy production and conversion > Oxidative phosphorylation > NADH dehydrogenase	1072	nuoC	NADH:ubiquinone oxidoreductase, chain C,D	7	tandem	O	0.314793	0.63425	O	0.512322	0.270932	O	0.641426	0.13279	O	0.125831	0.819311
350	Dda3937_01799	Energy production and conversion > Oxidative phosphorylation > NADH dehydrogenase	1072	nuoE	NADH:ubiquinone oxidoreductase, chain E	7	tandem	O	0.599683	0.482437	O	0.402819	0.558411	O	0.646457	0.288755	O	0.171769	0.819311
351	Dda3937_01800	Energy production and conversion > Oxidative phosphorylation > NADH dehydrogenase	1072	nuoF	NADH:ubiquinone oxidoreductase, chain F	7	tandem	O	0.823131	0.290566	O	0.56299	0.379259	O	0.980971	0.0788804	O	0.267511	0.704178
352	Dda3937_01801	Energy production and conversion > Oxidative phosphorylation > NADH dehydrogenase	1073	nuoG	NADH:ubiquinone oxidoreductase, chain G	7	tandem	O	0.452009	0.603275	O	0.435827	0.510276	O	0.563316	0.35144	O	-0.0295313	0.972843
353	Dda3937_01802	Energy production and conversion > Oxidative phosphorylation > NADH dehydrogenase	1073	nuoH	NADH:ubiquinone oxidoreductase, membrane subunit H	7	tandem	O	0.541111	0.593493	O	0.45416	0.56136	O	0.669528	0.340379	O	0.262119	0.752514
354	Dda3937_01803	Energy production and conversion > Oxidative phosphorylation > NADH dehydrogenase	1073	nuoI	NADH:ubiquinone oxidoreductase, chain I	7	tandem	O	0.417994	0.652797	O	0.370704	0.610581	O	0.32874	0.635442	O	0.223439	0.768705
355	Dda3937_01804	Energy production and conversion > Oxidative phosphorylation > NADH dehydrogenase	1073	nuoJ	NADH:ubiquinone oxidoreductase, membrane subunit J	7	tandem	O	0.704276	0.433647	O	0.506077	0.482605	O	0.706922	0.277245	O	0.389717	0.598871
356	Dda3937_01805	Energy production and conversion > Oxidative phosphorylation > NADH dehydrogenase	1073	nuoK	NADH:ubiquinone oxidoreductase, membrane subunit K	7	tandem	O	0.603661	0.513975	O	0.411102	0.579592	O	0.697114	0.285612	O	0.465339	0.522281
357	Dda3937_01806	Energy production and conversion > Oxidative phosphorylation > NADH dehydrogenase	1073	nuoL	NADH:ubiquinone oxidoreductase, membrane subunit L	7	tandem	O	0.521427	0.612063	O	0.39564	0.627505	O	0.636609	0.373958	O	0.219765	0.79618
358	Dda3937_01807	Energy production and conversion > Oxidative phosphorylation > NADH dehydrogenase	1074	nuoM	NADH:ubiquinone oxidoreductase, membrane subunit M	7	tandem	O	0.296747	0.765781	O	0.337405	0.658468	O	0.520669	0.435439	O	0.0182824	0.983403
359	Dda3937_01808	Energy production and conversion > Oxidative phosphorylation > NADH dehydrogenase	1074	nuoN	NADH:ubiquinone oxidoreductase, membrane subunit N	7	tandem	O	0.431588	0.669375	O	0.443999	0.56136	O	0.917509	0.158302	O	0.232231	0.775099
360	Dda3937_02260	Energy production and conversion > Oxidative phosphorylation > NADH dehydrogenase	1333	ndh	respiratory NADH dehydrogenase 2/cupric reductase	7	tandem	O	-0.445409	0.391364	O	-0.138291	0.773064	O	0.471713	0.207254	O	0.536181	0.159195
361	Dda3937_01882	Energy production and conversion > Oxidative phosphorylation > NADH to cytochrome bd oxidase electron transfer	925	ybgT/cydx	Putative outer membrane lipoprotein	5	tandem	O	0.156754	0.877471	O	0.267839	0.710816	O	-0.689533	0.260717	O	0.00227645	0.997895
362	Dda3937_01531	Energy production and conversion > Oxidative phosphorylation > NADH to cytochrome bd oxidase electron transfer	925	cydA	Cytochrome d ubiquinol oxidase subunit I	5	tandem	O	0.862019	0.108099	+	0.883631	0.0330642	O	0.68833	0.0949094	O	0.623781	0.152875
363	Dda3937_01883	Energy production and conversion > Oxidative phosphorylation > NADH to cytochrome bd oxidase electron transfer	925	cydB	Cytochrome d ubiquinol oxidase subunit II	5	tandem	O	0.963185	0.0940163	O	0.792144	0.0846399	+	0.957744	0.0265022	O	0.578799	0.2267
364	Dda3937_03159	Energy production and conversion > Oxidative phosphorylation > NADH to cytochrome bd oxidase electron transfer	1871	cybB	cytochrome b561	8	convergent	O	0.602588	0.187424	O	0.489079	0.182555	O	0.340144	0.363361	O	0.113461	0.798759
365	Dda3937_02792	Energy production and conversion > Oxidative phosphorylation > NADH to cytochrome bd oxidase electron transfer	1645	cybC	Soluble cytochrome b562	7	convergent	O	0.230403	0.525266	O	-0.252384	0.338149	O	-0.301551	0.232008	-	-0.727222	0.00138991
366	Dda3937_03757	Energy production and conversion > Oxidative phosphorylation > NADH to cytochrome bd oxidase electron transfer	2295		putative Cytochrome bd2, subunit I	5	tandem	O	0.676785	0.210168	O	-0.303843	0.538526	O	0.0120046	0.984377	O	-0.229614	0.666117
367	Dda3937_03758	Energy production and conversion > Oxidative phosphorylation > NADH to cytochrome bd oxidase electron transfer	2295		putative Cytochrome bd2, subunit II	5	divergent	O	0.427823	0.543956	O	0.089932	0.888972	O	-0.329607	0.544399	O	0.111264	0.858947
368	Dda3937_01973	Energy production and conversion > Oxidative phosphorylation > NADH to cytochrome bo oxidase electron transfer	1168	cyoD	cytochrome o ubiquinol oxidase subunit IV	4	tandem	O	0.24119	0.678142	O	0.415824	0.301123	O	0.364478	0.356728	O	-0.109024	0.818701
369	Dda3937_01974	Energy production and conversion > Oxidative phosphorylation > NADH to cytochrome bo oxidase electron transfer	1168	cyoC	cytochrome o ubiquinol oxidase subunit III	4	tandem	O	0.265117	0.706571	O	0.593278	0.214385	O	0.136028	0.805305	O	0.00614555	0.992649
370	Dda3937_01975	Energy production and conversion > Oxidative phosphorylation > NADH to cytochrome bo oxidase electron transfer	1168	cyoB	cytochrome o ubiquinol oxidase subunit I	4	tandem	O	0.244804	0.695683	O	0.552795	0.191155	O	0.383385	0.36819	O	0.0538181	0.925139
371	Dda3937_01976	Energy production and conversion > Oxidative phosphorylation > NADH to cytochrome bo oxidase electron transfer	1168	cyoA	cytochrome o ubiquinol oxidase subunit II	4	tandem	O	0.194145	0.721601	O	0.315288	0.415722	O	0.250323	0.511139	O	0.35259	0.348493
372	Dda3937_01972	Energy production and conversion > Oxidative phosphorylation > NADH to cytochrome bo oxidase electron transfer	1168	cyoE	protoheme IX farnesyltransferase (cytochrome oxidase assembly)	4	tandem	O	0.459996	0.444495	O	0.461597	0.311017	O	0.258482	0.586571	O	-0.0596467	0.920366
373	Dda3937_00989	Energy production and conversion > Anaerobic Respiration > formate reduction	617	fdhD	formate dehydrogenase formation protein	11	divergent	+	1.26029	0.000292811	+	0.912714	0.001396	+	0.955415	0.000620732	+	0.731444	0.0130728
374	Dda3937_01835	Energy production and conversion > Anaerobic Respiration > formate reduction	1088	fdhE	formate dehydrogenase formation protein	7	divergent	O	0.349279	0.3726	O	0.358126	0.228436	O	0.287913	0.341035	O	0.26708	0.388865
375	Dda3937_00742	Energy production and conversion > Anaerobic Respiration > formate reduction	479	fdhF	Formate dehydrogenase H	5	convergent	O	0.377144	0.613875	+	0.906444	0.0383901	O	-0.614354	0.291468	O	-0.07695	0.908129
376	Dda3937_00741	Energy production and conversion > Anaerobic Respiration > formate reduction	479	hydN	formate dehydrogenase-H, [4Fe-4S] ferredoxin subunit	5	divergent	O	1.32328	0.211396	O	0.798996	0.225347	O	1.77214	0.287637	O	-0.306946	0.772671
377	Dda3937_01086	Energy production and conversion > Anaerobic Respiration > formate reduction	673		Electron transport protein hydN	11	tandem	-	-1.30258	9.64625e-07	-	-0.620203	0.00587996	-	-1.80443	6.95664e-18	-	-0.65797	0.00362157
378	Dda3937_02963	Energy production and conversion > Anaerobic Respiration > formate reduction	1755	fdnG	formate dehydrogenase-N, alpha subunit, nitrate-inducible	5	tandem	O	-1.24181	0.200237	O	-0.186087	0.848425	O	-1.45805	0.061939	O	-1.11989	0.140112
379	Dda3937_02962	Energy production and conversion > Anaerobic Respiration > formate reduction	1755	fdnH	formate dehydrogenase-N, Fe-S (beta) subunit, nitrate-inducible	5	tandem	O	-1.46667	0.290566	O	-0.79761	0.435516	O	-1.85798	0.186689	O	-0.304278	0.818701
380	Dda3937_02961	Energy production and conversion > Anaerobic Respiration > formate reduction	1755	fdnI	formate dehydrogenase-N, cytochrome B556 (gamma) subunit, nitrate-inducible	5	convergent	O	-0.412041	0.649255	O	-1.03806	0.0517047	-	-2.80316	0.00043632	-	-1.54162	0.0105013
381	Dda3937_01829	Energy production and conversion > Anaerobic Respiration > formate reduction	1085	fdoG	formate dehydrogenase-O, large subunit	7	tandem	+	1.93749	4.04049e-10	+	1.67137	2.57283e-12	+	1.05378	9.7927e-05	+	0.753801	0.00372983
382	Dda3937_01830	Energy production and conversion > Anaerobic Respiration > formate reduction	1085	fdoH	formate dehydrogenase-O, Fe-S subunit	7	tandem	+	2.02048	1.10029e-05	+	1.44056	5.82843e-05	O	0.854552	0.0510097	O	0.432572	0.312986
383	Dda3937_01831	Energy production and conversion > Anaerobic Respiration > formate reduction	1085	fdoI	formate dehydrogenase-O, cytochrome b556 subunit	7	convergent	+	2.11044	1.15133e-05	+	1.48156	9.21947e-05	+	1.26669	0.00220493	O	0.50732	0.252191
384	Dda3937_00743	Energy production and conversion > Anaerobic Respiration > formate reduction	480	fhlA	DNA-binding transcriptional activator	5	tandem	O	-0.478202	0.290375	O	-0.0187723	0.96674	-	-1.00049	0.00207339	-	-0.819041	0.0204771
385	Dda3937_03840	Energy production and conversion > Anaerobic Respiration > formate reduction	2341	yfiD	Autonomous glycine radical cofactor; can reactivate pyruvate formate lyase after oxidative stress; induced by low pH or propionate; pyruvate formate lyase homolog	8	tandem	O	-0.466639	0.634769	O	-0.411071	0.589688	O	-0.323401	0.660851	O	-0.532104	0.463008
386	Dda3937_00737	Energy production and conversion > Anaerobic Respiration > formate reduction	476	hycI	protease involved in processing C-terminal end of HycE	5	convergent	O	0.521884		O	0.196001	0.89963	O	-0.0947729	0.956471	O	-0.815238	0.606646
387	Dda3937_00727	Energy production and conversion > Anaerobic Respiration > formate reduction	476	hyfA	hydrogenase 4, 4Fe-4S subunit	5	divergent	O	1.32958		O	0.23231		O	-0.964958		O	0.769913
388	Dda3937_00728	Energy production and conversion > Anaerobic Respiration > formate reduction	476	hyfB	hydrogenase 4, membrane subunit	5	tandem	O	-0.598033	0.682685	O	0.035343	0.975862	O	0.102759	0.926834	O	-0.146224	0.892809
389	Dda3937_00729	Energy production and conversion > Anaerobic Respiration > formate reduction	476	hyfC	hydrogenase 4, membrane subunit	5	tandem	O	-0.999154		O	-0.915236	0.558411	O	-0.188248	0.928299	O	-0.639411	0.673505
390	Dda3937_00730	Energy production and conversion > Anaerobic Respiration > formate reduction	476	hyfD	hydrogenase 4, membrane subunit	5	tandem	O	-0.0790257	0.967655	O	-0.776478	0.433665	O	0.234551	0.83996	O	-0.712405	0.493169
391	Dda3937_00731	Energy production and conversion > Anaerobic Respiration > formate reduction	476	hyfE	hydrogenase 4, membrane subunit	5	tandem	O	-0.690808		O	-0.573099		O	-3.73786		O	-1.23875
392	Dda3937_00732	Energy production and conversion > Anaerobic Respiration > formate reduction	476	hyfF	hydrogenase 4, membrane subunit	5	tandem	O	-1.36871	0.305083	O	-0.356214	0.70436	O	-0.777741	0.439038	O	-0.358565	0.728774
393	Dda3937_00733	Energy production and conversion > Anaerobic Respiration > formate reduction	476	hyfG	hydrogenase 4, subunit	5	tandem	O	-0.482334	0.622805	O	-0.876978	0.160266	O	0.279481	0.734216	O	0.0665576	0.939648
394	Dda3937_00734	Energy production and conversion > Anaerobic Respiration > formate reduction	476	hyfH	hydrogenase 4, Fe-S subunit	5	tandem	O	-2.26012		O	-0.849298	0.514829	O	3.01642	0.128258	O	-1.5546	0.237957
395	Dda3937_00735	Energy production and conversion > Anaerobic Respiration > formate reduction	476	hyfI	hydrogenase 4, Fe-S subunit	5	tandem	O	-0.730631	0.566057	O	-0.592418	0.570759	O	-0.687856	0.483488	O	-0.146579	0.901508
396	Dda3937_00736	Energy production and conversion > Anaerobic Respiration > formate reduction	476	hyfJ	predicted processing element hydrogenase 4	5	tandem	O	1.74942		O	-0.88841	0.570209	O	-1.4219	0.348054	O	-0.649305	0.673931
397	Dda3937_04116	Energy production and conversion > Anaerobic Respiration > formate reduction	2516		[NiFe] hydrogenase metallocenter assembly protein HybG	5	divergent	O	1.33538	0.24789	O	0.0402908	0.971963	O	-0.0515806	0.974822	O	-0.414506	0.71675
398	Dda3937_03106	Energy production and conversion > Anaerobic Respiration > formate reduction	1830	ydeP	Putative formate dehydrogenase oxidoreductase protein, in E. coli required for acidic resistance	7	divergent	O	0.331283	0.618751	O	0.0227	0.971963	O	0.179888	0.730842	O	0.267715	0.60083
399	Dda3937_01819	Energy production and conversion > Anaerobic Respiration > proton-hydrogen cycling in fermentation	1079	hybF	hydrogenase nickel incorporation protein HypA	7	tandem	O	0.93139	0.295492	+	1.66269	0.00235975	O	-0.653243	0.525211	O	0.809851	0.275101
400	Dda3937_01814	Energy production and conversion > Anaerobic Respiration > proton-hydrogen cycling in fermentation	1079	hybA	hydrogenase 2 4Fe-4S ferredoxin-type component	7	tandem	O	1.66365	0.23562	O	1.01058	0.315802	O	2.26608	0.168666	O	1.07076	0.34964
401	Dda3937_01815	Energy production and conversion > Anaerobic Respiration > proton-hydrogen cycling in fermentation	1079	hybB	predicted hydrogenase 2 cytochrome b type component	7	tandem	O	1.33849	0.25147	O	0.61648	0.484196	O	0.0378356	0.974446	O	0.797703	0.379103
402	Dda3937_01816	Energy production and conversion > Anaerobic Respiration > proton-hydrogen cycling in fermentation	1079	hybC	hydrogenase 2, large subunit	7	tandem	O	0.278071	0.807703	O	0.90433	0.171929	O	0.445814	0.59617	O	0.621502	0.380605
403	Dda3937_01817	Energy production and conversion > Anaerobic Respiration > proton-hydrogen cycling in fermentation	1079	hybD	predicted maturation element for hydrogenase 2	7	tandem	O	-0.155682	0.925339	O	1.15179	0.223559	O	-0.684448	0.580257	O	-0.434544	0.668798
404	Dda3937_01818	Energy production and conversion > Anaerobic Respiration > proton-hydrogen cycling in fermentation	1079	hybE	hydrogenase 2-specific chaperone	7	tandem	O	1.03488	0.138	+	1.08628	0.0326287	O	0.0432083	0.960089	O	0.245801	0.727485
405	Dda3937_01813	Energy production and conversion > Anaerobic Respiration > proton-hydrogen cycling in fermentation	1079	hybO	hydrogenase 2, small subunit	7	tandem	+	1.29043	0.0389606	+	2.37512	1.76031e-10	O	0.0492542	0.951978	+	1.86815	8.02628e-06
406	Dda3937_01820	Energy production and conversion > Anaerobic Respiration > proton-hydrogen cycling in fermentation	1080	hypB	hydrogenase nickel incorporation protein HypB	7	tandem	O	0.670532	0.441795	+	1.26406	0.015909	O	-0.784878	0.339773	O	-0.16443	0.828963
407	Dda3937_01822	Energy production and conversion > Anaerobic Respiration > proton-hydrogen cycling in fermentation	1080	hypD	hydrogenase expression/formation protein HypD	7	tandem	O	1.04025	0.386959	O	-0.359578	0.737988	O	-0.700982	0.489794	O	-0.00058525	0.999553
408	Dda3937_01821	Energy production and conversion > Anaerobic Respiration > proton-hydrogen cycling in fermentation	1080	hybG	hydrogenase expression/formation protein HypC	7	tandem	O	0.354806		O	-0.605187		O	-2.12302		O	-0.211639
409	Dda3937_01823	Energy production and conversion > Anaerobic Respiration > proton-hydrogen cycling in fermentation	1080	hypE	hydrogenase expression/formation protein HypE	7	tandem	O	-0.457216	0.530092	O	-0.476997	0.315918	-	-1.6926	0.00058239	-	-0.876062	0.0433498
410	Dda3937_01825	Energy production and conversion > Anaerobic Respiration > proton-hydrogen cycling in fermentation	1082	hypF	[NiFe] hydrogenase metallocenter assembly protein HypF	7	tandem	O	-0.616948	0.28736	-	-1.15785	0.0043198	O	-0.426394	0.346644	-	-0.841117	0.0420557
411	Dda3937_03557	Energy production and conversion > Anaerobic Respiration > proton-hydrogen cycling in fermentation	2150	yceJ	Cytochrome b561	7	tandem	O	-0.314769	0.626989	O	0.205992	0.670847	O	0.0485167	0.932458	O	0.0500527	0.934876
412	Dda3937_00226	Energy production and conversion > Anaerobic Respiration > proton-hydrogen cycling in fermentation	168		Thiosulfate reductase cytochrome B subunit (membrane anchoring protein)	1	tandem	O	0.80348	0.289817	O	-0.255361	0.670847	O	-0.608069	0.348054	O	-0.751286	0.145248
413	Dda3937_00225	Energy production and conversion > Anaerobic Respiration > proton-hydrogen cycling in fermentation	168		Oxidoreductase, molybdopterin-binding	1	convergent	O	-0.892226	0.23825	O	-0.75028	0.17786	-	-1.25974	0.0263179	O	-1.05096	0.0520933
414	Dda3937_04056	Energy production and conversion > Anaerobic Respiration > Alcohol utilisation	2836	adhE	fused acetaldehyde-CoA dehydrogenase and iron-dependent alcohol dehydrogenase and pyruvate-formate lyase deactivase	6	convergent	-	-1.08982	0.0343362	O	0.303169	0.537733	-	-1.43236	0.000151875	O	0.157402	0.765794
415	Dda3937_00069	Energy production and conversion > Anaerobic Respiration > Alcohol utilisation	53	adhC	Alcohol dehydrogenase class III; Glutathione-dependent formaldehyde dehydrogenase	6	tandem	O	-0.342229	0.481706	O	-0.466708	0.180965	O	0.0473695	0.913981	O	-0.47701	0.171464
416	Dda3937_02629	Energy production and conversion > Anaerobic Respiration > Alcohol utilisation	1545		Alcohol dehydrogenase	9	divergent	O	-2.56495	0.0895687	O	-1.11523	0.0959891	-	-3.59856	0.045724	O	-0.713581	0.330562
417	Dda3937_01189	Energy production and conversion > Anaerobic Respiration > Alcohol utilisation	733		Alcohol dehydrogenase	3	tandem	O	-1.98811	0.393397	O	-1.24109	0.266078	O	-0.959314	0.476664	O	0.116279	0.932931
418	Dda3937_01587	Energy production and conversion > Anaerobic Respiration > Alcohol utilisation	958	yahK	Alcohol dehydrogenase	1	tandem	O	-0.681827	0.202819	O	-0.366884	0.416183	O	-0.615949	0.122212	O	-0.68956	0.0875585
419	Dda3937_03796	Energy production and conversion > Anaerobic Respiration > Alcohol utilisation	2319	yiaY	Predicted iron-containing alcohol dehydrogenase	6	divergent	O	1.24335	0.0850009	O	0.983482	0.0905333	O	1.0031	0.0708133	O	0.350297	0.602878
420	Dda3937_00660	Energy production and conversion > Anaerobic Respiration > Alcohol utilisation	442	acuI	AcuI(YdhH) is proposed to have a role in endogenous and/or exogenous acrylate detoxification Putative acryloyl-CoA reductase	1	divergent	+	1.52974	0.000155338	+	1.71814	4.62576e-08	+	1.33903	4.36442e-05	O	0.690106	0.0550376
421	Dda3937_03144	Energy production and conversion > Anaerobic Respiration > convert pyruvate to lactate	1860	ldhA	fermentative D-lactate dehydrogenase, NAD-dependent	6	convergent	O	-0.194678	0.738261	O	-0.141559	0.766561	O	-0.482532	0.203277	O	-0.468123	0.231913
422	Dda3937_00779	Energy production and conversion > Anaerobic Respiration > convert pyruvate to lactate	501	ykgG_2	Predicted L-lactate dehydrogenase, hypothetical protein subunit YkgG	5	convergent	O	0.845561	0.133008	O	0.595756	0.220775	O	0.719446	0.0815523	O	-0.536007	0.288285
423	Dda3937_00778	Energy production and conversion > Anaerobic Respiration > convert pyruvate to lactate	501	ykgF_2	Predicted L-lactate dehydrogenase, Iron-sulfur cluster-binding subunit YkgF	5	tandem	+	1.32692	0.00972783	O	0.115327	0.862883	O	0.427213	0.418352	O	0.237837	0.667464
424	Dda3937_00777	Energy production and conversion > Anaerobic Respiration > convert pyruvate to lactate	501	ykgE_2	Predicted L-lactate dehydrogenase, Fe-S oxidoreductase subunit YkgE	5	tandem	+	1.45259	0.000804943	+	0.900214	0.0251072	O	0.468794	0.292712	O	0.0444959	0.942222
425	Dda3937_00125	Energy production and conversion > Anaerobic Respiration > convert pyruvate to lactate	97	glcA	Glycolate permease; also recognizes lactate	6	tandem	O	0.200495	0.852364	O	-0.177414	0.838244	O	0.20914	0.786217	O	-0.441021	0.533937
426	Dda3937_00126	Energy production and conversion > Anaerobic Respiration > convert pyruvate to lactate	98	ykgE_1	Predicted L-lactate dehydrogenase, Fe-S oxidoreductase subunit YkgE	6	tandem	O	0.0421001	0.967609	-	-1.04002	0.016551	O	-0.441098	0.396243	O	-0.586476	0.197793
427	Dda3937_00127	Energy production and conversion > Anaerobic Respiration > convert pyruvate to lactate	98	ykgG-1	Predicted L-lactate dehydrogenase, hypothetical protein subunit YkgG	6	convergent	O	-0.567299	0.298588	-	-1.02729	0.0053623	-	-0.787634	0.034399	-	-1.12921	0.00180407
428	Dda3937_04340	Energy production and conversion > Anaerobic Respiration > convert pyruvate to lactate	98	ykgF_1	Predicted L-lactate dehydrogenase, Iron-sulfur cluster-binding subunit YkgF	6	tandem	O	-0.164561	0.876595	O	-0.866981	0.146811	O	0.303719	0.656103	O	-0.855299	0.144942
429	Dda3937_02310	Energy production and conversion > Anaerobic Respiration > convert pyruvate to butanediol	1367	budB	Acetolactate synthase, catabolic	3	convergent	O	-0.319538	0.826105	O	-0.232899	0.848004	O	0.566639	0.557894	O	0.0110632	0.992921
430	Dda3937_02311	Energy production and conversion > Anaerobic Respiration > convert pyruvate to butanediol	1367	budA	Alpha-acetolactate decarboxylase	3	divergent	O	-0.0660714	0.976065	O	0.14212	0.928972	O	0.0289158	0.984274	O	0.430681	0.74602
431	Dda3937_03162	Energy production and conversion > Anaerobic Respiration > convert pyruvate to butanediol	1874	budC	2,3-butanediol dehydrogenase, S-alcohol forming, (R)-acetoin-specific / Acetoin (diacetyl) reductase	8	divergent	O	0.362012	0.644254	O	0.254688	0.685773	O	0.115033	0.858357	O	0.21408	0.730836
432	Dda3937_02312	Energy production and conversion > Anaerobic Respiration > convert pyruvate to butanediol	1368	budR	LysR family transcriptional regulator STM3121	3	divergent	-	-1.30171	0.0192538	-	-1.08972	0.0174107	-	-1.45865	0.000319718	O	-0.827688	0.0871338
433	Dda3937_00932	Energy production and conversion > Anaerobic Respiration > other fermentation	582	frsA	fermentation/respiration switch protein, PTS Enzyme IIAGlc-binding protein, binds unphosphorylated form	8	tandem	O	0.458851	0.258663	O	0.0449385	0.91925	O	0.166986	0.631203	O	0.0408506	0.924312
434	Dda3937_00709	Nitrogen metabolism and transport > L glutamate biosynthesis	465	gltB	glutamate synthase, large subunit	2	divergent	-	-2.57631	0.00378119	-	-1.7379	0.019089	-	-2.84481	2.63929e-05	O	-1.15308	0.143368
435	Dda3937_00708	Nitrogen metabolism and transport > L glutamate biosynthesis	465	gltD	glutamate synthase, 4Fe-4S protein, small subunit	2	convergent	-	-2.62136	0.00325372	-	-1.74121	0.0191693	-	-2.69137	8.05212e-05	O	-1.3328	0.0842664
436	Dda3937_01118	Nitrogen metabolism and transport > L-glutamine biosynthesis	692	glnA	glutamine synthetase	11	divergent	O	-0.626069	0.167539	+	0.730468	0.0333815	O	0.24455	0.528601	+	0.918848	0.00533406
437	Dda3937_03375	Nitrogen metabolism and transport > L-glutamine biosynthesis	2014	glnB	regulatory protein P-II for glutamine synthetase	8	convergent	O	-0.468669	0.420835	O	-0.752763	0.0674894	O	-0.545465	0.185445	O	-0.417577	0.351475
438	Dda3937_00177	Nitrogen metabolism and transport > L-glutamine biosynthesis	134	glnE	glutamine synthetase adenylyltransferase, modifies glutamine synthase; catalyzes adenylation and deadenylation	9	tandem	O	0.404882	0.130434	O	-0.0775801	0.775115	+	0.490276	0.0119552	O	-0.134076	0.583562
439	Dda3937_00877	Nitrogen metabolism and transport > L-glutamine biosynthesis	550	glnD	uridylyltransferase/uridylyl-removing enzyme	4	tandem	O	0.469848	0.117921	O	0.186664	0.48689	O	0.297471	0.212999	O	-0.240663	0.346021
440	Dda3937_01117	Nitrogen metabolism and transport > L-glutamine biosynthesis	691	glnL	sensory histidine kinase in two-component regulatory system with GlnG	11	tandem	O	-0.696915	0.0911785	O	0.122288	0.772677	O	0.198474	0.592523	+	0.788507	0.0111992
441	Dda3937_01116	Nitrogen metabolism and transport > L-glutamine biosynthesis	691	glnG	Nitrogen regulation protein NR(I)	11	convergent	O	-0.00166592	0.998337	O	0.468065	0.221127	+	0.89968	0.00704787	+	0.9079	0.00770959
442	Dda3937_03309	Nitrogen metabolism and transport > L-glutamine biosynthesis	1961	glnK	nitrogen assimilation regulatory protein for GlnL, GlnE, and AmtB	4	tandem	O	-0.920065	0.27339	-	-1.06032	0.0303071	-	-1.16861	0.0462216	O	-0.10476	0.873053
443	Dda3937_03308	Nitrogen metabolism and transport > L-glutamine biosynthesis	1961	amtB	ammonium transporter	4	convergent	-	-1.44134	0.000459214	-	-0.863791	0.0103973	O	-0.401013	0.281931	O	-0.465229	0.205012
444	Dda3937_02885	Nitrogen metabolism and transport > Glutamine transport	1703	glnH	glutamine transporter subunit; periplasmic binding component of ABC superfamily	5	convergent	-	-1.50922	0.0104505	-	-1.30394	0.00612723	-	-1.26808	0.00611557	O	-0.884137	0.0787091
445	Dda3937_02886	Nitrogen metabolism and transport > Glutamine transport	1704	glnP	glutamine transporter subunit; membrane component of ABC superfamily	5	divergent	-	-2.68989	9.39248e-12	-	-2.21047	6.51183e-12	-	-2.49099	1.229e-14	-	-1.32421	7.97185e-05
446	Dda3937_02887	Nitrogen metabolism and transport > Glutamine transport	1704	glnQ	glutamine transporter subunit; ATP-binding component of ABC superfamily	5	tandem	-	-2.69369	4.55222e-08	-	-2.1714	5.9197e-08	-	-2.45067	6.1971e-10	-	-1.24486	0.00376518
447	Dda3937_01843	Nitrogen metabolism and transport > nitrate and nitrite assimilation	1091	nasR	nitrate responsive transcription antiterminator	7	tandem	+	0.901169	0.00028313	O	0.276742	0.235942	+	1.02986	2.51201e-07	+	0.553862	0.00942122
448	Dda3937_01849	Nitrogen metabolism and transport > nitrate and nitrite assimilation	1093	nasA	Assimilatory nitrate reductase large subunit (EC:1,7,99,4)	7	tandem	O	-0.270593	0.836638	O	-0.907127	0.266383	O	-0.537513	0.546736	O	-0.275782	0.769791
449	Dda3937_01845	Nitrogen metabolism and transport > nitrate and nitrite assimilation	1093	nasF	Nitrate ABC transporter, nitrate-binding protein	7	tandem	O	1.31036	0.149438	O	0.648828	0.395482	O	0.72219	0.411962	O	0.00267098	0.997895
450	Dda3937_01846	Nitrogen metabolism and transport > nitrate and nitrite assimilation	1093	nasE	Nitrate ABC transporter, permease protein	7	tandem	O	0.556775	0.747578	O	0.299471	0.81862	O	-0.519616	0.751573	O	-0.32991	0.780609
451	Dda3937_01847	Nitrogen metabolism and transport > nitrate and nitrite assimilation	1093	nasD	Nitrate ABC transporter, ATP-binding protein	7	tandem	O	2.08274	0.138649	O	-0.381045	0.768015	O	-0.649384	0.728839	O	-0.403178	0.733133
452	Dda3937_01848	Nitrogen metabolism and transport > nitrate and nitrite assimilation	1093	nirB	Nitrite reductase [NAD(P)H] large subunit	7	tandem	O	-0.639677	0.530225	O	-0.725454	0.319192	O	-1.06931	0.122286	O	-0.382212	0.62801
453	Dda3937_01850	Nitrogen metabolism and transport > nitrate and nitrite assimilation	1093	nirE	Uroporphyrinogen-III methyltransferase	7	convergent	O	-0.892304	0.388192	O	-1.0253	0.165022	O	-1.42557	0.0583093	O	-0.428065	0.596789
454	Dda3937_00680	Nitrogen metabolism and transport > nitrate and nitrite assimilation	455	ptsN	sugar-specific enzyme IIA component of PTS	2	tandem	O	0.138325	0.575719	O	0.269385	0.107988	O	-0.23097	0.162854	-	-0.58039	0.000115846
455	Dda3937_00678	Nitrogen metabolism and transport > nitrate and nitrite assimilation	454	ptsO	phosphohistidinoprotein-hexose phosphotransferase component of N-regulated PTS system (Npr)	2	tandem	O	0.221335	0.773118	O	0.0353814	0.959571	O	-0.0233574	0.970923	O	-0.441199	0.404536
456	Dda3937_00849	Nitrogen metabolism and transport > nitrate and nitrite assimilation	2024	ptsP	PTS system nitrogen assimilation enzyme I component/putative sensory transducer	4	tandem	+	0.792925	0.000151838	+	0.52679	0.00249198	+	0.731848	8.195e-06	O	0.113406	0.602239
457	Dda3937_03788	Nitrogen metabolism and transport > nitrate and nitrite assimilation	2314	narK	nitrate/nitrite transporter	6	tandem	O	-0.731137	0.168071	O	-0.501586	0.219489	-	-0.788074	0.0457675	O	-0.575763	0.146377
458	Dda3937_00768	Nitrogen metabolism and transport > nitrate and nitrite assimilation	496		ABC transporter nitrate permease	5	tandem	O	0.186442	0.836638	O	-0.41053	0.518123	+	1.27372	0.0110962	O	0.796738	0.13994
459	Dda3937_03791	Nitrogen metabolism and transport > nitrate	2317	narG	nitrate reductase 1, alpha subunit	6	tandem	O	0.308104	0.709841	O	0.541881	0.316874	O	0.209381	0.762147	O	0.338282	0.584784
460	Dda3937_03792	Nitrogen metabolism and transport > nitrate	2317	narH	nitrate reductase 1, beta (Fe-S) subunit	6	tandem	O	0.339845	0.747578	O	0.154018	0.866702	O	-0.145597	0.868373	O	-0.157518	0.848523
461	Dda3937_03794	Nitrogen metabolism and transport > nitrate	2317	narI	nitrate reductase 1, gamma (cytochrome b(NR)) subunit	6	convergent	O	0.0801917	0.904341	O	0.0232294	0.964148	O	-0.277229	0.510382	O	-0.543472	0.163968
462	Dda3937_03793	Nitrogen metabolism and transport > nitrate	2317	narJ	molybdenum-cofactor-assembly chaperone subunit (delta subunit) of nitrate reductase 1	6	tandem	O	-0.104526	0.948656	O	0.373472	0.671808	O	-0.648501	0.485778	O	0.275105	0.779772
463	Dda3937_04073	Nitrogen metabolism and transport > other nitrogen metabolism	2498	can	carbonic anhydrase	8	divergent	-	-1.09526	5.48659e-05	-	-0.681735	0.00261217	-	-0.836802	0.000106519	-	-0.530614	0.0230928
464	Dda3937_03590	Nitrogen metabolism and transport > other nitrogen metabolism	2176	cynS	Cyanate hydratase	5	convergent	O	-0.517171	0.450449	O	0.130254	0.835575	-	-1.04166	0.0224316	O	0.192763	0.741181
465	Dda3937_03591	Nitrogen metabolism and transport > other nitrogen metabolism	2176		Carbonic anhydrase	5	divergent	O	0.309396		O	-0.439166		O	1.6264		O	-1.64964
466	Dda3937_02457	Nitrogen metabolism and transport > other nitrogen metabolism	1452	cynX	Cyanate transport protein cynX	5	tandem	-	-1.85172	5.99539e-05	-	-2.2211	9.77051e-10	-	-1.50959	2.46828e-05	-	-1.84772	7.05203e-07
467	Dda3937_04568	Nitrogen metabolism and transport > other nitrogen metabolism	2829		Nitrilase/cyanide hydratase and apolipoprotein N-acyltransferase	6	convergent	O	-0.258269	0.817539	O	-0.866837	0.191058	O	-0.735318	0.313414	O	-0.737996	0.271827
468	Dda3937_01446	Nitrogen metabolism and transport > other nitrogen metabolism	890	nrfD	Nitrite reductase, formate-dependent, anaerobic respiration	3	tandem	O	-2.99299	0.0516218	O	-0.294185	0.759479	-	-2.02517	0.0297276	O	-0.202799	0.826868
469	Dda3937_01447	Nitrogen metabolism and transport > other nitrogen metabolism	890	nrfC	formate-dependent nitrite reductase, Fe-S protein, anaerobi respiration	3	tandem	O	-4.43078		O	-0.0652967	0.96395	O	-1.54385	0.346087	O	0.234312	0.852336
470	Dda3937_02153	Nitrogen metabolism and transport > other nitrogen metabolism	1278	nifJ	Pyruvate-flavodoxin oxidoreductase	9	tandem	O	-0.259246	0.852657	O	0.285546	0.778279	O	-1.37203	0.200009	O	-0.466509	0.599973
471	Dda3937_02155	Nitrogen metabolism and transport > other nitrogen metabolism	1280	nifH	Nitrogenase iron protein	9	tandem	O	1.75051		O	-0.558476	0.744171	O	-0.621209	0.776944	O	0.356112	0.828068
472	Dda3937_02156	Nitrogen metabolism and transport > other nitrogen metabolism	1280	nifD	Nitrogenase (molybdenum-iron) alpha chain	9	divergent	O	-0.721144	0.53294	O	0.295969	0.762478	O	-0.245282	0.816785	O	-0.732573	0.351475
473	Dda3937_02157	Nitrogen metabolism and transport > other nitrogen metabolism	1281	nifK	Nitrogenase (molybdenum-iron) beta chain	9	tandem	O	0.271727	0.809065	O	-0.0820864	0.931318	O	-0.803574	0.306494	O	0.390021	0.604621
474	Dda3937_02174	Nitrogen metabolism and transport > other nitrogen metabolism	1288	nifW	Nitrogenase-stabilizing/protective protein nifW	9	tandem	O	0.329425		O	-1.88278		O	0.435212		O	-1.10225
475	Dda3937_02158	Nitrogen metabolism and transport > other nitrogen metabolism	1282	nifT	Protein nifT	9	tandem	O	-1.13899		O	-3.12702	0.142715	O	-0.106842	0.95273	O	-1.22963	0.536038
476	Dda3937_02159	Nitrogen metabolism and transport > other nitrogen metabolism	1282	nifY	Nitrogenase molybdenum-cofactor synthesis protein NifX	9	tandem	O	0.744755		O	-0.189916	0.903266	O	1.04231	0.50184	O	-1.2251	0.32886
477	Dda3937_02167	Nitrogen metabolism and transport > other nitrogen metabolism	1285		hypothetical protein	9	tandem	O	-1.62816	0.0543104	O	0.358042	0.556192	O	0.0769203	0.928559	O	-1.12202	0.0691694
478	Dda3937_02164	Nitrogen metabolism and transport > other nitrogen metabolism	1285	nifE	Nitrogenase molybdenum-cofactor synthesis protein NifE	9	divergent	O	-1.14695	0.363699	O	-0.598381	0.454596	O	-1.27907	0.165353	O	-0.90703	0.259633
479	Dda3937_02165	Nitrogen metabolism and transport > other nitrogen metabolism	1285	nifN	Nitrogenase molybdenum-cofactor synthesis protein NifN	9	tandem	O	0.455277	0.652815	O	-0.070602	0.935388	O	0.660672	0.375015	O	-0.459901	0.500623
480	Dda3937_02166	Nitrogen metabolism and transport > other nitrogen metabolism	1285	nifX	Nitrogenase molybdenum-cofactor synthesis protein NifX	9	tandem	O	0.0418453	0.9873	O	-1.22252	0.374014	O	-0.154766	0.921979	O	-0.584777	0.690112
481	Dda3937_02171	Nitrogen metabolism and transport > other nitrogen metabolism	1288	nifU	Iron-sulfur cluster assembly scaffold protein NifU	9	divergent	O	0.324883	0.855352	O	0.175625	0.897838	O	-0.461671	0.710096	O	-1.2342	0.215474
482	Dda3937_02173	Nitrogen metabolism and transport > other nitrogen metabolism	1288	nifV	Homocitrate synthase	9	tandem	O	-0.605803	0.632416	O	-0.256722	0.810575	O	0.997483	0.216349	O	-0.351708	0.682707
483	Dda3937_02175	Nitrogen metabolism and transport > other nitrogen metabolism	1288	nifZ	Nitrogenase MoFe maturation NifZ protein	9	tandem	O	1.93448		O	-2.90044		O	-1.90974		O	0.355693
484	Dda3937_02176	Nitrogen metabolism and transport > other nitrogen metabolism	1288	nifM	Peptidyl-prolyl cis-trans isomerase ppiD	9	convergent	O	-1.03148	0.3667	O	-1.09367	0.204109	O	0.12785	0.902589	O	-0.603247	0.492816
485	Dda3937_02181	Nitrogen metabolism and transport > other nitrogen metabolism	1292	nifB	FeMo cofactor biosynthesis protein NifB	9	tandem	O	-0.316683	0.766087	O	0.520244	0.421306	O	0.00528622	0.995473	O	0.706231	0.272976
486	Dda3937_02182	Nitrogen metabolism and transport > other nitrogen metabolism	1292	nifQ	NifQ protein	9	tandem	O	-4.30414		O	0.42925	0.771491	O	-0.853444	0.613071	O	-0.147878	0.921309
487	Dda3937_02172	Nitrogen metabolism and transport > other nitrogen metabolism	1288	nifS	Cysteine desulfurase	9	tandem	O	0.333421	0.836083	O	0.2084	0.875618	O	-0.230216	0.843816	O	0.632076	0.513569
488	Dda3937_02178	Nitrogen metabolism and transport > other nitrogen metabolism	1290	nifF	Flavodoxin	9	divergent	O	0.0665844	0.974595	O	0.914692	0.316708	O	0.342132	0.741755	O	0.0776493	0.948669
489	Dda3937_02179	Nitrogen metabolism and transport > other nitrogen metabolism	1291	nifL	Nitrogen fixation regulatory protein	9	divergent	O	0.397956	0.724836	O	0.820007	0.264361	O	-0.00292091	0.9974	O	0.537712	0.463829
490	Dda3937_02180	Nitrogen metabolism and transport > other nitrogen metabolism	1291	nifA	Mo/Fe-nitrogenase-specific transcriptional regulator NifA	9	tandem	O	0.777336	0.492334	O	-0.0543174	0.959855	O	-0.424395	0.642049	O	0.653202	0.386627
491	Dda3937_02916	Nitrogen metabolism and transport > Opine degradation	1723	accR	Transcriptional repressor of the fructose operon, DeoR family	5	tandem	O	0.322583		O	-1.11555	0.405285	O	-1.64397	0.190137	O	-0.815763	0.599469
492	Dda3937_02913	Nitrogen metabolism and transport > Opine degradation	1723		ABC transporter ATP-binding protein	5	tandem	O	-0.869814	0.468842	O	-0.694663	0.393106	O	0.206557	0.842503	O	-0.588782	0.469432
493	Dda3937_02914	Nitrogen metabolism and transport > Opine degradation	1723		Opine transport ATP-binding protein	5	tandem	O	-0.988005	0.174152	O	0.00789312	0.989587	O	-0.339735	0.559867	O	-0.31011	0.586764
494	Dda3937_02910	Nitrogen metabolism and transport > Opine degradation	1723		Glycerophosphoryl diester phosphodiesterase	5	tandem	O	-0.364005	0.683376	O	-0.525491	0.363352	O	-0.786028	0.17137	O	-0.902313	0.0900871
495	Dda3937_02911	Nitrogen metabolism and transport > Opine degradation	1723		opine transport system permease protein	5	tandem	O	-0.424434	0.713948	O	-0.884231	0.235942	O	-1.53213	0.0917926	O	-1.19809	0.0871338
496	Dda3937_02912	Nitrogen metabolism and transport > Opine degradation	1723		ABC transporter, permease protein	5	tandem	O	0.224323	0.892569	O	-0.696374	0.484701	O	-0.734356	0.453712	O	-0.328697	0.765794
497	Dda3937_02915	Nitrogen metabolism and transport > Opine degradation	1723		Opine ABC transporter, periplasmic oligopeptide-binding protein	5	tandem	O	-0.958784	0.330328	O	0.0976053	0.917344	O	-0.0105629	0.990919	O	-0.879756	0.177254
498	Dda3937_01668	Nitrogen metabolism and transport > Opine degradation	1002		octopine/nopaline transport system ATP-binding protein	8	tandem	O	-0.919452	0.503359	O	-0.639653	0.419845	O	-0.17869	0.843238	O	-0.600548	0.447415
499	Dda3937_01669	Nitrogen metabolism and transport > Opine degradation	1002		octopine/nopaline transport system permease protein	8	tandem	O	-1.25297	0.383037	O	-0.751424	0.349891	O	0.326493	0.7377	O	-0.585817	0.401353
500	Dda3937_01670	Nitrogen metabolism and transport > Opine degradation	1002		octopine/nopaline transport system permease protein	8	tandem	O	-0.664061	0.533512	O	-0.505323	0.504735	O	-1.09683	0.117195	O	-0.50771	0.47484
501	Dda3937_01671	Nitrogen metabolism and transport > Opine degradation	1002		octopine/nopaline transport system substrate-binding protein	8	tandem	O	0.00771573	0.997182	O	-0.369216	0.754044	O	-1.17039	0.42733	O	0.143254	0.899285
502	Dda3937_03026	Nitrogen metabolism and transport > Opine degradation	1787		Sarcosine oxidase beta subunit	5	divergent	-	-1.05422	0.0273318	-	-1.39618	9.9162e-05	-	-1.29455	0.000330717	-	-1.41463	7.45453e-05
503	Dda3937_02652	Nitrogen metabolism and transport > ureide catabolic	2744	hiuH	Hydroxyisourate hydrolase;HiuH(YedX) hydrolyzes 5-hydroxyisourate producing both allantoin and the intermediate 2-oxo-4-hydroxy-4-carboxy-5-ureidoimidazoline (OHCU) which will spontaneously decay into a racemic mixture of R- and S-allantoin	2	convergent	O	0.10669	0.96563	O	0.587867	0.644565	O	-0.867045	0.62464	O	1.64439	0.107074
504	Dda3937_02651	Nitrogen metabolism and transport > ureide catabolic	2744		Uricase	2	tandem	O	0.815096	0.573865	O	0.242149	0.830485	O	-0.888416	0.56526	O	1.32071	0.110645
505	Dda3937_00903	Nitrogen metabolism and transport > ureide catabolic	566		Allophanate hydrolase	8	tandem	O	-1.62753	0.15919	O	-1.02616	0.181693	O	-1.62519	0.0786	O	-0.800484	0.292928
506	Dda3937_00906	Nitrogen metabolism and transport > ureide catabolic	568		Hydantoin racemase	8	tandem	O	-0.36185	0.557765	O	-0.686856	0.0947557	O	-0.201176	0.62694	O	-0.580655	0.109873
507	Dda3937_00907	Nitrogen metabolism and transport > ureide catabolic	568		Predicted xylanase/chitin deacetylase	8	convergent	O	-0.504547	0.210648	-	-0.795666	0.00687535	O	-0.355146	0.204882	-	-0.877347	0.000602854
508	Dda3937_00916	Nitrogen metabolism and transport > ureide catabolic	571		Glutamine transport ATP-binding protein glnQ (TC 3,A,1,3,2)	8	tandem	O	-1.78145	0.152113	O	-0.169012	0.810846	O	0.0896675	0.924501	+	1.14658	0.0201565
509	Dda3937_00918	Nitrogen metabolism and transport > ureide catabolic	571	allC	N-carbamoyl-L-amino acid hydrolase, allantoate deiminase	8	convergent	O	-0.0933157	0.900991	O	-0.475953	0.263234	O	-0.690363	0.0961203	O	0.156012	0.74602
510	Dda3937_00917	Nitrogen metabolism and transport > ureide catabolic	571	pucG	Serine--pyruvate aminotransferase / L-alanine:glyoxylate aminotransferase	8	tandem	O	0.197762	0.793096	O	-0.393115	0.379865	O	-0.239836	0.658968	+	1.13476	0.00120399
511	Dda3937_00914	Nitrogen metabolism and transport > ureide catabolic	571		Amino acid ABC transporter, permease protein, 3-TM region, His/Glu/Gln/Arg/opine	8	tandem	O	1.338	0.272469	O	0.59267	0.485523	O	0.652365	0.611876	O	0.725606	0.347707
512	Dda3937_00915	Nitrogen metabolism and transport > ureide catabolic	571		Putative amino acid ABC transporter, permease protein	8	tandem	O	0.0146447	0.993467	O	-0.716531	0.425114	O	-0.447158	0.677932	O	1.00642	0.214552
513	Dda3937_00913	Nitrogen metabolism and transport > ureide catabolic	571		Putative amino acid ABC transporter, periplasmic protein	8	tandem	O	0.572551	0.562733	O	0.355182	0.544351	O	0.148488	0.852872	O	0.774057	0.11076
514	Dda3937_00651	Nitrogen metabolism and transport > ureide catabolic	438		Allophanate hydrolase subunit 2	5	tandem	O	-0.197149	0.764906	O	-0.654637	0.118717	O	-0.253555	0.59388	O	-0.127688	0.789257
515	Dda3937_00652	Nitrogen metabolism and transport > ureide catabolic	438		Allophanate hydrolase subunit 1	5	tandem	O	-0.365633	0.727454	O	-0.641652	0.319009	O	-0.252678	0.730958	O	-0.717886	0.229661
516	Dda3937_02462	Nitrogen metabolism and transport > ureide catabolic	1454		Allophanate hydrolase subunit 1 family	5	tandem	O	-0.0202444	0.990239	-	-1.65584	0.0177723	O	-0.306732	0.750178	-	-1.48388	0.0176504
517	Dda3937_02463	Nitrogen metabolism and transport > ureide catabolic	1454		Allophanate hydrolase subunit 2	5	tandem	O	-1.10428	0.199165	-	-1.38411	0.012098	O	-0.730382	0.255463	-	-1.21679	0.0130069
518	Dda3937_01544	Nitrogen metabolism and transport > ureide catabolic	930	ybgJ	Predicted allophanate hydrolase, subunit 1	5	tandem	+	1.08749	0.0122745	O	0.0622857	0.906271	+	0.855583	0.0127709	O	0.377412	0.338371
519	Dda3937_01543	Nitrogen metabolism and transport > ureide catabolic	930	ybgK	Predicted allophanate hydrolase, subunit 2, YbgIJK-Nei might be a protein complex	5	tandem	+	0.986149	0.00875443	O	0.120976	0.77085	+	0.913151	0.00171266	O	0.196282	0.59625
520	Dda3937_01002	Nitrogen metabolism and transport > Urea carboxylase-related ABC transporter	625		Urea carboxylase	11	convergent	O	-0.3867	0.735361	O	-0.0201677	0.981815	O	0.0322298	0.974446	O	-0.0771213	0.938944
521	Dda3937_00997	Nitrogen metabolism and transport > Urea carboxylase-related ABC transporter	624		Urea carboxylase-related ABC transporter, periplasmic substrate-binding protein	11	divergent	O	-1.57939	0.0709889	O	0.18263	0.800697	O	-1.38453	0.0556395	O	0.641781	0.258333
522	Dda3937_01000	Nitrogen metabolism and transport > Urea carboxylase-related ABC transporter	624		Urea carboxylase-related aminomethyltransferase	11	tandem	O	0.744801	0.562083	O	-0.57174	0.56136	O	-0.017703	0.98948	O	-0.381858	0.690112
523	Dda3937_01001	Nitrogen metabolism and transport > Urea carboxylase-related ABC transporter	624		Urea carboxylase-related aminomethyltransferase	11	tandem	O	0.443966	0.747459	O	0.496873	0.56136	O	0.478898	0.676079	O	0.734484	0.36294
524	Dda3937_00998	Nitrogen metabolism and transport > Urea carboxylase-related ABC transporter	624		Urea carboxylase-related ABC transporter, permease protein	11	tandem	O	-0.820923		O	-1.22395	0.298176	O	-1.18463	0.513461	O	0.451939	0.712639
525	Dda3937_00999	Nitrogen metabolism and transport > Urea carboxylase-related ABC transporter	624		Urea carboxylase-related ABC transporter, ATPase protein	11	tandem	O	-2.75632	0.210648	O	-0.152434	0.910906	O	-0.556751	0.694709	O	-0.979518	0.330211
526	Dda3937_00648	Nitrogen metabolism and transport > other nitrogen metabolism?	436	nac	Nitrogen assimilation control protein	5	divergent	O	0.388454	0.71366	O	-0.206591	0.812283	O	0.135708	0.877365	O	0.39918	0.586024
527	Dda3937_03963	Nitrogen metabolism and transport > other nitrogen metabolism?	2420	pseudo-nac	Nitrogen assimilation control protein	7	tandem	O	0.673111	0.495116	O	0.431712	0.588889	+	1.33217	0.0385811	O	0.379426	0.634269
528	Dda3937_00156	Nitrogen metabolism and transport > other nitrogen metabolism?	117	asnC	DNA-binding transcriptional dual regulator	11	tandem	O	0.835197	0.113271	+	0.925909	0.0244511	+	0.885441	0.0291697	O	0.822605	0.0503954
529	Dda3937_00857	Amino acid metabolism and transport > Amino acid biosynthesis > L-arginine biosynthesis	536	argA	N-acetylglutamate synthase	4	tandem	O	-0.959003	0.377602	O	-0.502783	0.585094	O	-0.138749	0.88859	O	0.448124	0.627391
530	Dda3937_02060	Amino acid metabolism and transport > Amino acid biosynthesis > L-arginine biosynthesis	1220	argB	acetylglutamate kinase	10	tandem	O	-0.237301	0.834296	O	0.179179	0.850226	O	0.0847297	0.922584	O	0.915067	0.197793
531	Dda3937_02059	Amino acid metabolism and transport > Amino acid biosynthesis > L-arginine biosynthesis	1220	argC	N-acetyl-gamma-glutamylphosphate reductase	10	divergent	O	-0.472848	0.610088	O	0.0106772	0.989575	O	-0.346473	0.61753	O	0.840786	0.184541
532	Dda3937_00547	Amino acid metabolism and transport > Amino acid biosynthesis > L-arginine biosynthesis	379	argD	Ornithine aminotransferase; Acetylornithine aminotransferase; N-succinyl-L,L-diaminopimelate aminotransferase	9	convergent	O	-0.288718	0.834359	O	0.162745	0.891479	O	0.0590158	0.95883	O	0.523423	0.5925
533	Dda3937_02058	Amino acid metabolism and transport > Amino acid biosynthesis > L-arginine biosynthesis	1219	argE	acetylornithine deacetylase	10	divergent	O	-0.31554	0.605287	O	0.525861	0.216716	O	0.227215	0.61966	+	1.04886	0.00546726
534	Dda3937_01287	Amino acid metabolism and transport > Amino acid biosynthesis > L-arginine biosynthesis	793	argI	Ornithine carbamoyltransferase	2	tandem	-	-2.26896	0.0488085	O	-1.56581	0.0995455	-	-2.37583	0.0059348	O	-0.733629	0.489396
535	Dda3937_00977	Amino acid metabolism and transport > Amino acid biosynthesis > L-arginine biosynthesis	606	argG	argininosuccinate synthetase	11	convergent	O	-0.869504	0.0521451	O	-0.16638	0.718616	O	-0.190794	0.646321	+	0.770507	0.029039
536	Dda3937_04707	Amino acid metabolism and transport > Amino acid biosynthesis > L-arginine biosynthesis	2928	argH	Argininosuccinate lyase	10	tandem	O	-0.0346015	0.97742	O	0.123532	0.887639	O	0.396043	0.563486	O	0.733583	0.257386
537	Dda3937_03530	Amino acid metabolism and transport > Amino acid biosynthesis > L-arginine biosynthesis	2128	argR	DNA-binding transcriptional regulatory protein	3	tandem	O	0.677352	0.642698	O	0.671015	0.54562	O	0.570446	0.597741	O	1.61893	0.0930007
538	Dda3937_00937	Amino acid metabolism and transport > Amino acid biosynthesis > L-proline biosynthesis	584	proA	gamma-glutamylphosphate reductase	8	tandem	O	0.213924	0.524715	O	-0.386102	0.0955684	+	0.537455	0.0119119	O	0.0997202	0.721493
539	Dda3937_00936	Amino acid metabolism and transport > Amino acid biosynthesis > L-proline biosynthesis	584	proB	gamma-glutamate kinase	8	tandem	O	-0.131156	0.727205	-	-0.471996	0.0436049	O	0.13087	0.631599	O	0.276423	0.268731
540	Dda3937_02600	Amino acid metabolism and transport > Amino acid biosynthesis > L-proline biosynthesis	1528	proC	Pyrroline-5-carboxylate reductase	9	tandem	O	0.242238	0.32753	O	0.0794522	0.733484	O	0.286211	0.116756	O	-0.0361789	0.88326
541	Dda3937_01905	Amino acid metabolism and transport > Amino acid biosynthesis > conversion of L-ornithine to L-proline	1122		Ornithine cyclodeaminase	4	convergent	+	2.48797	0.00173148	O	-0.485069	0.589968	O	-0.0716037	0.941165	O	-0.738232	0.365501
542	Dda3937_01906	Amino acid metabolism and transport > Amino acid biosynthesis > conversion of L-ornithine to L-proline	1122		METAL-ACTIVATED PYRIDOXAL ENZYME	4	divergent	O	1.44904	0.09034	O	-0.375857	0.696018	O	0.400682	0.655022	O	-0.576421	0.510484
543	Dda3937_00252	Amino acid metabolism and transport > Amino acid biosynthesis > Valine, leucine and isoleucine biosynthesis	180	ilvA	Threonine dehydratase biosynthetic	10	tandem	O	-0.850559	0.253487	-	-2.89538	3.82504e-09	O	-0.329665	0.601619	-	-2.1964	1.29743e-05
544	Dda3937_01361	Amino acid metabolism and transport > Amino acid biosynthesis > Valine, leucine and isoleucine biosynthesis	835	ilvB	Acetolactate synthase large subunit	9	tandem	O	1.34347	0.0729917	O	0.302543	0.685773	+	1.77761	0.00113239	O	0.908376	0.141608
545	Dda3937_00256	Amino acid metabolism and transport > Amino acid biosynthesis > Valine, leucine and isoleucine biosynthesis	183	ilvC	ketol-acid reductoisomerase, NAD(P)-binding	10	tandem	-	-1.2914	0.00905189	O	-0.475876	0.294842	O	-0.659117	0.109687	O	-0.58612	0.181054
546	Dda3937_00251	Amino acid metabolism and transport > Amino acid biosynthesis > Valine, leucine and isoleucine biosynthesis	180	ilvD	dihydroxyacid dehydratase	10	tandem	O	-0.615172	0.468842	-	-2.88103	3.3868e-08	O	-0.19737	0.78214	-	-2.07949	0.000108563
547	Dda3937_00250	Amino acid metabolism and transport > Amino acid biosynthesis > Valine, leucine and isoleucine biosynthesis	179	ilvE	branched-chain amino-acid aminotransferase	10	tandem	O	-0.926896	0.0531245	-	-2.60418	1.43333e-14	O	-0.436735	0.276184	-	-2.21233	7.49962e-11
548	Dda3937_00248	Amino acid metabolism and transport > Amino acid biosynthesis > Valine, leucine and isoleucine biosynthesis	179	ilvG	Acetolactate synthase large subunit	10	tandem	O	-0.422512	0.651235	-	-2.13706	0.000142227	O	0.572014	0.376788	O	-0.767424	0.232898
549	Dda3937_02451	Amino acid metabolism and transport > Amino acid biosynthesis > Valine, leucine and isoleucine biosynthesis	1448	ilvH	acetolactate synthase III, thiamin-dependent, small subunit	9	tandem	O	-0.116599	0.874933	O	-0.117284	0.844476	O	0.363334	0.434679	O	0.0562259	0.927309
550	Dda3937_02452	Amino acid metabolism and transport > Amino acid biosynthesis > Valine, leucine and isoleucine biosynthesis	1448	ilvI	Acetolactate synthase large subunit	9	tandem	O	-0.349563	0.399537	O	-0.25991	0.436054	O	0.334559	0.270362	O	0.456189	0.13207
551	Dda3937_00249	Amino acid metabolism and transport > Amino acid biosynthesis > Valine, leucine and isoleucine biosynthesis	179	ilvM	acetolactate synthase II, small subunit	10	tandem	O	-0.723622	0.520265	-	-2.43145	0.000826791	O	0.116496	0.905931	-	-2.15366	0.00295108
552	Dda3937_01362	Amino acid metabolism and transport > Amino acid biosynthesis > Valine, leucine and isoleucine biosynthesis	835	ilvN	Acetolactate synthase small subunit	9	convergent	O	1.88271	0.0622511	O	0.705397	0.443489	+	2.01422	0.00761812	O	0.9984	0.247071
553	Dda3937_00255	Amino acid metabolism and transport > Amino acid biosynthesis > Valine, leucine and isoleucine biosynthesis	182	ilvY	DNA-binding transcriptional dual regulator	10	divergent	-	-0.754264	0.0263386	-	-0.632714	0.0173442	-	-0.749749	0.00401128	O	-0.434276	0.127436
554	Dda3937_04301	Amino acid metabolism and transport > Amino acid biosynthesis > Valine, leucine and isoleucine biosynthesis	2638	leuA	2-isopropylmalate synthase	9	divergent	+	4.25349	1.08986e-05	+	2.34135	0.0045524	+	4.63068	7.29553e-10	+	2.76619	0.000587744
555	Dda3937_04404	Amino acid metabolism and transport > Amino acid biosynthesis > Valine, leucine and isoleucine biosynthesis	2638	leuB	3-isopropylmalate dehydrogenase	9	tandem	+	4.08852	0.000152831	O	1.77449	0.064846	+	4.41611	1.2579e-07	+	2.63646	0.00343011
556	Dda3937_01352	Amino acid metabolism and transport > Amino acid biosynthesis > Valine, leucine and isoleucine biosynthesis	2638	leuC	3-isopropylmalate isomerase subunit, dehydratase component	9	tandem	+	4.12922	0.000261407	O	1.40678	0.179492	+	4.30723	8.31667e-07	+	2.09106	0.0319429
557	Dda3937_01353	Amino acid metabolism and transport > Amino acid biosynthesis > Valine, leucine and isoleucine biosynthesis	2638	leuD	3-isopropylmalate isomerase subunit	9	convergent	+	4.05357	0.000290109	O	1.37055	0.186462	+	4.19127	1.25875e-06	+	1.9327	0.0468146
558	Dda3937_03544	Amino acid metabolism and transport > Amino acid biosynthesis > Valine, leucine and isoleucine biosynthesis	2139		2-isopropylmalate synthase	3	tandem	O	0.188132	0.840343	O	-1.05525	0.0753958	O	-0.177245	0.811078	O	-0.305891	0.673505
559	Dda3937_00632	Amino acid metabolism and transport > Amino acid biosynthesis > Valine, leucine and isoleucine biosynthesis	427		Branched-chain amino acid aminotransferase	6	convergent	O	0.262	0.792273	O	0.576666	0.329189	O	-1.20575	0.0836267	O	-0.452903	0.560982
560	Dda3937_04065	Amino acid metabolism and transport > aromatic amino acid family biosynthesis > chorismate biosynthetic process	2491	aroA	3-phosphoshikimate 1-carboxyvinyltransferase	6	tandem	O	0.138259	0.798728	O	-0.0321247	0.949567	O	0.136884	0.730842	O	-0.432678	0.215256
561	Dda3937_04183	Amino acid metabolism and transport > aromatic amino acid family biosynthesis > chorismate biosynthetic process	2565	aroB	3-dehydroquinate synthase	10	tandem	+	1.04555	0.00792892	+	1.05731	0.000664819	+	1.3227	7.88864e-06	+	1.32083	1.27742e-05
562	Dda3937_00493	Amino acid metabolism and transport > aromatic amino acid family biosynthesis > chorismate biosynthetic process	346	aroC	Chorismate synthase	7	tandem	+	1.39896	9.38038e-06	+	0.871127	0.00105714	+	1.30051	2.00938e-07	+	0.577108	0.04028
563	Dda3937_01528	Amino acid metabolism and transport > aromatic amino acid family biosynthesis > chorismate biosynthetic process	923	aroE	dehydroshikimate reductase, NAD(P)-binding	9	tandem	O	-0.365675	0.266447	O	-0.394863	0.114393	-	-1.03243	2.11933e-06	-	-0.89677	5.76671e-05
564	Dda3937_01566	Amino acid metabolism and transport > aromatic amino acid family biosynthesis > chorismate biosynthetic process	945	aroF	Phospho-2-dehydro-3-deoxyheptonate aldolase	8	tandem	-	-3.38642	4.10374e-19	-	-1.54939	1.40049e-06	-	-4.23222	1.34585e-45	-	-2.47933	6.14883e-16
565	Dda3937_03987	Amino acid metabolism and transport > aromatic amino acid family biosynthesis > chorismate biosynthetic process	2437	aroG	Phospho-2-dehydro-3-deoxyheptonate aldolase	5	divergent	-	-1.1247	0.000804943	-	-0.82775	0.0025941	-	-1.0191	9.98504e-05	O	-0.314772	0.322408
566	Dda3937_03522	Amino acid metabolism and transport > aromatic amino acid family biosynthesis > chorismate biosynthetic process	2120	aroH	Phospho-2-dehydro-3-deoxyheptonate aldolase	7	convergent	+	0.892211	0.0328957	+	1.19264	0.000147202	+	1.01952	0.00115766	+	1.09101	0.000620909
567	Dda3937_04182	Amino acid metabolism and transport > aromatic amino acid family biosynthesis > chorismate biosynthetic process	2565	aroK	shikimate kinase I	10	tandem	O	0.522327	0.056774	+	0.804428	7.04263e-05	O	0.162871	0.508665	+	0.849958	2.42022e-05
568	Dda3937_01932	Amino acid metabolism and transport > aromatic amino acid family biosynthesis > chorismate biosynthetic process	1140	aroL	shikimate kinase II	4	tandem	-	-1.65885	1.65403e-08	-	-1.01888	5.03206e-06	-	-1.83101	7.94141e-14	-	-0.664728	0.00627956
569	Dda3937_04029	Amino acid metabolism and transport > aromatic amino acid family biosynthesis > chorismate biosynthetic process	2465	aroQ	3-dehydroquinate dehydratase	1	tandem	O	-0.457933	0.176443	O	0.489328	0.0590373	O	0.252851	0.357553	+	0.69132	0.00480823
570	Dda3937_00722	Amino acid metabolism and transport > aromatic amino acid family biosynthesis > chorismate biosynthetic process	472		Shikimate 5-dehydrogenase	2	tandem	O	-0.296607	0.498106	O	-0.385095	0.23044	O	-0.451183	0.126166	-	-1.08773	7.03435e-05
571	Dda3937_03124	Amino acid metabolism and transport > aromatic amino acid family biosynthesis > chorismate biosynthetic process	1842	tyrR	DNA-binding transcriptional dual regulator, tyrosine-binding	7	tandem	O	0.135861	0.779007	O	0.149312	0.685773	-	-0.942856	0.000473756	-	-0.640481	0.026987
572	Dda3937_01568	Amino acid metabolism and transport > aromatic amino acid family biosynthesis > Phenylalanine biosynthetic process	946	pheA	Chorismate mutase I / Prephenate dehydratase	8	tandem	-	-0.954911	0.0193339	-	-1.31861	1.79888e-05	-	-1.08586	0.000442388	-	-1.00531	0.0014239
573	Dda3937_01567	Amino acid metabolism and transport > aromatic amino acid family biosynthesis > tyrosine biosynthetic process	945	tyrA	chorismate mutase/prephenate dehydrogenase	8	convergent	-	-2.81433	7.62908e-14	-	-1.40794	9.60937e-06	-	-3.72653	8.82844e-37	-	-2.31579	1.94822e-14
574	Dda3937_03452	Amino acid metabolism and transport > aromatic amino acid family biosynthesis > tyrosine biosynthetic process	2071	tyrB	tyrosine aminotransferase, tyrosine-repressible, PLP-dependent	9	tandem	-	-1.50888	1.86754e-13	-	-1.48818	8.76316e-20	-	-0.905734	4.86902e-08	-	-1.08982	4.48856e-11
575	Dda3937_00572	Amino acid metabolism and transport > aromatic amino acid family biosynthesis > tryptophan biosynthetic process	396	trpA	tryptophan synthase, alpha subunit	6	tandem	-	-1.97534	4.25638e-07	O	-0.625094	0.0771828	-	-2.23064	1.58811e-13	-	-1.38274	1.37261e-05
576	Dda3937_00573	Amino acid metabolism and transport > aromatic amino acid family biosynthesis > tryptophan biosynthetic process	396	trpB	tryptophan synthase, beta subunit	6	tandem	-	-1.65589	0.00414627	O	-0.687545	0.185573	-	-2.13268	8.73158e-07	-	-1.46557	0.00144274
577	Dda3937_00574	Amino acid metabolism and transport > aromatic amino acid family biosynthesis > tryptophan biosynthetic process	396	trpC	Indole-3-glycerol phosphate synthase / Phosphoribosylanthranilate isomerase	6	tandem	-	-1.83946	1.69221e-06	O	-0.631212	0.068756	-	-2.34119	2.89544e-15	-	-1.26415	5.50978e-05
578	Dda3937_00575	Amino acid metabolism and transport > aromatic amino acid family biosynthesis > tryptophan biosynthetic process	396	trpD	Anthranilate phosphoribosyltransferase	6	tandem	-	-2.99475	3.03459e-14	O	-0.65314	0.0554759	-	-3.31282	7.77521e-28	-	-1.7103	1.56354e-08
579	Dda3937_00577	Amino acid metabolism and transport > aromatic amino acid family biosynthesis > tryptophan biosynthetic process	396	trpE	component I of anthranilate synthase	6	divergent	-	-2.73622	0.00715555	O	0.646703	0.514454	-	-3.82975	4.47223e-07	-	-1.93026	0.0202535
580	Dda3937_00576	Amino acid metabolism and transport > aromatic amino acid family biosynthesis > tryptophan biosynthetic process	396	trpG	Anthranilate synthase, amidotransferase component / Para-aminobenzoate synthase, amidotransferase component like	6	tandem	-	-2.9024	1.91339e-07	O	-0.472679	0.34028	-	-4.16331	1.73231e-20	-	-1.88175	5.72403e-06
581	Dda3937_00401	Amino acid metabolism and transport > aromatic amino acid family biosynthesis > tryptophan biosynthetic process	282	trpR	DNA-binding transcriptional repressor, tryptophan-binding	9	convergent	O	-0.552647	0.23562	O	0.0688762	0.889495	-	-0.833912	0.0115787	-	-1.22984	0.000128452
582	Dda3937_03384	Amino acid metabolism and transport > aromatic amino acid family biosynthesis > tryptophan biosynthetic process	2021		Tryptophan synthase beta chain like	8	tandem	-	-0.615553	0.049783	-	-0.510298	0.0425114	O	-0.067359	0.83054	O	-0.0736013	0.81964
583	Dda3937_02977	Amino acid metabolism and transport > aromatic amino acid family biosynthesis > L-histidine biosynthesis	1761	hisA	N-(5'-phospho-L-ribosyl-formimino)-5-amino-1-(5'-phosphoribosyl)-4-imidazolecarboxamide isomerase	6	tandem	-	-1.84883	0.00257767	O	-0.0246609	0.973957	-	-1.77613	0.000155629	O	-0.0120538	0.986769
584	Dda3937_02975	Amino acid metabolism and transport > aromatic amino acid family biosynthesis > L-histidine biosynthesis	1761	hisB	bifunctional histidinol-phosphatase/imidazoleglycerol-phosphate dehydratase	6	tandem	-	-2.18955	0.00146152	O	0.224499	0.770773	-	-1.50704	0.00592261	O	0.499657	0.4512
585	Dda3937_02974	Amino acid metabolism and transport > aromatic amino acid family biosynthesis > L-histidine biosynthesis	1761	hisC	histidinol-phosphate aminotransferase	6	tandem	-	-2.10467	0.00406945	O	0.22627	0.78269	O	-1.01749	0.0951665	O	0.624704	0.360461
586	Dda3937_02973	Amino acid metabolism and transport > aromatic amino acid family biosynthesis > L-histidine biosynthesis	1761	hisD	bifunctional histidinal dehydrogenase/histidinol dehydrogenase	6	tandem	-	-1.95531	0.00819929	O	0.549437	0.437865	O	-0.755365	0.238656	O	0.673022	0.322089
587	Dda3937_02978	Amino acid metabolism and transport > aromatic amino acid family biosynthesis > L-histidine biosynthesis	1761	hisF	imidazole glycerol phosphate synthase, catalytic subunit with HisH	6	tandem	-	-1.61767	0.0086971	O	-0.0714263	0.92583	-	-2.00844	1.45137e-05	O	-0.182789	0.777252
588	Dda3937_02972	Amino acid metabolism and transport > aromatic amino acid family biosynthesis > L-histidine biosynthesis	1761	hisG	ATP phosphoribosyltransferase	6	divergent	-	-2.10236	0.00305784	O	0.583286	0.387096	O	-0.774599	0.207092	O	0.722205	0.262533
589	Dda3937_02976	Amino acid metabolism and transport > aromatic amino acid family biosynthesis > L-histidine biosynthesis	1761	hisH	imidazole glycerol phosphate synthase, glutamine amidotransferase subunit with HisF	6	tandem	-	-1.50729	0.000292361	O	0.0233702	0.964148	-	-1.51164	2.379e-06	O	0.108993	0.813835
590	Dda3937_02979	Amino acid metabolism and transport > aromatic amino acid family biosynthesis > L-histidine biosynthesis	1761	hisI	bifunctional phosphoribosyl-AMP cyclohydrolase/phosphoribosyl-ATP pyrophosphatase	6	tandem	-	-1.64488	0.0058564	O	0.154807	0.82344	-	-2.01134	7.87737e-06	O	-0.0808532	0.908129
591	Dda3937_00861	Amino acid metabolism and transport > aromatic amino acid family biosynthesis > L-Glycine and serine biosynthesis	539		D-3-phosphoglycerate dehydrogenase	4	tandem	O	-0.163906	0.664968	-	-0.760816	0.00118023	O	-0.251517	0.326896	-	-0.712878	0.00148972
592	Dda3937_00450	Amino acid metabolism and transport > aromatic amino acid family biosynthesis > L-Glycine and serine biosynthesis	315		D-3-phosphoglycerate dehydrogenase	9	tandem	O	0.193821	0.677508	O	0.347039	0.273939	O	-0.0740639	0.846216	O	0.431496	0.158105
593	Dda3937_01041	Amino acid metabolism and transport > aromatic amino acid family biosynthesis > L-Glycine and serine biosynthesis	648		Phosphoserine aminotransferase	11	tandem	O	-0.438422	0.109206	-	-0.726223	0.000212813	O	-0.138542	0.56526	-	-0.605613	0.00200473
594	Dda3937_00407	Amino acid metabolism and transport > aromatic amino acid family biosynthesis > L-Glycine and serine biosynthesis	287	serA	D-3-phosphoglycerate dehydrogenase	9	convergent	-	-2.26476	5.89332e-18	-	-2.1835	1.07825e-24	-	-2.35069	2.24091e-29	-	-1.69549	2.61793e-15
595	Dda3937_02676	Amino acid metabolism and transport > aromatic amino acid family biosynthesis > L-Glycine and serine biosynthesis	1578	serB	Phosphoserine phosphatase	2	divergent	O	-0.0759948	0.912878	O	0.134286	0.795421	O	0.462765	0.247005	+	1.04474	0.00445167
596	Dda3937_04327	Amino acid metabolism and transport > aromatic amino acid family biosynthesis > L-Glycine and serine biosynthesis	2653	serC	3-phosphoserine/phosphohydroxythreonine aminotransferase	6	divergent	O	-0.27519	0.258663	O	-0.14459	0.485523	O	-0.3178	0.0700084	-	-0.460573	0.00739444
597	Dda3937_02384	Amino acid metabolism and transport > aromatic amino acid family biosynthesis > L-Glycine and serine biosynthesis	1412	glyA	Serine hydroxymethyltransferase	8	divergent	O	1.08182	0.133397	+	1.99233	0.000102846	O	0.73027	0.198047	+	1.65527	0.00153781
598	Dda3937_01927	Amino acid metabolism and transport > aromatic amino acid family biosynthesis > L-Glycine and serine biosynthesis	1135		Phosphoserine phosphatase	4	convergent	+	0.791741	0.0207244	O	0.521014	0.0598509	+	0.802822	0.0024642	O	-0.279773	0.349452
599	Dda3937_02049	Amino acid metabolism and transport > aromatic amino acid family biosynthesis > L-cysteine biosynthesis	1210	cysE	serine acetyltransferase	10	tandem	+	0.617732	0.0423503	+	0.764629	0.000925407	O	0.435118	0.0746237	+	0.505008	0.0402363
600	Dda3937_01428	Amino acid metabolism and transport > aromatic amino acid family biosynthesis > L-cysteine biosynthesis	876	cysK	cysteine synthase A, O-acetylserine sulfhydrolase A subunit	3	convergent	O	-0.40795	0.32373	+	0.885491	0.00165347	O	-0.0928095	0.800925	O	-0.488315	0.112133
601	Dda3937_01414	Amino acid metabolism and transport > aromatic amino acid family biosynthesis > L-cysteine biosynthesis	867	cysM	cysteine synthase B (O-acetylserine sulfhydrolase B)	3	tandem	O	-0.221224	0.693126	O	-0.629074	0.0814022	O	-0.202392	0.631599	O	0.111985	0.807272
602	Dda3937_00588	Amino acid metabolism and transport > aromatic amino acid family biosynthesis > L-cysteine biosynthesis	406	cysB	DNA-binding transcriptional dual regulator, O-acetyl-L-serine-binding	6	convergent	O	-0.397892	0.650116	O	0.615788	0.319678	O	0.732231	0.204602	+	1.65918	0.00178055
603	Dda3937_00138	Amino acid metabolism and transport > aromatic amino acid family biosynthesis > L-cysteine biosynthesis	108		Cysteine synthase	11	tandem	O	-1.25911	0.162435	-	-2.90303	3.82249e-06	O	-1.30165	0.0553841	O	1.08661	0.17694
604	Dda3937_02621	Amino acid metabolism and transport > aromatic amino acid family biosynthesis > L-cysteine biosynthesis	1541		Cysteine synthase	9	divergent	O	-0.659112	0.300305	O	-0.737148	0.122696	O	0.0811688	0.888895	O	0.218824	0.71231
605	Dda3937_03313	Amino acid metabolism and transport > aromatic amino acid family biosynthesis > L-cysteine biosynthesis	1963		Putative cysteine synthase/cystathionine beta-synthase	4	divergent	O	0.947721	0.206698	O	0.493595	0.442893	O	0.298213	0.648783	O	0.105552	0.892401
606	Dda3937_00326	Amino acid metabolism and transport > lysine,threonine and methionine biosynthesis > homoserine biosynthetic process	232	asd	aspartate-semialdehyde dehydrogenase, NAD(P)-binding	10	divergent	O	-0.921946	0.232629	O	-0.380592	0.579393	O	-0.983171	0.0819916	O	-0.22682	0.755085
607	Dda3937_02106	Amino acid metabolism and transport > lysine,threonine and methionine biosynthesis > homoserine biosynthetic process	1247	usg	predicted semialdehyde dehydrogenase	7	tandem	+	1.5055	5.15867e-05	+	1.28029	2.09982e-05	+	1.51633	2.15981e-07	+	1.53265	2.32172e-07
608	Dda3937_02135	Amino acid metabolism and transport > lysine,threonine and methionine biosynthesis > homoserine biosynthetic process	1265	lysC	aspartokinase III	9	divergent	-	-4.48509	2.34867e-05	-	-3.03258	0.000544437	-	-4.97068	1.53447e-09	-	-2.93088	0.000845984
609	Dda3937_00394	Amino acid metabolism and transport > lysine,threonine and methionine biosynthesis > threonine biosynthesis from homoserine	275	thrA	bifunctional aspartokinase I/homoserine dehydrogenase I	9	tandem	-	-2.44758	2.85789e-07	-	-1.94831	4.48756e-07	-	-2.41279	1.26282e-10	-	-1.74265	8.02628e-06
610	Dda3937_00393	Amino acid metabolism and transport > lysine,threonine and methionine biosynthesis > threonine biosynthesis from homoserine	275	thrB	homoserine kinase	9	tandem	-	-1.75572	0.000143796	-	-1.68273	3.90753e-06	-	-1.47892	5.82252e-05	-	-1.63585	7.53772e-06
611	Dda3937_00392	Amino acid metabolism and transport > lysine,threonine and methionine biosynthesis > threonine biosynthesis from homoserine	275	thrC	threonine synthase	9	convergent	-	-1.68407	5.90172e-05	-	-1.49725	8.8126e-06	-	-1.51229	4.68309e-06	-	-1.71651	2.22724e-07
612	Dda3937_02507	Amino acid metabolism and transport > lysine,threonine and methionine biosynthesis > lysine and diaminopimelate biosynthesis	1479	dapA	dihydrodipicolinate synthase	5	divergent	O	-0.307079	0.401895	O	0.0144472	0.969559	O	-0.448283	0.0754946	O	-0.00926738	0.980898
613	Dda3937_01391	Amino acid metabolism and transport > lysine,threonine and methionine biosynthesis > lysine and diaminopimelate biosynthesis	853	dapB	dihydrodipicolinate reductase	9	tandem	-	-2.74931	8.69144e-05	-	-1.25347	0.0419135	-	-3.09075	1.11255e-08	-	-1.6761	0.00427963
614	Dda3937_00342	Amino acid metabolism and transport > lysine,threonine and methionine biosynthesis > lysine and diaminopimelate biosynthesis	243		Dihydrodipicolinate synthase	10	tandem	O	-0.853779	0.0661606	O	-0.50121	0.157222	-	-0.913859	0.00733525	-	-1.12964	0.000889343
615	Dda3937_02630	Amino acid metabolism and transport > lysine,threonine and methionine biosynthesis > lysine and diaminopimelate biosynthesis	1546		Dihydrodipicolinate synthase	9	tandem	-	-6.31865	0.012951	-	-2.79533	0.000173815	-	-5.74745	0.000777563	-	-3.58367	0.000954776
616	Dda3937_02997	Amino acid metabolism and transport > lysine,threonine and methionine biosynthesis > lysine and diaminopimelate biosynthesis	1771		Dihydrodipicolinate synthase	5	tandem	-	-1.69929	0.00322727	-	-0.932677	0.0370554	-	-1.32212	0.00140718	O	-0.13581	0.817556
617	Dda3937_00876	Amino acid metabolism and transport > lysine,threonine and methionine biosynthesis > lysine and diaminopimelate biosynthesis	549	dapD	2,3,4,5-tetrahydropyridine-2-carboxylate N-succinyltransferase	4	tandem	-	-1.34568	1.70221e-05	-	-0.681985	0.0117533	-	-1.14126	4.06491e-06	O	-0.436068	0.131082
618	Dda3937_02499	Amino acid metabolism and transport > lysine,threonine and methionine biosynthesis > lysine and diaminopimelate biosynthesis	1475	dapE	N-succinyl-L,L-diaminopimelate desuccinylase	5	divergent	-	-1.31468	1.12657e-09	-	-1.60961	7.37922e-23	-	-0.879424	4.40165e-07	-	-1.10403	3.37568e-11
619	Dda3937_00297	Amino acid metabolism and transport > lysine,threonine and methionine biosynthesis > lysine and diaminopimelate biosynthesis	209	dapF	diaminopimelate epimerase	10	tandem	-	-0.708509	0.00327715	-	-0.637178	0.000874815	-	-0.575519	0.00245781	-	-0.650367	0.000679483
620	Dda3937_02577	Amino acid metabolism and transport > lysine,threonine and methionine biosynthesis > lysine and diaminopimelate biosynthesis	1517	lysA	diaminopimelate decarboxylase, PLP-binding	9	tandem	O	-1.01963	0.0709889	O	-0.0950961	0.881605	-	-1.43316	0.000437363	O	-0.464205	0.345876
621	Dda3937_04075	Amino acid metabolism and transport > lysine,threonine and methionine biosynthesis > lysine and diaminopimelate biosynthesis	2500	lysR	DNA-binding transcriptional dual regulator	9	tandem	O	0.248769	0.551674	O	0.112812	0.758008	+	0.597027	0.0288472	O	-0.187338	0.58133
622	Dda3937_02126	Amino acid metabolism and transport > lysine,threonine and methionine biosynthesis > methionine biosynthesis from homoserine	1257	metA	homoserine transsuccinylase	9	isolated	-	-2.17814	5.86777e-06	-	-1.36041	0.000700359	-	-1.83756	1.50641e-06	-	-1.10011	0.00739444
623	Dda3937_03888	Amino acid metabolism and transport > lysine,threonine and methionine biosynthesis > methionine biosynthesis from homoserine	2375	metB	Cystathionine gamma-synthase	1	divergent	O	0.0597335	0.971269	O	1.07711	0.183343	O	0.416853	0.638037	O	0.590074	0.503285
624	Dda3937_03889	Amino acid metabolism and transport > lysine,threonine and methionine biosynthesis > methionine biosynthesis from homoserine	2375	metL	bifunctional aspartokinase/homoserine dehydrogenase	1	tandem	O	-0.306326	0.584035	O	0.485319	0.216829	O	0.125779	0.779378	O	0.193231	0.664648
625	Dda3937_01261	Amino acid metabolism and transport > lysine,threonine and methionine biosynthesis > methionine biosynthesis from homoserine	2736	metC	cystathionine beta-lyase, PLP-dependent	2	divergent	O	0.469106	0.280056	O	0.534487	0.101657	O	0.411147	0.207254	O	0.305484	0.388817
626	Dda3937_02131	Amino acid metabolism and transport > lysine,threonine and methionine biosynthesis > methionine biosynthesis from homoserine	1261	metH	homocysteine-N5-methyltetrahydrofolate transmethylase, B12-dependent	9	isolated	O	0.22641	0.65339	O	-0.284213	0.445817	O	0.170504	0.653874	O	-0.189036	0.628067
627	Dda3937_02053	Amino acid metabolism and transport > lysine,threonine and methionine biosynthesis > methionine biosynthesis from homoserine	1214	metE	5-methyltetrahydropteroyltriglutamate-homocysteine S-methyltransferase	10	tandem	O	-1.02473	0.31139	O	0.123439	0.908516	O	-1.34164	0.0600521	O	-1.18371	0.118468
628	Dda3937_01929	Amino acid metabolism and transport > lysine,threonine and methionine biosynthesis > methionine biosynthesis from homoserine	1137		Methionine synthase II (cobalamin-independent)	4	divergent	-	-1.24631	5.68897e-06	-	-0.485825	0.0460253	-	-0.820423	0.000175311	O	-0.470317	0.076533
629	Dda3937_01942	Amino acid metabolism and transport > lysine,threonine and methionine biosynthesis > methionine biosynthesis from homoserine	1146		Methionine synthase II (cobalamin-independent)	4	tandem	-	-2.13165	1.42302e-09	-	-0.894357	0.00316764	-	-2.32685	2.46655e-17	-	-1.66643	3.83384e-09
630	Dda3937_04145	Amino acid metabolism and transport > lysine,threonine and methionine biosynthesis > methionine biosynthesis from homoserine	2540		5-methyltetrahydropteroyltriglutamate-- homocysteine methyltransferase	6	convergent	O	-0.775857	0.305688	O	0.254531	0.720281	-	-1.34237	0.00957852	-	-1.47971	0.0048569
631	Dda3937_03887	Amino acid metabolism and transport > lysine,threonine and methionine biosynthesis > methionine biosynthesis from homoserine	2374	metJ	DNA-binding transcriptional repressor, S-adenosylmethionine-binding	1	tandem	O	-0.143762	0.884652	O	0.651274	0.285928	O	0.337552	0.60129	+	1.38868	0.0109
632	Dda3937_02052	Amino acid metabolism and transport > lysine,threonine and methionine biosynthesis > methionine biosynthesis from homoserine	1213	metR	DNA-binding transcriptional activator, homocysteine-binding	10	tandem	-	-1.37623	0.00327543	O	-0.37915	0.393059	-	-0.904202	0.0187627	O	-0.59734	0.152385
633	Dda3937_01292	Amino acid metabolism and transport > lysine,threonine and methionine biosynthesis > methionine biosynthesis from homoserine	796		Homoserine O-acetyltransferase	2	tandem	-	-2.52078	9.05108e-09	-	-1.1926	0.00271654	-	-1.60203	4.31238e-06	-	-1.0397	0.0129059
634	Dda3937_00498	Amino acid metabolism and transport > lysine,threonine and methionine biosynthesis > methionine salvage pathway	2689	pfs	5'-methylthioadenosine/S-adenosylhomocysteine nucleosidase	8	tandem	+	0.654397	0.00197808	+	0.727469	1.001e-05	+	1.34521	1.15805e-17	+	0.860731	8.80355e-08
635	Dda3937_00925	Amino acid metabolism and transport > lysine,threonine and methionine biosynthesis > methionine salvage pathway	575	mtrK	5-methylthioribose kinase, methionine biosynthesis	8	tandem	-	-2.392	0.000112037	O	-0.530789	0.384126	-	-1.7344	0.000479108	O	-0.976401	0.0765261
636	Dda3937_00924	Amino acid metabolism and transport > lysine,threonine and methionine biosynthesis > methionine salvage pathway	574		Methylthioribose-1-phosphate isomerase	8	tandem	O	-1.00191	0.142058	O	0.292153	0.652971	O	-0.539803	0.334859	O	0.0210413	0.979156
637	Dda3937_00921	Amino acid metabolism and transport > lysine,threonine and methionine biosynthesis > methionine salvage pathway	573		Methylthioribulose-1-phosphate dehydratase	8	divergent	-	-2.26023	0.00759302	O	-0.267229	0.774084	-	-1.62919	0.0167794	O	-0.69795	0.378255
638	Dda3937_00922	Amino acid metabolism and transport > lysine,threonine and methionine biosynthesis > methionine salvage pathway	573	masA	2,3-diketo-5-methylthiopentyl-1-phosphate enolase-phosphatase	8	tandem	-	-1.51529	0.00493053	O	0.154965	0.791543	-	-0.943374	0.0388529	O	-0.258877	0.632502
639	Dda3937_00923	Amino acid metabolism and transport > lysine,threonine and methionine biosynthesis > methionine salvage pathway	573		1,2-dihydroxy-3-keto-5-methylthiopentene dioxygenase	8	convergent	O	-0.364817	0.454505	O	0.651602	0.0517047	O	0.213218	0.579957	O	0.23908	0.543508
640	Dda3937_00920	Amino acid metabolism and transport > lysine,threonine and methionine biosynthesis > methionine salvage pathway	572	ybdL	Methionine aminotransferase, PLP-dependent	8	divergent	O	-1.6317	0.0807731	O	-0.0731189	0.94795	-	-1.41902	0.0473748	O	-0.450384	0.606646
641	Dda3937_03941	Amino acid metabolism and transport > lysine,threonine and methionine biosynthesis > S-adenosyl-L-methionine cycle	2408	luxS	S-ribosylhomocysteine lyase	8	convergent	+	0.761912	0.00254301	+	0.743447	0.000195739	+	0.911842	1.76181e-06	+	0.425146	0.0471599
642	Dda3937_00420	Amino acid metabolism and transport > lysine,threonine and methionine biosynthesis > S-adenosyl-L-methionine cycle	300	metK	methionine adenosyltransferase 1	9	tandem	O	-0.906349	0.0743296	O	0.399259	0.376033	O	-0.293072	0.513364	O	0.40551	0.361319
643	Dda3937_03656	Amino acid metabolism and transport > interconversion of aspartate and asparagine > aspartate biosynthesis	2222	aspC	aspartate transaminase	7	convergent	-	-1.73998	4.02032e-07	-	-1.24207	1.04724e-05	-	-1.33777	9.90918e-07	-	-0.734345	0.0142593
644	Dda3937_01017	Amino acid metabolism and transport > interconversion of aspartate and asparagine > L alanine biosynthesis	634	avtA	valine-pyruvate aminotransferase	11	tandem	-	-2.4778	5.51417e-06	-	-1.34839	0.00341237	-	-2.27863	1.09024e-07	O	-0.881754	0.0747263
645	Dda3937_02022	Amino acid metabolism and transport > interconversion of aspartate and asparagine > L alanine biosynthesis	1194		Probable valine-pyruvate aminotransferase	1	convergent	O	-0.134034	0.8525	O	-0.111482	0.851236	O	-0.0543118	0.921979	O	0.269579	0.593005
646	Dda3937_04027	Amino acid metabolism and transport > interconversion of aspartate and asparagine > L alanine biosynthesis	2670	alaA	Valine--pyruvate aminotransferase 2; glutamic-pyruvic transaminase	7	tandem	O	-0.322762	0.160684	O	0.285676	0.112202	O	-0.0605617	0.778728	+	0.577105	0.000374625
647	Dda3937_02410	Amino acid metabolism and transport > interconversion of aspartate and asparagine > L alanine biosynthesis	1433	alaC	Valine--pyruvate aminotransferase 3; glutamic-pyruvic transaminase (GPT)	8	divergent	O	0.0323503	0.924504	-	-0.711264	3.49505e-05	O	0.150003	0.465492	-	-0.617436	0.000416462
648	Dda3937_04150	Amino acid metabolism and transport > Amino acid catabolic process > GABA degradation	2544	goaG/gabT/puuE	4-aminobutyrate aminotransferase	6	divergent	O	-0.290319	0.698087	O	-0.0462513	0.946636	O	-0.0116357	0.985552	O	-0.362607	0.474241
649	Dda3937_02896	Amino acid metabolism and transport > Amino acid catabolic process > GABA degradation	1712		4-aminobutyrate aminotransferase	5	divergent	O	-0.355922	0.466236	-	-0.858468	0.00459209	O	-0.486678	0.175848	-	-1.00042	0.000616077
650	Dda3937_00642	Amino acid metabolism and transport > Amino acid catabolic process > GABA degradation	433	gabD	Succinate-semialdehyde dehydrogenase [NADP+]	6	tandem	O	0.164628	0.704961	O	-0.225845	0.46057	O	0.262104	0.369507	O	-0.341818	0.218583
651	Dda3937_00258	Amino acid metabolism and transport > Amino acid catabolic process > proline degradation	185	putA	Proline dehydrogenase (Proline oxidase) / Delta-1-pyrroline-5-carboxylate dehydrogenase	10	tandem	-	-0.879827	0.00908777	O	-0.0364	0.929632	O	-0.300585	0.315151	O	-0.527829	0.0636954
652	Dda3937_00257	Amino acid metabolism and transport > Amino acid catabolic process > proline degradation	184	putP	proline:sodium symporter	10	tandem	O	-0.36621	0.552504	O	0.20565	0.689051	O	-0.0893741	0.864192	O	0.470605	0.286089
653	Dda3937_01069	Amino acid metabolism and transport > Amino acid catabolic process > aromatic amino acid catabolic process	665		4-hydroxyphenylpyruvate dioxygenase	11	tandem	O	0.0374796	0.973943	+	1.3923	0.00693127	O	-0.45227	0.436494	O	1.03697	0.0546817
654	Dda3937_01355	Amino acid metabolism and transport > Amino acid catabolic process > aromatic amino acid catabolic process	831	tnaA	Tryptophanase	9	divergent	O	0.229356	0.78021	O	0.897835	0.0662221	+	1.40057	0.00275474	O	0.853441	0.123922
655	Dda3937_03448	Amino acid metabolism and transport > Amino acid catabolic process > aromatic amino acid catabolic process	2068		Arogenate dehydratase	9	tandem	-	-1.36402	7.1426e-05	-	-1.11863	3.91988e-05	-	-0.946356	0.000616254	-	-0.718508	0.0132593
656	Dda3937_02868	Amino acid metabolism and transport > Amino acid catabolic process > aromatic amino acid catabolic process	1689		Chorismate mutase I precursor	2	tandem	O	-0.210268	0.780112	-	-0.915062	0.0449319	O	0.278484	0.602379	O	-0.477584	0.347063
657	Dda3937_01661	Amino acid metabolism and transport > Amino acid catabolic process > histidine catabolism	998	hutH	Histidine ammonia-lyase, histidine catabolism	8	tandem	O	0.0691637	0.951317	O	-0.280831	0.648158	O	-0.174642	0.813311	O	0.198746	0.730904
658	Dda3937_01660	Amino acid metabolism and transport > Amino acid catabolic process > histidine catabolism	998	hutU	Urocanate hydratase, histidine catabolism	8	convergent	O	0.323499	0.580232	O	-0.473775	0.256899	O	0.359189	0.396099	O	-0.432444	0.280045
659	Dda3937_01666	Amino acid metabolism and transport > Amino acid catabolic process > histidine catabolism	1001	hutC	Histidine utilization repressor?	8	tandem	-	-0.595353	0.048883	O	-0.30858	0.236511	-	-0.655414	0.00406413	-	-0.628564	0.00715252
660	Dda3937_01667	Amino acid metabolism and transport > Amino acid catabolic process > histidine catabolism	1002		Histidine ammonia-lyase	8	convergent	O	0.698327	0.27826	O	-0.613354	0.208109	O	-0.176791	0.765581	O	-0.365504	0.459367
661	Dda3937_01674	Amino acid metabolism and transport > Amino acid catabolic process > histidine catabolism	1004		Imidazolonepropionase	8	divergent	O	-0.235524	0.779829	O	-0.484577	0.393975	O	-0.600005	0.269612	O	-0.620592	0.238631
662	Dda3937_01673	Amino acid metabolism and transport > Amino acid catabolic process > histidine catabolism	1003		Formiminoglutamic iminohydrolase	8	divergent	O	0.0896244	0.906998	O	-0.363736	0.442644	O	-0.361557	0.459459	O	-0.0559475	0.925167
663	Dda3937_01675	Amino acid metabolism and transport > Amino acid catabolic process > histidine catabolism	1004		N-formylglutamate deformylase	8	convergent	O	-0.45289	0.59929	O	-0.340941	0.604551	O	-0.231231	0.734252	-	-1.6787	0.00049448
664	Dda3937_02306	Amino acid metabolism and transport > Amino acid catabolic process > glycine catabolic process	1364	gcvP	glycine decarboxylase, PLP-dependent, subunit (protein P) of glycine cleavage complex	3	tandem	-	-1.62942	0.000145707	-	-1.43127	1.95507e-05	-	-1.11796	0.00106109	-	-2.26399	1.34511e-12
665	Dda3937_02308	Amino acid metabolism and transport > Amino acid catabolic process > glycine catabolic process	1365	gcvT	aminomethyltransferase, tetrahydrofolate-dependent, subunit (T protein) of glycine cleavage complex	3	tandem	-	-1.35537	0.0285715	-	-1.47996	0.001697	O	-0.84057	0.090833	-	-1.39664	0.00314516
666	Dda3937_02307	Amino acid metabolism and transport > Amino acid catabolic process > glycine catabolic process	1365	gcvH	glycine cleavage complex lipoylprotein	3	tandem	O	-0.64499	0.223359	-	-1.31491	0.000293842	O	-0.463869	0.2618	-	-1.2704	0.000460793
667	Dda3937_02508	Amino acid metabolism and transport > Amino acid catabolic process > glycine catabolic process	1480	gcvR	regulatory protein accessory to GcvA. Required for repression of gcv operon by GcvA; GcvA-GcvR repressor complex disrupted by glycine binding to GcvR	5	divergent	-	-1.30554	0.00075088	O	-0.579441	0.0858464	-	-1.46243	9.37498e-07	-	-0.670496	0.0418793
668	Dda3937_00867	Amino acid metabolism and transport > Amino acid catabolic process > glycine catabolic process	543	gcvA	DNA-binding transcriptional dual regulator	4	tandem	O	0.530472	0.144025	O	0.421392	0.153706	O	-0.2363	0.44921	O	0.162083	0.636797
669	Dda3937_02042	Amino acid metabolism and transport > Amino acid catabolic process > glycine catabolic process	1205	kbl	glycine C-acetyltransferase or 2-amino-3-ketobutyrate CoA ligase	10	divergent	O	0.600085	0.549094	O	0.1117	0.905064	O	0.733071	0.296465	O	0.51834	0.473413
670	Dda3937_01685	Amino acid metabolism and transport > Amino acid catabolic process > serine degradation	1010	sdaB	L-serine deaminase II	8	convergent	+	2.38837	5.3967e-06	+	2.66428	2.3659e-10	+	2.40655	3.8047e-08	+	2.05242	5.62739e-06
671	Dda3937_03721	Amino acid metabolism and transport > Amino acid catabolic process > serine degradation	2266	sdaA	L-serine deaminase I	6	convergent	+	1.93168	0.000694824	+	1.14674	0.0171443	+	2.30393	1.20939e-07	+	1.25447	0.00757672
672	Dda3937_01146	Amino acid metabolism and transport > Amino acid catabolic process > serine degradation	705	dsdA	D-serine dehydratase	1	tandem	O	-0.941874	0.0914161	O	-0.545103	0.228516	-	-1.01132	0.0165344	O	-0.325201	0.497082
673	Dda3937_02691	Amino acid metabolism and transport > Amino acid catabolic process > D-Cysteine degradation	1588	dcyD	D-cysteine desulfhydrase, PLP-dependent	5	tandem	O	0.476235	0.685666	O	0.0566581	0.957399	O	-0.227303	0.839679	O	0.507156	0.613381
674	Dda3937_02043	Amino acid metabolism and transport > Amino acid catabolic process > threonine degradation	1205	tdh	threonine 3-dehydrogenase, NAD(P)-binding	10	convergent	O	1.38089	0.0663779	O	0.268698	0.727921	O	1.08082	0.0619	O	0.395575	0.565703
675	Dda3937_02989	Amino acid metabolism and transport > Amino acid catabolic process > threonine degradation	1769	tdcB	catabolic threonine dehydratase, PLP-dependent	5	tandem	-	-1.46937	0.00326219	-	-2.11362	9.47206e-09	-	-1.23562	0.00112007	-	-1.51604	6.95775e-05
676	Dda3937_02718	Amino acid metabolism and transport > Amino acid catabolic process > aspartate degradation	1602	aspA	Aspartate ammonia-lyase	3	divergent	+	0.944296	0.015467	+	1.12473	0.000183297	+	1.72303	1.15423e-09	O	0.530035	0.113281
677	Dda3937_00649	Amino acid metabolism and transport > Amino acid catabolic process > aspartate degradation	437	aatA	Aspartate aminotransferase	5	tandem	O	0.571195	0.489409	O	0.26125	0.717963	O	1.02968	0.0868992	O	0.789731	0.16702
678	Dda3937_01857	Amino acid metabolism and transport > Amino acid catabolic process > aspartate degradation	1098		Aspartate aminotransferase	7	divergent	O	-0.668438	0.432507	O	-0.476049	0.371442	O	-0.166205	0.788383	O	0.308996	0.57018
679	Dda3937_04331	Amino acid metabolism and transport > Amino acid catabolic process > asparagine degradation	2655	ansA	cytoplasmic L-asparaginase I	6	tandem	-	-1.06594	0.00458182	O	-0.413215	0.213739	O	-0.374723	0.257259	O	0.204016	0.584951
680	Dda3937_01931	Amino acid metabolism and transport > Amino acid catabolic process > asparagine degradation	1139	ansB	L-asparaginase	4	tandem	-	-2.04095	1.52519e-07	-	-1.35889	2.27905e-05	-	-1.22003	0.000113888	-	-0.83979	0.0159275
681	Dda3937_02928	Amino acid metabolism and transport > Amino acid catabolic process > D-alanine degradation	1732	dadA	D-amino acid dehydrogenase	6	tandem	+	1.48242	3.41961e-06	+	1.03572	6.86953e-05	+	1.73966	1.85211e-12	+	1.22996	1.19673e-06
682	Dda3937_02254	Amino acid metabolism and transport > Amino acid catabolic process > D-alanine degradation	1331	hinT	purine nucleoside phosphoramidase	7	tandem	-	-1.36171	0.000333913	-	-1.61293	5.12184e-08	-	-1.73453	1.85325e-09	-	-0.895119	0.00419557
683	Dda3937_01351	Amino acid metabolism and transport > Amino acid catabolic process > other amino acid related enzymes	829		Acetylornithine deacetylase/Succinyl-diaminopimelate desuccinylase and related deacylases	2	tandem	O	-0.302029	0.695423	O	-0.574894	0.234789	O	-0.577343	0.23202	O	-0.123087	0.825848
684	Dda3937_01925	Amino acid metabolism and transport > Amino acid catabolic process > other amino acid related enzymes	1133		Acetylornithine deacetylase/Succinyl-diaminopimelate desuccinylase and related deacylases	4	divergent	O	-1.00547	0.241849	O	-0.220384	0.786118	O	0.0642829	0.941033	O	-0.381921	0.594176
685	Dda3937_03123	Amino acid metabolism and transport > Amino acid catabolic process > other amino acid related enzymes	1841		Acetylornithine deacetylase/Succinyl-diaminopimelate desuccinylase and related deacylases	7	divergent	+	1.7351	0.025702	O	1.05169	0.109322	+	1.66625	0.00504681	+	1.39561	0.0253955
686	Dda3937_03188	Amino acid metabolism and transport > Amino acid catabolic process > other amino acid related enzymes	1889		Acetylornithine deacetylase	8	convergent	O	-0.556174	0.32225	O	-0.652141	0.0632451	O	0.163823	0.74951	-	-1.25167	0.000260603
687	Dda3937_03183	Amino acid metabolism and transport > Amino acid catabolic process > other amino acid related enzymes	1889		Acetylornithine deacetylase	8	divergent	O	-0.460505	0.614238	O	-0.703942	0.253108	O	0.21637	0.783321	-	-1.05417	0.0485011
688	Dda3937_01188	Amino acid metabolism and transport > Amino acid catabolic process > other amino acid related enzymes	733		Ornithine aminotransferase; Acetylornithine aminotransferase	3	tandem	O	-1.36898	0.265022	O	-0.167934	0.862019	O	-0.0255863	0.981142	O	-0.155981	0.880873
689	Dda3937_00520	Amino acid metabolism and transport > Amino acid catabolic process > other amino acid related enzymes	361		Gamma-aminobutyric-acid receptor	9	tandem	O	0.175176	0.898924	O	-1.56925	0.0646639	O	0.294854	0.75341	O	-0.610276	0.460878
690	Dda3937_00519	Amino acid metabolism and transport > Amino acid catabolic process > other amino acid related enzymes	361		Glutamate decarboxylase	9	divergent	O	-1.83501	0.26131	O	-0.615783	0.57207	O	0.211174	0.836234	O	-1.28641	0.16866
691	Dda3937_02841	Amino acid metabolism and transport > Amino acid catabolic process > other amino acid related enzymes	1676	mnaT	Methionine N-acyltransferase; L-amino acid N-acyltransferase	5	tandem	O	-0.406118	0.401531	-	-0.894111	0.00593156	O	-0.32971	0.371246	-	-1.10294	0.000352154
692	Dda3937_02472	Amino acid metabolism and transport > Amino acid transport > Amino acid uptake > glutamate/aspartate transporter	1461	gltI	periplasmic-binding component of an ABC superfamily glutamate/aspartate transporter	5	tandem	+	0.682245	0.0269174	+	1.12261	8.03645e-07	+	0.795512	0.000537983	+	0.94671	4.22458e-05
693	Dda3937_02473	Amino acid metabolism and transport > Amino acid transport > Amino acid uptake > glutamate/aspartate transporter	1462	gltJ	membrane component of an ABC superfamily glutamate and aspartate transporter	5	tandem	O	0.100503	0.839438	O	0.383272	0.217556	O	0.374853	0.217963	+	0.858466	0.00159359
694	Dda3937_02474	Amino acid metabolism and transport > Amino acid transport > Amino acid uptake > glutamate/aspartate transporter	1462	gltK	membrane component of an ABC superfamily glutamate/aspartate transporter	5	tandem	O	-0.0928195	0.873198	O	-0.0335777	0.946636	O	-0.146616	0.719238	O	0.535747	0.110309
695	Dda3937_02475	Amino acid metabolism and transport > Amino acid transport > Amino acid uptake > glutamate/aspartate transporter	1462	gltL	ATP-binding component of an ABC superfamily glutamate/aspartate transporter	5	convergent	O	0.153035	0.847678	O	0.282566	0.62179	O	0.0568735	0.926834	O	0.379142	0.480662
696	Dda3937_04118	Amino acid metabolism and transport > Amino acid transport > Amino acid uptake > glutamate/aspartate transporter	2518	gltP_1	glutamate/aspartate:proton symporter	5	tandem	O	-1.24699	0.0591954	O	-0.96607	0.071818	O	-0.541922	0.333353	O	0.327586	0.600863
697	Dda3937_04314	Amino acid metabolism and transport > Amino acid transport > Amino acid uptake > glutamate/aspartate transporter	2646	gltP_2	Sodium:dicarboxylate symporter, Proton-glutamate-aspartate transport protein?	5	tandem	-	-2.77142	3.22801e-20	-	-1.58776	2.33154e-10	-	-1.86242	7.41523e-14	-	-0.872289	0.00117401
698	Dda3937_00643	Amino acid metabolism and transport > Amino acid transport > Amino acid uptake > glutamate/aspartate transporter	434		Glutamate Aspartate transport ATP-binding protein gltL (TC 3,A,1,3,4)	5	convergent	O	0.248899	0.678765	O	-0.154257	0.751255	O	0.453461	0.247005	O	-0.183969	0.690072
699	Dda3937_00644	Amino acid metabolism and transport > Amino acid transport > Amino acid uptake > glutamate/aspartate transporter	434		Glutamate Aspartate transport system permease protein gltK (TC 3,A,1,3,4)	5	tandem	O	0.865583	0.195508	O	0.306356	0.622936	O	0.381744	0.528543	O	0.014235	0.983403
700	Dda3937_00645	Amino acid metabolism and transport > Amino acid transport > Amino acid uptake > glutamate/aspartate transporter	434		Glutamate Aspartate transport system permease protein gltJ (TC 3,A,1,3,4)	5	tandem	O	0.271626	0.791894	O	-0.0130152	0.984868	O	0.437771	0.519838	O	0.232295	0.690072
701	Dda3937_01091	Amino acid metabolism and transport > Amino acid transport > Amino acid uptake > glutamate/aspartate transporter	677		Glutamate Aspartate transport system permease protein gltJ (TC 3,A,1,3,4)	11	tandem	O	-1.35729	0.289817	O	0.44804	0.705299	O	-0.696448	0.504721	O	-1.267	0.198032
702	Dda3937_03402	Amino acid metabolism and transport > Amino acid transport > Amino acid uptake > asparagine transport	2035	ansP	L-asparagine permease	4	tandem	-	-1.5221	0.00010574	-	-0.846489	0.0126797	-	-2.49455	1.60374e-16	-	-0.746609	0.0362507
703	Dda3937_00469	Amino acid metabolism and transport > Amino acid transport > Amino acid uptake > arginine transport	2825	artI	periplasmic-binding component of an ABC superfamily arginine transporter	6	tandem	O	0.819892	0.270596	O	0.482322	0.439528	+	1.44293	0.00461507	O	0.628922	0.287575
704	Dda3937_04325	Amino acid metabolism and transport > Amino acid transport > Amino acid uptake > arginine transport	2652	artJ	Arginine-binding periplasmic protein 2 precursor	6	tandem	-	-2.69494	0.000508672	-	-2.02846	0.00137761	-	-1.72999	0.00592261	O	-1.0739	0.121952
705	Dda3937_00467	Amino acid metabolism and transport > Amino acid transport > Amino acid uptake > arginine transport	2825	artM	arginine transporter subunit; membrane component of ABC superfamily	6	tandem	O	0.811834	0.463177	O	0.103177	0.927317	O	1.14257	0.129676	O	0.426731	0.6378
706	Dda3937_02373	Amino acid metabolism and transport > Amino acid transport > Amino acid uptake > arginine transport	2825	artP	arginine transporter subunit; ATP-binding component of ABC superfamily	6	tandem	+	1.40415	0.000333913	+	1.16715	0.000219459	+	1.27427	3.83792e-05	+	1.2916	3.51e-05
707	Dda3937_00468	Amino acid metabolism and transport > Amino acid transport > Amino acid uptake > arginine transport	2825	artQ	arginine transporter subunit; membrane component of ABC superfamily	6	tandem	O	0.967249	0.270704	O	0.625957	0.388007	+	1.57767	0.00938786	O	1.03103	0.122898
708	Dda3937_03618	Amino acid metabolism and transport > Amino acid transport > Amino acid uptake > lysine transport	2191	lysP	lysine transporter	6	convergent	-	-1.39457	5.51203e-07	-	-1.04496	4.2702e-06	O	-0.281239	0.287637	O	0.0952151	0.765274
709	Dda3937_02021	Amino acid metabolism and transport > Amino acid transport > Amino acid uptake > leucine/isoleucine/valine transporter	1194	livF	leucine/isoleucine/valine transporter subunit; ATP-binding component of ABC superfamily	1	tandem	O	0.205406	0.78568	O	0.0328673	0.961744	O	0.09209	0.878812	O	0.41428	0.426336
710	Dda3937_02020	Amino acid metabolism and transport > Amino acid transport > Amino acid uptake > leucine/isoleucine/valine transporter	1194	livG	leucine/isoleucine/valine transporter subunit; ATP-binding component of ABC superfamily	1	tandem	O	0.28103	0.790895	O	0.153374	0.868361	O	0.621316	0.373333	O	0.898166	0.187352
711	Dda3937_02019	Amino acid metabolism and transport > Amino acid transport > Amino acid uptake > leucine/isoleucine/valine transporter	1194	livM	leucine/isoleucine/valine transporter subunit; membrane component of ABC superfamily	1	tandem	O	0.169612	0.857104	O	0.118706	0.881605	O	0.379245	0.547335	O	0.773848	0.184866
712	Dda3937_02018	Amino acid metabolism and transport > Amino acid transport > Amino acid uptake > leucine/isoleucine/valine transporter	1194	livH	leucine/isoleucine/valine transporter subunit; membrane component of ABC superfamily	1	tandem	O	0.123326	0.884518	O	0.390859	0.476372	O	0.446845	0.388887	+	1.09108	0.0182592
713	Dda3937_02017	Amino acid metabolism and transport > Amino acid transport > Amino acid uptake > leucine/isoleucine/valine transporter	1193	livK	High-affinity leucine-specific transport system, periplasmic binding protein livK (TC 3,A,1,4,1)	1	divergent	O	0.175328	0.751944	O	0.346805	0.362353	O	0.432561	0.217288	+	0.842574	0.0103062
714	Dda3937_01943	Amino acid metabolism and transport > Amino acid transport > Amino acid uptake > leucine/isoleucine/valine transporter	1147	brnQ	branched chain amino acid transporter (LIV-II)	4	tandem	O	0.0614241	0.939293	O	0.173028	0.751116	O	0.156973	0.762772	+	0.895911	0.0330471
715	Dda3937_01368	Amino acid metabolism and transport > Amino acid transport > Amino acid uptake > leucine/isoleucine/valine transporter	840		Branched-chain amino acid transport ATP-binding protein livF (TC 3,A,1,4,1)	9	tandem	O	0.400159	0.64115	O	-0.649592	0.266775	O	-0.238331	0.726959	O	-0.307851	0.673505
716	Dda3937_01369	Amino acid metabolism and transport > Amino acid transport > Amino acid uptake > leucine/isoleucine/valine transporter	840		Branched-chain amino acid transport ATP-binding protein livG (TC 3,A,1,4,1)	9	tandem	O	-0.00502016	0.99683	O	0.104249	0.900823	O	-0.748153	0.247382	O	-0.287988	0.700196
717	Dda3937_01370	Amino acid metabolism and transport > Amino acid transport > Amino acid uptake > leucine/isoleucine/valine transporter	840		Branched-chain amino acid transport system permease protein livM (TC 3,A,1,4,1)	9	tandem	O	-0.85996	0.363882	O	-0.941621	0.167083	-	-1.53556	0.0305577	O	-0.733489	0.303566
718	Dda3937_01371	Amino acid metabolism and transport > Amino acid transport > Amino acid uptake > leucine/isoleucine/valine transporter	840		High-affinity branched-chain amino acid transport system permease protein LivH (TC 3,A,1,4,1)	9	tandem	O	-0.0550978	0.963947	O	0.128336	0.866385	O	-0.552672	0.411429	O	-0.987824	0.0918888
719	Dda3937_01372	Amino acid metabolism and transport > Amino acid transport > Amino acid uptake > leucine/isoleucine/valine transporter	841		Branched-chain amino acid ABC transporter, amino acid-binding protein (TC 3,A,1,4,1)	9	divergent	O	0.205232	0.843513	O	-0.0732396	0.934635	O	-0.227835	0.768291	O	-0.250624	0.749203
720	Dda3937_02118	Amino acid metabolism and transport > Amino acid transport > Amino acid uptake > leucine/isoleucine/valine transporter	1254	azlC	Branched-chain amino acid transport protein AzlC	7	tandem	+	3.658	4.44482e-08	+	1.32354	0.0399412	+	1.51	0.0209742	O	0.0173012	0.987451
721	Dda3937_02119	Amino acid metabolism and transport > Amino acid transport > Amino acid uptake > leucine/isoleucine/valine transporter	1254		Branched-chain amino acid transport protein	7	convergent	+	3.92855	2.11234e-07	O	1.10355	0.199614	+	1.80876	0.0232936	O	0.355529	0.787504
722	Dda3937_04205	Amino acid metabolism and transport > Amino acid transport > Amino acid uptake > Aromatic amino acid transpor	2579	aroP	Aromatic amino acid transport protein aroP	9	tandem	-	-1.3716	1.05462e-05	-	-0.891234	0.000585726	-	-1.40689	1.14752e-08	O	-0.371489	0.208866
723	Dda3937_03449	Amino acid metabolism and transport > Amino acid transport > Amino acid uptake > Aromatic amino acid transpor	2069		Aromatic amino acid transport protein aroP	9	divergent	-	-1.01675	0.0296679	-	-1.15407	0.000518327	-	-1.03737	0.00292842	-	-1.03866	0.00184468
724	Dda3937_00102	Amino acid metabolism and transport > Amino acid transport > Amino acid uptake > histidine/lysine/arginine/ornithine transporter	78	hisJ	periplasmic-binding component of an ABC superfamily histidine/lysine/arginine/ornithine transporter	7	tandem	O	-0.173819	0.735876	O	-0.135327	0.748881	O	0.556819	0.0767132	O	0.511616	0.126136
725	Dda3937_04215	Amino acid metabolism and transport > Amino acid transport > Amino acid uptake > histidine/lysine/arginine/ornithine transporter	79	hisM	histidine/lysine/arginine/ornithine transporter subunit; membrane component of ABC superfamily	7	tandem	O	-0.521588	0.232328	O	-0.432308	0.217957	O	0.0743251	0.85931	O	0.339926	0.344246
726	Dda3937_04214	Amino acid metabolism and transport > Amino acid transport > Amino acid uptake > histidine/lysine/arginine/ornithine transporter	79	hisP	histidine/lysine/arginine/ornithine transporter subunit; ATP-binding component of ABC superfamily	7	convergent	O	0.129386	0.715181	O	-0.261938	0.285277	O	0.303938	0.188177	O	0.281802	0.24555
727	Dda3937_00103	Amino acid metabolism and transport > Amino acid transport > Amino acid uptake > histidine/lysine/arginine/ornithine transporter	79	hisQ	histidine/lysine/arginine/ornithine transporter subunit; membrane component of ABC superfamily	7	tandem	O	-0.414762	0.383257	O	-0.458418	0.207206	O	0.249456	0.508665	O	0.349279	0.353313
728	Dda3937_02802	Amino acid metabolism and transport > Amino acid transport > Amino acid uptake > Cystine biosynthesis and transport system	1653		Cystine transport system permease protein	8	convergent	+	3.47979	3.0214e-06	+	2.53258	2.06704e-05	+	2.8909	2.03257e-06	O	1.1289	0.0950262
729	Dda3937_01092	Amino acid metabolism and transport > Amino acid transport > Amino acid uptake > Cystine biosynthesis and transport system	678		Cystine-binding protein	11	tandem	-	-2.60839	0.042377	O	-0.362736	0.795421	O	-1.72432	0.0911933	O	-1.41057	0.197793
730	Dda3937_01581	Amino acid metabolism and transport > Amino acid transport > Amino acid uptake > Cystine biosynthesis and transport system	954	fliY	cystine transporter subunit; periplasmic-binding component of ABC superfamily	1	divergent	O	-1.03308	0.0539665	O	0.25808	0.620633	-	-0.997893	0.0143409	O	-0.39611	0.405925
731	Dda3937_01580	Amino acid metabolism and transport > Amino acid transport > Amino acid uptake > Cystine biosynthesis and transport system	954	yecS	predicted transporter subunit: membrane component of ABC superfamily	1	tandem	O	-0.449875	0.232328	O	0.414174	0.153323	-	-0.606216	0.0275556	O	-0.21367	0.504103
732	Dda3937_03916	Amino acid metabolism and transport > Amino acid transport > Amino acid uptake > methionine uptake transporter	2392	metI	membrane component of DL-methionine uptake transporter (MUT)	8	tandem	O	-0.754714	0.133397	O	0.313992	0.475256	-	-2.06945	2.73649e-08	O	-0.110625	0.826868
733	Dda3937_03917	Amino acid metabolism and transport > Amino acid transport > Amino acid uptake > methionine uptake transporter	2392	metN	ATP-binding component of DL-methionine uptake transporter (MUT)	8	divergent	O	-1.07526	0.0663243	O	0.0305127	0.964148	-	-1.77829	2.62751e-05	O	-0.0892363	0.890598
734	Dda3937_03915	Amino acid metabolism and transport > Amino acid transport > Amino acid uptake > methionine uptake transporter	2392	metQ	receptor component of DL-methionine uptake transporter (MUT)	8	tandem	O	-0.287681	0.679785	O	0.341734	0.509092	-	-1.16662	0.00487276	O	-0.480504	0.324794
735	Dda3937_03008	Amino acid metabolism and transport > Amino acid transport > Amino acid uptake > methionine uptake transporter	1779		Methionine ABC transporter permease protein	5	tandem	O	-0.543802	0.503931	O	-0.965263	0.0787134	O	-0.818218	0.19506	O	-1.04484	0.0789019
736	Dda3937_03009	Amino acid metabolism and transport > Amino acid transport > Amino acid uptake > methionine uptake transporter	1779		Methionine ABC transporter ATP-binding protein	5	tandem	O	-0.835288	0.39472	O	-0.382403	0.627505	O	-0.554234	0.529473	-	-1.47135	0.049741
737	Dda3937_03010	Amino acid metabolism and transport > Amino acid transport > Amino acid uptake > methionine uptake transporter	1779		Methionine ABC transporter substrate-binding protein	5	tandem	O	-0.485256	0.645938	O	-0.5178	0.450776	O	-0.259095	0.755821	O	-0.72769	0.279289
738	Dda3937_03489	Amino acid metabolism and transport > Amino acid transport > Amino acid uptake > methionine uptake transporter	2099		Methionine ABC transporter permease protein	6	tandem	O	0.391502	0.506281	O	0.437842	0.294867	O	0.115636	0.816001	-	-1.02674	0.00668761
739	Dda3937_03490	Amino acid metabolism and transport > Amino acid transport > Amino acid uptake > methionine uptake transporter	2099		Methionine ABC transporter ATP-binding protein	6	tandem	O	-0.00954241	0.990663	O	0.240882	0.554022	O	-0.297663	0.463353	-	-0.841413	0.0145941
740	Dda3937_03491	Amino acid metabolism and transport > Amino acid transport > Amino acid uptake > methionine uptake transporter	2100		Methionine ABC transporter substrate-binding protein	6	divergent	O	-0.371797	0.53865	O	0.112385	0.840626	O	-0.651296	0.102145	-	-1.08993	0.00432202
741	Dda3937_03962	Amino acid metabolism and transport > Amino acid transport > Amino acid uptake > other amino acid uptake	2419	cycA	D-serine/D-alanine/glycine transporter	7	tandem	O	0.24795	0.522629	O	0.317999	0.26204	O	0.405516	0.120712	O	0.444471	0.097218
742	Dda3937_01684	Amino acid metabolism and transport > Amino acid transport > Amino acid uptake > other amino acid uptake	1010	sdaC	predicted serine transporter	8	tandem	+	1.7563	0.00624697	+	2.46859	5.23745e-07	+	2.28783	4.31351e-06	+	2.75739	3.73218e-08
743	Dda3937_00459	Amino acid metabolism and transport > Amino acid transport > Amino acid uptake > other amino acid uptake	319		Glutamine transport ATP-binding protein glnQ (TC 3,A,1,3,2)	9	convergent	O	0.0891064	0.935009	O	0.254601	0.71133	O	0.358082	0.590487	O	-0.777431	0.222125
744	Dda3937_02804	Amino acid metabolism and transport > Amino acid transport > Amino acid uptake > other amino acid uptake	1653		Glutamine transport system permease protein glnP (TC 3,A,1,3,2)	8	tandem	+	3.41542	0.000147918	+	3.13036	7.60543e-06	+	4.13004	2.44187e-07	+	2.41039	0.00183283
745	Dda3937_00653	Amino acid metabolism and transport > Amino acid transport > Amino acid uptake > other amino acid uptake	438		Glutamine ABC transporter, periplasmic glutamine-binding protein (TC 3,A,1,3,2)	5	divergent	O	0.0953484	0.92172	-	-1.19936	0.0199253	O	-0.461256	0.437493	-	-1.1287	0.0158084
746	Dda3937_01090	Amino acid metabolism and transport > Amino acid transport > Amino acid uptake > other amino acid uptake	677		Glutamine transport system permease protein glnP (TC 3,A,1,3,2)	11	convergent	O	-1.1844	0.0644155	O	0.320017	0.588264	O	-0.917584	0.0650514	-	-1.14593	0.0199586
747	Dda3937_00286	Amino acid metabolism and transport > Amino acid transport > Amino acid uptake > other amino acid uptake	201		Amino acid ABC transporter, periplasmic amino acid-binding portion	10	tandem	O	-0.392321	0.536742	O	0.366367	0.448524	O	-0.565587	0.189561	O	-0.728524	0.0916425
748	Dda3937_00287	Amino acid metabolism and transport > Amino acid transport > Amino acid uptake > other amino acid uptake	202		Amino acid ABC transporter, permease protein	10	tandem	O	-0.342835	0.682197	O	0.636691	0.268057	O	-0.587453	0.29628	O	-0.579206	0.321338
749	Dda3937_00288	Amino acid metabolism and transport > Amino acid transport > Amino acid uptake > other amino acid uptake	202		predicted transporter subunit: ATP-binding component of ABC superfamily, FliY, YecC and YecS may constitute an ABC transport system for the import of L-cystine	10	tandem	O	-0.160308	0.860982	O	0.452863	0.459573	O	-0.295326	0.634251	O	-0.704803	0.215059
750	Dda3937_00456	Amino acid metabolism and transport > Amino acid transport > Amino acid uptake > other amino acid uptake	319		Amino acid ABC transporter, periplasmic amino acid-binding protein	9	tandem	O	0.0130678	0.993467	O	0.0330143	0.975522	O	1.32083	0.126529	O	0.0693488	0.951546
751	Dda3937_00455	Amino acid metabolism and transport > Amino acid transport > Amino acid uptake > other amino acid uptake	319		Amino acid ABC transporter, periplasmic amino acid-binding protein	9	tandem	O	0.0616772	0.97742	O	-0.365142	0.751116	O	1.04707	0.42102	O	-0.223487	0.872571
752	Dda3937_00458	Amino acid metabolism and transport > Amino acid transport > Amino acid uptake > other amino acid uptake	319		Amino acid ABC transporter, permease protein	9	tandem	O	-0.26273	0.885318	O	-0.100111	0.934621	O	0.706332	0.45823	O	-1.03604	0.319125
753	Dda3937_00629	Amino acid metabolism and transport > Amino acid transport > Amino acid uptake > other amino acid uptake	427		ABC transporter permease protein	6	tandem	O	-1.47162	0.438551	O	0.153187	0.929632	-	-5.61763	0.00385477	O	-1.9103	0.197372
754	Dda3937_00630	Amino acid metabolism and transport > Amino acid transport > Amino acid uptake > other amino acid uptake	427		ABC transporter permease protein	6	tandem	O	-0.912524	0.638261	O	0.578909	0.646979	-	-3.15529	0.0450579	O	-0.277834	0.864754
755	Dda3937_00631	Amino acid metabolism and transport > Amino acid transport > Amino acid uptake > other amino acid uptake	427		Putative ABC transport ATP-binding protein	6	tandem	O	-0.893132	0.439923	O	0.00417722	0.994944	O	-1.49119	0.131327	O	-0.567799	0.524964
756	Dda3937_01796	Amino acid metabolism and transport > Amino acid transport > Amino acid uptake > other amino acid uptake	2773		Amino acid ABC transporter, permease protein	5	tandem	O	-0.406538	0.626586	O	0.388513	0.53921	O	0.21854	0.740448	O	0.545848	0.36294
757	Dda3937_04495	Amino acid metabolism and transport > Amino acid transport > Amino acid uptake > other amino acid uptake	2773		Amino acid ABC transporter, periplasmic amino acid-binding protein	5	tandem	O	-0.667299	0.173128	O	0.046074	0.933277	O	-0.190351	0.658968	+	0.914546	0.0111071
758	Dda3937_01578	Amino acid metabolism and transport > Amino acid transport > Amino acid uptake > other amino acid uptake	953	yhdW	Amino acid ABC transporter, periplasmic amino acid-binding protein	1	tandem	-	-2.0926	0.00810844	-	-1.46899	0.019089	O	-1.01552	0.133342	O	0.362928	0.634571
759	Dda3937_01577	Amino acid metabolism and transport > Amino acid transport > Amino acid uptake > other amino acid uptake	952	yhdX	Putative transport system permease protein	1	tandem	-	-1.76511	0.0331411	O	-1.00584	0.0893578	-	-1.92207	0.00430993	O	0.264606	0.711249
760	Dda3937_01576	Amino acid metabolism and transport > Amino acid transport > Amino acid uptake > other amino acid uptake	952	yhdY	membrane component of an ABC superfamily predicted amino-acid transporter	1	tandem	O	-0.839372	0.410727	O	-0.743517	0.284081	O	0.0145087	0.989569	O	0.0607915	0.948563
761	Dda3937_01575	Amino acid metabolism and transport > Amino acid transport > Amino acid uptake > other amino acid uptake	952	yhdZ	Hypothetical amino-acid ABC transporter ATP-binding protein yhdZ. Putative ABC transporter YhdWXYZ	1	tandem	O	-0.696462	0.382789	O	-0.538647	0.321905	O	-0.186636	0.807355	O	0.066996	0.925167
762	Dda3937_01431	Amino acid metabolism and transport > Amino acid transport > Amino acid uptake > other amino acid uptake	879	yjeH	predicted transporter	3	convergent	O	0.230153	0.48424	O	0.126675	0.645332	O	0.176468	0.482469	+	0.649491	0.00196539
763	Dda3937_02803	Amino acid metabolism and transport > Amino acid transport > Amino acid uptake > other amino acid uptake	1653		amino acid ABC transporter, ATP-binding protein	8	tandem	+	3.99117	2.93888e-05	+	2.7087	0.000509892	+	4.24021	1.13385e-07	+	2.16489	0.00939923
764	Dda3937_00278	Amino acid metabolism and transport > Amino acid transport > Amino acid uptake > other amino acid uptake	198	yifK	Probable transport protein yifK	10	tandem	O	-0.489934	0.402683	O	0.738693	0.0767477	O	-0.669826	0.103012	O	0.230152	0.64334
765	Dda3937_01856	Amino acid metabolism and transport > Amino acid transport > Amino acid uptake > other amino acid uptake	1097		Lysine-arginine-ornithine-binding periplasmic protein	7	convergent	O	-0.532526	0.379972	O	-0.520783	0.254341	O	-0.396055	0.389324	O	0.0884099	0.875399
766	Dda3937_01190	Amino acid metabolism and transport > Amino acid transport > Amino acid uptake > other amino acid uptake	733		AMINO ACID PERMEASE	3	convergent	O	-0.451006	0.671242	O	-0.58896	0.397154	O	-0.518102	0.494403	O	-0.350694	0.635351
767	Dda3937_02805	Amino acid metabolism and transport > Amino acid transport > Amino acid uptake > other amino acid uptake	1653		Putative periplasmic binding protein	8	divergent	+	4.46603	2.98809e-10	+	3.50224	1.90367e-10	+	4.92471	5.53473e-17	+	3.11318	2.48592e-08
768	Dda3937_01217	Amino acid metabolism and transport > Amino acid transport > Amino acid uptake > other amino acid uptake	748		Histidine-binding periplasmic protein precursor	3	convergent	-	-1.26015	0.0427414	O	-0.447401	0.436054	-	-1.02213	0.0369624	-	-1.22776	0.0140279
769	Dda3937_02631	Amino acid metabolism and transport > Amino acid transport > Amino acid uptake > other amino acid uptake	1546		sodium-solute symporter, putative	9	tandem	-	-3.71531	0.00527771	-	-1.86	0.00164976	-	-1.89515	0.0030563	-	-2.16919	0.000692247
770	Dda3937_00627	Amino acid metabolism and transport > Amino acid transport > Amino acid uptake > other amino acid uptake	2849		Amino acid ABC transporter, periplasmic amino acid-binding protein	6	convergent	O	-0.16857	0.929651	O	0.0981427	0.946235	O	-1.10174	0.334269	O	-0.999995	0.346238
771	Dda3937_02305	Amino acid metabolism and transport > Amino acid transport > Amino acid uptake > Amino acid efflux systems	1363		Threonine efflux protein	3	convergent	O	-0.419057	0.430252	O	-0.381594	0.347687	O	-0.569507	0.119409	O	-0.575425	0.130978
772	Dda3937_03160	Amino acid metabolism and transport > Amino acid transport > Amino acid uptake > Amino acid efflux systems	1872		Threonine efflux protein	8	tandem	O	0.241699	0.375512	O	0.0240862	0.931779	O	-0.256475	0.190745	O	-0.28512	0.149571
773	Dda3937_04522	Amino acid metabolism and transport > Amino acid transport > Amino acid uptake > Amino acid efflux systems	2793		Threonine efflux protein	5	convergent	O	-0.0308444	0.980334	O	0.0375457	0.965484	O	-0.500903	0.44032	O	-0.729257	0.252376
774	Dda3937_02882	Amino acid metabolism and transport > Amino acid transport > Amino acid uptake > Amino acid efflux systems	1700	rhtA	threonine and homoserine efflux system	5	divergent	O	0.506061	0.352197	+	2.3795	1.07369e-11	+	0.888115	0.0186246	+	2.85978	2.55912e-15
775	Dda3937_00309	Amino acid metabolism and transport > Amino acid transport > Amino acid uptake > Amino acid efflux systems	217	rhtC	Threonine efflux protein	10	tandem	O	-0.0434897	0.967609	O	0.00877756	0.989575	O	-0.172362	0.778255	O	-0.335674	0.570593
776	Dda3937_00312	Amino acid metabolism and transport > Amino acid transport > Amino acid uptake > Amino acid efflux systems	220	rhtB	Homoserine/homoserine lactone efflux protein	10	tandem	O	-0.376802	0.214723	O	-0.202682	0.433687	O	-0.234399	0.330428	O	-0.335807	0.153552
777	Dda3937_01179	Amino acid metabolism and transport > Amino acid transport > Amino acid uptake > Amino acid efflux systems	726		Threonine efflux protein	3	tandem	O	-0.525245	0.295571	O	-0.00415752	0.992455	-	-1.3493	6.6759e-05	-	-0.958944	0.00511533
778	Dda3937_01388	Amino acid metabolism and transport > Amino acid transport > Amino acid uptake > Amino acid efflux systems	850		Threonine efflux protein	9	tandem	-	-1.91343	0.00360083	-	-1.19429	0.0165306	-	-1.33286	0.0302686	+	1.00669	0.0480967
779	Dda3937_02286	Amino acid metabolism and transport > Amino acid transport > Amino acid uptake > Amino acid efflux systems	1350		Putative threonine efflux protein	3	divergent	O	-0.695203	0.20053	-	-1.12642	0.00340122	-	-0.989593	0.00965725	O	-0.743704	0.0618719
780	Dda3937_00674	Amino acid metabolism and transport > Amino acid transport > Amino acid uptake > Amino acid efflux systems	450		Homoserine/homoserine lactone efflux protein	2	tandem	O	0.618315	0.0645689	+	0.530161	0.0479186	O	0.502611	0.0553038	+	1.03969	2.09628e-05
781	Dda3937_01323	Amino acid metabolism and transport > Amino acid transport > Amino acid uptake > Amino acid efflux systems	815	argO	arginine transporter	2	convergent	O	-1.15855	0.157214	O	-0.906266	0.142809	-	-2.35945	4.77904e-05	O	-0.853794	0.194931
782	Dda3937_01322	Amino acid metabolism and transport > Amino acid transport > Amino acid uptake > Amino acid efflux systems	814		putative lysine export protein	2	convergent	O	-0.141642	0.901054	O	0.50548	0.482537	O	0.0454048	0.95883	O	-0.275877	0.721165
783	Dda3937_00541	Amino acid metabolism and transport > Amino acid transport > Amino acid uptake > Amino acid efflux systems	374		Transporter, LysE family	9	tandem	O	-0.267831	0.773767	O	-0.351829	0.611556	O	-0.714393	0.220359	O	-0.146718	0.844072
784	Dda3937_00895	Amino acid metabolism and transport > Amino acid transport > Amino acid uptake > Amino acid efflux systems	563	ygaH	Probable L-valine exporter. In E. coli the ygaZH mutants are hypersensitive to norvaline	8	tandem	O	-0.32682	0.559555	O	-0.250784	0.564451	O	-0.278478	0.494834	O	-0.344965	0.397934
785	Dda3937_00896	Amino acid metabolism and transport > Amino acid transport > Amino acid uptake > Amino acid efflux systems	563	ygaZ	Probable L-valine exporter. In E. coli the ygaZH mutants are hypersensitive to norvaline	8	tandem	O	-0.620731	0.27431	O	-0.362749	0.442644	O	-0.481361	0.263731	O	-0.0746843	0.896475
786	Dda3937_02449	Amino acid metabolism and transport > Amino acid transport > Amino acid uptake > Amino acid efflux systems	1446	ygaW/alaE	Alanine exporter, inducible; stress-responsive	9	tandem	O	0.956429	0.34359	O	0.807354	0.310547	O	1.02073	0.162501	O	0.676785	0.417126
787	Dda3937_04326	Amino acid metabolism and transport > Amino acid transport > Amino acid uptake > Amino acid efflux systems	2201	cydC	membrane and ATP-binding components of an ABC superfamily cysteine transporter	6	tandem	O	0.323991	0.253659	O	0.00828339	0.976303	O	0.114754	0.640222	O	-0.341439	0.0830807
788	Dda3937_03630	Amino acid metabolism and transport > Amino acid transport > Amino acid uptake > Amino acid efflux systems	2201	cydD	cysteine transporter subunit of ABC superfamily	6	tandem	O	0.415899	0.107337	O	-0.0176614	0.950847	O	0.347845	0.0824081	O	0.0229853	0.931523
789	Dda3937_01986	Amino acid metabolism and transport > Amino acid transport > Amino acid uptake > Amino acid efflux systems	1174	eamA	Probable amino acid metabolite efflux pump	1	divergent	O	0.365886	0.460782	O	-0.029497	0.953934	O	-0.345417	0.367992	O	-0.495792	0.174303
790	Dda3937_00111	Amino acid metabolism and transport > Amino acid transport > Amino acid uptake > Peptide transport	87		Dipeptide-binding ABC transporter, periplasmic substrate-binding component (TC 3,A,1,5,2)	6	convergent	O	0.117652	0.823711	O	-0.0210606	0.96395	O	-0.179284	0.620666	O	0.000141119	0.999558
791	Dda3937_00112	Amino acid metabolism and transport > Amino acid transport > Amino acid uptake > Peptide transport	88		Putative glutathione transporter, ATP-binding component	6	tandem	O	0.791265	0.170999	O	0.436407	0.371914	O	0.368737	0.451218	O	0.316908	0.536038
792	Dda3937_00113	Amino acid metabolism and transport > Amino acid transport > Amino acid uptake > Peptide transport	88		Dipeptide transport ATP-binding protein dppD (TC 3,A,1,5,2)	6	tandem	O	0.191286	0.819714	O	0.55501	0.311493	O	-0.0895706	0.891319	O	0.125529	0.847542
793	Dda3937_00114	Amino acid metabolism and transport > Amino acid transport > Amino acid uptake > Peptide transport	88		Dipeptide transport system permease protein dppC (TC 3,A,1,5,2)	6	tandem	O	0.485764	0.332561	O	0.449589	0.245485	O	0.363286	0.348917	O	0.517263	0.166338
794	Dda3937_00115	Amino acid metabolism and transport > Amino acid transport > Amino acid uptake > Peptide transport	88		Putative transporter, permease protein	6	tandem	+	0.659154	0.0315503	+	0.670295	0.00455749	O	0.178432	0.528541	O	0.292535	0.271827
795	Dda3937_01019	Amino acid metabolism and transport > Amino acid transport > Amino acid uptake > Peptide transport	636		ABC-type transporter, periplasmic component	11	divergent	O	-0.471856	0.760236	O	0.425939	0.710134	O	-1.57934	0.11944	O	-0.513913	0.651746
796	Dda3937_01020	Amino acid metabolism and transport > Amino acid transport > Amino acid uptake > Peptide transport	636		ABC transporter, permease protein	11	tandem	O	-0.554938	0.67827	O	0.398129	0.609509	O	-1.34446	0.257433	O	-0.229598	0.815478
797	Dda3937_01021	Amino acid metabolism and transport > Amino acid transport > Amino acid uptake > Peptide transport	636		Dipeptide transport system permease protein dppC (TC 3,A,1,5,2)	11	tandem	O	0.414386	0.767778	O	0.417811	0.607852	O	-1.93287	0.124218	O	-1.6023	0.0735209
798	Dda3937_01022	Amino acid metabolism and transport > Amino acid transport > Amino acid uptake > Peptide transport	636		ABC transporter ATP-binding protein	11	convergent	O	0.593227	0.509829	O	0.25698	0.698344	O	-0.695647	0.300605	O	-0.616613	0.364835
799	Dda3937_01346	Amino acid metabolism and transport > Amino acid transport > Amino acid uptake > Peptide transport	829		Dipeptide-binding ABC transporter, periplasmic substrate-binding component (TC 3,A,1,5,2)	2	divergent	O	-0.658454	0.175528	-	-0.7688	0.0254348	-	-1.28235	0.000325731	O	-0.251553	0.524964
800	Dda3937_01347	Amino acid metabolism and transport > Amino acid transport > Amino acid uptake > Peptide transport	829		Dipeptide transport system permease protein dppB (TC 3,A,1,5,2)	2	tandem	O	-1.00088	0.615447	O	-0.552488	0.615949	O	-0.113607	0.926834	O	0.162081	0.873053
801	Dda3937_01349	Amino acid metabolism and transport > Amino acid transport > Amino acid uptake > Peptide transport	829		Oligopeptide transport system permease protein oppB (TC 3,A,1,5,1)	2	tandem	O	0.433592	0.751831	O	-0.821012	0.371349	O	-0.561365	0.589971	O	-0.687932	0.413433
802	Dda3937_01348	Amino acid metabolism and transport > Amino acid transport > Amino acid uptake > Peptide transport	829		Dipeptide transport system permease protein dppC (TC 3,A,1,5,2)	2	tandem	O	0.55563	0.695423	O	-0.0766944	0.950847	O	-0.127409	0.916091	O	-0.204374	0.837008
803	Dda3937_01350	Amino acid metabolism and transport > Amino acid transport > Amino acid uptake > Peptide transport	829		Oligopeptide transport ATP-binding protein oppF (TC 3,A,1,5,1)	2	tandem	O	0.578157	0.652475	O	-0.585328	0.538441	O	-0.355202	0.761319	O	-0.226615	0.817139
804	Dda3937_02993	Amino acid metabolism and transport > Amino acid transport > Amino acid uptake > Peptide transport	1770		Dipeptide transport system permease protein dppC (TC 3,A,1,5,2)	5	tandem	O	-0.819461	0.130647	-	-1.27171	0.00325866	-	-1.31897	0.000341349	-	-0.967274	0.0289153
805	Dda3937_02994	Amino acid metabolism and transport > Amino acid transport > Amino acid uptake > Peptide transport	1770		Dipeptide transport system permease protein dppB (TC 3,A,1,5,2)	5	tandem	-	-0.964771	0.0142735	-	-1.32141	1.79789e-05	-	-1.47797	5.01084e-07	-	-0.852006	0.00706067
806	Dda3937_02992	Amino acid metabolism and transport > Amino acid transport > Amino acid uptake > Peptide transport	1770		Dipeptide transport ATP-binding protein dppD (TC 3,A,1,5,2)	5	tandem	O	-0.915541	0.0827271	-	-1.30336	0.00103669	-	-1.32155	0.000461892	-	-1.0581	0.00967988
807	Dda3937_02998	Amino acid metabolism and transport > Amino acid transport > Amino acid uptake > Peptide transport	1772		Probable periplasmic dipeptide transport protein	5	divergent	-	-1.17482	0.002891	-	-0.860196	0.00741306	-	-1.79339	1.01737e-09	-	-0.700575	0.0336086
808	Dda3937_03239	Amino acid metabolism and transport > Amino acid transport > Amino acid uptake > Peptide transport	1916		ABC-type dipeptide transport system, periplasmic component	11	divergent	O	-1.27429	0.0748586	O	-0.0133032	0.97817	O	-0.335132	0.583491	O	0.167347	0.662462
809	Dda3937_03240	Amino acid metabolism and transport > Amino acid transport > Amino acid uptake > Peptide transport	1916		Dipeptide transport system permease protein dppB (TC 3,A,1,5,2)	11	tandem	O	-0.562133	0.507864	O	0.00748212	0.989587	O	-0.0361884	0.967145	O	-0.00750009	0.990866
810	Dda3937_03241	Amino acid metabolism and transport > Amino acid transport > Amino acid uptake > Peptide transport	1916		Dipeptide transport system permease protein dppC (TC 3,A,1,5,2)	11	tandem	O	-0.773052	0.466112	O	0.210028	0.764522	O	-0.544104	0.526589	O	0.228389	0.734588
811	Dda3937_03242	Amino acid metabolism and transport > Amino acid transport > Amino acid uptake > Peptide transport	1916		Oligopeptide transport ATP-binding protein oppD (TC 3,A,1,5,1)	11	tandem	O	-0.715451	0.507854	O	0.472046	0.397534	O	-1.00979	0.308081	O	0.00592246	0.993266
812	Dda3937_03243	Amino acid metabolism and transport > Amino acid transport > Amino acid uptake > Peptide transport	1916		ABC transporter, ATP-binding protein	11	tandem	O	0.286657	0.823711	O	0.186175	0.838244	O	-0.113753	0.921979	O	0.825027	0.248263
813	Dda3937_00839	Amino acid metabolism and transport > Amino acid transport > Amino acid uptake > Peptide transport	525		Dipeptide transport system permease protein dppB (TC 3,A,1,5,2)	5	divergent	O	-1.9791	0.401531	O	-2.51589	0.0974282	-	-2.96133	0.0359559	O	-1.30699	0.246745
814	Dda3937_00838	Amino acid metabolism and transport > Amino acid transport > Amino acid uptake > Peptide transport	525		Dipeptide transport system permease protein dppC (TC 3,A,1,5,2)	5	tandem	O	0.586675		O	-2.01457		O	-3.35665		O	-1.38993
815	Dda3937_00837	Amino acid metabolism and transport > Amino acid transport > Amino acid uptake > Peptide transport	525		Oligopeptide transport ATP-binding protein oppD (TC 3,A,1,5,1)	5	tandem	O	-0.015248	0.994691	O	-0.618028	0.66646	O	-0.480688	0.744571	O	-2.05866	0.154709
816	Dda3937_00835	Amino acid metabolism and transport > Amino acid transport > Amino acid uptake > Peptide transport	525	yddS	Dipeptide-binding ABC transporter, periplasmic substrate-binding component (TC 3,A,1,5,2); Putative hemin-binding lipoprotein	5	convergent	O	-0.30942	0.717734	O	-0.476695	0.415722	O	-0.634001	0.256963	O	-0.737713	0.179952
817	Dda3937_00836	Amino acid metabolism and transport > Amino acid transport > Amino acid uptake > Peptide transport	525		Peptide ABC transporter, ATP-binding protein	5	tandem	O	-0.0554955	0.976065	O	-0.934521	0.311124	O	-1.21211	0.265016	O	-1.09224	0.252412
818	Dda3937_02540	Amino acid metabolism and transport > Amino acid transport > Amino acid uptake > Peptide transport	1504	dppA	Dipeptide-binding ABC transporter, periplasmic substrate-binding component (TC 3,A,1,5,2)	1	divergent	O	-0.325482	0.433002	-	-0.76917	0.00564504	O	-0.0197594	0.960262	-	-0.755307	0.00610452
819	Dda3937_02541	Amino acid metabolism and transport > Amino acid transport > Amino acid uptake > Peptide transport	1505	dppB	dipeptide transporter; membrane component of ABC superfamily	1	tandem	O	0.651198	0.194248	O	-0.461985	0.271514	O	0.489615	0.218557	O	-0.351897	0.408243
820	Dda3937_02542	Amino acid metabolism and transport > Amino acid transport > Amino acid uptake > Peptide transport	1505	dppC	dipeptide transporter; membrane component of ABC superfamily	1	tandem	O	0.310266	0.652386	O	-0.617741	0.195481	O	0.433631	0.371836	O	-0.203089	0.711249
821	Dda3937_02543	Amino acid metabolism and transport > Amino acid transport > Amino acid uptake > Peptide transport	1505	dppD	dipeptide transporter; ATP-binding component of ABC superfamily	1	tandem	O	0.504077	0.352197	O	-0.0811542	0.886423	+	0.858047	0.0263179	O	0.203819	0.668798
822	Dda3937_01979	Amino acid metabolism and transport > Amino acid transport > Amino acid uptake > Peptide transport	1505	dppF	dipeptide transporter; ATP-binding component of ABC superfamily	1	convergent	O	0.596474	0.240369	O	0.108124	0.838244	+	0.769879	0.0407417	O	-0.0268184	0.963382
823	Dda3937_02905	Amino acid metabolism and transport > Amino acid transport > Amino acid uptake > Peptide transport	1720		Dipeptide-binding ABC transporter, periplasmic substrate-binding component (TC 3,A,1,5,2)	5	divergent	-	-1.83568	8.02096e-06	-	-1.40753	1.93932e-06	-	-1.66563	7.22242e-07	-	-2.01825	4.14794e-12
824	Dda3937_03184	Amino acid metabolism and transport > Amino acid transport > Amino acid uptake > Peptide transport	1889		ABC transport protein, solute binding component	8	tandem	O	0.44524	0.503909	O	-0.271431	0.611164	O	-0.00044735	0.999507	-	-1.0381	0.0136585
825	Dda3937_03185	Amino acid metabolism and transport > Amino acid transport > Amino acid uptake > Peptide transport	1889		ABC transport protein inner membrane component	8	tandem	O	0.0456571	0.964072	O	-0.558225	0.250575	O	0.341646	0.587627	-	-1.05637	0.0187149
826	Dda3937_03186	Amino acid metabolism and transport > Amino acid transport > Amino acid uptake > Peptide transport	1889		Dipeptide transport system permease protein dppC (TC 3,A,1,5,2); Putative hemine transporter ATP-binding subunit	8	tandem	O	-0.542208	0.651235	O	-1.25967	0.0934428	O	-0.225193	0.816785	O	-0.308813	0.717222
827	Dda3937_03187	Amino acid metabolism and transport > Amino acid transport > Amino acid uptake > Peptide transport	1889		Peptide ABC transporter, ATP-binding protein	8	tandem	O	-0.510335	0.355426	O	-0.585839	0.119447	O	-0.585345	0.194674	-	-0.805371	0.0228853
828	Dda3937_01246	Amino acid metabolism and transport > Amino acid transport > Amino acid uptake > Peptide transport	767		Oligopeptide transport ATP-binding protein oppF (TC 3,A,1,5,1)	5	tandem	O	-1.07478	0.115923	O	-0.562373	0.263527	-	-1.25236	0.00972033	-	-0.983305	0.0365353
829	Dda3937_01247	Amino acid metabolism and transport > Amino acid transport > Amino acid uptake > Peptide transport	767		Oligopeptide transport ATP-binding protein oppD (TC 3,A,1,5,1)	5	tandem	O	-0.935337	0.209719	O	-0.576184	0.276227	-	-1.25217	0.0242906	-	-1.44951	0.0079416
830	Dda3937_01248	Amino acid metabolism and transport > Amino acid transport > Amino acid uptake > Peptide transport	767		Oligopeptide ABC transporter, permease protein	5	tandem	O	-1.71854	0.177433	O	-0.437296	0.614342	-	-1.94105	0.0239293	O	-0.759441	0.378255
831	Dda3937_03326	Amino acid metabolism and transport > Amino acid transport > Amino acid uptake > Peptide transport	1973		Oligopeptide ABC transporter, periplasmic oligopeptide-binding protein oppA (TC 3,A,1,5,1)	6	tandem	-	-6.2615	0.000201379	O	-0.261268	0.901293	O	0.627937	0.709479	O	0.0983195	0.964063
832	Dda3937_03328	Amino acid metabolism and transport > Amino acid transport > Amino acid uptake > Peptide transport	1973		Oligopeptide transport ATP-binding protein oppD (TC 3,A,1,5,1)	6	divergent	-	-6.7516	1.18437e-05	O	-0.26571	0.892939	O	-0.133649	0.940391	O	-0.0464936	0.981369
833	Dda3937_03325	Amino acid metabolism and transport > Amino acid transport > Amino acid uptake > Peptide transport	1973		Dipeptide transport system permease protein dppC (TC 3,A,1,5,2)	6	convergent	-	-6.3228	0.00032389	O	-0.495134	0.813975	O	0.334357	0.861274	O	-0.0694509	0.975762
834	Dda3937_03327	Amino acid metabolism and transport > Amino acid transport > Amino acid uptake > Peptide transport	1973		Dipeptide transport ATP-binding protein dppF (TC 3,A,1,5,2)	6	tandem	-	-7.04692	4.6266e-05	O	-1.02944	0.564305	O	0.265805	0.883956	O	0.128434	0.951628
835	Dda3937_03438	Amino acid metabolism and transport > Amino acid transport > Amino acid uptake > Peptide transport	2060		Oligopeptide ABC transporter, periplasmic oligopeptide-binding protein oppA (TC 3,A,1,5,1)	5	convergent	O	-1.31953	0.121414	O	-0.721069	0.277422	-	-2.33593	0.000151368	O	-0.556953	0.445034
836	Dda3937_03439	Amino acid metabolism and transport > Amino acid transport > Amino acid uptake > Peptide transport	2061		Oligopeptide transport system permease protein oppB (TC 3,A,1,5,1)	5	divergent	O	-0.773306	0.231059	O	-0.0340338	0.95866	-	-1.22492	0.0102897	-	-1.10483	0.0178673
837	Dda3937_03671	Amino acid metabolism and transport > Amino acid transport > Amino acid uptake > Peptide transport	2234		Oligopeptide ABC transporter, periplasmic oligopeptide-binding protein oppA (TC 3,A,1,5,1)	2	tandem	O	-0.900624	0.537667	O	1.03744	0.333533	O	-0.763728	0.479095	O	-0.865559	0.428439
838	Dda3937_03672	Amino acid metabolism and transport > Amino acid transport > Amino acid uptake > Peptide transport	2234		Oligopeptide transport system permease protein oppB (TC 3,A,1,5,1)	2	tandem	O	-0.865938	0.462257	O	1.26893	0.12863	O	-0.34701	0.721535	O	-0.969406	0.274112
839	Dda3937_03673	Amino acid metabolism and transport > Amino acid transport > Amino acid uptake > Peptide transport	2234		Oligopeptide transport system permease protein oppC (TC 3,A,1,5,1)	2	tandem	O	-0.516711	0.460121	+	0.95721	0.0451797	O	0.0402448	0.95273	O	-0.54874	0.320577
840	Dda3937_04040	Amino acid metabolism and transport > Amino acid transport > Amino acid uptake > Peptide transport	2474		Oligopeptide ABC transporter, periplasmic oligopeptide-binding protein oppA (TC 3,A,1,5,1)	7	convergent	-	-0.712351	0.0467295	-	-1.18187	6.30913e-06	O	-0.113821	0.744537	-	-1.48028	6.89846e-09
841	Dda3937_04054	Amino acid metabolism and transport > Amino acid transport > Amino acid uptake > Peptide transport	2484	oppA	Oligopeptide ABC transporter, periplasmic oligopeptide-binding protein oppA (TC 3,A,1,5,1)	6	tandem	O	-0.230032	0.621726	-	-0.824562	0.00430892	O	0.229095	0.495514	-	-0.677804	0.0217186
842	Dda3937_04053	Amino acid metabolism and transport > Amino acid transport > Amino acid uptake > Peptide transport	2483	oppB	oligopeptide transporter subunit; membrane component of ABC superfamily	6	tandem	O	-0.343321	0.575008	O	-0.643469	0.117046	O	-0.34967	0.431493	-	-0.78881	0.0458358
843	Dda3937_04052	Amino acid metabolism and transport > Amino acid transport > Amino acid uptake > Peptide transport	2483	oppC	Oligopeptide transport system permease protein oppC (TC 3,A,1,5,1)	6	tandem	O	-0.349544	0.64597	O	-0.822292	0.0998331	O	-0.316828	0.574892	O	-0.816213	0.101712
844	Dda3937_04051	Amino acid metabolism and transport > Amino acid transport > Amino acid uptake > Peptide transport	2483	oppD	oligopeptide transporter subunit; ATP-binding component of ABC superfamily	6	tandem	O	-0.419452	0.630007	O	-0.910315	0.116164	O	-0.370579	0.56526	O	-0.938927	0.101997
845	Dda3937_04050	Amino acid metabolism and transport > Amino acid transport > Amino acid uptake > Peptide transport	2483	oppF	oligopeptide transport protein	6	convergent	O	-0.425551	0.602743	O	-0.813563	0.142188	O	-0.307812	0.617372	-	-1.10358	0.0352933
846	Dda3937_01274	Amino acid metabolism and transport > Amino acid transport > Amino acid uptake > Peptide transport	786		Homocysteine S-methyltransferase	2	divergent	-	-3.34133	4.99502e-21	-	-1.72638	9.94139e-11	-	-2.9925	6.90486e-22	-	-1.80482	1.83503e-10
847	Dda3937_01275	Amino acid metabolism and transport > Amino acid transport > Amino acid uptake > Peptide transport	786		ABC transporter, periplasmic binding-protein	2	tandem	-	-3.48273	2.96368e-25	-	-1.84628	4.10441e-12	-	-2.90646	9.37548e-25	-	-1.49522	5.1259e-08
848	Dda3937_01276	Amino acid metabolism and transport > Amino acid transport > Amino acid uptake > Peptide transport	786		ABC transporter, permease protein	2	tandem	-	-3.18356	1.85821e-28	-	-1.91849	2.95707e-18	-	-2.4669	3.14587e-24	-	-1.72743	1.12068e-13
849	Dda3937_01277	Amino acid metabolism and transport > Amino acid transport > Amino acid uptake > Peptide transport	786		ABC transporter, permease protein	2	tandem	-	-2.52426	6.60686e-12	-	-1.78796	3.17742e-10	-	-2.75026	3.76307e-16	-	-1.73529	9.59537e-09
850	Dda3937_01278	Amino acid metabolism and transport > Amino acid transport > Amino acid uptake > Peptide transport	786		Peptide ABC transporter, ATP-binding protein	2	tandem	-	-2.65351	4.92672e-20	-	-1.74727	2.44723e-14	-	-2.4623	1.49245e-22	-	-1.84929	3.49763e-14
851	Dda3937_03102	Amino acid metabolism and transport > Amino acid transport > Amino acid uptake > Peptide transport	1826	cstA	Carbon starvation protein A	7	convergent	O	-1.50547	0.0772038	-	-1.87018	0.00226924	O	-0.751967	0.269551	-	-1.45068	0.0204771
852	Dda3937_03179	Amino acid metabolism and transport > Amino acid transport > Amino acid uptake > Peptide transport	1886	yjiY	Carbon starvation protein A, controlled by the YehT-YehU two component system	8	tandem	O	0.766778	0.578032	O	0.0296942	0.981815	O	0.058583	0.962399	O	0.164679	0.896364
853	Dda3937_00418	Amino acid metabolism and transport > Amino acid transport > Amine and Polyamine metabolism and transport > polyamine biosynthetic	298	speA	biosynthetic arginine decarboxylase, PLP-binding	9	divergent	+	1.39731	0.00254333	+	1.41918	9.92762e-05	+	1.65666	2.27132e-06	+	0.994162	0.00874747
854	Dda3937_03868	Amino acid metabolism and transport > Amino acid transport > Amine and Polyamine metabolism and transport > polyamine biosynthetic	2359		N-carbamoylputrescine amidase (3,5,1,53)	1	tandem	+	1.00301	0.000443771	+	0.566417	0.0204932	+	1.22434	4.95463e-08	+	0.882	0.00011296
855	Dda3937_03869	Amino acid metabolism and transport > Amino acid transport > Amine and Polyamine metabolism and transport > polyamine biosynthetic	2359		Agmatine deiminase	1	convergent	+	0.889265	5.18824e-07	+	0.75506	1.25137e-07	+	1.21336	1.88257e-17	+	0.843453	3.72148e-09
856	Dda3937_03405	Amino acid metabolism and transport > Amino acid transport > Amine and Polyamine metabolism and transport > polyamine biosynthetic	2038	speC	ornithine decarboxylase, constitutive	4	tandem	+	0.881174	0.0175307	O	0.330849	0.329169	+	1.76142	5.3965e-11	+	1.22089	1.27283e-05
857	Dda3937_03980	Amino acid metabolism and transport > Amino acid transport > Amine and Polyamine metabolism and transport > polyamine biosynthetic	17	speD	S-adenosylmethionine decarboxylase	8	tandem	O	-0.17141	0.835304	O	0.357015	0.533487	O	0.822868	0.0885522	O	0.469125	0.390623
858	Dda3937_00021	Amino acid metabolism and transport > Amino acid transport > Amine and Polyamine metabolism and transport > polyamine biosynthetic	17	speE	spermidine synthase (putrescine aminopropyltransferase)	8	tandem	O	-0.413285	0.179682	O	0.0205296	0.953884	O	0.283719	0.253436	+	0.630717	0.00613518
859	Dda3937_01793	Amino acid metabolism and transport > Amino acid transport > Amine and Polyamine metabolism and transport > polyamine biosynthetic	1070	speG	spermidine N1-acetyltransferase	5	convergent	O	-1.14025	0.11423	O	-0.991517	0.0534879	-	-1.63265	0.00472452	-	-1.49577	0.00823802
860	Dda3937_00640	Amino acid metabolism and transport > Amino acid transport > Amine and Polyamine metabolism and transport > polyamine transport	432	potC	Spermidine Putrescine ABC transporter permease component potB (TC_3,A,1,11,1)	6	tandem	O	0.895106	0.0710226	+	1.36741	6.6652e-05	+	1.14952	0.00147018	+	1.74894	1.4271e-07
861	Dda3937_00639	Amino acid metabolism and transport > Amino acid transport > Amine and Polyamine metabolism and transport > polyamine transport	432	potB	Spermidine Putrescine ABC transporter permease component potC (TC_3,A,1,11,1)	6	tandem	O	0.755274	0.228269	+	1.21713	0.00455651	+	1.29239	0.00309512	+	1.5651	0.000153352
862	Dda3937_00641	Amino acid metabolism and transport > Amino acid transport > Amine and Polyamine metabolism and transport > polyamine transport	432	potD	ABC transporter, periplasmic spermidine putrescine-binding protein potD (TC_3,A,1,11,1)	6	tandem	O	0.662441	0.268297	+	1.2993	0.000653113	O	0.705545	0.102121	+	1.97254	4.98755e-08
863	Dda3937_03477	Amino acid metabolism and transport > Amino acid transport > Amine and Polyamine metabolism and transport > polyamine transport	2089	potF	putrescine transporter subunit: periplasmic-binding component of ABC superfamily	6	divergent	O	0.510088	0.620554	O	0.946619	0.182947	O	1.11348	0.090833	O	0.70272	0.340468
864	Dda3937_03476	Amino acid metabolism and transport > Amino acid transport > Amine and Polyamine metabolism and transport > polyamine transport	2088	potG	putrescine transporter subunit: ATP-binding component of ABC superfamily	6	tandem	O	0.875895	0.164251	O	0.635445	0.218273	+	1.70912	7.91614e-05	O	0.554295	0.286583
865	Dda3937_03475	Amino acid metabolism and transport > Amino acid transport > Amine and Polyamine metabolism and transport > polyamine transport	2088	potH	putrescine transporter subunit: membrane component of ABC superfamily	6	tandem	O	0.715125	0.36073	O	0.635962	0.296696	+	1.49195	0.00404583	O	0.456086	0.474394
866	Dda3937_03474	Amino acid metabolism and transport > Amino acid transport > Amine and Polyamine metabolism and transport > polyamine transport	2088	potI	putrescine transporter subunit: membrane component of ABC superfamily	6	tandem	O	0.681708	0.165962	O	0.604612	0.119447	+	1.14615	0.000838491	O	0.448757	0.26518
867	Dda3937_03732	Amino acid metabolism and transport > Amino acid transport > Amine and Polyamine metabolism and transport > polyamine transport	34	plaP	Putrescine low affinity permease. Putrescine importer, low affinity; possible cell density sensor	6	convergent	+	0.725487	0.0144806	+	1.44895	2.50098e-11	+	1.10171	7.08045e-07	+	1.77505	9.78993e-17
868	Dda3937_01637	Amino acid metabolism and transport > Amino acid transport > Amine and Polyamine metabolism and transport > polyamine transport	987		putative spermidine/putrescine transport system ATP-binding protein	6	divergent	O	-0.248672	0.686223	O	-0.527217	0.185068	O	-0.425149	0.360871	O	-0.642177	0.0987294
869	Dda3937_01638	Amino acid metabolism and transport > Amino acid transport > Amine and Polyamine metabolism and transport > polyamine transport	987		putative spermidine/putrescine transport system permease protein	6	tandem	O	0.77036	0.303754	O	-0.0905297	0.89291	O	0.482406	0.4814	O	-0.527904	0.280045
870	Dda3937_01639	Amino acid metabolism and transport > Amino acid transport > Amine and Polyamine metabolism and transport > polyamine transport	987		putative spermidine/putrescine transport system permease protein	6	tandem	O	0.327944	0.779829	O	-1.07521	0.0554759	O	-0.812049	0.374321	O	-0.688996	0.233294
871	Dda3937_01640	Amino acid metabolism and transport > Amino acid transport > Amine and Polyamine metabolism and transport > polyamine transport	987		putative spermidine/putrescine transport system substrate-binding protein	6	tandem	O	-0.698523	0.140326	-	-1.21896	5.29048e-05	-	-0.74002	0.0456742	-	-0.731164	0.0164968
872	Dda3937_04076	Amino acid metabolism and transport > Amino acid transport > Amine and Polyamine metabolism and transport > polyamine transport	2501		ABC transporter, ATP-binding protein	9	convergent	O	0.64108	0.392491	O	-0.271181	0.685773	O	-0.0169127	0.982217	O	-0.10637	0.880433
873	Dda3937_04077	Amino acid metabolism and transport > Amino acid transport > Amine and Polyamine metabolism and transport > polyamine transport	2501		ABC transporter, permease protein	9	tandem	O	-0.0879836	0.952716	O	-0.384403	0.666902	O	-0.257546	0.780201	O	-0.26346	0.760458
874	Dda3937_04149	Amino acid metabolism and transport > Amino acid transport > Amine and Polyamine metabolism and transport > polyamine transport	2543		Putative GntR-family regulatory protein and aminotransferase near polyamine transporter	6	tandem	-	-0.985164	0.00411035	O	-0.411429	0.149713	-	-0.591581	0.0398688	O	-0.244413	0.434892
875	Dda3937_04148	Amino acid metabolism and transport > Amino acid transport > Amine and Polyamine metabolism and transport > polyamine transport	2542	ydcT	Putative ABC transporter ATP-binding protein	6	divergent	O	0.437142	0.517035	O	0.275483	0.596992	O	0.785947	0.0799242	+	0.962319	0.0232887
876	Dda3937_02864	Amino acid metabolism and transport > Amino acid transport > Amine and Polyamine metabolism and transport > Amines and polyamine Catabolic process??	1686	acdS	1-aminocyclopropane-1-carboxylate deaminase catalyzes the conversion of 1-aminocyclopropane-L-carboxylate (ACC), a precursor of the plant hormone ethylene, to alpha-ketobutyrate and ammonia	2	tandem	+	2.92258	9.32011e-13	+	3.11201	5.62057e-22	+	3.05812	8.40064e-21	+	1.85686	3.23387e-08
881	Dda3937_02687	Amino acid metabolism and transport > Amino acid transport > Amine and Polyamine metabolism and transport > Amines and polyamine Catabolic process??	1585	patD	4-aminobutyraldehyde dehydrogenase, Putrescine AminoTransferase pathway	5	tandem	O	0.283238	0.729261	O	-0.668143	0.224508	O	0.523693	0.333924	O	-0.460103	0.418252
882	Dda3937_02686	Amino acid metabolism and transport > Amino acid transport > Amine and Polyamine metabolism and transport > Amines and polyamine Catabolic process??	1584	patA	Putrescine:2-oxoglutaric acid aminotransferase	5	tandem	O	0.74513	0.0991753	O	-0.0463703	0.929632	+	1.14982	0.000310099	O	0.140879	0.74556
883	Dda3937_03252	Glutathione and thioredoxin metabolism and transport > Utilization of Glutathione as sulfur source	1920	gsiA	glutathione transport system ATP-binding protein; GsiABCD is an ABC transporter system	11	NA	+	1.4588	0.00696428	O	-0.308165	0.560179	+	1.59057	0.000336088	O	-0.504988	0.297945
884	Dda3937_03251	Glutathione and thioredoxin metabolism and transport > Utilization of Glutathione as sulfur source	1919	gsiB	glutathione transport system substrate-binding protein; GsiABCD is an ABC transporter system	11	NA	+	1.10229	0.0148733	O	-0.679946	0.0738939	O	0.673293	0.0911584	O	-0.349859	0.388241
885	Dda3937_03250	Glutathione and thioredoxin metabolism and transport > Utilization of Glutathione as sulfur source	1919	gsiC	glutathione transport system permease protein; GsiABCD is an ABC transporter system	11	NA	O	0.691223	0.324291	O	-0.597342	0.269637	O	0.597349	0.277961	O	-0.394347	0.483243
886	Dda3937_03249	Glutathione and thioredoxin metabolism and transport > Utilization of Glutathione as sulfur source	1919	gsiD	Glutathione ABC transporter permease; GsiABCD is an ABC transporter system	11	NA	O	0.401502	0.407356	O	-0.0744942	0.875618	O	-0.101695	0.817166	O	-0.288308	0.44433
887	Dda3937_03247	Glutathione and thioredoxin metabolism and transport > Utilization of Glutathione as sulfur source	1919		D-aminopeptidaseprobably in the operon with GsiABCD involved in glutathione transport	11	tandem	O	0.538638	0.0644155	O	-0.313429	0.202776	+	0.864923	7.65337e-05	O	0.0649157	0.825848
888	Dda3937_03248	Glutathione and thioredoxin metabolism and transport > Utilization of Glutathione as sulfur source	1919	dmpA	D-aminopeptidease;probably in the operon with GsiABCD involved in glutathione transport	11	isolated	O	-0.013688	0.986974	O	-0.27103	0.54562	O	0.651981	0.11296	O	-0.322102	0.45478
889	Dda3937_03246	Glutathione and thioredoxin metabolism and transport > Utilization of Glutathione as sulfur source	1918	iaaA	Glutathione utilization, isoAsp aminopeptidase, cleaves isoAsp-X dipeptides; Ntn hydrolase; weak L-asparaginase activity in vitro	11	tandem	+	0.907506	0.0118366	O	0.425841	0.168024	+	1.13226	5.04394e-05	O	0.248854	0.463877
890	Dda3937_01862	Glutathione and thioredoxin metabolism and transport > Utilization of Glutathione as sulfur source	1102	ggt	Gamma-glutamyltranspeptidase	7	convergent	O	-0.569276	0.150783	O	-0.49479	0.11866	O	0.168975	0.627841	O	-0.15692	0.673965
891	Dda3937_00911	Glutathione and thioredoxin metabolism and transport > Utilization of Glutathione as sulfur source	569		Gamma-glutamyltranspeptidase	8	divergent	O	1.4236	0.0628702	O	0.952541	0.123662	O	1.20715	0.0503929	+	1.29232	0.0269825
892	Dda3937_03972	Glutathione and thioredoxin metabolism and transport > Lactoylglutathione lyase	2427	gloB	predicted hydroxyacylglutathione hydrolase	8	divergent	O	-1.3535	0.0817553	O	-0.634512	0.348138	-	-1.16891	0.0475603	O	-1.15977	0.0575702
893	Dda3937_03357	Glutathione and thioredoxin metabolism and transport > Lactoylglutathione lyase	1997		Hydroxyacylglutathione hydrolase	7	tandem	O	0.0408601	0.956541	O	0.274037	0.534264	O	0.391694	0.347935	O	-0.124334	0.817183
894	Dda3937_01969	Glutathione and thioredoxin metabolism and transport > Lactoylglutathione lyase	1165		Hydroxyacylglutathione hydrolase	4	tandem	O	-0.0420787	0.976065	O	-1.0355	0.140457	O	-0.279834	0.729558	-	-1.35132	0.0397957
895	Dda3937_00470	Glutathione and thioredoxin metabolism and transport > Lactoylglutathione lyase	53	yeiG	S-formylglutathione hydrolase, formaldehyde degradation; S-lactoylglutathione hydrolase, may be involved in methylglyoxal detoxification in the cytoplasm	6	tandem	O	-0.551156	0.210355	O	-0.542593	0.108179	O	-0.185478	0.629279	-	-0.695805	0.03556
896	Dda3937_02789	Glutathione and thioredoxin metabolism and transport > Lactoylglutathione lyase	1643		Lactoylglutathione lyase and related lyases	7	tandem	+	1.0584	0.0114735	O	0.514871	0.161748	+	1.35658	1.53188e-05	O	0.454222	0.216338
897	Dda3937_02801	Glutathione and thioredoxin metabolism and transport > Lactoylglutathione lyase	1652		Lactoylglutathione lyase and related lyases	8	tandem	O	-0.504293	0.483636	O	0.0409074	0.953884	-	-1.18711	0.0169243	O	-0.00734107	0.991835
898	Dda3937_03091	Glutathione and thioredoxin metabolism and transport > glutathione synthetase	1540		Putative glutathione synthase	9	tandem	O	0.451902	0.717234	O	0.111069	0.925095	+	2.61537	0.000220195	+	2.94864	4.65735e-05
899	Dda3937_03940	Glutathione and thioredoxin metabolism and transport > glutathione synthetase	2407	gshA	gamma-glutamate-cysteine ligase	8	tandem	+	0.386374	0.0099185	O	0.147192	0.283015	+	0.811355	7.3018e-14	O	0.126009	0.363768
900	Dda3937_00424	Glutathione and thioredoxin metabolism and transport > glutathione synthetase	303	gshB	glutathione synthetase	9	tandem	O	-0.077106	0.861091	O	-0.335564	0.227714	O	0.192071	0.50184	O	-0.351613	0.197651
901	Dda3937_01050	Glutathione and thioredoxin metabolism and transport > Reduction of disulfide bond	654	gor	glutathione oxidoreductase	11	tandem	O	0.199429	0.607854	O	-0.0677047	0.849096	O	0.160407	0.580834	O	-0.152698	0.614476
902	Dda3937_01601	Glutathione and thioredoxin metabolism and transport > Reduction of disulfide bond	964	grxB	glutaredoxin 2 (Grx2)	6	tandem	-	-1.16611	0.000360064	-	-0.63362	0.0209021	-	-1.39619	3.67599e-08	-	-0.563103	0.0435552
903	Dda3937_03481	Glutathione and thioredoxin metabolism and transport > Reduction of disulfide bond	2091	grxA	glutaredoxin 1, redox coenzyme for ribonucleotide reductase (RNR1a)	6	tandem	O	-0.481278	0.408967	O	-0.0111224	0.98478	O	-0.505057	0.231199	O	0.583663	0.176291
904	Dda3937_00093	Glutathione and thioredoxin metabolism and transport > Reduction of disulfide bond	72	grxD	monothiol glutaredoxin	7	tandem	O	-0.609763	0.118663	O	-0.0642979	0.88259	-	-1.1295	3.45657e-05	O	-0.0523752	0.901722
905	Dda3937_03891	Glutathione and thioredoxin metabolism and transport > Reduction of disulfide bond	2377		Peroxiredoxin family protein/glutaredoxin	1	tandem	O	1.27268	0.113248	O	1.11984	0.0786187	+	1.50353	0.0104622	O	0.835463	0.205194
906	Dda3937_04121	Glutathione and thioredoxin metabolism and transport > Reduction of disulfide bond	2520	yghU	GSH-dependent disulfide bond oxidoreductase	5	convergent	O	0.709166	0.101126	O	0.560227	0.103801	+	0.929747	0.00284223	O	0.1843	0.643274
907	Dda3937_00266	Glutathione and thioredoxin metabolism and transport > Reduction of disulfide bond	192	trxA	thioredoxin 1	10	divergent	O	0.531348	0.0920062	+	0.863587	0.000166399	O	0.363968	0.141508	+	0.663173	0.00494638
908	Dda3937_00890	Glutathione and thioredoxin metabolism and transport > Reduction of disulfide bond	560	trxC	thioredoxin 2	8	divergent	-	-1.96597	0.00075088	-	-1.26048	0.00163645	-	-1.50211	0.000467877	O	-0.262367	0.597135
909	Dda3937_03631	Glutathione and thioredoxin metabolism and transport > Reduction of disulfide bond	2202	trxB	thioredoxin reductase, FAD/NAD(P)-binding	6	divergent	+	0.979583	0.000913031	+	0.986866	2.34383e-05	+	0.910496	7.94447e-05	+	0.663213	0.00665105
910	Dda3937_00008	Glutathione and thioredoxin metabolism and transport > Reduction of disulfide bond	6		Thioredoxin reductase	8	tandem	O	0.369509	0.409237	O	0.343259	0.311133	O	0.326093	0.33497	O	0.22832	0.529981
911	Dda3937_00135	Glutathione and thioredoxin metabolism and transport > Reduction of disulfide bond	105		Thioredoxin-like protein clustered with PA0057	6	tandem	O	0.600067	0.217379	O	-0.146118	0.75945	+	1.39147	1.97809e-05	O	0.236507	0.581517
912	Dda3937_03005	Glutathione and thioredoxin metabolism and transport > Reduction of disulfide bond	1777		putative PQQ enzyme repeat, thioredoxin	5	convergent	O	-0.225853	0.853026	O	-0.302155	0.725075	O	-1.20121	0.127989	-	-1.62286	0.0217109
913	Dda3937_00545	Glutathione and thioredoxin metabolism and transport > Reduction of disulfide bond	377	yhfA	Predicted redox protein, regulator of disulfide bond formation	9	tandem	+	1.364	5.98079e-11	+	1.0633	3.41558e-10	+	1.58284	2.27353e-21	+	1.11235	4.41992e-11
914	Dda3937_00134	Glutathione and thioredoxin metabolism and transport > Glutathione S-transferase	104		Glutathione S-transferase	6	convergent	+	1.3437	0.00489374	O	0.29463	0.529949	+	1.95566	5.21195e-08	O	0.641679	0.103363
915	Dda3937_01237	Glutathione and thioredoxin metabolism and transport > Glutathione S-transferase	762		Glutathione S-transferase, theta	5	convergent	O	-0.115108	0.893338	O	-0.564535	0.286968	O	0.00865541	0.989569	O	-0.44874	0.401957
916	Dda3937_02121	Glutathione and thioredoxin metabolism and transport > Glutathione S-transferase	1255		Glutathione S-transferase	7	tandem	O	-0.0417746	0.956541	O	-0.0592563	0.914829	O	0.204975	0.644432	O	-0.526017	0.179765
917	Dda3937_02815	Glutathione and thioredoxin metabolism and transport > Glutathione S-transferase	1660		Glutathione S-transferase domain protein	8	tandem	O	-0.0629545	0.933184	O	-0.758584	0.057728	O	-0.112642	0.818637	-	-1.02056	0.00708508
918	Dda3937_02898	Glutathione and thioredoxin metabolism and transport > Glutathione S-transferase	1714		Glutathione S-transferase	5	convergent	-	-0.985305	0.00436594	-	-1.19716	5.16069e-06	-	-1.15346	9.60476e-06	-	-1.4776	7.39286e-09
919	Dda3937_04603	Glutathione and thioredoxin metabolism and transport > Glutathione S-transferase	2852		Glutathione S-transferase	6	tandem	O	0.349873	0.336388	O	0.291742	0.305573	O	0.303411	0.267885	-	-0.533166	0.0399644
920	Dda3937_04212	Glutathione and thioredoxin metabolism and transport > Glutathione S-transferase	2671	yfcG	GSH-dependent disulfide bond oxidoreductase; weak glutathione S-transferase; GSH-dependent peroxidase; hydrogen peroxide resistance	7	tandem	-	-1.15036	0.00431059	-	-0.733432	0.0285866	-	-0.78761	0.0144435	O	-0.546854	0.118479
921	Dda3937_03492	Glutathione and thioredoxin metabolism and transport > Glutathione S-transferase	2101	gstB	predicted glutathione S-transferase	6	tandem	+	0.585573	0.00570486	O	0.0117658	0.964008	+	0.383322	0.0266138	O	-0.0148933	0.956389
922	Dda3937_02730	Glutathione and thioredoxin metabolism and transport > Glutathione S-transferase	1612	yqjG	Possible glutathione S-transferase	3	convergent	O	0.0702238	0.956541	O	0.0462009	0.961267	O	0.310066	0.68383	O	-0.519883	0.47484
923	Dda3937_00090	Glutathione and thioredoxin metabolism and transport > Glutathione S-transferase	69	gst	glutathionine S-transferase	7	tandem	O	0.369122	0.695423	O	0.592546	0.377512	O	0.943585	0.111646	O	0.591769	0.371833
924	Dda3937_01892	Lipid metabolism and transport > fatty acid metabolism > fatty acid biosynthetic process	1114	accA	acetyl-CoA carboxylase, carboxytransferase, alpha subunit	4	tandem	-	-0.693255	0.00613963	-	-0.645211	0.00136578	O	-0.101931	0.685373	O	-0.230294	0.328463
925	Dda3937_04028	Lipid metabolism and transport > fatty acid metabolism > fatty acid biosynthetic process	2465	accB	acetyl CoA carboxylase, BCCP subunit	1	tandem	O	-0.665111	0.107337	O	-0.0476329	0.920327	O	-0.291128	0.403261	O	0.508318	0.130978
926	Dda3937_01600	Lipid metabolism and transport > fatty acid metabolism > fatty acid biosynthetic process	2465	accC	acetyl-CoA carboxylase, biotin carboxylase subunit	1	tandem	O	-0.79113	0.157542	O	0.144943	0.804752	O	-0.477587	0.286432	O	0.12234	0.824001
927	Dda3937_02103	Lipid metabolism and transport > fatty acid metabolism > fatty acid biosynthetic process	1245	accD	acetyl-CoA carboxylase, beta (carboxyltranferase) subunit	7	tandem	O	-0.0818713	0.81449	O	0.171283	0.480605	-	-0.584391	0.00262768	O	0.198994	0.395708
928	Dda3937_02460	Lipid metabolism and transport > fatty acid metabolism > fatty acid biosynthetic process	1454		Biotin carboxyl carrier protein	5	tandem	O	-0.372981	0.834665	O	-0.720529	0.487004	O	1.42865	0.435804	O	-1.69822	0.0507572
929	Dda3937_02461	Lipid metabolism and transport > fatty acid metabolism > fatty acid biosynthetic process	1454		Biotin carboxylase	5	tandem	O	-1.09639	0.266439	O	-1.22618	0.0549421	O	0.129617	0.878525	-	-1.34277	0.0196262
930	Dda3937_00647	Lipid metabolism and transport > fatty acid metabolism > fatty acid biosynthetic process	435		Acetyl-CoA carboxylase, biotin carboxyl carrier protein	5	tandem	O	0.447381	0.783325	O	0.135007	0.910008	O	0.352717	0.750751	O	0.206699	0.839218
931	Dda3937_04204	Lipid metabolism and transport > fatty acid metabolism > fatty acid biosynthetic process	2578	fabD	malonyl-CoA-[acyl-carrier-protein] transacylase	7	tandem	+	1.24697	1.35286e-06	+	1.23103	2.37972e-09	+	0.993446	1.48764e-06	+	0.712832	0.00120182
932	Dda3937_04203	Lipid metabolism and transport > fatty acid metabolism > fatty acid biosynthetic process	2578	fabH	3-oxoacyl-[acyl-carrier-protein] synthase III	7	tandem	+	0.936406	0.000121128	+	1.30198	5.54244e-12	+	0.755096	9.74772e-05	+	0.688232	0.000646218
933	Dda3937_04626	Lipid metabolism and transport > fatty acid metabolism > fatty acid biosynthetic process	2578	fabG	3-oxoacyl-[acyl-carrier-protein] reductase	7	tandem	+	1.23268	0.00350895	+	1.31782	6.8795e-05	+	0.727498	0.0352358	O	0.616319	0.0941516
934	Dda3937_03410	Lipid metabolism and transport > fatty acid metabolism > fatty acid biosynthetic process	2043	fabA	beta-hydroxydecanoyl thioester dehydrase	7	convergent	O	-0.588975	0.228167	O	-0.151913	0.751116	O	-0.373273	0.337743	O	0.458179	0.247896
935	Dda3937_01887	Lipid metabolism and transport > fatty acid metabolism > fatty acid biosynthetic process	1113	fabZ	(3R)-hydroxymyristol acyl carrier protein dehydratase	4	tandem	-	-0.909303	0.000918298	O	-0.390747	0.108159	-	-0.729339	0.000753682	O	-0.137473	0.627092
936	Dda3937_03108	Lipid metabolism and transport > fatty acid metabolism > fatty acid biosynthetic process	1832	fabI	Enoyl-[acyl-carrier-protein] reductase [NADH]	7	convergent	O	-0.338609	0.572365	O	0.296392	0.519312	O	0.0664064	0.896283	+	0.833133	0.0319787
937	Dda3937_02246	Lipid metabolism and transport > fatty acid metabolism > fatty acid biosynthetic process	1327	fabF	3-oxoacyl-[acyl-carrier-protein] synthase, KASII	7	tandem	+	0.775614	0.0235673	+	0.863543	0.00110778	+	0.618166	0.021056	O	0.317905	0.301436
938	Dda3937_02115	Lipid metabolism and transport > fatty acid metabolism > fatty acid biosynthetic process	1251	fabB	3-oxoacyl-[acyl-carrier-protein] synthase I	7	tandem	O	-0.101621	0.807703	O	-0.00799911	0.982479	-	-0.567941	0.0179881	O	-0.36337	0.172336
939	Dda3937_03279	Lipid metabolism and transport > fatty acid metabolism > fatty acid biosynthetic process	1939		Probable short-chain dehydrogenase	5	convergent	O	1.03809	0.0673698	O	-0.180056	0.764378	+	1.47939	0.000263496	O	0.550067	0.252371
940	Dda3937_01221	Lipid metabolism and transport > fatty acid metabolism > fatty acid biosynthetic process	750		3-oxoacyl-acyl carrier protein synthase II	3	tandem	O	-0.28927	0.74161	O	-0.153074	0.813975	O	0.469879	0.435328	O	-0.10731	0.874592
941	Dda3937_03616	Lipid metabolism and transport > fatty acid metabolism > fatty acid biosynthetic process	2190		3-oxoacyl-[acyl-carrier-protein] synthase, KASIII	6	tandem	O	0.0365356	0.971269	O	-0.371026	0.486367	-	-1.08939	0.0134994	-	-1.25789	0.0047805
942	Dda3937_03894	Lipid metabolism and transport > fatty acid metabolism > fatty acid biosynthetic process	2380	fabR	DNA-binding transcriptional regulatory protein FabR	1	divergent	+	0.919377	0.0491972	O	0.685924	0.0725338	O	0.539483	0.156549	+	0.999885	0.00541921
943	Dda3937_01946	Lipid metabolism and transport > fatty acid metabolism > fatty acid biosynthetic process	1150	acpH	ACP phosphodiesterase	4	divergent	O	-0.454818	0.156872	O	-0.192222	0.481432	-	-0.761986	0.000816267	-	-0.572051	0.0148934
944	Dda3937_04625	Lipid metabolism and transport > fatty acid metabolism > fatty acid biosynthetic process	2870	acpP	acyl carrier protein (ACP)	7	tandem	O	-0.0318011	0.973943	O	0.344608	0.508605	O	0.0108155	0.986141	O	0.430489	0.385987
945	Dda3937_03854	Lipid metabolism and transport > fatty acid metabolism > fatty acid biosynthetic process	2347	acpS	holo-[acyl-carrier-protein] synthase 1	8	convergent	O	0.439262	0.182955	O	0.00971438	0.97913	O	0.366296	0.154465	O	-0.065973	0.841724
946	Dda3937_03953	Lipid metabolism and transport > fatty acid metabolism > fatty acid biosynthetic process	2416		Acyl carrier protein-like	7	divergent	-	-0.822136	0.0319192	-	-0.788476	0.00892467	-	-0.600905	0.0460813	O	-0.317799	0.355095
947	Dda3937_00566	Lipid metabolism and transport > fatty acid metabolism > fatty acid biosynthetic process	391	yciA	Acyl-CoA esterase	6	convergent	+	1.0935	1.70407e-07	+	0.680173	7.46389e-05	+	0.990159	5.11599e-09	O	0.198913	0.339239
948	Dda3937_01790	Lipid metabolism and transport > fatty acid metabolism > fatty acid biosynthetic process	1068	tesA	multifunctional acyl-CoA thioesterase I and protease I and lysophospholipase L1	5	tandem	-	-1.44525	9.69934e-07	-	-0.815238	0.00040032	-	-0.807076	0.000543013	-	-0.573384	0.0165543
949	Dda3937_03307	Lipid metabolism and transport > fatty acid metabolism > fatty acid biosynthetic process	1960	tesB	acyl-CoA thioesterase II	4	tandem	+	0.586798	0.0240336	O	0.188534	0.438204	+	0.78809	5.83066e-05	O	0.211288	0.364799
950	Dda3937_01044	Lipid metabolism and transport > fatty acid metabolism > fatty acid biosynthetic process	651		putative periplasmic protein	11	convergent	O	0.0787421	0.884652	O	0.439334	0.175847	O	0.00695684	0.987938	+	0.89274	0.00283905
951	Dda3937_00926	Lipid metabolism and transport > fatty acid metabolism > fatty acid degradation	576	fadE	medium-long-chain fatty acyl-CoA dehydrogenase	8	tandem	O	-1.07405	0.1296	O	-0.918361	0.0946746	O	-0.948876	0.0800507	O	-0.839045	0.129978
952	Dda3937_02076	Lipid metabolism and transport > fatty acid metabolism > fatty acid degradation	1229	fadA	3-ketoacyl-CoA thiolase (thiolase I)	10	convergent	O	0.0323825	0.974448	O	0.232863	0.662355	O	0.447353	0.424797	O	-0.718989	0.11477
953	Dda3937_02077	Lipid metabolism and transport > fatty acid metabolism > fatty acid degradation	1229	fadB	Enoyl-CoA hydratase / Delta(3)-cis-delta(2)-trans-enoyl-CoA isomerase / 3-hydroxyacyl-CoA dehydrogenase / 3-hydroxybutyryl-CoA epimerase	10	divergent	O	0.155685	0.842417	O	0.0455256	0.946636	O	-0.119958	0.849033	O	-0.527543	0.27611
954	Dda3937_00486	Lipid metabolism and transport > fatty acid metabolism > fatty acid degradation	340	fadL	long-chain fatty acid outer membrane transporter	7	tandem	+	1.3432	7.85262e-07	+	0.933926	3.76085e-05	+	1.74407	8.82672e-16	O	0.401715	0.121636
955	Dda3937_00488	Lipid metabolism and transport > fatty acid metabolism > fatty acid degradation	342	fadI	beta-ketoacyl-CoA thiolase, anaerobic, subunit	7	tandem	O	-0.203771	0.810376	O	-0.33651	0.579088	O	-0.415785	0.465492	O	-0.139476	0.831407
956	Dda3937_00489	Lipid metabolism and transport > fatty acid metabolism > fatty acid degradation	342	fadJ	Multifunctional anaerobic fatty acid oxidation complex FadIJ. Enoyl-CoA hydratase / Delta(3)-cis-delta(2)-trans-enoyl-CoA isomerase / 3-hydroxyacyl-CoA dehydrogenase / 3-hydroxybutyryl-CoA epimerase	7	tandem	O	0.356581	0.627452	O	-0.349044	0.530504	O	0.0183593	0.976867	-	-1.0114	0.0308583
957	Dda3937_02453	Lipid metabolism and transport > fatty acid metabolism > fatty acid degradation	2705		Long-chain-fatty-acid--CoA ligase	9	tandem	O	0.850035	0.121364	O	0.82639	0.053759	+	1.09408	0.00596119	+	0.956984	0.0217697
958	Dda3937_02926	Lipid metabolism and transport > fatty acid metabolism > fatty acid degradation	1730	fadR	DNA-binding transcriptional dual regulator of fatty acid metabolism	6	tandem	O	-0.440752	0.295868	O	-0.00827984	0.984868	O	0.112525	0.764469	O	0.417276	0.199597
959	Dda3937_01423	Lipid metabolism and transport > fatty acid metabolism > fatty acid degradation	873		Enoyl-CoA hydratase	3	tandem	O	0.0701602	0.876332	O	0.238788	0.435423	O	0.460664	0.0831187	O	0.321768	0.313722
960	Dda3937_02048	Lipid metabolism and transport > Phospholipid transport and metabolism > phospholipid biosynthesis	1209	gpsA	glycerol-3-phosphate dehydrogenase (NAD+)	10	tandem	O	0.162072	0.683376	O	0.460425	0.0731779	O	0.325273	0.209743	+	0.872999	0.000208862
961	Dda3937_01255	Lipid metabolism and transport > Phospholipid transport and metabolism > phospholipid biosynthesis	772	plsC	1-acyl-sn-glycerol-3-phosphate acyltransferase	2	tandem	O	0.347692	0.267471	O	0.424929	0.0693949	+	0.563123	0.0111898	+	1.11591	1.78076e-07
962	Dda3937_02724	Lipid metabolism and transport > Phospholipid transport and metabolism > phospholipid biosynthesis	1606	plsB	glycerol-3-phosphate O-acyltransferase	3	tandem	-	-0.405804	0.0412968	O	-0.0851312	0.672373	-	-0.5455	0.000200335	O	-0.234375	0.16702
963	Dda3937_04202	Lipid metabolism and transport > Phospholipid transport and metabolism > phospholipid biosynthesis	2578	plsX	fatty acid/phospholipid synthesis protein	7	tandem	O	0.842556	0.12968	+	1.38391	0.000559876	O	0.738007	0.0792416	+	1.13627	0.00551155
964	Dda3937_00171	Lipid metabolism and transport > Phospholipid transport and metabolism > phospholipid biosynthesis	128	plsY	glycerol-3-phosphate acyltransferase PlsY	9	tandem	O	0.0311807	0.948073	O	0.46393	0.0565802	O	0.182419	0.503253	O	0.363016	0.148942
965	Dda3937_04310	Lipid metabolism and transport > Phospholipid transport and metabolism > phospholipid biosynthesis	555	cdsA	CDP-diglyceride synthase	4	tandem	O	0.118214	0.685871	O	0.116151	0.603951	O	0.194242	0.331252	O	0.352684	0.0616383
966	Dda3937_00887	Lipid metabolism and transport > Phospholipid transport and metabolism > phospholipid biosynthesis	558	pssA	phosphatidylserine synthase (CDP-diacylglycerol-serine O-phosphatidyltransferase)	8	tandem	-	-1.09312	6.84898e-08	-	-0.816789	7.38185e-07	-	-0.695018	2.15803e-05	-	-0.529221	0.00204102
967	Dda3937_04501	Lipid metabolism and transport > Phospholipid transport and metabolism > phospholipid biosynthesis	2778	ybgC	Acyl-CoA thioesterase, involved in phospholipid metabolism. YbgC-ACP interacts with PssA and PlsB	5	tandem	O	-0.231874	0.607463	O	0.295654	0.363411	-	-0.87906	0.00113077	O	0.23314	0.485083
968	Dda3937_02150	Lipid metabolism and transport > Phospholipid transport and metabolism > phospholipid biosynthesis	1275	psd	phosphatidylserine decarboxylase	9	tandem	O	0.0217412	0.973943	O	0.340254	0.309015	O	0.165813	0.655022	O	0.492617	0.124174
969	Dda3937_03171	Lipid metabolism and transport > Phospholipid transport and metabolism > phospholipid biosynthesis	2692		phosphatidylserine decarboxylase	8	tandem	O	1.01622	0.11805	+	0.952355	0.0441926	+	1.0294	0.0217418	O	0.495721	0.322024
970	Dda3937_03958	Lipid metabolism and transport > Phospholipid transport and metabolism > phospholipid biosynthesis	2417	pgsA	CDP-diacylglycerol--glycerol-3-phosphate 3-phosphatidyltransferase	7	tandem	O	0.350811	0.150783	+	0.603903	0.000531498	O	0.0744328	0.745257	+	0.561544	0.00138345
971	Dda3937_01959	Lipid metabolism and transport > Phospholipid transport and metabolism > phospholipid biosynthesis	1158	pgpA	phosphatidylglycerophosphatase A	4	convergent	O	-0.11471	0.738261	O	-0.376395	0.0855453	O	0.125936	0.618942	O	0.263952	0.267764
972	Dda3937_04035	Lipid metabolism and transport > Phospholipid transport and metabolism > phospholipid biosynthesis	2470	pgpB	phosphatidylglycerophosphatase B	7	divergent	+	1.48449	0.00108956	+	1.11009	0.00285263	+	1.34734	0.000147873	O	0.755993	0.0537126
973	Dda3937_03382	Lipid metabolism and transport > Phospholipid transport and metabolism > phospholipid biosynthesis	2019	pgpC	Phosphatidylglycerophosphatase C, membrane bound	8	tandem	O	-0.414552	0.352671	-	-0.684711	0.0301463	O	-0.250692	0.479234	O	-0.357993	0.293916
974	Dda3937_02889	Lipid metabolism and transport > Phospholipid transport and metabolism > phospholipid biosynthesis	1706		Putative phosphatase	5	convergent	O	-0.193767	0.788968	O	-0.544212	0.220618	O	-0.277729	0.587728	O	-0.299346	0.525111
975	Dda3937_02890	Lipid metabolism and transport > Phospholipid transport and metabolism > phospholipid biosynthesis	1707		Putative phosphatase	5	tandem	O	1.12874	0.067068	O	0.559053	0.291153	+	1.73001	9.62762e-05	O	0.536097	0.311515
976	Dda3937_00561	Lipid metabolism and transport > Phospholipid transport and metabolism > phospholipid biosynthesis	2838	clsA	cardiolipin synthase 1	6	tandem	O	-0.480745	0.156056	O	-0.310924	0.259836	O	0.0118905	0.973103	O	-0.421839	0.104142
977	Dda3937_04007	Lipid metabolism and transport > Phospholipid transport and metabolism > phospholipid biosynthesis	2449	clsB	Cardiolipin synthase 2	5	convergent	O	0.0655569	0.939293	-	-0.974113	0.0256486	O	-0.0216097	0.970923	-	-0.87929	0.0374261
978	Dda3937_00776	Lipid metabolism and transport > Phospholipid transport and metabolism > phospholipid biosynthesis	500	cfa_2	Cyclopropane-fatty-acyl-phospholipid synthase	5	divergent	O	1.28048	0.0849654	+	1.19382	0.0431809	O	0.373111	0.583491	O	0.904785	0.143436
979	Dda3937_04104	Lipid metabolism and transport > Phospholipid transport and metabolism > phospholipid biosynthesis	2512	cfa_1	Cyclopropane-fatty-acyl-phospholipid synthase	7	convergent	O	-0.224237	0.65299	O	0.164656	0.680775	O	-0.374742	0.263236	O	-0.161295	0.678567
980	Dda3937_03000	Lipid metabolism and transport > Phospholipid transport and metabolism > phospholipid biosynthesis	1774	cdh	CDP-diacylglycerol phosphotidylhydrolase	5	tandem	O	-0.968083	0.139129	O	-0.897787	0.0705363	-	-1.0754	0.0318336	-	-0.989442	0.0478944
981	Dda3937_00484	Lipid metabolism and transport > Phospholipid transport and metabolism > phospholipid transport	338	mlaA	predicted lipoprotein	7	tandem	O	0.288085	0.334562	O	0.302692	0.184525	O	0.29311	0.181326	O	0.334369	0.134802
982	Dda3937_00689	Lipid metabolism and transport > Phospholipid transport and metabolism > phospholipid transport	457	mlaF	MlaFEDCB phospholipid ABC transporter; maintains OM lipid asymmetry. MlaFEDCB is a predicted ABC import system that probably maintains outer membrane lipid asymmetry by retrograde import of phospholipids from the outer leaflet of the OM	2	divergent	+	1.1241	2.38427e-08	+	1.26542	2.77339e-15	+	1.72248	7.42904e-28	+	1.65857	1.37184e-25
983	Dda3937_00690	Lipid metabolism and transport > Phospholipid transport and metabolism > phospholipid transport	457	mlaE	MlaFEDCB phospholipid ABC transporter; maintains OM lipid asymmetry	2	tandem	+	1.67493	5.73603e-12	+	1.2459	4.26942e-10	+	1.77078	5.57479e-20	+	1.55624	3.068e-15
984	Dda3937_00691	Lipid metabolism and transport > Phospholipid transport and metabolism > phospholipid transport	457	mlaD	MlaFEDCB phospholipid ABC transporter; maintains OM lipid asymmetry	2	tandem	+	1.58204	2.46407e-08	+	1.3871	1.45226e-09	+	1.68806	7.15009e-14	+	1.55623	9.36139e-12
985	Dda3937_00693	Lipid metabolism and transport > Phospholipid transport and metabolism > phospholipid transport	457	mlaB	MlaFEDCB phospholipid ABC transporter; maintains OM lipid asymmetry	2	tandem	+	2.05793	1.12684e-11	+	2.10032	5.79894e-18	+	2.26149	5.57677e-21	+	1.67484	1.31406e-11
986	Dda3937_00692	Lipid metabolism and transport > Phospholipid transport and metabolism > phospholipid transport	457	mlaC	MlaFEDCB phospholipid ABC transporter; maintains OM lipid asymmetry	2	tandem	+	2.02785	7.46261e-16	+	1.84833	1.79918e-19	+	2.30665	1.05168e-30	+	1.71391	5.7718e-17
987	Dda3937_02725	Lipid metabolism and transport > Phospholipid transport and metabolism > phospholipid recycle	1607	dgkA	diacylglycerol kinase	3	divergent	O	-0.750056	0.0867241	O	-0.525263	0.0963825	-	-0.705232	0.0384482	O	-0.213153	0.567464
988	Dda3937_02592	Lipid metabolism and transport > Phospholipid transport and metabolism > phospholipid recycle	1526	aas	bifunctional 2-acylglycerophospho-ethanolamine acyl transferase/acyl-acyl carrier protein synthetase; salvage pathway for reacylation; inner membrane; bifunctional for turnover/incorporation	9	tandem	+	0.73268	0.0166262	O	0.0843321	0.80913	+	0.964815	2.18529e-05	O	-0.10285	0.748131
989	Dda3937_02593	Lipid metabolism and transport > Phospholipid transport and metabolism > phospholipid recycle	1526	lplT	Lysophospholipid transporter	9	tandem	+	0.879731	1.25894e-06	O	-0.126149	0.513551	+	0.704567	1.57961e-06	O	0.0049642	0.983403
990	Dda3937_02594	Lipid metabolism and transport > Phospholipid transport and metabolism > phospholipid recycle	1526	elaA	Acetyltransferase	9	convergent	O	1.09926	0.0603994	O	-0.0060682	0.991785	O	0.77193	0.0951665	O	0.035679	0.961073
991	Dda3937_00307	Lipid metabolism and transport > Phospholipid transport and metabolism > phospholipases	215	pldA	outer membrane phospholipase A	10	divergent	O	0.1274	0.760768	O	0.0704064	0.844827	O	0.166331	0.578627	O	0.452087	0.0856708
992	Dda3937_00313	Lipid metabolism and transport > Phospholipid transport and metabolism > phospholipases	221	pldB	lysophospholipase L(2)	10	divergent	+	0.784899	0.00373593	+	0.623342	0.00460369	+	0.631543	0.00316017	+	0.531539	0.0181896
993	Dda3937_00831	Lipid metabolism and transport > Phospholipid transport and metabolism > phospholipases	522		Phospholipase A1	5	tandem	O	-0.385119	0.314732	O	-0.419382	0.128557	-	-0.783365	0.00480654	-	-0.850443	0.00165665
994	Dda3937_02289	Lipid metabolism and transport > Phospholipid transport and metabolism > phospholipases	1352		Phospholipase C 4 precursor	3	divergent	O	0.681725	0.481094	O	-0.0735509	0.940985	O	0.21502	0.792726	O	0.0357199	0.971665
995	Dda3937_04709	Lipid metabolism and transport > Phospholipid transport and metabolism > phospholipases	2930		Lipase	5	convergent	O	-0.202174	0.489358	O	-0.099208	0.693188	O	0.346934	0.0692016	O	-0.171134	0.47484
996	Dda3937_00460	Lipid metabolism and transport > Phospholipid transport and metabolism > phospholipases	320		Lipase	9	convergent	O	-0.0809426	0.909997	O	-0.0774226	0.869164	O	-0.409889	0.359314	O	-0.50604	0.138934
997	Dda3937_04044	Lipid metabolism and transport > Phospholipid transport and metabolism > phospholipases	2478	rssA	Predicted phospholipase	6	divergent	O	0.132953	0.838898	O	-0.698666	0.0766866	O	-0.10482	0.827102	O	-0.427349	0.308373
998	Dda3937_01961	Lipid metabolism and transport > Phospholipid transport and metabolism > Terpenoid backbone biosynthesis	1159	ispA	geranyltranstransferase	4	tandem	-	-0.732164	0.0322517	O	-0.514134	0.0622179	O	-0.297555	0.313249	O	0.212552	0.500306
999	Dda3937_03525	Lipid metabolism and transport > Phospholipid transport and metabolism > Terpenoid backbone biosynthesis	2123	ispB	octaprenyl diphosphate synthase	3	tandem	+	0.64369	0.0499166	+	0.966686	6.8795e-05	O	0.480527	0.0623422	+	0.902447	0.000231605
1000	Dda3937_03705	Lipid metabolism and transport > Phospholipid transport and metabolism > Terpenoid backbone biosynthesis	2254	ispG	1-hydroxy-2-methyl-2-(E)-butenyl 4-diphosphate synthase	8	tandem	O	-0.151458	0.805595	O	0.0107591	0.984213	O	-0.670712	0.0660954	O	-0.561333	0.149401
1001	Dda3937_01393	Lipid metabolism and transport > Phospholipid transport and metabolism > Terpenoid backbone biosynthesis	264	ispH	1-hydroxy-2-methyl-2-(E)-butenyl 4-diphosphate reductase, 4Fe-4S protein	9	tandem	O	-0.0215677	0.975147	O	-0.215111	0.579393	-	-0.801853	0.00917491	O	-0.503	0.138934
1002	Dda3937_00035	Lipid metabolism and transport > Phospholipid transport and metabolism > Terpenoid backbone biosynthesis	28	ispE	4-diphosphocytidyl-2-C-methylerythritol kinase	6	tandem	O	-0.723658	0.214124	O	0.279141	0.595644	-	-1.05763	0.0107044	O	0.188306	0.729122
1003	Dda3937_03907	Lipid metabolism and transport > Phospholipid transport and metabolism > Terpenoid backbone biosynthesis	2387	ispF	2-C-methyl-D-erythritol 2,4-cyclodiphosphate synthase	9	tandem	O	-0.199865	0.702579	O	-0.412181	0.25132	O	0.207496	0.587512	O	-0.0208837	0.968347
1004	Dda3937_03906	Lipid metabolism and transport > Phospholipid transport and metabolism > Terpenoid backbone biosynthesis	2387	ispD	2-C-methyl-D-erythritol 4-phosphate cytidylyltransferase	9	tandem	O	-0.458465	0.117682	-	-0.472073	0.0336714	O	-0.0490132	0.870436	O	0.438374	0.0535398
1005	Dda3937_00884	Lipid metabolism and transport > Phospholipid transport and metabolism > Terpenoid backbone biosynthesis	555	ispU	undecaprenyl pyrophosphate synthetase (di-trans,poly-cis-decaprenylcistransferase)	4	tandem	O	-0.325249	0.319667	O	-0.201076	0.45801	O	-0.305905	0.209131	O	0.329081	0.190988
1006	Dda3937_01960	Lipid metabolism and transport > Phospholipid transport and metabolism > Terpenoid backbone biosynthesis	1159	dxs	1-deoxyxylulose-5-phosphate synthase, thiamine-requiring, FAD-requiring	4	convergent	O	-0.582446	0.196143	O	-0.3235	0.395143	O	-0.464262	0.178277	O	-0.17019	0.679972
1007	Dda3937_00883	Lipid metabolism and transport > Phospholipid transport and metabolism > Terpenoid backbone biosynthesis	554	dxr	1-deoxy-d-xylulose 5-phosphate reductoisomerase	4	tandem	O	0.793726	0.063958	O	0.579197	0.0974282	O	0.644567	0.0531323	O	0.232578	0.565703
1008	Dda3937_00714	Lipid metabolism and transport > Phospholipid transport and metabolism > Terpenoid backbone biosynthesis	468	elbB	isoprenoid biosynthesis protein with amidotransferase-like domain	2	tandem	O	0.0519318	0.951317	O	-0.0472676	0.941473	O	-0.185191	0.721572	O	-0.221987	0.67149
1009	Dda3937_00097	Nucleotide metabolism and transport > purine nucleotide biosynthetic process	2861	purR	purine regulon regulation; DNA-binding transcriptional repressor, hypoxanthine-binding	7	divergent	-	-1.86254	0.00231739	O	-0.896397	0.0913581	-	-2.14867	4.23125e-06	O	0.757656	0.162392
1010	Dda3937_00244	Nucleotide metabolism and transport > purine nucleotide biosynthetic process	175	purH	phosphoribosylaminoimidazolecarboxamide formyltransferase/IMP cyclohydrolase	1	divergent	O	-0.54335	0.385782	O	0.808688	0.0725968	-	-1.60823	7.18089e-05	+	1.46603	0.000391099
1011	Dda3937_01682	Nucleotide metabolism and transport > purine nucleotide biosynthetic process	1009	purE	N5-carboxyaminoimidazole ribonucleotide mutase	8	tandem	O	0.517218	0.617107	+	1.3725	0.0413921	O	0.828705	0.234675	+	2.96899	1.23042e-06
1012	Dda3937_01683	Nucleotide metabolism and transport > purine nucleotide biosynthetic process	1009	purK	N5-carboxyaminoimidazole ribonucleotide synthase	8	tandem	O	0.681296	0.552746	+	1.52951	0.0438465	O	0.757605	0.348684	+	2.85751	3.94938e-05
1013	Dda3937_02505	Nucleotide metabolism and transport > purine nucleotide biosynthetic process	1478	purC	phosphoribosylaminoimidazole-succinocarboxamide synthetase	5	tandem	O	0.103629	0.857562	O	0.608869	0.0786187	O	-0.198836	0.613071	O	0.66343	0.0503495
1014	Dda3937_00243	Nucleotide metabolism and transport > purine nucleotide biosynthetic process	175	purD	phosphoribosylglycinamide synthetase phosphoribosylamine-glycine ligase	1	convergent	O	-0.274388	0.633134	+	1.11936	0.0014017	-	-1.54612	3.6883e-06	+	1.30238	0.000156322
1015	Dda3937_02099	Nucleotide metabolism and transport > purine nucleotide biosynthetic process	1243	purF	amidophosphoribosyltransferase	7	tandem	O	0.717752	0.332461	+	1.51996	0.00274473	O	0.399133	0.502483	+	2.11718	1.39373e-05
1016	Dda3937_03379	Nucleotide metabolism and transport > purine nucleotide biosynthetic process	2016	purL	phosphoribosylformyl-glycineamide synthetase	8	divergent	O	1.24608	0.0831746	+	2.21405	1.95507e-05	O	0.556344	0.357553	+	2.38759	3.2216e-06
1017	Dda3937_03571	Nucleotide metabolism and transport > purine nucleotide biosynthetic process	2159	purT	phosphoribosylglycinamide formyltransferase 2	6	tandem	-	-1.62136	0.00263625	O	-0.529504	0.288223	-	-2.40148	5.12477e-09	O	0.192271	0.736388
1018	Dda3937_02515	Nucleotide metabolism and transport > purine nucleotide biosynthetic process	1485	purM	phosphoribosylaminoimidazole synthetase	5	divergent	O	0.997915	0.113351	+	1.86635	3.31826e-05	O	0.575135	0.258941	+	2.8435	4.76027e-11
1019	Dda3937_02516	Nucleotide metabolism and transport > purine nucleotide biosynthetic process	1485	purN	phosphoribosylglycinamide formyltransferase 1	5	tandem	O	0.939286	0.215628	+	2.14402	4.25468e-05	O	0.21181	0.76209	+	2.45859	1.92642e-06
1020	Dda3937_02087	Nucleotide metabolism and transport > purine nucleotide biosynthetic process	1235	purB	adenylosuccinate lyase	6	tandem	O	0.477897	0.161227	+	1.09842	3.19891e-06	+	0.586146	0.0181952	+	1.20563	2.45772e-07
1021	Dda3937_00004	Nucleotide metabolism and transport > purine nucleotide biosynthetic process	3	guaB	IMP dehydrogenase	8	divergent	O	-0.329061	0.676975	O	0.238226	0.711246	O	-0.248293	0.671831	+	1.2025	0.0133601
1022	Dda3937_00005	Nucleotide metabolism and transport > purine nucleotide biosynthetic process	4	guaA	GMP synthetase (glutamine aminotransferase)	8	tandem	O	0.566359	0.224054	+	0.753983	0.0290438	+	0.772609	0.020251	+	1.42623	7.17166e-06
1023	Dda3937_04046	Nucleotide metabolism and transport > purine nucleotide biosynthetic process	2480	purU	Formyltetrahydrofolate deformylase	6	convergent	-	-1.20595	0.000117479	-	-0.544433	0.047435	O	-0.481789	0.0727549	O	0.25581	0.402477
1024	Dda3937_01827	Nucleotide metabolism and transport > purine nucleotide biosynthetic process	1084		GMP synthase [glutamine-hydrolyzing]	7	tandem	O	-0.687948	0.0881209	-	-0.780386	0.00971799	-	-0.706724	0.0187627	-	-0.85972	0.00380971
1025	Dda3937_04713	Nucleotide metabolism and transport > purine nucleotide biosynthetic process	2931	guaD	Guanine deaminase	6	divergent	-	-0.806948	0.0401575	-	-0.664232	0.0270225	-	-0.752047	0.0119829	-	-1.17266	2.05455e-05
1026	Dda3937_01129	Nucleotide metabolism and transport > purine nucleotide biosynthetic process	697	gmk	guanylate kinase	1	divergent	O	0.0546682	0.90853	+	0.622017	0.0166467	O	-0.0837458	0.80052	+	0.70549	0.00554494
1027	Dda3937_00429	Nucleotide metabolism and transport > purine nucleotide biosynthetic process	307	purA	adenylosuccinate synthetase	9	convergent	+	0.748967	0.0458989	+	1.03363	0.000230925	+	1.11155	4.21749e-05	+	1.31929	1.2599e-06
1028	Dda3937_00284	Nucleotide metabolism and transport > purine nucleotide biosynthetic process	201		Adenylosuccinate lyase	10	divergent	-	-1.0267	0.00802216	O	0.276741	0.457817	-	-1.27336	1.27608e-05	O	-0.318085	0.379103
1029	Dda3937_04493	Nucleotide metabolism and transport > purine nucleotide biosynthetic process	2771	ushA	UDP-sugar hydrolase; 5'-nucleotidase	4	divergent	O	-0.27971	0.335192	-	-0.426886	0.0414257	O	-0.117924	0.625489	O	-0.118624	0.63606
1030	Dda3937_04072	Nucleotide metabolism and transport > purine nucleotide biosynthetic process	2497	hpt	hypoxanthine phosphoribosyltransferase	8	tandem	-	-0.819407	0.00173148	-	-0.54189	0.0124381	-	-0.666574	0.00152109	O	-0.0380924	0.903964
1031	Dda3937_00931	Nucleotide metabolism and transport > purine nucleotide biosynthetic process	581	gpt	guanine-xanthine phosphoribosyltransferase	8	divergent	O	-0.379388	0.616906	O	0.494369	0.370202	O	0.0481417	0.941597	+	2.615	2.15304e-09
1032	Dda3937_03287	Nucleotide metabolism and transport > purine nucleotide biosynthetic process	1945	adk	adenylate kinase	4	tandem	-	-2.13156	2.58536e-07	-	-1.48722	1.33975e-05	-	-1.02548	0.00297118	O	0.107264	0.82266
1033	Dda3937_03049	Nucleotide metabolism and transport > purine nucleotide biosynthetic process	1801		predicted Adenylate kinase and related kinases	1	convergent	O	0.549875	0.291052	O	0.639469	0.101951	+	0.760685	0.044067	+	1.36581	0.000125893
1034	Dda3937_00606	Nucleotide metabolism and transport > purine nucleotide biosynthetic process	416	add	Adenosine deaminase	6	convergent	-	-1.72157	2.08776e-10	-	-1.42601	1.42768e-11	-	-1.49977	2.25596e-12	-	-0.970484	6.61055e-06
1035	Dda3937_03292	Nucleotide metabolism and transport > purine nucleotide biosynthetic process	1948	apt	adenine phosphoribosyltransferase	4	tandem	-	-1.98148	4.43233e-07	-	-1.03458	0.0019478	-	-0.689928	0.0428445	O	0.401088	0.296
1036	Dda3937_02240	Nucleotide metabolism and transport > purine nucleotide biosynthetic process	1323	guaC	GMP reductase	9	tandem	O	0.516853	0.176775	O	0.200806	0.555797	O	0.114537	0.749219	O	-0.194608	0.569432
1037	Dda3937_00834	Nucleotide metabolism and transport > purine nucleotide biosynthetic process	524	amn	AMP nucleosidase	5	tandem	O	0.384424	0.286079	+	0.577118	0.0253782	O	0.238084	0.409907	O	0.0378964	0.920944
1038	Dda3937_00034	Nucleotide metabolism and transport > purine nucleotide biosynthetic process	27	prsA	phosphoribosylpyrophosphate synthase	6	tandem	O	-0.246032	0.760767	O	0.525245	0.336519	O	-0.234804	0.687739	+	1.0158	0.0382063
1039	Dda3937_03588	Nucleotide metabolism and transport > purine nucleotide biosynthetic process	2174		Glutamine amidotransferase, class I	5	tandem	O	-0.384341	0.533816	O	-0.630722	0.120571	O	-0.603448	0.163319	O	-0.421309	0.353313
1040	Dda3937_01039	Nucleotide metabolism and transport > Pyrimidine Nucleotide Biosynthesis	647		Carbamoyl-phosphate synthase large chain	11	tandem	O	1.13762	0.106915	O	-0.107272	0.893072	+	1.46812	0.00421108	O	0.130687	0.858132
1041	Dda3937_01389	Nucleotide metabolism and transport > Pyrimidine Nucleotide Biosynthesis	851	carB	carbamoyl-phosphate synthase large subunit	9	convergent	-	-2.53969	0.00466846	-	-1.71312	0.0221249	-	-2.71513	7.5563e-05	O	-1.06206	0.184881
1042	Dda3937_01390	Nucleotide metabolism and transport > Pyrimidine Nucleotide Biosynthesis	852	carA	carbamoyl phosphate synthetase small subunit, glutamine amidotransferase	9	tandem	O	-2.33879	0.055133	O	-1.68811	0.0914415	-	-2.51592	0.00579738	O	-0.4291	0.722916
1043	Dda3937_03422	Nucleotide metabolism and transport > Pyrimidine Nucleotide Biosynthesis	2051		Carbamoyl-phosphate synthase small chain	7	tandem	O	-0.348306	0.139046	O	-0.0576418	0.816938	O	0.0793144	0.714438	-	-0.490213	0.00496857
1044	Dda3937_01284	Nucleotide metabolism and transport > Pyrimidine Nucleotide Biosynthesis	791	pyrB	aspartate carbamoyltransferase, catalytic subunit	2	tandem	O	-1.1207	0.068349	O	-0.359403	0.532036	-	-1.62606	0.000736556	O	-0.266671	0.652747
1045	Dda3937_01283	Nucleotide metabolism and transport > Pyrimidine Nucleotide Biosynthesis	791	pyrI	aspartate carbamoyltransferase, regulatory subunit	2	tandem	O	-1.23336	0.0591475	O	-0.212491	0.753287	-	-1.54865	0.00191495	O	-0.733272	0.186166
1046	Dda3937_03514	Nucleotide metabolism and transport > Pyrimidine Nucleotide Biosynthesis	2115	pyrD	dihydro-orotate oxidase, FMN-linked	7	divergent	O	0.0435235	0.971269	O	0.560192	0.374352	O	-0.194977	0.777502	O	0.785079	0.186914
1047	Dda3937_03554	Nucleotide metabolism and transport > Pyrimidine Nucleotide Biosynthesis	2147	pyrC	dihydro-orotase	7	divergent	O	-0.918832	0.140111	O	-0.345199	0.537549	O	0.0942706	0.878812	O	0.221774	0.707005
1048	Dda3937_04038	Nucleotide metabolism and transport > Pyrimidine Nucleotide Biosynthesis	2472	pyrF	orotidine-5'-phosphate decarboxylase	7	tandem	-	-1.04913	0.0199467	-	-1.00318	0.00484846	O	-0.645762	0.0825243	+	0.986589	0.00589792
1049	Dda3937_03258	Nucleotide metabolism and transport > Pyrimidine Nucleotide Biosynthesis	1924	pyrE	orotate phosphoribosyltransferase	11	convergent	O	0.54626	0.20362	O	0.139959	0.738316	O	0.361452	0.288755	O	0.189173	0.621809
1050	Dda3937_02624	Nucleotide metabolism and transport > Pyrimidine Nucleotide Biosynthesis	1542		Orotate phosphoribosyltransferase	9	divergent	O	1.08078	0.159892	O	0.654149	0.305573	O	0.870253	0.163782	O	0.410973	0.606437
1051	Dda3937_00881	Nucleotide metabolism and transport > Pyrimidine Nucleotide Biosynthesis	552	pyrH	uridylate kinase	4	tandem	+	1.26687	0.000383001	+	1.05923	0.000252237	+	1.26132	5.68697e-06	+	1.42769	3.60228e-07
1052	Dda3937_00197	Nucleotide metabolism and transport > Pyrimidine Nucleotide Biosynthesis	148	pyrG	CTP synthetase	9	tandem	+	0.734815	0.000125059	+	0.78634	1.92102e-07	+	0.410578	0.00971334	O	0.147879	0.43621
1053	Dda3937_01579	Nucleotide metabolism and transport > Pyrimidine Nucleotide Biosynthesis	954		CTP synthase	1	tandem	O	0.00412497	0.994424	+	0.683191	0.0127151	O	0.243427	0.447458	O	0.33597	0.270283
1054	Dda3937_01392	Nucleotide metabolism and transport > Pyrimidine Nucleotide Biosynthesis	854	rihC	ribonucleoside hydrolase 3	9	tandem	-	-1.66495	0.00163463	-	-1.35958	0.00104624	-	-1.35389	0.00113077	-	-1.03622	0.0158215
1055	Dda3937_02055	Nucleotide metabolism and transport > Pyrimidine Nucleotide Biosynthesis	1216	udp	uridine phosphorylase	10	divergent	O	0.853917	0.223493	O	0.680008	0.230338	+	1.1755	0.0189607	+	1.04212	0.0463907
1056	Dda3937_02514	Nucleotide metabolism and transport > Pyrimidine Nucleotide Biosynthesis	1484	upp	uracil phosphoribosyltransferase	5	divergent	O	0.052169	0.909169	+	1.03318	8.68104e-06	O	0.157545	0.60445	+	1.75379	7.68509e-15
1057	Dda3937_03933	Nucleotide metabolism and transport > Pyrimidine Nucleotide Biosynthesis	2402	udk	uridine/cytidine kinase	5	tandem	O	0.331744	0.579502	+	0.966908	0.0115493	O	-0.17472	0.718985	+	1.48076	5.13907e-05
1058	Dda3937_03742	Nucleotide metabolism and transport > Pyrimidine Nucleotide Biosynthesis	2284	cdd	cytidine/deoxycytidine deaminase	5	tandem	+	1.84492	9.36359e-05	O	0.640785	0.124793	+	1.76917	6.0465e-06	O	0.535553	0.194453
1059	Dda3937_04066	Nucleotide metabolism and transport > Pyrimidine Nucleotide Biosynthesis	2492	cmk	cytidylate kinase	6	tandem	+	1.77388	1.29464e-08	+	1.09823	2.30196e-05	+	1.85174	4.503e-14	+	1.44329	9.83347e-09
1060	Dda3937_02604	Nucleotide metabolism and transport > Pyrimidine Nucleotide Biosynthesis	1531	codA	Cytosine deaminase	9	tandem	O	0.233279	0.711145	O	0.168332	0.739307	O	0.539468	0.171042	O	0.139911	0.771998
1061	Dda3937_04057	Nucleotide metabolism and transport > Pyrimidine Nucleotide Biosynthesis	2486	tdk	thymidine kinase/deoxyuridine kinase	6	tandem	O	0.334732	0.593493	+	0.867892	0.0320908	O	-0.0791201	0.880188	O	0.0773075	0.891673
1062	Dda3937_03932	Nucleotide metabolism and transport > Major pathway of Thymidine(dTTP) sythesis	2401	dcd	2'-deoxycytidine 5'-triphosphate deaminase	5	tandem	O	0.35601	0.298121	O	0.456922	0.068756	O	0.00518027	0.988335	+	1.09931	1.14793e-06
1063	Dda3937_03260	Nucleotide metabolism and transport > Major pathway of Thymidine(dTTP) sythesis	1926	dut	deoxyuridinetriphosphatase	11	tandem	+	1.16081	7.44863e-05	+	1.33588	6.07257e-09	+	1.1961	1.89773e-07	+	1.20526	2.31287e-07
1064	Dda3937_00851	Nucleotide metabolism and transport > Major pathway of Thymidine(dTTP) sythesis	534	thyA	thymidylate synthetase	4	tandem	+	2.14586	7.22202e-10	+	1.66482	3.82504e-09	+	2.03026	2.24657e-13	+	1.50255	1.63669e-07
1065	Dda3937_02249	Nucleotide metabolism and transport > Major pathway of Thymidine(dTTP) sythesis	1328	tmk	thymidylate kinase	7	tandem	-	-0.651567	0.0388616	-	-0.812452	0.000522882	O	-0.356318	0.174351	O	0.203288	0.488757
1066	Dda3937_01124	Nucleotide metabolism and transport > Nucleoside transporter	696	xanP	Xanthine permease	11	tandem	O	-1.20886	0.12203	O	0.508507	0.464721	O	-0.578697	0.37465	+	2.35101	2.12847e-05
1067	Dda3937_01088	Nucleotide metabolism and transport > Nucleoside transporter	675	purP	Adenine permease, high affinity; adenine:H+ symporter	11	tandem	-	-1.05547	0.0102286	O	-0.369628	0.325995	-	-0.729621	0.0292226	O	0.506217	0.15851
1068	Dda3937_02245	Nucleotide metabolism and transport > Nucleoside transporter	1326	tsx	Nucleoside-specific channel-forming protein tsx precursor	9	divergent	O	-0.36308	0.517778	O	0.0473145	0.932314	-	-1.04871	0.00450977	O	0.74679	0.0567203
1069	Dda3937_02822	Nucleotide metabolism and transport > Nucleoside transporter	1663	nupC	Nucleoside permease nupC	8	divergent	+	0.859003	9.93535e-06	+	1.12077	7.6624e-14	+	1.12747	2.48374e-13	+	1.03093	8.77931e-12
1070	Dda3937_02513	Nucleotide metabolism and transport > Nucleoside transporter	1483	uraA	Uracil permease	5	tandem	O	-0.403683	0.617107	O	0.266989	0.684335	O	-0.669794	0.22415	O	0.474738	0.419269
1071	Dda3937_01412	Nucleotide metabolism and transport > Nucleoside transporter	865	codB	Cytosine/purine/uracil/thiamine/allantoin permease family protein	3	tandem	O	0.361073	0.559479	O	-0.116525	0.838361	O	0.31899	0.480538	O	-0.12483	0.815456
1072	Dda3937_02263	Nucleotide metabolism and transport > Nucleoside transporter	1335	ghxQ	Xanthine/uracil permease family protein	3	tandem	O	-0.553105	0.351387	O	-0.0537428	0.931779	O	-0.456959	0.309654	O	0.781889	0.0670001
1073	Dda3937_00904	Nucleotide metabolism and transport > Nucleoside transporter	567		Hydantoin permease	8	divergent	O	-0.836682	0.498234	O	-0.372267	0.668268	O	-1.03794	0.179643	O	-0.409882	0.590342
1074	Dda3937_03701	Nucleotide metabolism and transport > common	2252	ndk	multifunctional nucleoside diphosphate kinase and apyrimidinic endonuclease and 3'-phosphodiesterase	8	tandem	O	0.170655	0.666364	O	0.306122	0.266775	+	0.502144	0.0415093	+	0.765136	0.00139368
1075	Dda3937_02325	Nucleotide metabolism and transport > Nucleotide degradation	1376	deoD	purine-nucleoside phosphorylase	3	convergent	O	0.315404	0.136777	O	0.0133045	0.957109	O	0.290269	0.0767132	O	-0.00825299	0.974491
1076	Dda3937_02326	Nucleotide metabolism and transport > Nucleotide degradation	1377	deoB	phosphopentomutase	3	tandem	O	0.299037	0.437469	O	0.0841352	0.817595	O	0.476414	0.0701412	O	-0.0174204	0.966975
1077	Dda3937_02327	Nucleotide metabolism and transport > Nucleotide degradation	1378	deoA	Thymidine phosphorylase	3	tandem	O	0.121345	0.814432	O	-0.219309	0.548587	O	-0.139565	0.709646	O	-0.285465	0.413488
1078	Dda3937_02328	Nucleotide metabolism and transport > Nucleotide degradation	1378	deoC	2-deoxyribose-5-phosphate aldolase, NAD(P)-linked	3	divergent	O	0.502722	0.232328	O	-0.215904	0.560179	-	-0.666795	0.0402178	O	-0.416965	0.209593
1079	Dda3937_03485	Nucleotide metabolism and transport > Nucleotide degradation	2095	deoR	DNA-binding transcriptional repressor	6	convergent	-	-1.60322	0.000956938	O	-0.00723918	0.989575	-	-1.26132	0.000988798	O	0.259584	0.597619
1080	Dda3937_03885	Nucleotide metabolism and transport > Nucleotide degradation	2372	cytR	DNA-binding transcriptional regulatory protein CytR	1	tandem	O	0.542389	0.0748692	O	0.398053	0.102227	+	0.846115	9.98817e-05	O	0.329381	0.185186
1081	Dda3937_00497	Nucleotide metabolism and transport > Nucleotide degradation	348	dgt	deoxyguanosine triphosphate triphosphohydrolase	8	divergent	-	-0.869538	0.0200592	-	-0.887176	0.00238226	-	-1.0961	8.2834e-05	-	-1.0278	0.000359734
1082	Dda3937_03584	Nucleotide metabolism and transport > Nucleotide degradation	2170	rutD	PyRimidine Utilization. Putative aminoacrylate hydrolase; reactive intermediate detoxification; required for pyrimidine nitrogen degradation in vivo	5	divergent	O	0.140221	0.894957	O	-0.0745399	0.931744	O	0.175547	0.796572	O	-0.740308	0.196677
1083	Dda3937_00400	Nucleotide metabolism and transport > Nucleotide degradation	281	yjjX	Inosine/xanthosine triphosphatase; may be involved in detoxifying ITP and XTP, which are products of oxidative damage and inhibitors of transcription	9	tandem	O	-0.745337	0.0572373	O	-0.608805	0.0549068	-	-0.870605	0.00286915	O	-0.182893	0.627521
1084	Dda3937_02597	Nucleotide metabolism and transport > Nucleotide degradation	1528	rdgB	dITP/XTP pyrophosphatase. Recombination-dependent growth . synthetic lethal with recA; mutant is hyper-recombinogenic	9	tandem	O	0.20577	0.695423	O	0.417343	0.257435	O	0.516387	0.158385	+	0.876995	0.00810904
1085	Dda3937_00360	Nucleotide metabolism and transport > Nucleotide degradation	254	yrfG	GMP/IMP nucleotidase	10	tandem	O	0.172295	0.737392	O	0.0217722	0.963223	O	0.114053	0.771954	O	-0.28656	0.421849
1086	Dda3937_00160	Nucleotide metabolism and transport > Nucleotide degradation	120	cpdB	2',3'-cyclic-nucleotide 2'-phosphodiesterase	9	divergent	O	0.132733	0.623769	-	-0.376705	0.0272221	+	0.403762	0.0161836	O	-0.112517	0.581517
1087	Dda3937_02995	Nucleotide metabolism and transport > Nucleotide degradation	1771		Inosine-uridine preferring nucleoside hydrolase	5	tandem	-	-1.15947	0.0427225	O	-0.865061	0.0556167	-	-1.65572	4.98466e-05	-	-1.36192	0.00285345
1088	Dda3937_02996	Nucleotide metabolism and transport > Nucleotide degradation	1771		Inosine-uridine preferring nucleoside hydrolase	5	tandem	O	-0.92049	0.0858723	O	-0.734893	0.0764908	-	-1.44448	0.000119928	-	-0.843405	0.0429219
1089	Dda3937_01617	Nucleotide metabolism and transport > Nudix hydrolase	973	nudB	dATP pyrophosphohydrolase	6	tandem	+	1.14242	1.12737e-05	+	1.20537	4.25916e-09	+	1.01853	1.00508e-06	+	1.08123	2.43144e-07
1090	Dda3937_00362	Nucleotide metabolism and transport > Nudix hydrolase	256	nudE	ADP-ribose diphosphatase	10	tandem	O	-0.260489	0.350818	O	-0.0891565	0.730243	-	-0.4918	0.00995256	O	0.0536962	0.836164
1091	Dda3937_04303	Nucleotide metabolism and transport > Nudix hydrolase	2640	nudF	ADP-ribose pyrophosphatase	2	divergent	O	0.0567487	0.923572	O	0.24646	0.504735	O	0.0271109	0.952592	O	0.268259	0.466757
1092	Dda3937_03387	Nucleotide metabolism and transport > Nudix hydrolase	2024	nudH	nucleotide hydrolase	4	divergent	O	0.576896	0.097157	O	0.514259	0.0608468	O	0.252552	0.392328	O	-0.0378467	0.922329
1093	Dda3937_03720	Nucleotide metabolism and transport > Nudix hydrolase	2265	nudL	predicted NUDIX hydrolase. Weak 3-phosphohydroxypyruvate phosphatase activity; predicted CoA pyrophosphohydrolase;	6	tandem	O	0.0307271	0.982537	O	0.197491	0.826066	O	-0.177843	0.827359	O	0.443957	0.561116
1094	Dda3937_01397	Nucleotide metabolism and transport > Nudix hydrolase	855	nudK	GDP-mannose pyrophosphatase	3	convergent	O	0.306619	0.389515	O	0.277072	0.317169	O	0.251704	0.351838	+	0.727451	0.00235812
1095	Dda3937_00014	Nucleotide metabolism and transport > Nudix hydrolase	11		Nudix hydrolase family protein YffH	6	divergent	O	-0.655061	0.13756	O	-0.40152	0.243843	-	-0.697578	0.0482808	O	-0.254702	0.508911
1096	Dda3937_01467	Nucleotide metabolism and transport > Nudix hydrolase	903		MutT/nudix family protein	4	convergent	O	0.176991	0.752895	O	0.0304297	0.95363	O	0.0332871	0.942749	O	-0.150599	0.721655
1097	Dda3937_03795	Nucleotide metabolism and transport > Nudix hydrolase	2318		Mutator mutT protein (7,8-dihydro-8-oxoguanine-triphosphatase) / Thiamin-phosphate pyrophosphorylase-like protein	6	tandem	O	-0.970621	0.151356	O	-0.423292	0.478219	O	-0.293916	0.622542	O	0.581331	0.301107
1098	Dda3937_03864	Nucleotide metabolism and transport > Nudix hydrolase	2355		putative MutT/nudix-family hydrolase	1	tandem	O	0.509286	0.204761	+	0.779328	0.00612499	O	0.314216	0.343265	+	1.16662	2.81949e-05
1099	Dda3937_00012	Nucleotide metabolism and transport > Nudix hydrolase	10		NUDIX hydrolase	6	convergent	-	-1.97995	1.36585e-06	-	-0.8751	0.011734	-	-1.02408	0.000982873	O	-0.642437	0.0544849
1100	Dda3937_04165	Nucleotide metabolism and transport > Reduction of NDP(NTP) to dNDP(dNTP)	2556	nrdA	Ribonucleotide reductase of class Ia (aerobic), alpha subunit	5	tandem	+	1.60941	1.97146e-09	+	1.60111	6.52048e-14	+	0.621316	0.00691259	+	0.566937	0.0174562
1101	Dda3937_04164	Nucleotide metabolism and transport > Reduction of NDP(NTP) to dNDP(dNTP)	2555	nrdB	Ribonucleotide reductase of class Ia (aerobic), beta subunit	5	tandem	+	1.41432	7.56517e-06	+	1.3691	5.07829e-08	+	0.63478	0.0192135	O	0.461093	0.112776
1102	Dda3937_03977	Nucleotide metabolism and transport > Reduction of NDP(NTP) to dNDP(dNTP)	2431	nrdE	ribonucleoside-diphosphate reductase 2, alpha subunit	8	tandem	-	-1.53174	0.00278068	-	-1.65191	3.34385e-05	-	-1.83536	1.16324e-06	-	-2.33579	9.0419e-10
1103	Dda3937_03976	Nucleotide metabolism and transport > Reduction of NDP(NTP) to dNDP(dNTP)	2431	nrdF	ribonucleoside-diphosphate reductase 2, beta subunit, ferritin-like	8	convergent	-	-1.04575	0.0415778	-	-1.05097	0.00747014	-	-1.38608	0.000147509	-	-2.04691	1.65549e-08
1104	Dda3937_03979	Nucleotide metabolism and transport > Reduction of NDP(NTP) to dNDP(dNTP)	2431	nrdH	glutaredoxin-like protein	8	tandem	-	-2.06577	0.0479622	O	-1.61188	0.0639244	-	-2.87514	0.00018233	-	-1.92222	0.015834
1105	Dda3937_03978	Nucleotide metabolism and transport > Reduction of NDP(NTP) to dNDP(dNTP)	2431	nrdI	protein that stimulates ribonucleotide reduction	8	tandem	-	-1.80864	0.0149022	-	-1.62982	0.00356514	-	-2.43493	3.31596e-06	-	-1.75854	0.00034956
1106	Dda3937_01273	Nucleotide metabolism and transport > Reduction of NDP(NTP) to dNDP(dNTP)	785	nrdD	anaerobic ribonucleoside-triphosphate reductase	2	divergent	+	1.0206	0.00930908	O	0.326645	0.377512	+	1.07444	0.000341349	O	0.400581	0.257421
1107	Dda3937_01272	Nucleotide metabolism and transport > Reduction of NDP(NTP) to dNDP(dNTP)	784	nrdG	anaerobic ribonucleotide reductase activating protein	2	convergent	+	1.59291	5.02126e-09	+	0.749303	0.00105138	+	1.9426	2.38667e-20	+	0.701564	0.0015792
1108	Dda3937_01954	Nucleotide metabolism and transport > Reduction of NDP(NTP) to dNDP(dNTP)	1156	ndrR	Ribonucleotide reductase transcriptional regulator NrdR. Predicted binding sites has been reported for the nrdAB, nrdDG, and nrdHIEF operons (Rodionov, 2005)	4	divergent	O	-0.310811	0.599754	O	-0.0904254	0.869821	O	-0.139791	0.767078	O	0.214146	0.643205
1109	Dda3937_00515	Coenzyme metabolism and transport > pantothenate and coenzyme A biosynthesis	360	panB	3-methyl-2-oxobutanoate hydroxymethyltransferase	8	tandem	O	0.30883	0.3726	O	0.434204	0.0827179	+	0.875731	8.91927e-05	+	0.891422	9.36287e-05
1110	Dda3937_01965	Coenzyme metabolism and transport > pantothenate and coenzyme A biosynthesis	1161	panE	2-dehydropantoate reductase, NADPH-specific	4	divergent	-	-1.38598	0.00276914	-	-0.95963	0.0100827	-	-0.902783	0.0145865	-	-0.757821	0.0476871
1111	Dda3937_00516	Coenzyme metabolism and transport > pantothenate and coenzyme A biosynthesis	360	panC	pantothenate synthetase	8	tandem	O	0.491855	0.0570252	O	0.28735	0.192416	+	0.90382	1.25875e-06	+	0.694179	0.00039383
1112	Dda3937_00517	Coenzyme metabolism and transport > pantothenate and coenzyme A biosynthesis	360	panD	aspartate 1-decarboxylase	8	convergent	O	-0.0438239	0.954504	O	0.30655	0.485523	O	0.0535716	0.916018	O	0.341674	0.433636
1113	Dda3937_01598	Coenzyme metabolism and transport > pantothenate and coenzyme A biosynthesis	963	panF	pantothenate:sodium symporter	1	tandem	-	-0.487624	0.0423786	O	-0.245702	0.225294	O	-0.370767	0.0589134	O	0.0812457	0.734136
1114	Dda3937_02016	Coenzyme metabolism and transport > pantothenate and coenzyme A biosynthesis	1192	panM	PanD autocleavage accelerator, panothenate auxotrophy. PanM binds to PanD and accelerates PanD autocleavage at Ser25; the PanM(YhhK) function was initially characterized in Salmonella (Tara, 2012). A deletion strain lacking livJ, yhhK and livK requires pantothenate for growth and this requirement is complemented by yhhK alone (Adams, 1990)	1	tandem	+	1.68234	0.000457259	+	0.868358	0.0365698	+	2.09955	9.8892e-09	+	0.926544	0.0232887
1115	Dda3937_04218	Coenzyme metabolism and transport > pantothenate and coenzyme A biosynthesis	2584	coaA	pantothenate kinase	1	convergent	-	-1.76313	1.64148e-11	-	-1.50672	1.50671e-12	-	-1.46371	2.13501e-12	-	-1.25732	7.37791e-09
1116	Dda3937_02031	Coenzyme metabolism and transport > pantothenate and coenzyme A biosynthesis	1202	coaD	Phosphopantetheine adenylyltransferase, Coenzyme A biosynthesis	10	convergent	O	0.895076	0.214747	O	0.963008	0.0813075	+	1.35835	0.00787751	O	0.895188	0.108452
1117	Dda3937_02239	Coenzyme metabolism and transport > pantothenate and coenzyme A biosynthesis	1322	coaE	dephospho-CoA kinase	9	divergent	O	-0.42816	0.59299	O	-0.226549	0.738316	O	-0.991554	0.0510375	O	-0.0794214	0.913429
1118	Dda3937_04144	Coenzyme metabolism and transport > pantothenate and coenzyme A biosynthesis	2539		2-dehydropantoate 2-reductase	6	convergent	+	0.610641	0.0167509	O	0.0359617	0.907088	+	0.609656	0.00187319	-	-0.588249	0.00352802
1119	Dda3937_03261	Coenzyme metabolism and transport > pantothenate and coenzyme A biosynthesis	1926	dfp	bifunctional 4'-phosphopantothenoylcysteine decarboxylase/phosphopantothenoylcysteine synthetase, FMN-binding	11	divergent	+	1.57808	1.34667e-10	+	1.44057	3.0577e-13	+	1.65799	2.46052e-17	+	1.74426	6.9789e-19
1120	Dda3937_02489	Coenzyme metabolism and transport > lipoate biosynthesis and incorporation	1469	lipA	lipoate synthase	5	convergent	O	0.925751	0.383731	O	1.29126	0.0941557	+	1.61486	0.0242509	+	1.73946	0.0174562
1121	Dda3937_02488	Coenzyme metabolism and transport > lipoate biosynthesis and incorporation	1468	lipB	lipoyl-protein ligase	5	tandem	O	-0.57704	0.0781381	O	-0.156345	0.611164	-	-0.708132	0.00350647	O	0.316601	0.247071
1122	Dda3937_03650	Coenzyme metabolism and transport > lipoate biosynthesis and incorporation	2216	lplA	Lipoate-protein ligase A	7	tandem	+	1.18172	0.00377304	O	0.38044	0.316418	+	1.22979	8.40544e-05	O	0.323046	0.403699
1123	Dda3937_01108	Coenzyme metabolism and transport > molybdenum cofactor biosynthesis	685	mobA	Molybdopterin-guanine dinucleotide biosynthesis protein A	11	divergent	-	-1.02902	0.0154833	O	-0.204735	0.620633	O	-0.347381	0.350461	O	0.0136201	0.979156
1124	Dda3937_01107	Coenzyme metabolism and transport > molybdenum cofactor biosynthesis	685	mobB_1	molybdopterin-guanine dinucleotide biosynthesis protein B	11	isolated	-	-0.870446	0.0487303	O	-0.419199	0.257435	O	-0.147085	0.72044	O	-0.408768	0.253965
1125	Dda3937_03740	Coenzyme metabolism and transport > molybdenum cofactor biosynthesis	2282	moeA	molybdopterin biosynthesis protein	5	tandem	+	1.94245	2.28113e-11	+	1.56272	3.01251e-11	+	1.69842	5.51116e-13	+	1.27381	1.13985e-07
1126	Dda3937_03739	Coenzyme metabolism and transport > molybdenum cofactor biosynthesis	2282	moeB	molybdopterin synthase sulfurylase	5	tandem	+	1.55904	4.44482e-08	+	1.48004	7.44616e-11	+	1.60052	3.75327e-12	+	1.18487	4.34064e-07
1127	Dda3937_03761	Coenzyme metabolism and transport > molybdenum cofactor biosynthesis	2297	moaA	molybdopterin biosynthesis protein A	5	divergent	+	0.692441	0.00759302	+	0.579616	0.00545072	O	0.146844	0.559688	O	0.246484	0.302462
1128	Dda3937_03763	Coenzyme metabolism and transport > molybdenum cofactor biosynthesis	2297	moaC	molybdopterin biosynthesis, protein C	5	tandem	+	1.32941	3.05651e-05	+	0.822027	0.00226924	+	1.10468	1.66569e-05	+	0.652974	0.0170107
1129	Dda3937_03764	Coenzyme metabolism and transport > molybdenum cofactor biosynthesis	2297	moaD	molybdopterin synthase, small subunit	5	tandem	O	1.11187	0.0923615	O	0.921725	0.0723848	+	1.02345	0.0463827	O	0.221541	0.725169
1130	Dda3937_03765	Coenzyme metabolism and transport > molybdenum cofactor biosynthesis	2297	moaE	molybdopterin synthase, large subunit	5	tandem	+	1.3266	0.00296314	O	0.649232	0.0973422	+	0.862505	0.0180976	O	0.108657	0.824346
1131	Dda3937_03762	Coenzyme metabolism and transport > molybdenum cofactor biosynthesis	2297	moaB	Molybdenum cofactor biosynthesis protein B	5	tandem	+	1.40237	9.37678e-06	+	0.797089	0.00327425	+	1.19532	2.23047e-06	O	0.239835	0.4512
1132	Dda3937_00388	Coenzyme metabolism and transport > molybdenum cofactor biosynthesis	271	mog	putative molybdochelatase	9	divergent	O	0.519806	0.344691	O	0.480915	0.26204	O	0.681408	0.0795783	O	0.263718	0.573357
1133	Dda3937_04000	Coenzyme metabolism and transport > molybdenum cofactor biosynthesis	2444	modE	DNA-binding transcriptional dual regulator	5	divergent	O	-0.113653	0.78021	O	0.0560204	0.87468	O	0.404824	0.107218	O	0.343734	0.181867
1134	Dda3937_03999	Coenzyme metabolism and transport > molybdenum cofactor biosynthesis	2443	modF	ATP-binding component of molybdate ABC transporter	5	tandem	-	-0.73767	0.00285713	-	-0.747291	0.000111244	-	-1.06345	1.18609e-08	-	-0.892807	2.45433e-06
1135	Dda3937_04002	Coenzyme metabolism and transport > molybdenum cofactor biosynthesis	2446	modA	molybdate transporter subunit; periplasmic-binding component of ABC superfamily	5	tandem	O	-1.41415	0.0839153	O	-0.531824	0.473126	O	-1.14531	0.064356	-	-1.28531	0.0410914
1136	Dda3937_04003	Coenzyme metabolism and transport > molybdenum cofactor biosynthesis	2446	modB	molybdate transporter subunit; membrane component of ABC superfamily	5	tandem	-	-1.72142	0.00224359	O	-0.833728	0.0914549	-	-1.38919	0.000815896	-	-1.50282	0.000361796
1137	Dda3937_04004	Coenzyme metabolism and transport > molybdenum cofactor biosynthesis	2446	modC	molybdate transporter subunit; ATP-binding component of ABC superfamily	5	convergent	-	-1.67576	0.00487899	-	-1.34684	0.00641295	-	-1.86282	1.18133e-05	-	-1.6675	0.000139011
1138	Dda3937_02266	Coenzyme metabolism and transport > molybdenum cofactor biosynthesis	1338		Molybdate-binding domain of ModE	3	divergent	O	-0.31578	0.528446	O	-0.137142	0.753052	O	-0.461526	0.174664	O	-0.32106	0.388122
1139	Dda3937_00172	Coenzyme metabolism and transport > Folate metabolism (vitamin B9)	129	folB	bifunctional dihydroneopterin aldolase/dihydroneopterin triphosphate 2'-epimerase	9	divergent	O	0.90721	0.0769099	+	1.09791	0.00464387	O	0.733364	0.0756747	+	1.27653	0.00106813
1140	Dda3937_00514	Coenzyme metabolism and transport > Folate metabolism (vitamin B9)	359	folK	2-amino-4-hydroxy-6-hydroxymethyldihyropteridine pyrophosphokinase	8	divergent	O	-0.421912	0.597005	O	0.485383	0.40522	O	-0.189839	0.766626	O	0.122048	0.858947
1141	Dda3937_00548	Coenzyme metabolism and transport > Folate metabolism (vitamin B9)	380	pabA	aminodeoxychorismate synthase, subunit II	9	tandem	O	-0.0925046	0.852364	O	0.0521231	0.89963	O	-0.112991	0.758696	O	0.49324	0.099762
1142	Dda3937_03719	Coenzyme metabolism and transport > Folate metabolism (vitamin B9)	2265	pabB	aminodeoxychorismate synthase, subunit I	6	divergent	O	0.000611504	0.999466	O	0.165358	0.646116	O	-0.250438	0.435588	O	0.281068	0.385432
1143	Dda3937_02247	Coenzyme metabolism and transport > Folate metabolism (vitamin B9)	1328	pabC	4-amino-4-deoxychorismate lyase component of para-aminobenzoate synthase multienzyme complex	7	tandem	-	-0.86221	0.00312102	-	-0.856961	0.000165979	-	-0.910675	7.65337e-05	O	-0.277521	0.321528
1144	Dda3937_01385	Coenzyme metabolism and transport > Folate metabolism (vitamin B9)	848	folA	dihydrofolate reductase	9	tandem	-	-1.74143	5.46766e-05	-	-1.10435	0.00179301	-	-1.48209	2.1287e-05	O	-0.183596	0.692152
1145	Dda3937_02102	Coenzyme metabolism and transport > Folate metabolism (vitamin B9)	1244	folC	bifunctional folylpolyglutamate synthase/dihydrofolate synthase	7	tandem	O	-0.0521699	0.91324	O	0.324311	0.259836	O	-0.46715	0.071995	O	0.10223	0.761635
1146	Dda3937_02346	Coenzyme metabolism and transport > Folate metabolism (vitamin B9)	1389	folP	7,8-dihydropteroate synthase	3	tandem	+	1.62871	2.82e-06	+	0.975918	0.000911254	+	1.64206	2.9274e-09	+	1.0613	0.000325761
1147	Dda3937_03497	Coenzyme metabolism and transport > Folate metabolism (vitamin B9)	2105	folE	GTP cyclohydrolase I	6	tandem	O	-0.553244	0.209034	O	-0.0297693	0.95363	O	-0.39803	0.244846	O	0.216741	0.579849
1148	Dda3937_01676	Coenzyme metabolism and transport > Folate metabolism (vitamin B9)	1005	folD	bifunctional 5,10-methylene-tetrahydrofolate dehydrogenase/5,10-methylene-tetrahydrofolate cyclohydrolase	8	divergent	+	0.907193	0.00075088	+	1.22407	3.32273e-09	+	1.32197	9.56781e-11	+	1.39218	9.88122e-12
1149	Dda3937_02679	Coenzyme metabolism and transport > Folate metabolism (vitamin B9)	2916	fau	Folinic acid utilization. 5-formyltetrahydrofolate cycloligase, folinic acid catabolism	2	convergent	+	1.48622	2.356e-08	+	1.48339	1.83568e-12	+	1.12327	3.28259e-07	+	0.928036	2.63313e-05
1150	Dda3937_03890	Coenzyme metabolism and transport > Folate metabolism (vitamin B9)	2376	metF	5,10-methylenetetrahydrofolate reductase	1	convergent	-	-1.87861	0.0196588	O	-0.315985	0.711246	O	-0.89815	0.183848	O	-0.513094	0.50343
1151	Dda3937_02186	Coenzyme metabolism and transport > Folic acid degradation	1296	abgA	Catalyzes the cleavage of p-aminobenzoyl-glutamate to p-aminobenzoate and glutamate, subunit A	9	divergent	O	-0.508135	0.68318	O	0.232892	0.747861	O	-0.799697	0.389197	O	-0.123882	0.86259
1152	Dda3937_02187	Coenzyme metabolism and transport > Folic acid degradation	1296	abgB	Catalyzes the cleavage of p-aminobenzoyl-glutamate to p-aminobenzoate and glutamate, subunit B, p-aminobenzoate is used for folate biosynthesis	9	convergent	O	-0.376436	0.828282	O	-0.67509	0.483115	O	-0.802837	0.494403	O	-0.596228	0.467396
1153	Dda3937_00463	Coenzyme metabolism and transport > Folic acid degradation	323	abgT	Aminobenzoyl-glutamate transport protein	9	divergent	O	-0.444127	0.71366	O	-0.163506	0.843698	O	-0.746136	0.293701	O	-0.643146	0.308779
1154	Dda3937_02185	Coenzyme metabolism and transport > Folic acid degradation	1295	abgR	Regulatory protein (induces abgABT, used to catabolize p-aminobenzoyl-glutamate)	9	tandem	-	-1.30601	0.0195736	-	-0.860583	0.0460253	-	-1.14175	0.00890106	O	-0.495835	0.293625
1155	Dda3937_00078	Coenzyme metabolism and transport > Nicotinate and nicotinamide metabolism	60	pntA	pyridine nucleotide transhydrogenase, alpha subunit	6	divergent	O	0.0222354	0.973928	O	0.00509619	0.989587	O	0.389131	0.220789	O	-0.0211532	0.965057
1156	Dda3937_04585	Coenzyme metabolism and transport > Nicotinate and nicotinamide metabolism	60	pntB	pyridine nucleotide transhydrogenase, beta subunit	6	convergent	O	0.0617759	0.925339	O	-0.0745415	0.885693	O	0.294012	0.454936	O	-0.0893173	0.848523
1157	Dda3937_02546	Coenzyme metabolism and transport > Nicotinate and nicotinamide metabolism	1507	nadK	NAD kinase	3	divergent	+	0.698783	0.000562328	+	0.455233	0.00724377	+	0.576265	0.000391658	O	0.163181	0.408243
1158	Dda3937_02244	Coenzyme metabolism and transport > Nicotinate and nicotinamide metabolism	1325	nadC	quinolinate phosphoribosyltransferase	9	tandem	O	-0.102526	0.801823	O	0.0485806	0.89291	-	-0.668303	0.00661383	O	-0.222372	0.438369
1159	Dda3937_02480	Coenzyme metabolism and transport > Nicotinate and nicotinamide metabolism	1464	nadD	nicotinic acid mononucleotide adenylyltransferase, NAD(P)-dependent	5	tandem	O	-0.0653813	0.914435	O	-0.00419631	0.992233	O	0.0486637	0.916615	O	0.0348015	0.946531
1160	Dda3937_03367	Coenzyme metabolism and transport > Nicotinate and nicotinamide metabolism	2006	nadE	NAD synthetase	6	divergent	O	-0.493975	0.28669	-	-1.48539	1.1499e-06	O	-0.341627	0.342076	-	-1.13795	0.000265456
1161	Dda3937_03984	Coenzyme metabolism and transport > Nicotinate and nicotinamide metabolism	2435	nadA	quinolinate synthase, subunit A	5	tandem	-	-1.65578	0.00437146	-	-1.76196	0.00011019	-	-1.38248	0.00237014	-	-1.49525	0.00120896
1162	Dda3937_03843	Coenzyme metabolism and transport > Nicotinate and nicotinamide metabolism	2687	nadB	quinolinate synthase, L-aspartate oxidase (B protein) subunit	8	convergent	O	-0.446175	0.477273	O	-0.625341	0.165591	O	-0.231121	0.641387	O	-0.489563	0.291966
1163	Dda3937_02678	Coenzyme metabolism and transport > Nicotinate and nicotinamide metabolism	1580	nadR	NadR transcriptional repressor / ribosylnicotinamide kinase / NMN adenylyltransferase	2	convergent	+	0.722874	0.0062422	+	0.679092	0.00115888	+	0.787388	0.000128255	+	0.611233	0.00480823
1164	Dda3937_03507	Coenzyme metabolism and transport > Nicotinate and nicotinamide metabolism	2112	pncB	Nicotinate phosphoribosyltransferase	7	tandem	O	-0.490925	0.148899	O	0.209061	0.48756	-	-0.681609	0.00502352	O	0.292512	0.304389
1165	Dda3937_04576	Coenzyme metabolism and transport > Nicotinate and nicotinamide metabolism	2655	pncA	nicotinamidase/pyrazinamidase	6	convergent	-	-1.02668	6.26254e-05	O	-0.373259	0.0952232	-	-0.421847	0.0497682	O	-0.208169	0.389799
1166	Dda3937_03985	Coenzyme metabolism and transport > Nicotinate and nicotinamide metabolism	2435	pnuC	predicted nicotinamide mononucleotide transporter	5	convergent	-	-1.33446	0.0175137	-	-2.1422	3.23426e-07	-	-1.12384	0.0101925	-	-1.6244	0.000157435
1167	Dda3937_03893	Coenzyme metabolism and transport > Nicotinate and nicotinamide metabolism	2379	sthA	Soluble pyridine nucleotide transhydrogenase	1	tandem	+	1.73398	4.26153e-07	+	1.45292	1.64315e-07	+	1.40802	2.77016e-07	+	0.684784	0.0242792
1168	Dda3937_00237	Coenzyme metabolism and transport > Nicotinate and nicotinamide metabolism	172	nudC	NADH pyrophosphatase	1	divergent	-	-0.43865	0.0407545	O	-0.310558	0.0744984	O	-0.209276	0.255463	O	0.290013	0.106574
1169	Dda3937_00439	Coenzyme metabolism and transport > Nicotinate and nicotinamide metabolism	311	nnr	Nicotinamide Nucleotide Repair. Bifunctional NAD(P)H-hydrate repair enzyme; C-terminal domain ADP-dependent (S)-NAD(P)H-hydrate dehydratase and N-terminal domain NAD(P)H-hydrate epimerase	9	tandem	O	0.620049	0.129522	+	0.628218	0.0474063	O	0.550222	0.0747566	O	0.368053	0.283163
1170	Dda3937_03155	Coenzyme metabolism and transport > Nicotinate and nicotinamide metabolism	1868	ygaD/pncC	Pyridine nucleotide cycle. NMN amidohydrolase.NMN amidohydrolase is required for the recycling of NAD	8	divergent	O	0.245066	0.713242	O	0.030613	0.960268	O	-0.0325149	0.956527	O	0.166123	0.755116
1171	Dda3937_03747	Coenzyme metabolism and transport > Biotin metabolism	2288	bioA	adenosylmethionine-8-amino-7-oxononanoate aminotransferase	5	tandem	O	0.0435844	0.9693	O	0.0184507	0.98045	O	0.238508	0.70293	O	0.565945	0.328463
1172	Dda3937_03749	Coenzyme metabolism and transport > Biotin metabolism	2289	bioF	8-amino-7-oxononanoate synthase	5	tandem	O	-0.488326	0.590721	O	-0.365981	0.608893	O	0.214728	0.764578	O	0.177555	0.816649
1173	Dda3937_03748	Coenzyme metabolism and transport > Biotin metabolism	2289	bioB	biotin synthase	5	divergent	O	0.260681	0.791397	O	-0.0366722	0.966295	O	0.534375	0.410126	O	0.795399	0.208866
1174	Dda3937_03751	Coenzyme metabolism and transport > Biotin metabolism	2289	bioD	dethiobiotin synthetase	5	convergent	O	-0.21195	0.855361	O	-0.216296	0.817169	O	0.125135	0.887493	O	0.188757	0.829538
1175	Dda3937_00350	Coenzyme metabolism and transport > Biotin metabolism	247	bioH	carboxylesterase	10	tandem	O	-0.160582	0.684108	O	0.0819463	0.811849	O	8.7532e-05	0.999882	O	0.0591738	0.861528
1176	Dda3937_03750	Coenzyme metabolism and transport > Biotin metabolism	2289	bioC	predicted methltransferase, enzyme of biotin synthesis	5	tandem	O	-0.541581	0.573865	O	-0.421509	0.574365	O	0.0203581	0.981142	O	0.0454866	0.962995
1177	Dda3937_04131	Coenzyme metabolism and transport > Biotin metabolism	2527	ynfK	predicted dethiobiotin synthetase	6	convergent	+	1.91174	0.026473	O	1.36415	0.0548447	O	0.107489	0.907893	O	0.258468	0.772492
1178	Dda3937_04217	Coenzyme metabolism and transport > Biotin metabolism	2583	birA	bifunctional biotin-[acetylCoA carboxylase] holoenzyme synthetase/DNA-binding transcriptional repressor, bio-5'-AMP-binding	1	convergent	O	0.650872	0.270365	O	-0.0849176	0.89291	O	0.51212	0.256905	O	0.149438	0.786033
1179	Dda3937_00037	Coenzyme metabolism and transport > Porphyrin metabolism	29	hemA	glutamyl tRNA reductase	6	divergent	O	-0.510311	0.356114	O	-0.316022	0.48689	-	-1.39889	0.000141349	O	-0.144606	0.772671
1180	Dda3937_00212	Coenzyme metabolism and transport > Porphyrin metabolism	160	cysG1	Uroporphyrinogen-III methyltransferase	9	tandem	O	-1.36212	0.0982839	O	-0.432813	0.571531	O	-1.19208	0.0571734	O	-1.23143	0.0559771
1181	Dda3937_00238	Coenzyme metabolism and transport > Porphyrin metabolism	172	hemE	uroporphyrinogen decarboxylase	1	tandem	O	-0.409024	0.240724	-	-0.524304	0.0438855	O	-0.290054	0.293311	O	-0.00865124	0.982382
1182	Dda3937_00291	Coenzyme metabolism and transport > Porphyrin metabolism	204	hemX	predicted uroporphyrinogen III methylase	10	tandem	+	0.602663	0.00574284	O	0.20046	0.326126	+	0.902807	3.32192e-08	O	0.195356	0.338588
1183	Dda3937_00292	Coenzyme metabolism and transport > Porphyrin metabolism	205	hemD	uroporphyrinogen III synthase	10	tandem	O	0.186656	0.671981	O	0.294137	0.347466	O	0.0516272	0.888058	O	-0.0711672	0.849447
1184	Dda3937_00293	Coenzyme metabolism and transport > Porphyrin metabolism	205	hemC	hydroxymethylbilane synthase	10	divergent	O	-0.0715262	0.847678	O	-0.0114278	0.971963	O	-0.0263433	0.928074	O	0.383129	0.0900789
1185	Dda3937_01115	Coenzyme metabolism and transport > Porphyrin metabolism	690	hemN	coproporphyrinogen III oxidase, SAM and NAD(P)H dependent, oxygen-independent	11	convergent	O	-0.244327	0.457759	-	-0.676092	0.00146655	O	0.263653	0.265339	O	-0.00152979	0.996495
1186	Dda3937_01401	Coenzyme metabolism and transport > Porphyrin metabolism	858	hemF	coproporphyrinogen III oxidase	3	divergent	+	0.649626	0.038842	O	0.497073	0.0529159	O	0.41038	0.108805	+	0.567466	0.0251935
1187	Dda3937_02069	Coenzyme metabolism and transport > Porphyrin metabolism	1224	hemB	Porphobilinogen synthase	10	convergent	O	0.94834	0.13336	O	0.832854	0.0955684	O	0.756371	0.1181	O	0.183386	0.765794
1188	Dda3937_02081	Coenzyme metabolism and transport > Porphyrin metabolism	1230	hemG	protoporphyrin oxidase, flavoprotein	10	isolated	+	1.29454	3.35795e-12	+	0.757989	1.41103e-06	+	1.14382	7.66257e-14	+	0.489477	0.00401356
1189	Dda3937_02596	Coenzyme metabolism and transport > Porphyrin metabolism	1528	yggW	predicted oxidoreductase	9	tandem	O	0.642985	0.28489	O	0.229709	0.676692	O	0.700408	0.112778	O	0.544803	0.249392
1190	Dda3937_03286	Coenzyme metabolism and transport > Porphyrin metabolism	1944	hemH	ferrochelatase	4	convergent	O	-0.250984	0.584054	O	-0.223151	0.522484	O	0.1984	0.558871	O	0.151178	0.678204
1191	Dda3937_00503	Coenzyme metabolism and transport > Porphyrin metabolism	352	hemL	glutamate-1-semialdehyde aminotransferase (aminomutase)	8	tandem	O	-0.37086	0.219377	O	0.166272	0.526324	O	-0.138718	0.594519	O	-0.0773972	0.786984
1192	Dda3937_00290	Coenzyme metabolism and transport > Porphyrin metabolism	204	hemY	predicted protoheme IX synthesis protein	10	convergent	+	0.559203	0.00161805	O	0.233648	0.147708	+	0.866699	6.74153e-11	+	0.459735	0.0015538
1193	Dda3937_00140	Coenzyme metabolism and transport > Riboflavin metabolism	108		GTP cyclohydrolase II	11	tandem	O	-1.19959	0.213112	-	-2.2365	0.00102737	O	-1.05476	0.153453	O	1.16692	0.15712
1194	Dda3937_00380	Coenzyme metabolism and transport > Riboflavin metabolism	264	ribF	bifunctional riboflavin kinase/FAD synthetase	9	divergent	O	-0.749214	0.12262	O	-0.294918	0.496972	-	-1.0424	0.00277954	O	0.608413	0.11477
1195	Dda3937_01433	Coenzyme metabolism and transport > Riboflavin metabolism	881	ribB	3,4-dihydroxy-2-butanone-4-phosphate synthase	3	tandem	O	-0.261818	0.602594	O	0.271307	0.468292	O	0.14166	0.72044	+	1.03745	0.000642807
1196	Dda3937_01955	Coenzyme metabolism and transport > Riboflavin metabolism	1157	ribD	bifunctional diaminohydroxyphosphoribosylaminopyrimidine deaminase/5-amino-6-(5-phosphoribosylamino) uracil reductase	4	tandem	O	0.0800422	0.789087	O	-0.0682108	0.776637	+	0.56667	0.000672952	+	0.500935	0.00392863
1197	Dda3937_01956	Coenzyme metabolism and transport > Riboflavin metabolism	1158	ribE	riboflavin synthase beta chain	4	tandem	O	-0.00702254	0.992124	O	-0.0810518	0.845747	O	0.20721	0.535366	+	0.693651	0.0160082
1198	Dda3937_02071	Coenzyme metabolism and transport > Riboflavin metabolism	1226	fre	flavin reductase	10	tandem	+	0.751085	0.000679039	+	0.805512	3.475e-06	+	0.831002	1.24085e-06	+	0.654524	0.000239728
1199	Dda3937_04041	Coenzyme metabolism and transport > Riboflavin metabolism	2475	ribA	GTP cyclohydrolase II	7	tandem	+	2.22631	1.17012e-08	+	2.00594	1.56061e-10	+	2.48881	3.49627e-16	+	2.49534	5.26594e-16
1200	Dda3937_04105	Coenzyme metabolism and transport > Riboflavin metabolism	2513	ribC	riboflavin synthase, alpha subunit	7	tandem	-	-0.870455	0.00152495	-	-0.572914	0.0113997	-	-1.03358	7.07795e-07	-	-0.496629	0.0306161
1201	Dda3937_00300	Coenzyme metabolism and transport > Riboflavin metabolism	209	yigB	FMN phosphatase	10	tandem	-	-0.89001	6.8183e-05	-	-0.460672	0.0134191	-	-0.826801	2.7027e-06	-	-0.394124	0.0399011
1202	Dda3937_00298	Coenzyme metabolism and transport > Riboflavin metabolism	209	yigA	conserved protein	10	tandem	O	-0.375024	0.181132	-	-0.927033	1.77387e-06	O	-0.39797	0.0551418	-	-0.562366	0.00525554
1203	Dda3937_00230	Coenzyme metabolism and transport > Thiamine metabolism	170	thiH	thiamin biosynthesis ThiGH complex subunit	1	convergent	-	-1.44509	0.0181428	-	-1.52093	0.000787294	O	-0.700555	0.145809	-	-1.67639	0.000315515
1204	Dda3937_00231	Coenzyme metabolism and transport > Thiamine metabolism	170	thiG	thiamin biosynthesis ThiGH complex subunit	1	tandem	O	-5.27993	0.052263	O	-1.65649	0.11972	O	0.46707	0.812829	O	-1.01295	0.37098
1205	Dda3937_00233	Coenzyme metabolism and transport > Thiamine metabolism	170	thiF	thiamin (thiazole moiety) biosynthesis protein	1	tandem	O	-2.74864		-	-4.86645	0.0113097	O	-0.565133	0.719651	O	-3.45606	0.0865758
1206	Dda3937_00234	Coenzyme metabolism and transport > Thiamine metabolism	170	thiE	thiamin phosphate synthase (thiamin phosphate pyrophosphorylase)	1	tandem	O	-0.762417		-	-4.87614	0.0144268	O	-0.0125517	0.994482	O	-1.81816	0.315439
1207	Dda3937_00235	Coenzyme metabolism and transport > Thiamine metabolism	170	thiC	thiamin (pyrimidine moiety) biosynthesis protein	1	tandem	O	-1.40023	0.125445	-	-1.32867	0.04357	-	-2.4668	0.00151509	-	-1.73563	0.0167894
1208	Dda3937_00232	Coenzyme metabolism and transport > Thiamine metabolism	170	thiS	thiamin biosynthesis protein, sulfur donor	1	tandem	O	-2.64587		O	-0.860802		O	-2.24532		O	-1.10435
1209	Dda3937_01958	Coenzyme metabolism and transport > Thiamine metabolism	1158	thiL	thiamin-monophosphate kinase	4	tandem	O	-0.388679	0.303954	O	-0.414318	0.151665	O	0.0820574	0.811787	O	0.414795	0.149401
1210	Dda3937_01963	Coenzyme metabolism and transport > Thiamine metabolism	1160	thiI	sulfur transfer protein, thiamine biosynthesis	4	tandem	-	-1.59072	2.28892e-08	-	-1.16613	4.00351e-07	-	-1.36265	2.69512e-09	O	0.249552	0.381359
1211	Dda3937_02257	Coenzyme metabolism and transport > Thiamine metabolism	1331	thiK	thiamin kinase	7	tandem	-	-1.22093	0.000443771	-	-1.43683	5.14738e-08	-	-1.03765	0.000116118	-	-0.649623	0.02278
1212	Dda3937_02806	Coenzyme metabolism and transport > Thiamine metabolism	1654	thiM	Hydroxyethylthiazole kinase	8	divergent	-	-1.4382	0.00028801	-	-1.29772	3.59389e-06	-	-1.97217	8.08549e-10	-	-1.43746	1.60286e-06
1213	Dda3937_02807	Coenzyme metabolism and transport > Thiamine metabolism	1654	thiD	bifunctional hydroxy-methylpyrimidine kinase/hydroxy-phosphomethylpyrimidine kinase	8	tandem	-	-1.4461	0.026473	-	-1.55931	0.000884781	O	-0.931471	0.0740877	-	-1.2102	0.0131903
1214	Dda3937_01357	Coenzyme metabolism and transport > Thiamine metabolism	833	thiB	thiamine transport system substrate-binding protein	9	tandem	O	0.740632	0.0888767	+	1.11744	0.000500197	O	-0.0248391	0.959544	+	0.941759	0.00546726
1215	Dda3937_01358	Coenzyme metabolism and transport > Thiamine metabolism	833	thiP	thiamine transport system permease protein	9	tandem	O	0.28898	0.651235	+	0.989638	0.0135879	O	-0.0918813	0.865666	O	0.578544	0.195976
1216	Dda3937_01359	Coenzyme metabolism and transport > Thiamine metabolism	833	thiQ	thiamine transport system ATP-binding protein	9	tandem	O	0.178791	0.83029	+	1.12488	0.019799	O	-0.237809	0.704209	O	0.0779941	0.916904
1217	Dda3937_02084	Coenzyme metabolism and transport > Thiamine metabolism	1232	nudJ	thiamin pyrophosphate (TPP) hydrolase	6	tandem	+	1.67088	0.000459214	+	1.6417	1.64368e-05	+	1.66414	7.60253e-06	+	1.06662	0.00774651
1218	Dda3937_03545	Coenzyme metabolism and transport > Thiamine metabolism	2140	apbE	Alternative pyrimidine biosynthesis protein ApbE is a flavin transferase catalyzing covalent attachment of FMN to a threonine residue in bacterial flavoproteins.	3	convergent	-	-1.62524	1.4281e-08	-	-1.21538	2.782e-08	-	-2.15702	1.03699e-18	-	-1.33858	9.5593e-09
1219	Dda3937_03540	Coenzyme metabolism and transport > Thiamine metabolism	2137		Thiamin biosynthesis lipoprotein ApbE	3	convergent	O	-0.145016	0.817539	O	-0.320756	0.445533	O	-0.484005	0.212458	O	-0.662672	0.080921
1220	Dda3937_03881	Coenzyme metabolism and transport > Ubiquinone and other terpenoid-quinone biosynthesis	2370	menA	1,4-dihydroxy-2-naphthoate octaprenyltransferase	1	tandem	+	0.987219	0.00267693	+	0.968545	0.000195532	+	1.23249	7.37827e-07	+	1.48137	2.56571e-09
1221	Dda3937_01780	Coenzyme metabolism and transport > Ubiquinone and other terpenoid-quinone biosynthesis	1063	menF	isochorismate synthase 2, menaquinone (vitamin K2) biosynthesis	5	divergent	-	-0.733136	0.0360311	-	-0.816556	0.00215324	-	-0.853727	0.00110733	-	-0.837886	0.00161328
1222	Dda3937_00002	Coenzyme metabolism and transport > Ubiquinone and other terpenoid-quinone biosynthesis	2	menI	esterase, DHNA-CoA thioesterase, menaquinone biosynthesis; 1,4-dihydroxy-2-naphthoyl-CoA hydrolase	7	convergent	O	0.508958	0.138	O	-0.0886943	0.807761	O	0.447571	0.0876023	O	-0.34817	0.2161
1223	Dda3937_00003	Coenzyme metabolism and transport > Ubiquinone and other terpenoid-quinone biosynthesis	2	ydiJ	predicted FAD-linked oxidoreductase	7	divergent	O	-0.221119	0.314423	-	-0.403241	0.00841598	O	-0.174485	0.295013	O	-0.236331	0.153464
1224	Dda3937_01781	Coenzyme metabolism and transport > Ubiquinone and other terpenoid-quinone biosynthesis	1064	menD	bifunctional 2-oxoglutarate decarboxylase/SHCHC synthase	5	tandem	O	0.605454	0.347163	+	0.905735	0.04957	O	-0.242914	0.655335	O	-0.099665	0.873053
1225	Dda3937_01782	Coenzyme metabolism and transport > Ubiquinone and other terpenoid-quinone biosynthesis	1064	menH	SHCHC synthase, menaquinone biosynthesis; 2-succinyl-6-hydroxy-2,4-cyclohexadiene-1-carboxylate synthase	5	tandem	O	0.102132	0.889377	O	0.120193	0.830358	O	-0.0824611	0.88236	O	-0.327032	0.492974
1226	Dda3937_01783	Coenzyme metabolism and transport > Ubiquinone and other terpenoid-quinone biosynthesis	1064	menB	dihydroxynaphthoic acid synthetase	5	tandem	O	-0.0399483	0.963947	O	-0.2495	0.630176	O	-0.0585291	0.917651	O	-0.710458	0.110054
1227	Dda3937_01784	Coenzyme metabolism and transport > Ubiquinone and other terpenoid-quinone biosynthesis	1064	menC	o-succinylbenzoyl-CoA synthase	5	tandem	O	-0.439649	0.463143	O	-0.490376	0.264314	O	-0.276113	0.563837	O	-0.642168	0.134802
1228	Dda3937_01785	Coenzyme metabolism and transport > Ubiquinone and other terpenoid-quinone biosynthesis	1064	menE	o-succinylbenzoate-CoA ligase	5	tandem	O	-0.27314	0.757166	O	-0.679191	0.245485	O	-0.495615	0.40299	O	-1.00456	0.0683826
1229	Dda3937_01215	Coenzyme metabolism and transport > Ubiquinone and other terpenoid-quinone biosynthesis	747		O-succinylbenzoate-CoA synthase	3	tandem	O	-0.642806	0.223442	-	-0.9394	0.0175639	-	-0.94758	0.0223853	O	-0.720965	0.0713907
1230	Dda3937_02062	Coenzyme metabolism and transport > Ubiquinone and other terpenoid-quinone biosynthesis	1222	ubiE	bifunctional 2-octaprenyl-6-methoxy-1,4-benzoquinone methylase/S-adenosylmethionine:2-DMK methyltransferase	10	tandem	O	0.315638	0.333021	O	0.124739	0.672347	O	0.0119527	0.970923	O	0.456873	0.0537381
1231	Dda3937_02844	Coenzyme metabolism and transport > Ubiquinone and other terpenoid-quinone biosynthesis	1679		S-adenosylmethionine:2-demethylmenaquinone methyltransferase	5	convergent	O	0.50308	0.656967	O	0.0173158	0.986534	O	0.65358	0.408736	O	0.141847	0.888546
1232	Dda3937_00763	Coenzyme metabolism and transport > Ubiquinone and other terpenoid-quinone biosynthesis	491		Ubiquinone biosynthesis SAM-dependent O-methyltransferase	5	tandem	O	-0.927296	0.114657	O	-0.432116	0.384126	O	-0.542075	0.278296	O	-0.431188	0.405364
1233	Dda3937_02064	Coenzyme metabolism and transport > Ubiquinone and other terpenoid-quinone biosynthesis	1222	ubiB	Ubiquinone biosynthesis monooxygenase UbiB	10	tandem	O	0.169714	0.545519	O	0.0724077	0.768015	O	-0.117981	0.58096	O	-0.123249	0.579593
1234	Dda3937_02063	Coenzyme metabolism and transport > Ubiquinone and other terpenoid-quinone biosynthesis	1222	ubiJ	conserved protein	10	tandem	O	0.578938	0.0670808	O	0.0376469	0.919846	O	0.213057	0.447458	O	0.198315	0.500306
1235	Dda3937_02466	Coenzyme metabolism and transport > Ubiquinone and other terpenoid-quinone biosynthesis	1457	ubiF	2-octoprenyl-3-methyl-6-methoxy-1,4-benzoquinone hydroxylase	5	divergent	+	1.27476	3.53335e-08	+	1.03032	3.07384e-08	+	1.08794	1.15726e-08	+	1.13908	1.71633e-09
1236	Dda3937_02683	Coenzyme metabolism and transport > Ubiquinone and other terpenoid-quinone biosynthesis	1582	ubiH	2-octaprenyl-6-methoxyphenol hydroxylase, FAD/NAD(P)-binding	2	tandem	O	0.391086	0.274735	O	0.185369	0.547097	O	0.310416	0.263236	O	-0.277376	0.344869
1237	Dda3937_02684	Coenzyme metabolism and transport > Ubiquinone and other terpenoid-quinone biosynthesis	1582	ubiI	predicted oxidoreductase with FAD/NAD(P)-binding domain	2	convergent	O	0.324012	0.54222	O	0.251025	0.54562	O	0.40325	0.275353	O	-0.148185	0.739018
1238	Dda3937_02722	Coenzyme metabolism and transport > Ubiquinone and other terpenoid-quinone biosynthesis	1605	ubiC	chorismate pyruvate lyase	3	tandem	O	0.441372	0.206334	O	0.419774	0.120599	O	0.224768	0.436494	+	0.680334	0.00654246
1239	Dda3937_02723	Coenzyme metabolism and transport > Ubiquinone and other terpenoid-quinone biosynthesis	1605	ubiA	p-hydroxybenzoate octaprenyltransferase	3	convergent	+	1.08654	0.00196641	+	0.660904	0.0260902	+	1.08458	6.17141e-05	+	0.755633	0.00887356
1240	Dda3937_00101	Coenzyme metabolism and transport > Ubiquinone and other terpenoid-quinone biosynthesis	77	ubiX	3-octaprenyl-4-hydroxybenzoate carboxy-lyase	7	tandem	-	-0.783248	0.00618759	O	-0.424467	0.0726387	-	-0.642928	0.00664921	+	0.552723	0.0168999
1241	Dda3937_01773	Coenzyme metabolism and transport > Ubiquinone and other terpenoid-quinone biosynthesis	1059	ubiG	bifunctional 3-demethylubiquinone-9 3-methyltransferase/2-octaprenyl-6-hydroxy phenol methylase	5	divergent	+	0.648885	0.0417545	+	1.05573	5.81269e-06	O	0.429678	0.0993365	+	0.666832	0.00764296
1242	Dda3937_03897	Coenzyme metabolism and transport > vitamin B12	2383	btuB	vitamin B12/cobalamin outer membrane transporter	1	divergent	O	-0.008004	0.99419	O	0.478138	0.395482	O	0.0663209	0.918989	O	0.535127	0.332189
1243	Dda3937_04344	Coenzyme metabolism and transport > vitamin B12	2663	btuC	vitamin B12 transporter subunit: membrane component of ABC superfamily	7	divergent	O	-0.457167	0.316041	-	-0.942567	0.00226924	-	-0.73064	0.0205808	O	-0.563421	0.0893115
1244	Dda3937_03648	Coenzyme metabolism and transport > vitamin B12	2215	btuD	vitamin B12 transporter subunit : ATP-binding component of ABC superfamily	7	tandem	-	-1.13118	0.00471543	-	-1.12526	0.000332641	-	-1.16314	0.000143137	-	-1.37042	7.41352e-06
1245	Dda3937_03647	Coenzyme metabolism and transport > vitamin B12	2215	btuE	predicted glutathione peroxidase	7	tandem	-	-0.957289	0.00519825	-	-0.985821	0.000189127	-	-0.976145	0.000174538	-	-1.29104	3.52858e-07
1246	Dda3937_02659	Coenzyme metabolism and transport > vitamin B12	1562		Vitamin B12 ABC transporter, ATPase component BtuD	2	divergent	-	-8.80119	0.00323595	O	0.0967564	0.971963	O	-0.152247	0.939728	O	0.0866059	0.970362
1247	Dda3937_00499	Coenzyme metabolism and transport > vitamin B12	2689	btuF	periplasmic binding component of cobalamin (vitamin B-12) transporter	8	convergent	O	0.596512	0.400016	O	0.822623	0.108867	+	0.990763	0.0404514	O	0.605526	0.259925
1248	Dda3937_00581	Coenzyme metabolism and transport > vitamin B12	400	btuR	cob(I)alamin adenolsyltransferase/cobinamide ATP-dependent adenolsyltransferase	6	convergent	-	-0.548992	0.0466479	-	-1.0664	6.15879e-08	-	-0.837753	3.8287e-05	-	-0.961474	7.05203e-07
1249	Dda3937_00415	Coenzyme metabolism and transport > other Coenzyme transport and metabolism	295	epd	D-erythrose 4-phosphate dehydrogenase	9	tandem	O	-0.0116604	0.985478	O	0.522299	0.0873863	O	-0.389931	0.202315	O	0.516067	0.091082
1250	Dda3937_00091	Coenzyme metabolism and transport > other Coenzyme transport and metabolism	70	pdxY	pyridoxal kinase 2/pyridoxine kinase	7	convergent	O	-0.236663	0.643791	O	0.258222	0.49499	O	-0.228444	0.547808	O	0.477503	0.174303
1251	Dda3937_01380	Coenzyme metabolism and transport > other Coenzyme transport and metabolism	846	pdxA	4-hydroxy-L-threonine phosphate dehydrogenase, NAD-dependent	9	tandem	O	-0.0566739	0.925339	O	0.198209	0.620498	-	-0.648489	0.045258	-	-0.654227	0.0478365
1252	Dda3937_02107	Coenzyme metabolism and transport > other Coenzyme transport and metabolism	1248	pdxB	erythronate-4-phosphate dehydrogenase	7	tandem	+	1.16125	0.00933976	+	1.27338	0.000263752	+	1.14785	0.000855404	+	1.27696	0.000253015
1253	Dda3937_03853	Coenzyme metabolism and transport > other Coenzyme transport and metabolism	2347	pdxJ	pyridoxine 5'-phosphate synthase	8	tandem	O	0.241133	0.552119	O	-0.30228	0.30398	O	0.22119	0.454393	O	0.179038	0.574725
1254	Dda3937_00064	Coenzyme metabolism and transport > other Coenzyme transport and metabolism		pdxH	pyridoxine 5'-phosphate oxidase	7	tandem	O	-0.277129	0.262419	O	0.250543	0.146278	-	-0.396283	0.0216927	+	0.417962	0.0079416
1255	Dda3937_03465	Coenzyme metabolism and transport > other Coenzyme transport and metabolism	2079	yjbQ	Multicopy suppressor of thiE and pdxB; weak thiamin phosphate synthase activity	9	tandem	O	-0.035584	0.974642	O	0.657861	0.234207	O	0.0404126	0.956527	O	0.864952	0.098293
1256	Dda3937_02627	Coenzyme metabolism and transport > other Coenzyme transport and metabolism	1544		4-hydroxythreonine-4-phosphate dehydrogenase	9	tandem	O	-1.19557	0.0659887	-	-1.22352	0.0114931	-	-1.55979	0.00133861	-	-1.19834	0.0133601
1257	Dda3937_01087	Coenzyme metabolism and transport > other Coenzyme transport and metabolism	674	yieE	Phosphopantetheinyl transferase superfamily	11	convergent	-	-1.16802	8.55036e-09	-	-0.904696	2.50838e-08	-	-1.28471	6.09916e-16	-	-0.763969	4.04527e-06
1258	Dda3937_01279	Secondary metabolism > auxin biosynthesis	787	iaaM	Tryptophan 2-monooxygenase, auxin biosynthesis	2	tandem	-	-1.65646	0.000147918	-	-1.43976	3.20424e-05	-	-2.46821	1.02957e-13	-	-1.73391	2.95708e-07
1259	Dda3937_01280	Secondary metabolism > auxin biosynthesis	788	iaaH	Indoleacetamide hydrolase, auxin biosynthesis	2	tandem	O	0.0125664	0.984675	O	0.145928	0.710816	O	-0.174764	0.629538	O	-0.45251	0.162445
1260	Dda3937_04197	Secondary metabolism > cyanophycin biosynthesis?	2828		D-Ala-D-Ala ATP-dependent ligase (C-terminal fragment), partial CDS corresponding to the ABF-0174127 pseudogene	6	convergent	O	0.758881	0.654532	O	0.072092	0.959008	O	-0.302429	0.836334	O	0.642723	0.630895
1261	Dda3937_04566	Secondary metabolism > cyanophycin biosynthesis?	2828	cphA	D-Ala-D-Ala ATP-dependent ligase (N-terminal fragment), partial CDS corresponding to the ABF-0174127 pseudogene	6	divergent	O	1.33303	0.172508	+	2.01074	0.00388217	O	0.549886	0.561826	O	1.12681	0.199597
1262	Dda3937_03615	Secondary metabolism > Fkb family	2189	fkbH	hypothetical protein	6	divergent	O	-0.276307	0.640874	O	-0.661378	0.0738939	-	-1.30054	8.65298e-05	-	-1.8077	1.18874e-07
1263	Dda3937_03614	Secondary metabolism > Fkb family	2189		hypothetical protein	6	tandem	O	0.0208258	0.990069	O	-0.618902	0.431451	O	-0.0914244	0.915247	O	-1.11475	0.142573
1264	Dda3937_03613	Secondary metabolism > Fkb family	2189		Dihydrolipoamide succinyltransferase component (E2) of 2-oxoglutarate dehydrogenase complex	6	tandem	O	0.35639	0.597142	O	-0.337258	0.496483	O	-0.743723	0.0766864	-	-1.51605	0.000234874
1265	Dda3937_03612	Secondary metabolism > Fkb family	2189		hypothetical protein	6	convergent	O	-0.0948271	0.899172	O	-0.703437	0.0963825	O	-0.502815	0.230977	-	-1.17369	0.00300823
1266	Dda3937_01911	Secondary metabolism > Other secondary metabolites	1125		Phosphoglycolate phosphatase	4	tandem	O	1.36907	0.17937	O	0.367308	0.711403	O	0.291009	0.759472	O	-0.023234	0.984589
1267	Dda3937_01910	Secondary metabolism > Other secondary metabolites	1125		Pyoverdine biosynthesis protein PvcA	4	tandem	O	0.551853	0.515618	O	1.057	0.0869042	O	0.92995	0.107928	O	1.04026	0.140298
1268	Dda3937_01912	Secondary metabolism > Other secondary metabolites	1126		pvcA protein	4	convergent	+	1.01457	0.0459321	O	0.117836	0.839173	O	0.194078	0.690441	O	-0.201912	0.704857
1269	Dda3937_01909	Secondary metabolism > Other secondary metabolites	1125		hypothetical protein	4	divergent	O	0.339151		O	0.968028	0.653825	O	-1.02359	0.524178	O	-0.115741	0.96074
1270	Dda3937_03359	Secondary metabolism > Other secondary metabolites	1999		Dimodular nonribosomal peptide synthetase	7	tandem	O	0.101934	0.885318	O	-0.0478519	0.934635	O	-0.445285	0.286432	O	-0.283279	0.536378
1271	Dda3937_01697	Secondary metabolism > Other secondary metabolites	1019		Isochorismatase	8	tandem	+	1.0282	0.000129831	+	1.22433	3.35774e-09	+	1.07475	4.39727e-07	+	0.927459	1.58715e-05
1272	Dda3937_02100	Secondary metabolism > Other secondary metabolites	1243	cvpA	membrane protein required for colicin V production	7	tandem	O	-0.0108493	0.988945	O	0.57424	0.124611	-	-0.825711	0.0169243	+	1.4362	1.58379e-05
1273	Dda3937_03095	Secondary metabolism > Other secondary metabolites	1821	dhfX	periplasmic dienelactone hydrolase regulated by KdgR	9	convergent	O	-0.52314	0.587848	O	-0.325657	0.680775	O	-0.980596	0.124766	O	-0.881708	0.193933
1274	Dda3937_00700	Secondary metabolism > Other secondary metabolites	461		Dienelactone hydrolase	2	tandem	+	0.985749	0.00804108	O	0.0528067	0.909322	+	0.87304	0.00261497	O	0.149411	0.705517
1275	Dda3937_03637	Secondary metabolism > Other secondary metabolites	2207	nhoA	Arylamine N-acetyltransferase 1	7	convergent	-	-1.20709	0.0015336	-	-0.781908	0.0103695	-	-1.33316	7.15891e-06	-	-0.860683	0.00432804
1276	Dda3937_01811	Secondary metabolism > Other secondary metabolites	1077	pab	antibiotic biosynthesis protein	7	tandem	O	-0.326817	0.441074	O	-0.295835	0.366319	O	-0.3035	0.332219	O	-0.312949	0.332833
1277	Dda3937_02320	Secondary metabolism > Other secondary metabolites	1374		Antibiotic biosynthesis monooxygenase	3	convergent	-	-1.56032	0.0234826	-	-1.3379	0.0056681	-	-1.67477	0.00431431	O	-0.696177	0.197729
1278	Dda3937_02849	Iron metabolism and transport > siderophore biosynthesis > siderophore achromobactin biosynthesis	1680	acsA	Achromobactin synthetase component	5	tandem	O	-0.693053	0.484252	O	-0.291274	0.741129	O	0.167828	0.843802	O	-0.386261	0.632677
1279	Dda3937_02851	Iron metabolism and transport > siderophore biosynthesis > siderophore achromobactin biosynthesis	1680	acsC	achromobactin synthetase component	5	tandem	O	-0.989399	0.275086	O	-0.363242	0.662305	O	-0.246672	0.762052	O	-0.532802	0.484454
1280	Dda3937_02854	Iron metabolism and transport > siderophore biosynthesis > siderophore achromobactin biosynthesis	1682	acsD	Achromobactin synthetase component	5	tandem	O	-0.741894	0.262366	O	-0.0850435	0.904402	O	0.189525	0.750109	O	-0.865928	0.0805579
1281	Dda3937_02850	Iron metabolism and transport > siderophore biosynthesis > siderophore achromobactin biosynthesis	1680	acsB	2,4-dihydroxyhept-2-ene-1,7-dioic acid aldolase	5	tandem	O	-0.901554	0.329951	O	-0.429829	0.592849	O	-0.120193	0.88859	O	-0.364423	0.651748
1282	Dda3937_02852	Iron metabolism and transport > siderophore biosynthesis > siderophore achromobactin biosynthesis	1681	yhcA	MFS transporter for achromobactin excretion	5	tandem	O	-0.835801	0.161776	O	-0.398761	0.445032	O	-0.22408	0.674206	O	-0.769501	0.100154
1283	Dda3937_02856	Iron metabolism and transport > siderophore biosynthesis > siderophore achromobactin biosynthesis	1684	acsF	4-aminobutyrate aminotransferase for achromobactin biosynthesis	5	divergent	O	-0.661714	0.0673694	O	0.0445188	0.916778	O	0.256782	0.409492	-	-0.60049	0.0346607
1284	Dda3937_02853	Iron metabolism and transport > siderophore biosynthesis > siderophore achromobactin biosynthesis	1682	acsE	Diaminopimelate decarboxylase for achromobactin biosynthesis	5	tandem	O	-0.804148	0.213339	O	-0.0985534	0.888972	O	0.0189976	0.97675	-	-0.988662	0.04028
1285	Dda3937_02855	Iron metabolism and transport > siderophore biosynthesis > siderophore achromobactin biosynthesis	1683	acr	Ferric achromobactin receptor	5	tandem	O	-0.869637	0.12666	O	0.0164545	0.979254	O	0.0337932	0.956527	-	-0.869255	0.046934
1286	Dda3937_02845	Iron metabolism and transport > siderophore biosynthesis > siderophore achromobactin biosynthesis	1679	cbrD	Ferriachromobactin ABC transport system, ATP binding	5	tandem	O	-0.0125824	0.993467	O	-0.262637	0.78412	O	0.503751	0.535262	O	0.0406171	0.971046
1287	Dda3937_02846	Iron metabolism and transport > siderophore biosynthesis > siderophore achromobactin biosynthesis	1679	cbrC	Ferriachromobactin ABC transport system permease	5	tandem	O	-0.143589	0.914723	O	-0.226707	0.827143	O	0.475558	0.579281	O	-0.0103873	0.992649
1288	Dda3937_02847	Iron metabolism and transport > siderophore biosynthesis > siderophore achromobactin biosynthesis	1679	cbrB	Permease component of achromobactin ABC transporter	5	tandem	O	-0.214732	0.862732	O	-0.307702	0.745498	O	0.254618	0.773297	O	-0.166288	0.861804
1289	Dda3937_02848	Iron metabolism and transport > siderophore biosynthesis > siderophore achromobactin biosynthesis	1679	cbrA	Periplasmic component of achromobactin ABC transporter	5	tandem	O	-0.642887	0.48514	O	-0.390884	0.607068	O	-0.086301	0.915889	O	-0.228585	0.772492
1290	Dda3937_02430	Iron metabolism and transport > siderophore biosynthesis > chrysobactin biosynthesis and transport	1442	cbsP	Thioesterase necessary for optimal production of chrysobactin	8	convergent	O	-0.810534	0.168209	O	0.427956	0.391673	O	-0.0848628	0.882549	O	-0.231631	0.667962
1291	Dda3937_02431	Iron metabolism and transport > siderophore biosynthesis > chrysobactin biosynthesis and transport	1442	cbsA	2,3-dihydro-2,3-dihydroxybenzoate dehydrogenase, chrysobactin biosynthesis	8	tandem	O	-0.949697	0.0572373	O	0.458241	0.287607	O	-0.00612373	0.990919	O	-0.292836	0.523386
1292	Dda3937_02434	Iron metabolism and transport > siderophore biosynthesis > chrysobactin biosynthesis and transport	1442	cbsC	Isochorismate hydroxymutase 2, chrysobactin biosynthesis	8	divergent	O	-0.664868	0.221532	O	0.744539	0.0705363	O	0.496532	0.235435	O	0.0177247	0.977732
1293	Dda3937_02432	Iron metabolism and transport > siderophore biosynthesis > chrysobactin biosynthesis and transport	1442	cbsB	2,3-dihydro-2,3-dihydroxybenzoate synthetase, chrysobactin biosynthesis	8	tandem	O	-0.888224	0.10408	O	0.564868	0.214508	O	0.226367	0.645521	O	-0.0422532	0.945987
1294	Dda3937_02433	Iron metabolism and transport > siderophore biosynthesis > chrysobactin biosynthesis and transport	1442	cbsE	2,3-dihydroxybenzoate-AMP ligase, chrysobactin biosynthesis	8	tandem	O	-0.918605	0.0562589	O	0.625998	0.113172	O	0.278105	0.514939	O	-0.273143	0.541042
1295	Dda3937_03038	Iron metabolism and transport > siderophore biosynthesis > chrysobactin biosynthesis and transport	1795	cbsF	Chrysobactin synthetase cbsF	8	isolated	O	-0.554576	0.192485	+	0.649291	0.0429513	O	0.468214	0.144783	O	0.485314	0.146645
1296	Dda3937_03039	Iron metabolism and transport > siderophore biosynthesis > chrysobactin biosynthesis and transport	1795	ybdZ	MbtH-like protein, Stimulator of EntF adenylation activity, MbtH-like; enterochelin synthesis	8	tandem	O	-0.53388	0.164234	+	1.24406	5.83444e-07	+	0.732368	0.00507164	+	0.890654	0.000540866
1297	Dda3937_03040	Iron metabolism and transport > siderophore biosynthesis > chrysobactin biosynthesis and transport	1796	cbsH	Chrysobactin oligopeptidase CbsH	8	divergent	O	-0.64557	0.167972	+	0.994498	0.00305974	O	0.650177	0.0587491	+	0.904658	0.00743592
1298	Dda3937_03033	Iron metabolism and transport > siderophore biosynthesis > chrysobactin biosynthesis and transport	1793	cbsS	Transporter for chrysobactin excretion	7	tandem	O	-0.201926	0.596013	O	-0.380852	0.141953	O	0.010581	0.974822	O	-0.392919	0.12617
1299	Dda3937_03032	Iron metabolism and transport > siderophore biosynthesis > chrysobactin biosynthesis and transport	1792	cbuB	Periplasmic component of chrysobactin ABC transporter	7	tandem	-	-1.18668	5.87816e-07	-	-0.85172	1.19648e-05	-	-1.00359	1.14719e-07	-	-0.867627	8.13245e-06
1300	Dda3937_03036	Iron metabolism and transport > siderophore biosynthesis > chrysobactin biosynthesis and transport	2673	cbuC	ATP binding component of ferric chrysobactin ABC transporter	8	convergent	O	-0.246956	0.78568	O	-0.4007	0.540908	O	-0.438058	0.480011	O	-0.700935	0.242264
1301	Dda3937_03034	Iron metabolism and transport > siderophore biosynthesis > chrysobactin biosynthesis and transport	2673	cbuD	Ferric chrysobactin permease component	8	tandem	O	0.662503	0.272096	O	0.819932	0.0680714	O	0.12411	0.821548	O	0.119779	0.835876
1302	Dda3937_03035	Iron metabolism and transport > siderophore biosynthesis > chrysobactin biosynthesis and transport	2673	cbuG	Ferric chrysobactin permease component	8	tandem	O	0.0920262	0.932747	O	-0.059535	0.946636	O	-0.272326	0.691294	O	-0.693301	0.269669
1303	Dda3937_03042	Iron metabolism and transport > siderophore biosynthesis > chrysobactin biosynthesis and transport	1798	fct	Ferrichrysobactin receptor	8	tandem	-	-1.15719	0.0102286	+	0.866293	0.0190709	O	0.201485	0.645192	O	0.537598	0.175129
1304	Dda3937_02884	Iron metabolism and transport > iron storage	1702	dps	Fe-binding and storage protein	5	tandem	+	3.04424	3.52174e-06	+	3.49739	1.43594e-11	+	3.93553	7.60339e-15	+	2.72338	2.40543e-07
1305	Dda3937_04412	Iron metabolism and transport > iron storage	2711	bfr	bacterioferritin, iron storage and detoxification protein	9	tandem	O	0.289847	0.615447	O	0.631225	0.100043	O	0.328232	0.418745	O	0.264034	0.545918
1306	Dda3937_00086	Iron metabolism and transport > iron storage	66	ftnA	Ferritin iron storage protein (cytoplasmic)	6	convergent	O	0.359677	0.663906	O	0.775541	0.165509	O	0.395902	0.503601	O	0.415332	0.496701
1307	Dda3937_00844	Iron metabolism and transport > iron storage	530		Non-specific DNA-binding protein Dps / Iron-binding ferritin-like antioxidant protein / Ferroxidase	5	convergent	O	0.36196	0.623769	O	0.266337	0.653825	O	0.423533	0.413843	O	0.0237876	0.974491
1308	Dda3937_01561	Iron metabolism and transport > iron metabolism regulator	940	fur	DNA-binding transcriptional dual regulator of siderophore biosynthesis and transport	5	convergent	+	0.83855	0.00231739	+	1.05572	6.06243e-07	+	0.971685	3.35582e-06	+	1.10795	1.35699e-07
1309	Dda3937_03277	Iron metabolism and transport > iron metabolism regulator	1937		Transcriptional repressor of aerobactin receptor iutA	5	tandem	+	1.00011	0.00809432	+	0.793663	0.0110236	+	0.89428	0.00297118	+	1.16042	9.5262e-05
1310	Dda3937_02094	Iron metabolism and transport > Iron transporter > feo system	1240	feoB	Ferrous iron transport protein B	6	tandem	+	2.39766	0.0431344	O	1.82981	0.0576102	O	1.45911	0.132913	O	0.732242	0.509166
1311	Dda3937_02095	Iron metabolism and transport > Iron transporter > feo system	1240	feoA	Cytoplasmic component for Feo system, ferrous iron transport	6	tandem	O	1.87736	0.0808746	O	1.479	0.0855453	O	1.52427	0.0767132	O	0.942373	0.309744
1312	Dda3937_02096	Iron metabolism and transport > Iron transporter > feo system	1241		Ferrous iron transport system, FeoA like protein	6	tandem	O	1.4153	0.184355	O	0.993425	0.256668	O	1.52372	0.0550046	O	1.08206	0.206114
1313	Dda3937_00792	Iron metabolism and transport > Iron transporter > efe system	509	efeB	Redox component of Efe ferrous iron transporter	5	tandem	O	-0.142	0.780331	O	-0.0820052	0.850891	O	0.573157	0.0583639	O	0.340294	0.316879
1314	Dda3937_00793	Iron metabolism and transport > Iron transporter > efe system	509	efeO	Periplasmic component of Efe ferrous iron transporter	5	tandem	O	-0.142352	0.828045	O	-0.0163428	0.976308	+	0.744473	0.0470775	+	0.883783	0.0192483
1315	Dda3937_00794	Iron metabolism and transport > Iron transporter > efe system	509	efeU	Permease component of Efe ferrous iron transporter	5	tandem	O	-0.244242	0.588325	O	0.00281815	0.993757	O	0.183583	0.583491	O	0.509356	0.0859009
1316	Dda3937_04512	Iron metabolism and transport > Iron transporter > efe system	509		hypothetical protein	5	convergent	O	-0.0232548	0.971269	O	-0.0974837	0.810779	O	0.490336	0.0942672	O	0.426363	0.169995
1317	Dda3937_04531	Iron metabolism and transport > Iron transporter > Yfe system	261		hypothetical protein	5	tandem	O	-0.895334	0.136777	O	0.715875	0.130127	O	0.712273	0.114461	O	0.188191	0.739765
1318	Dda3937_00373	Iron metabolism and transport > Iron transporter > Yfe system	261	yfeD	Iron and Manganese ABC transporter, inner membrane permease protein SitD	5	tandem	O	-0.640179	0.484858	O	0.483026	0.505233	O	1.03549	0.0909356	O	0.520455	0.463623
1319	Dda3937_00374	Iron metabolism and transport > Iron transporter > Yfe system	261	yfeC	Iron and Manganese ABC transporter, inner membrane permease protein SitC	5	tandem	O	-0.462194	0.618751	O	0.676595	0.30498	+	1.32268	0.0209708	O	0.62512	0.346021
1320	Dda3937_00375	Iron metabolism and transport > Iron transporter > Yfe system	261	yfeB	Iron and Manganese ABC transporter, ATP-binding protein SitB	5	tandem	O	-0.206906	0.829865	O	0.832785	0.166223	+	1.62072	0.00207231	O	0.982982	0.0918373
1321	Dda3937_00376	Iron metabolism and transport > Iron transporter > Yfe system	261	yfeA	Iron and Manganese ABC transporter, periplasmic-binding protein SitA	5	tandem	O	-0.216298	0.80279	O	1.02988	0.0517047	+	1.83083	0.000115552	+	1.43172	0.00424638
1322	Dda3937_00377	Iron metabolism and transport > Iron transporter > Yfe system	262		Transcriptional regulator	5	divergent	-	-1.32625	0.00192049	O	0.12113	0.789215	-	-0.832779	0.0137173	O	0.0429291	0.930119
1323	Dda3937_03766	Iron metabolism and transport > Iron transporter > sfu system	2298	sfuA	Ferric iron ABC transporter, iron-binding protein	5	tandem	+	0.64893	0.00703951	+	0.716132	0.000139946	+	1.17201	3.04282e-11	+	1.04031	8.09719e-09
1324	Dda3937_03767	Iron metabolism and transport > Iron transporter > sfu system	2298	sfuB	Ferric iron ABC transporter, permease protein	5	tandem	O	0.468314	0.0746572	+	0.629341	0.00134199	+	1.07674	3.25024e-09	+	0.820301	1.60558e-05
1325	Dda3937_03768	Iron metabolism and transport > Iron transporter > sfu system	2298	sfuC	Ferric iron ABC transporter, ATP-binding protein	5	tandem	O	0.63867	0.420093	O	0.535832	0.388556	O	0.969866	0.072179	O	0.423271	0.506786
1326	Dda3937_00848	Iron metabolism and transport > Iron transporter > haem uptake	1942	hmuV	ABC-type hemin transport system, ATPase component	5	tandem	O	-1.13227	0.0774304	-	-1.84139	8.12131e-05	O	-0.337275	0.556648	O	-0.917648	0.0730536
1327	Dda3937_03283	Iron metabolism and transport > Iron transporter > haem uptake	1942	hmuT	Periplasmic hemin-binding protein	5	tandem	-	-1.26854	0.00659926	-	-1.46542	5.27156e-05	O	-0.0598386	0.906707	-	-0.891813	0.0201162
1328	Dda3937_03284	Iron metabolism and transport > Iron transporter > haem uptake	1942	hmuU	Hemin ABC transporter, permease protein	5	tandem	-	-1.33213	0.00126534	-	-1.59569	6.17048e-07	O	-0.28316	0.46965	-	-0.974689	0.00386924
1329	Dda3937_03282	Iron metabolism and transport > Iron transporter > haem uptake	1942	hmuS	Hemin transport protein HmuS	5	divergent	-	-1.0646	0.00742247	-	-1.30774	2.01181e-05	O	0.201329	0.600055	-	-0.655519	0.0488547
1330	Dda3937_01165	Iron metabolism and transport > Iron transporter > haem uptake	716	fecI	RNA polymerase sigma factor, heme uptake regulator	3	tandem	-	-1.04787	0.000228042	O	-0.321763	0.22599	O	-0.344042	0.171836	O	0.378426	0.139887
1331	Dda3937_01166	Iron metabolism and transport > Iron transporter > haem uptake	716	fecR	Inner membrane sensory protein FecR like	3	tandem	-	-1.14551	0.0459321	O	-0.667902	0.17003	O	-0.338091	0.512322	O	0.106162	0.861528
1332	Dda3937_03018	Iron metabolism and transport > Iron transporter > TonB-ExbB-ExbD	1785	tonB_1	Ferric siderophore transport system, periplasmic binding protein TonB	5	divergent	O	1.53834		O	-1.17967	0.467761	O	1.46445	0.357322	O	2.94521	0.0619909
1333	Dda3937_03019	Iron metabolism and transport > Iron transporter > TonB-ExbB-ExbD	1785	exbB_2	MotA/TolQ/ExbB proton channel family protein	5	tandem	O	-0.3721	0.817968	O	0.0582955	0.960178	O	0.665144	0.445435	O	0.257913	0.765274
1334	Dda3937_03020	Iron metabolism and transport > Iron transporter > TonB-ExbB-ExbD	1785	exbD_2	Biopolymer transport protein ExbD/TolR	5	tandem	O	-0.475312	0.613875	O	-0.851951	0.167644	-	-1.43799	0.0219273	O	-0.955263	0.0865758
1335	Dda3937_00565	Iron metabolism and transport > Iron transporter > TonB-ExbB-ExbD	390	tonB_2	TonB protein	6	tandem	-	-1.05886	2.50103e-07	-	-0.478685	0.00632475	-	-1.09425	9.06747e-12	O	-0.0792265	0.726852
1336	Dda3937_01262	Iron metabolism and transport > Iron transporter > TonB-ExbB-ExbD	778	exbB_1	Membrane spanning protein in TonB-ExbB-ExbD complex	2	tandem	+	0.966048	0.0335837	+	0.969437	0.00639973	+	1.3229	7.17183e-05	+	1.32081	0.000106589
1337	Dda3937_01263	Iron metabolism and transport > Iron transporter > TonB-ExbB-ExbD	778	exbD_1	Membrane spanning protein in TonB-ExbB-ExbD complex	2	tandem	+	1.09283	0.00148783	+	1.0788	7.28602e-05	+	1.4386	2.91661e-08	+	1.14295	2.26093e-05
1338	Dda3937_01403	Iron metabolism and transport > Iron transporter > TonB-ExbB-ExbD	860	fusB	Plant-ferredoxin transport system, periplasmic binding protein TonB- like	3	tandem	O	0.00300097	0.996506	O	-0.0367236	0.937076	O	-0.023169	0.958171	O	0.18372	0.624818
1339	Dda3937_01404	Iron metabolism and transport > Iron transporter > TonB-ExbB-ExbD	860	fusA name to modify	Plant-ferredoxin outermembrane receptor	3	tandem	O	-0.148557	0.907922	O	-0.249571	0.795531	O	0.102121	0.913278	O	-0.424948	0.618979
1340	Dda3937_01100	Iron metabolism and transport > Iron transporter > TonB-ExbB-ExbD	682		TonB box	11	tandem	O	-0.487507	0.14818	O	-0.33813	0.224757	-	-0.576576	0.0192652	-	-0.920616	0.000113549
1341	Dda3937_04068	Iron metabolism and transport > Iron transporter > other related transport	2494		Ferric iron ABC transporter, ATP-binding protein	8	convergent	O	-0.278749	0.573063	-	-0.666443	0.0393021	O	-0.268368	0.451379	-	-0.914897	0.00310656
1342	Dda3937_04384	Iron metabolism and transport > Iron transporter > other related transport	2690		Ferric iron ABC transporter, permease protein	8	divergent	-	-0.824358	0.0106808	-	-0.824475	0.00112384	-	-0.633738	0.0129851	-	-0.931854	0.000192595
1343	Dda3937_03866	Iron metabolism and transport > Iron transporter > other related transport	2357	fieF	zinc transporter;Relieves iron stress;, ferrous iron efflux pump	1	tandem	+	0.597464	0.0243637	O	0.348825	0.120599	O	0.331282	0.129676	O	0.19833	0.415102
1344	Dda3937_00506	Iron metabolism and transport > Iron transporter > other related transport	353	fhuC	ATP-binding component of ferrichrome ABC transporter	8	tandem	-	-0.744188	0.0125108	O	-0.245659	0.371312	-	-0.696319	0.00321202	O	-0.406585	0.116747
1345	Dda3937_00504	Iron metabolism and transport > Iron transporter > other related transport	353	fhuB	Permease component of ferrichrome ABC transporter	8	convergent	O	-0.432905	0.223493	O	-0.44195	0.107988	O	-0.377506	0.162501	-	-0.660734	0.0105013
1346	Dda3937_00505	Iron metabolism and transport > Iron transporter > other related transport	353	fhuD	Periplasmic component of ferrichrome ABC transporter	8	tandem	-	-0.810782	0.00117842	O	-0.396714	0.0647943	-	-0.70446	0.000397954	-	-0.772557	9.00871e-05
1347	Dda3937_00637	Iron metabolism and transport > Iron transporter > other related transport	430		Ferrichrome-iron receptor	6	convergent	O	1.04744	0.185182	O	0.792903	0.206587	O	-0.261487	0.738931	O	0.501892	0.507551
1348	Dda3937_00199	Iron metabolism and transport > Iron transporter > other related transport	150		Ferrichrome-iron receptor	9	tandem	O	0.0411116	0.956541	O	-0.359822	0.389318	-	-0.80073	0.033177	O	-0.45949	0.259634
1349	Dda3937_00200	Iron metabolism and transport > Iron transporter > other related transport	150		Iron-chelating periplasmic-binding protein	9	tandem	O	-0.223385	0.765614	O	-0.446231	0.357336	-	-0.892832	0.0316577	-	-0.958245	0.0245439
1350	Dda3937_04467	Iron metabolism and transport > Iron transporter > other related transport	2751		Ferrichrome receptor	3	tandem	O	0.350782	0.477446	O	-0.133168	0.762821	+	0.713191	0.0292226	O	0.223193	0.569432
1351	Dda3937_04300	Iron metabolism and transport > Iron transporter > other related transport	2637	fepA	Ferric enterobactin receptor	9	divergent	-	-1.13003	0.0377917	O	-0.783492	0.0754487	-	-1.4701	0.000275896	-	-1.19932	0.0036123
1352	Dda3937_01794	Iron metabolism and transport > Iron transporter > other related transport	1071		Ferric siderophore receptor	5	tandem	-	-1.8756	0.00032389	-	-1.6486	7.95343e-05	-	-1.42741	0.000633003	-	-1.07915	0.0137347
1353	Dda3937_01795	Iron metabolism and transport > Iron transporter > other related transport	1071		Periplasmic binding protein for metal transporters of TroA family	5	tandem	-	-2.00603	2.76734e-07	-	-1.55985	3.64943e-07	-	-1.05908	0.0010655	O	-0.0795835	0.85373
1354	Dda3937_00604	Iron metabolism and transport > Iron transporter > other related transport	414	yfeH	Predicted inorganic ion transporter; required for swarming phenotype; regulated by YfeR	6	tandem	-	-1.04464	0.000292361	O	-0.411629	0.113875	-	-1.19728	5.7652e-08	O	-0.174323	0.559402
1355	Dda3937_01413	Iron metabolism and transport > Iron transporter > other related transport	866	yfeX	Porphyrinogen oxidase binds heme and protoporphyrin IX (PPIX). Iron acquisition	3	tandem	O	0.517536	0.125382	O	0.242363	0.410104	+	0.669188	0.00661411	O	0.449004	0.0914525
1356	Dda3937_02377	Iron metabolism and transport > Iron transporter > other related transport	1408		Periplasmic binding protein unknown ferric siderophore	8	tandem	O	-0.413088	0.372836	O	0.382599	0.287286	O	-0.315793	0.371935	O	-0.234892	0.541393
1357	Dda3937_02378	Iron metabolism and transport > Iron transporter > other related transport	1408		Permease protein (TC 3,A,1,14,1) unknown ferric siderophore	8	tandem	O	-0.405941	0.649614	O	0.121632	0.88259	O	-0.333595	0.614949	O	-0.584849	0.357388
1358	Dda3937_02379	Iron metabolism and transport > Iron transporter > other related transport	1408		ATP-binding protein (TC 3,A,1,14,3) unknown ferric siderophore	8	convergent	O	-0.710116	0.305083	O	-0.0982065	0.892939	O	-0.676488	0.186957	-	-1.03552	0.0381056
1359	Dda3937_02380	Iron metabolism and transport > Iron transporter > other related transport	1409		Periplasmic binding protein unknown ferric siderophore	8	convergent	O	0.0223087	0.97742	O	-0.0308171	0.958112	+	0.800719	0.032923	O	0.445737	0.293916
1360	Dda3937_02657	Iron metabolism and transport > Iron transporter > other related transport	1562		ABC transporter, permease protein	2	tandem	-	-3.5417	0.00949831	O	-0.0803861	0.964148	O	-0.110077	0.922796	O	-0.0838189	0.948563
1361	Dda3937_02658	Iron metabolism and transport > Iron transporter > other related transport	1562		ABC transporter, periplasmic-binding component	2	tandem	-	-4.87819	0.00153268	O	-0.505065	0.750258	O	0.120071	0.928074	O	-0.203903	0.88318
1362	Dda3937_03016	Iron metabolism and transport > Iron transporter > other related transport	1783	sftP	TonB-dependent receptor	5	tandem	O	-1.15268	0.293545	O	-0.117759	0.88259	O	-0.442266	0.544186	O	0.356967	0.603429
1363	Dda3937_01354	Iron metabolism and transport > Iron transporter > other related transport	830		Putative ferric siderophore reductase	9	tandem	-	-0.944025	0.0153767	O	-0.301329	0.409901	-	-1.51301	1.21929e-07	-	-0.685331	0.0318392
1364	Dda3937_00473	Iron metabolism and transport > Iron transporter > other related transport	328	bfd	Bacterioferritin-associated ferredoxin	9	tandem	O	-0.183512	0.63425	O	0.151533	0.617398	O	-0.0226087	0.946017	+	0.535006	0.0291297
1365	Dda3937_00846	Iron metabolism and transport > Iron transporter > other related transport	532		TonB-dependent hemin , ferrichrome receptor	5	convergent	-	-1.27606	0.000283968	-	-1.29919	3.03602e-06	O	-0.174165	0.622542	O	-0.594551	0.0518062
1366	Dda3937_00847	Iron metabolism and transport > Iron transporter > other related transport	533		hypothetical protein	5	divergent	O	0.463096	0.83069	O	-0.676489	0.685773	O	0.00576794	0.996938	O	0.515604	0.75683
1367	Dda3937_04510	Iron metabolism and transport > Iron transporter > other related transport	533		hypothetical protein	5	convergent	O	0.471828	0.78021	O	0.166328	0.897838	O	1.92908	0.0944464	O	-0.585193	0.59681
1368	Dda3937_02374	FeS cluster assembly > ISC system	1405	iscR	Transcriptional regulator of FeS homeostasis	8	tandem	O	-0.871304	0.13336	O	0.272896	0.615829	O	0.0475785	0.936901	O	0.558465	0.242347
1369	Dda3937_03691	FeS cluster assembly > ISC system	1405	iscA	FeS cluster assembly protein of Isc machinery	8	tandem	O	-0.209274	0.578821	+	0.60375	0.011799	O	0.288079	0.260261	O	0.479451	0.0511351
1370	Dda3937_04379	FeS cluster assembly > ISC system	1405	iscS	Cysteine desulfurase	8	tandem	O	-0.587284	0.181976	O	0.411418	0.254976	O	0.356946	0.309173	O	0.571856	0.0929447
1371	Dda3937_03690	FeS cluster assembly > ISC system	1405	iscU	FeS cluster assembly scaffold	8	tandem	O	-0.373924	0.426614	O	0.609006	0.0645221	O	0.385473	0.253403	O	0.308219	0.393378
1372	Dda3937_03692	FeS cluster assembly > ISC system	2246	hscB	Chaperone protein HscB, specific for iscU in Isc machinery	8	tandem	O	-0.514807	0.089886	+	0.640944	0.00412624	O	-0.0330477	0.914746	+	0.535884	0.0182592
1373	Dda3937_03693	FeS cluster assembly > ISC system	2247	hscA	Chaperone protein hscA	8	tandem	O	0.00771407	0.994412	O	0.235627	0.715455	O	0.319777	0.579324	O	0.626247	0.245165
1374	Dda3937_03695	FeS cluster assembly > ISC system	2247	iscX	Iron-sulphur cluster assembly IscX protein	8	tandem	O	0.0156273	0.991202	O	0.688962	0.311017	O	0.464352	0.50365	O	0.397167	0.592061
1375	Dda3937_03694	FeS cluster assembly > ISC system	2247	fdx	[2Fe-2S] ferredoxin	8	tandem	O	0.00676068	0.994412	O	0.602396	0.213727	O	0.0652218	0.914404	O	0.0500749	0.940285
1376	Dda3937_03668	FeS cluster assembly > SUF system	2232	sufB	FeS scaffold protein of Suf machinery	7	tandem	O	-0.606588	0.172508	O	-0.0217377	0.964808	O	0.073105	0.865666	O	-0.350438	0.346238
1377	Dda3937_03669	FeS cluster assembly > SUF system	2232	sufA	Fe-S cluster assembly protein	7	divergent	O	-0.531789	0.380082	O	0.136903	0.815858	O	-0.0250776	0.965083	O	0.193584	0.714867
1378	Dda3937_03667	FeS cluster assembly > SUF system	2231	sufC	ABC ATPase of the SufBCD complex in Suf machinery	7	tandem	-	-0.852384	0.0448596	O	-0.23318	0.565087	O	-0.129104	0.757607	O	-0.179349	0.666117
1379	Dda3937_03666	FeS cluster assembly > SUF system	2231	sufD	FeS scaffold of Suf machinery	7	tandem	-	-0.91016	0.0235009	O	-0.363141	0.316013	O	-0.389674	0.25467	O	-0.63926	0.0520933
1380	Dda3937_03664	FeS cluster assembly > SUF system	2230	sufE	Sulfur acceptor protein of Suf machinery	7	tandem	O	-0.543093	0.142239	O	-0.311532	0.319495	O	-0.0885766	0.800954	-	-0.640738	0.0216241
1381	Dda3937_03665	FeS cluster assembly > SUF system	2231	sufS	Cysteine desulfurase of Suf machinery	7	tandem	O	-0.727059	0.0664788	O	-0.413966	0.22174	O	-0.242552	0.487179	-	-0.637486	0.0412098
1382	Dda3937_00864	FeS cluster assembly > potential CsdAE-SufBCD system	541	csdE	predicted Fe-S metabolism protein. CsdE binds and stimulates the CsdA cysteine desulphurase activity, CsdA promotes Fe/S biogenesis by recruiting Suf components and participates to a new sulphur transfer pathway by recruiting CsdL (ex-YgdL), a ubiquitin-modifying-like protein. CdsE is homologous to SufE. csdAE clones multicopy suppress iscS mutations.	4	convergent	O	0.470439	0.215951	O	0.302794	0.331282	O	0.444372	0.121317	+	0.701845	0.0103062
1383	Dda3937_00865	FeS cluster assembly > potential CsdAE-SufBCD system	541	csdA	Cysteine desulfurase. CsdA promotes Fe/S biogenesis by recruiting Suf components	4	divergent	O	0.572985	0.129067	O	0.171061	0.631243	O	0.378622	0.208655	+	1.02497	0.000165068
1384	Dda3937_00295	FeS cluster assembly > other related Fe-S	207	cyaY	Frataxin homolog CyaY, facilitates iron supply for heme A synthesis or Fe-S cluster assembly	10	tandem	O	-0.176034	0.573487	O	-0.0968787	0.714452	O	-0.0542901	0.835019	O	0.285059	0.196753
1385	Dda3937_03847	FeS cluster assembly > other related Fe-S	2344	rseC	RseC protein involved in reduction of the some iron-sulfur cluster	8	tandem	O	-0.261767	0.735361	O	-0.310017	0.589009	O	-0.709409	0.141508	O	-0.767043	0.12047
1386	Dda3937_00501	FeS cluster assembly > other related Fe-S	350	erpA	Iron-sulfur cluster insertion protein; A-type Fe-S protein; essential for respiratory growth. ErpA can transfer Fe-S clusters to apo-IspG in vitro (Loiseau, 2007). iscA, sufA, and erpA are paralogs	8	tandem	O	0.284679	0.378857	+	0.472795	0.0384659	O	0.345426	0.130245	+	0.568771	0.00996805
1387	Dda3937_02302	FeS cluster assembly > other related Fe-S	1360	ygfZ	Iron-sulfur cluster repair protein; plumbagin resistance protein. folate and tetrahydofolate binding. A yfgZ null mutant grows poorly on minimal media, is hypersensitive to oxidative stress	3	tandem	O	-0.58667	0.120486	O	-0.318542	0.319317	-	-0.638263	0.022787	O	-0.27612	0.396629
1388	Dda3937_03400	FeS cluster assembly > other related Fe-S	2034	yggX	iron-sulfur cluster protector protein	4	tandem	O	-0.339804	0.296816	O	-0.13323	0.648158	-	-0.783375	0.000442463	O	-0.343161	0.18168
1389	Dda3937_04394	FeS cluster assembly > other related Fe-S	2698	ytfE	iron metabolism protein, Iron-sulfur cluster repair protein; RIC; , confers resistance to nitric oxide and hydrogen peroxide; di-iron center	9	convergent	O	-0.0437661	0.967609	O	0.242692	0.673433	O	0.293162	0.617372	O	0.174807	0.77048
1390	Dda3937_00348	FeS cluster assembly > other related Fe-S	246	nfuA	Fe-S biogenesis protein . NfuA is required for the utilization of DNA as a carbon source and is a H. influenzae competence protein ComG homolog	10	convergent	O	-0.49777	0.156168	-	-0.553996	0.0383621	O	-0.0464343	0.893689	O	0.394641	0.158376
1391	Dda3937_03934	FeS cluster assembly > other related Fe-S	2780	mrp	antiporter inner membrane protein, Putative Fe-S scaffold protein	5	tandem	O	0.165578	0.798468	O	0.457635	0.284575	O	-0.408002	0.330962	O	0.153971	0.755958
1392	Dda3937_00161	Sulfur compound metabolism and transport	121	cysQ	PAPS (adenosine 3'-phosphate 5'-phosphosulfate) 3'(2'),5'-bisphosphate nucleotidase	9	divergent	O	-0.245998	0.652386	O	-0.598007	0.096377	O	-0.102983	0.812855	O	-0.417154	0.269332
1393	Dda3937_00209	Sulfur compound metabolism and transport	159	cysJ	sulfite reductase, alpha subunit, flavoprotein	9	divergent	-	-1.44364	0.0349718	O	-0.0174119	0.982588	-	-1.48354	0.00411554	-	-1.25799	0.0206428
1394	Dda3937_00210	Sulfur compound metabolism and transport	159	cysI	sulfite reductase, beta subunit, NAD(P)-binding, heme-binding	9	tandem	O	-1.15088	0.0991753	O	-0.0753278	0.926636	O	-0.87395	0.10571	-	-1.36551	0.00946016
1395	Dda3937_00211	Sulfur compound metabolism and transport	159	cysH	Phosphoadenylyl-sulfate reductase [thioredoxin]	9	tandem	O	-0.711246	0.258367	O	0.166456	0.788119	O	-0.0968149	0.870436	-	-1.29894	0.0032771
1396	Dda3937_00213	Sulfur compound metabolism and transport	160	cysD	sulfate adenylyltransferase, subunit 2	9	tandem	-	-1.23202	0.0187227	O	-0.376812	0.446909	O	-0.549956	0.215881	-	-1.75541	9.02776e-06
1397	Dda3937_03902	Sulfur compound metabolism and transport	160	cysN	sulfate adenylyltransferase, subunit 1	9	tandem	O	-0.996475	0.0635352	O	-0.482801	0.301272	O	-0.34179	0.468529	-	-1.65064	2.54921e-05
1398	Dda3937_03903	Sulfur compound metabolism and transport	160	cysC	adenosine 5'-phosphosulfate kinase	9	tandem	-	-1.26319	0.00412346	O	-0.332986	0.436054	O	-0.260492	0.536477	-	-1.524	8.16725e-06
1399	Dda3937_03699	Sulfur compound metabolism and transport	2251	sseA	3-mercaptopyruvate sulfurtransferase	8	tandem	O	0.297406	0.384449	O	0.0327925	0.927012	O	0.184472	0.495514	-	-0.50712	0.0319787
1400	Dda3937_03698	Sulfur compound metabolism and transport	2250	sseB	rhodanase-like enzyme, sulfur transfer from thiosulfate	8	convergent	O	0.0301446	0.967364	O	0.560667	0.108138	O	-0.0147845	0.974822	O	-0.0128831	0.979816
1401	Dda3937_03505	Sulfur compound metabolism and transport	2111	cysW	Sulfate transport system permease protein cysW	8	tandem	-	-1.20476	0.00704873	O	0.566048	0.144377	-	-0.931954	0.00971334	-	-1.41363	9.1027e-05
1402	Dda3937_03506	Sulfur compound metabolism and transport	2111	cysU	Sulfate transport system permease protein cysT	8	tandem	-	-1.44082	0.00675065	O	0.418601	0.405285	-	-1.31237	0.00171529	-	-1.27041	0.0033798
1403	Dda3937_03504	Sulfur compound metabolism and transport	2111	cysA	sulfate/thiosulfate transporter subunit; ATP-binding component of ABC superfamily	8	convergent	O	-0.975456	0.0653395	O	0.766842	0.0725033	O	-0.588366	0.168666	-	-1.34182	0.000836277
1404	Dda3937_01429	Sulfur compound metabolism and transport	877	cysZ	predicted inner membrane protein	3	divergent	O	-0.11053	0.704961	+	0.472185	0.00612889	O	-0.280142	0.132558	O	0.0772835	0.728832
1405	Dda3937_00336	Sulfur compound metabolism and transport	239	glpE	thiosulfate:cyanide sulfurtransferase (rhodanese)	10	tandem	O	-0.698326	0.131708	O	-0.635311	0.0779856	-	-1.23259	0.000285228	O	-0.255435	0.545547
1406	Dda3937_02639	Sulfur compound metabolism and transport	1551	sbp	sulfate transporter subunit; periplasmic-binding component of ABC superfamily	8	tandem	O	-1.42595	0.174987	O	0.548097	0.561515	-	-1.71971	0.0241639	-	-1.71756	0.0292889
1407	Dda3937_00119	Sulfur compound metabolism and transport	92	dauA	predicted sulphate anion transporter, C4-dicarboxylic acid transporter at low pH. DauA is a C4-dicarboxylic acid transporter with a STAS domain that may be a dicarboxylic acid sensor; DauA is primarily responsible for succinate and fumarate transport at pH 5	6	convergent	O	0.38921	0.372237	+	0.843822	0.00386019	O	-0.403654	0.212458	O	0.126001	0.747793
1408	Dda3937_04117	Sulfur compound metabolism and transport	2517	cbl	transcriptional regulator of cysteine biosynthesis (LysR family)	5	tandem	O	-2.33287	0.173495	O	-0.576632	0.73354	-	-2.50777	0.0471652	O	-1.82421	0.184035
1409	Dda3937_03002	Sulfur compound metabolism and transport	1776	atsR_1	Alkanesulfonates-binding protein	5	tandem	O	-1.12153	0.0719483	-	-1.37774	0.000706832	-	-1.21816	0.00807823	-	-1.93614	1.79263e-06
1410	Dda3937_03003	Sulfur compound metabolism and transport	1777	atsB_1	Alkanesulfonates transport system permease protein	5	divergent	O	-0.48535	0.812001	O	-1.3456	0.258085	O	-0.387032	0.80052	O	-2.08286	0.0728585
1411	Dda3937_03004	Sulfur compound metabolism and transport	1777	astC	Alkanesulfonates ABC transporter ATP-binding protein / Sulfonate ABC transporter, ATP-binding subunit SsuB	5	tandem	O	-2.25545	0.326085	O	-0.222421	0.833546	O	-1.04542	0.398824	O	-1.52908	0.106815
1412	Dda3937_03017	Sulfur compound metabolism and transport	1784	atsR_2	Alkanesulfonates-binding protein	5	divergent	O	0.620427	0.734506	O	-0.255061	0.867593	O	-0.742725	0.653496	O	0.138446	0.935517
1413	Dda3937_03021	Sulfur compound metabolism and transport	1785	astB_2	Alkanesulfonates transport system permease protein	5	convergent	O	-0.989553	0.20498	-	-1.30067	0.00412624	O	-0.867535	0.073394	O	-0.589121	0.194453
1414	Dda3937_03508	Sulfur compound metabolism and transport	2113	ssuB	Alkanesulfonates ABC transporter ATP-binding protein / Sulfonate ABC transporter, ATP-binding subunit SsuB	7	convergent	O	-0.763319	0.476687	O	0.340169	0.667454	O	-0.0540501	0.956527	O	-0.559276	0.475558
1415	Dda3937_03509	Sulfur compound metabolism and transport	2113	ssuC	Alkanesulfonates transport system permease protein	7	tandem	O	-0.674467	0.554601	O	-0.251482	0.754203	O	-0.0654512	0.952592	O	-1.84781	0.0682982
1416	Dda3937_03511	Sulfur compound metabolism and transport	2113	ssuA	Alkanesulfonates-binding protein	7	tandem	O	-0.573444	0.721601	O	0.134591	0.916778	O	-0.325267	0.78214	O	-0.308849	0.817541
1417	Dda3937_03510	Sulfur compound metabolism and transport	2113	ssuD	Alkanesulfonate monooxygenase	7	tandem	O	-0.674267	0.432847	O	0.58879	0.231168	O	-0.39028	0.549149	O	-0.692481	0.358469
1418	Dda3937_03512	Sulfur compound metabolism and transport	2113	ssuE	FMN reductase	7	divergent	O	-0.430615	0.83029	O	0.453415	0.751255	O	-0.842931	0.525082	O	-0.419784	0.784433
1419	Dda3937_02074	Sulfur compound metabolism and transport	1228		Probable transmembrane protein, sulfur transport	10	tandem	O	1.02287	0.064467	O	0.741003	0.0963825	O	0.751686	0.0912394	O	0.606983	0.181855
1420	Dda3937_02075	Sulfur compound metabolism and transport	1228		GENE II AND X PROTEINS, sulfur transport	10	convergent	+	1.08606	0.0110848	O	0.477318	0.212455	+	0.737382	0.0324997	O	0.347446	0.369214
1421	Dda3937_02073	Sulfur compound metabolism and transport	1228		Transcriptional regulator, ArsR family	10	divergent	O	0.447041	0.584109	O	0.84427	0.129415	O	0.177053	0.796572	O	0.745879	0.180681
1422	Dda3937_01094	Phosphorus metabolism and transport	679	pstB_1	phosphate transporter subunit; ATP-binding component of ABC superfamily	11	tandem	O	-0.197106	0.751743	O	-0.722274	0.0645221	O	-0.0821995	0.866386	O	-0.352926	0.399359
1423	Dda3937_01095	Phosphorus metabolism and transport	680	pstA_1	phosphate transporter subunit; membrane component of ABC superfamily	11	tandem	O	-0.237129	0.760767	O	-0.568999	0.27388	O	-0.0202694	0.974822	O	-0.497235	0.338771
1424	Dda3937_01096	Phosphorus metabolism and transport	680	pstC_1	phosphate transporter subunit; membrane component of ABC superfamily	11	tandem	O	-0.195778	0.825008	O	-0.512043	0.384654	O	-0.36358	0.5384	O	-0.784326	0.149351
1425	Dda3937_01690	Phosphorus metabolism and transport	1013	pstC_2	Phosphate transport system permease protein pstC (TC 3,A,1,7,1)	8	divergent	O	0.302789	0.469315	O	0.203043	0.54562	O	-0.00198374	0.995473	O	0.105226	0.77194
1426	Dda3937_01097	Phosphorus metabolism and transport	681	pstS	phosphate transporter subunit; periplasmic-binding component of ABC superfamily	11	divergent	O	0.0524396	0.963947	O	-0.483035	0.4455	O	0.335611	0.596908	O	-0.430566	0.497833
1427	Dda3937_01689	Phosphorus metabolism and transport	1013	pstA_2	Phosphate transport system permease protein pstA (TC 3,A,1,7,1)	8	tandem	O	0.201409	0.714887	O	-0.00274794	0.99418	O	-0.00344455	0.994145	O	-0.356686	0.353323
1428	Dda3937_01688	Phosphorus metabolism and transport	1013	pstB_2	Phosphate transport ATP-binding protein pstB (TC 3,A,1,7,1)	8	convergent	O	0.429289	0.530092	O	0.094448	0.88636	O	0.274911	0.601503	O	0.0235254	0.973365
1429	Dda3937_01941	Phosphorus metabolism and transport	1145		Phosphate ABC transporter, periplasmic phosphate-binding protein pstS (TC 3,A,1,7,1)	4	tandem	O	-0.115146	0.827853	O	0.118458	0.771213	O	-0.0854883	0.830978	O	0.329594	0.340293
1430	Dda3937_03547	Phosphorus metabolism and transport	2142	uhpT	Hexose phosphate transport protein, UhpT exchanges cytoplasmic phosphate for hexose phosphate. UhpT also catalyzes the neutral exchange of internal and external Pi.	3	tandem	-	-2.01953	0.0146355	O	-0.0825582	0.933792	-	-1.85243	0.00312395	O	0.0549263	0.95801
1431	Dda3937_04099	Phosphorus metabolism and transport	2509	phnC	Phosphonate ABC transporter ATP-binding protein (TC 3,A,1,9,1)	5	tandem	O	1.08854	0.139435	O	0.776811	0.198646	O	0.373491	0.60129	O	0.405066	0.576266
1432	Dda3937_04100	Phosphorus metabolism and transport	2510	phnD	Phosphonate ABC transporter phosphate-binding periplasmic component (TC 3,A,1,9,1)	5	tandem	+	1.65046	0.00343648	+	1.0349	0.0281334	+	1.03659	0.0416115	O	0.649336	0.222192
1433	Dda3937_04102	Phosphorus metabolism and transport	2511	phnE_1	Phosphonate ABC transporter permease protein phnE1 (TC 3,A,1,9,1)	5	tandem	O	0.901222	0.154839	O	0.551735	0.294675	O	0.606127	0.282395	O	-0.105921	0.873053
1434	Dda3937_04101	Phosphorus metabolism and transport	2511	phnE_2	Phosphonate ABC transporter permease protein phnE2 (TC 3,A,1,9,1)	5	tandem	O	1.3251	0.295492	O	0.246387	0.854508	O	1.14194	0.281931	O	0.35133	0.746359
1435	Dda3937_04092	Phosphorus metabolism and transport	2506	phnK	Phosphonates transport ATP-binding protein phnK	5	tandem	O	-0.182045	0.874233	O	-1.126	0.114496	O	-0.377406	0.671831	O	-0.950546	0.218057
1436	Dda3937_04093	Phosphorus metabolism and transport	2506	phnL	Phosphonates transport ATP-binding protein phnL	5	tandem	O	0.710775	0.453145	O	-0.637112	0.420263	O	0.269071	0.747612	O	-0.249892	0.78466
1437	Dda3937_04088	Phosphorus metabolism and transport	2506	phnG	PhnG protein	5	tandem	O	1.34344		O	-2.88283		O	-0.488833		O	-2.08747
1438	Dda3937_04089	Phosphorus metabolism and transport	2506	phnH	PhnH protein	5	tandem	O	-0.670455		O	-3.88192		O	1.93803		O	0.614064
1439	Dda3937_04090	Phosphorus metabolism and transport	2506	phnI	PhnI protein	5	tandem	O	-0.0931476		O	0.954259	0.54884	O	0.86204	0.654013	O	0.765298	0.636797
1440	Dda3937_04091	Phosphorus metabolism and transport	2506	phnJ	PhnJ protein	5	tandem	O	0.110616		O	1.43376	0.285011	O	1.98789	0.254429	O	-0.232368	0.893524
1441	Dda3937_04094	Phosphorus metabolism and transport	2506	phnM	Metal-dependent hydrolase involved in phosphonate metabolism	5	tandem	O	0.637387	0.389515	O	-0.488854	0.429137	O	0.26902	0.646403	O	-0.5884	0.338371
1442	Dda3937_04095	Phosphorus metabolism and transport	2506	phnN	ATP-binding protein phnN; Guanylate kinase	5	tandem	O	-0.466706	0.767605	O	-1.47455	0.174436	O	-0.793918	0.442322	O	-0.905296	0.37098
1443	Dda3937_04087	Phosphorus metabolism and transport	2506	phnF	Transcriptional regulator PhnF	5	divergent	O	-0.00666671		O	-0.595491		O	1.41411		O	-3.10207
1444	Dda3937_04096	Phosphorus metabolism and transport	2506	phnP	Metal-dependent hydrolases of the beta-lactamase superfamily I; PhnP protein	5	convergent	O	-0.589438	0.387999	O	-0.483811	0.335572	O	-0.149055	0.787953	O	-0.810968	0.099958
1445	Dda3937_00169	Phosphorus metabolism and transport	126	ppa	inorganic pyrophosphatase	9	tandem	O	-0.114475	0.889769	O	0.45115	0.384841	O	0.0822876	0.889442	O	0.819757	0.0808166
1446	Dda3937_00176	Phosphorus metabolism and transport	133	ygiF	Inorganic triphosphatase	9	divergent	O	0.164732	0.738261	O	0.0658874	0.880466	O	0.0303855	0.941165	O	-0.0191536	0.968514
1447	Dda3937_01691	Phosphorus metabolism and transport	1014	ppk	polyphosphate kinase, component of RNA degradosome	8	divergent	+	0.684196	0.00152392	+	0.600418	0.000514685	+	0.517317	0.0025828	O	-0.0172967	0.950041
1448	Dda3937_01692	Phosphorus metabolism and transport	1014	ppx	Exopolyphosphatase, guanosine-5'-triphosphate,3'-diphosphate pyrophosphatase	8	convergent	+	0.930965	0.0062281	O	0.559398	0.0534879	+	0.902411	0.000581512	O	-0.0851797	0.818701
1449	Dda3937_01914	Phosphorus metabolism and transport	1128	phnA	conserved protein	4	tandem	+	2.80432	1.73437e-08	+	2.20359	4.59311e-08	+	3.57726	3.62006e-20	+	2.2155	3.70815e-08
1450	Dda3937_03870	Phosphorus metabolism and transport	2360	phoA	Alkaline phosphatase	1	convergent	O	0.335428	0.717734	O	-0.525392	0.433389	O	0.277133	0.706646	O	0.395865	0.564312
1451	Dda3937_03416	Phosphorus metabolism and transport	2047	phoH	conserved protein with nucleoside triphosphate hydrolase domain	7	convergent	O	1.3035	0.177387	O	0.0433434	0.967771	+	1.768	0.0103931	O	-1.17395	0.121441
1452	Dda3937_01159	Phosphorus metabolism and transport	712	pitA	low-affinity phosphate transporter	1	tandem	O	-0.126046	0.878557	O	0.241035	0.685773	O	-0.115405	0.84781	+	0.989464	0.0362945
1453	Dda3937_04375	Phosphorus metabolism and transport	2685	psiE	predicted phosphate starvation inducible protein	8	tandem	O	0.169694	0.765798	-	-0.918201	0.00701615	O	-0.09011	0.837481	-	-1.02018	0.00190967
1454	Dda3937_04063	Phosphorus metabolism and transport	2489	ycdX	Alkaline phosphatase; required for swarming phenotype; chaperoned by YcdY	6	divergent	O	0.529248	0.270232	O	0.658944	0.0645221	O	0.576872	0.0975366	O	0.397082	0.302441
1455	Dda3937_01549	Metal ion homeostasis > Potassium	933	kdpA	P-type ATPase, high-affinity potassium transport system, A chain	5	divergent	+	1.02912	0.00334742	+	0.747638	0.00797087	+	0.703582	0.0191876	+	0.706306	0.012444
1456	Dda3937_01550	Metal ion homeostasis > Potassium	933	kdpB	Potassium-transporting ATPase B chain (TC 3,A,3,7,1)	5	tandem	O	0.589498	0.272096	O	0.285898	0.529247	O	0.581027	0.132015	O	-0.0559213	0.915566
1457	Dda3937_01551	Metal ion homeostasis > Potassium	933	kdpC	potassium translocating ATPase, subunit C	5	tandem	O	0.300049	0.693126	O	-0.43369	0.425597	O	-0.032098	0.960295	O	-0.267705	0.621078
1458	Dda3937_00159	Metal ion homeostasis > Potassium	119	trkD	potassium transporter	11	divergent	+	0.515631	0.0087335	+	0.516169	0.000925407	+	0.467293	0.00256413	+	0.394063	0.0149795
1459	Dda3937_03862	Metal ion homeostasis > Potassium	2354		Kup system potassium uptake protein	6	convergent	+	1.01067	0.0146803	+	0.814158	0.014548	+	1.49198	8.90259e-07	O	0.541701	0.123099
1460	Dda3937_01520	Metal ion homeostasis > Potassium	922	trkA	NAD-binding component of TrK potassium transporter	9	tandem	O	0.79895	0.0714205	+	0.813204	0.0182213	+	0.797374	0.0169243	O	0.236268	0.570593
1461	Dda3937_02080	Metal ion homeostasis > Potassium	1230	trkH	Potassium uptake protein TrkH	10	tandem	+	1.41654	1.51562e-10	+	1.04882	7.8136e-09	+	1.26585	1.13922e-12	+	0.842972	6.05986e-06
1462	Dda3937_02727	Metal ion homeostasis > bivalent cation > zinc uptake	1609	zur	Zinc uptake regulation protein ZUR	3	convergent	O	-0.585276	0.0615594	O	0.175132	0.54562	-	-0.695504	0.00315322	O	0.319529	0.228303
1463	Dda3937_01623	Metal ion homeostasis > bivalent cation > zinc uptake	976	znuB	high-affinity zinc transport system membrane protein	6	convergent	O	-0.0900147	0.939293	O	0.758997	0.25223	+	2.75132	2.45029e-07	+	2.33641	2.32655e-05
1464	Dda3937_01624	Metal ion homeostasis > bivalent cation > zinc uptake	976	znuC	high-affinity zinc transport system ATP-binding protein	6	divergent	O	-1.29928	0.065777	O	0.588304	0.340096	+	1.98114	6.74377e-05	+	2.19684	1.27314e-05
1465	Dda3937_01625	Metal ion homeostasis > bivalent cation > zinc uptake	977	znuA	Zinc ABC transporter, periplasmic-binding protein ZnuA	6	divergent	-	-2.21537	4.97867e-08	O	-0.699207	0.0557523	+	0.903054	0.007045	+	1.2036	0.000294844
1466	Dda3937_03832	Metal ion homeostasis > bivalent cation > zinc uptake	2336	yeiR	Zn-stimulated GTPase involved in zinc homeostasis; mutants are cadmium and EDTA sensitive	6	tandem	O	-0.193361	0.761761	O	0.718499	0.0682593	O	0.571119	0.146803	+	0.825737	0.0330093
1467	Dda3937_03087	Metal ion homeostasis > bivalent cation > zinc/manganese transport	1818		zinc/manganese transport system ATP-binding protein	9	divergent	-	-6.11216	6.50653e-05	O	0.762058	0.648158	O	1.03226	0.484591	O	0.981442	0.526277
1468	Dda3937_03088	Metal ion homeostasis > bivalent cation > zinc/manganese transport	1818		zinc/manganese transport system permease protein	9	tandem	-	-5.29494	0.00156079	O	0.802382	0.653825	O	1.38171	0.357326	O	1.04537	0.522014
1469	Dda3937_04298	Metal ion homeostasis > bivalent cation > zinc/manganese transport	1818		zinc/manganese transport system substrate-binding protein	9	convergent	-	-5.07321	0.00592475	O	0.850065	0.662355	O	1.04724	0.551099	O	0.742766	0.696976
1470	Dda3937_04159	Metal ion homeostasis > bivalent cation > copper	2552	copA	Lead, cadmium, zinc and mercury transporting ATPase; Copper-translocating P-type ATPase	4	divergent	O	-0.189442	0.790895	O	-0.691558	0.13025	O	0.0722977	0.897469	O	-0.147029	0.789333
1471	Dda3937_04160	Metal ion homeostasis > bivalent cation > copper	2553	cueR	copper responsive transcription regulator	5	tandem	-	-1.41805	0.0135071	-	-1.66272	0.000174375	O	-0.786582	0.0909745	-	-0.930103	0.0476454
1472	Dda3937_01608	Metal ion homeostasis > bivalent cation > copper	970	cutC	copper homeostasis protein	6	tandem	O	-1.03001	0.361896	O	-0.473981	0.627952	O	-1.39517	0.0766864	O	-0.932808	0.279879
1473	Dda3937_01898	Metal ion homeostasis > bivalent cation > copper	1117	cutF	Copper homeostasis protein CutF precursor / Lipoprotein NlpE involeved in surface adhesion	4	convergent	-	-0.844241	0.00294938	-	-0.649234	0.00480458	-	-0.857232	8.59524e-05	O	-0.262209	0.321781
1474	Dda3937_02716	Metal ion homeostasis > bivalent cation > copper	1600	cutA	copper binding protein	3	tandem	O	0.129752	0.853997	O	0.283516	0.564354	O	0.447971	0.307567	O	0.537069	0.225823
1475	Dda3937_03566	Metal ion homeostasis > bivalent cation > copper	2156	yobA	Copper resistance protein C	6	divergent	-	-1.93566	0.000107498	-	-1.45611	7.95343e-05	-	-2.37375	1.27206e-07	-	-1.60241	2.62101e-05
1476	Dda3937_00085	Metal ion homeostasis > bivalent cation > copper	2156		Copper resistance protein D	6	tandem	-	-1.78592	3.24207e-07	-	-1.68705	5.03608e-11	-	-2.0994	2.63181e-13	-	-1.49712	3.95401e-08
1477	Dda3937_00009	Metal ion homeostasis > bivalent cation > copper	7	cueO	Blue copper oxidase cueO precursor	6	tandem	O	-0.654267	0.315003	-	-1.15014	0.0138679	-	-1.08948	0.0134134	-	-1.14256	0.012444
1478	Dda3937_03565	Metal ion homeostasis > bivalent cation > copper	2155		Putative multicopper oxidases	7	divergent	O	-0.095771	0.914723	O	0.232711	0.710816	-	-1.34013	0.0035667	O	-0.693332	0.166266
1479	Dda3937_01809	Metal ion homeostasis > bivalent cation > copper	1075		Putative multicopper oxidases	7	tandem	+	0.916641	0.0172188	O	0.56815	0.0693949	O	0.391219	0.2603	O	0.258673	0.484454
1480	Dda3937_03992	Metal ion homeostasis > bivalent cation > copper	2440		Heavy metal RND efflux outer membrane protein, CzcC family	5	tandem	O	-0.0927728	0.973005	O	-1.1369	0.475385	O	-0.868367	0.638037	O	0.21418	0.920944
1481	Dda3937_03993	Metal ion homeostasis > bivalent cation > copper	2440		Probable Co/Zn/Cd efflux system membrane fusion protein	5	tandem	O	0.505061	0.764452	O	-0.100097	0.95363	O	-2.87446	0.173353	O	-0.88471	0.509345
1482	Dda3937_03990	Metal ion homeostasis > bivalent cation > copper	2440	cusA	Cobalt-zinc-cadmium resistance protein czcA; Cation efflux system protein cusA	5	tandem	O	-0.433305	0.516055	O	0.0502843	0.939943	O	-0.445712	0.356282	O	-0.115474	0.843692
1483	Dda3937_03991	Metal ion homeostasis > bivalent cation > copper	2440	cusB	Probable Co/Zn/Cd efflux system membrane fusion protein	5	tandem	O	-0.604797	0.719121	O	-0.784062	0.56136	O	-0.437707	0.789367	O	-0.868958	0.589089
1484	Dda3937_01953	Metal ion homeostasis > bivalent cation > other bivalent cation	1155	mgtA	magnesium transporter	4	divergent	O	-0.110043	0.916679	O	0.49663	0.452289	+	1.99182	0.00017232	+	3.6203	4.94187e-13
1485	Dda3937_00303	Metal ion homeostasis > bivalent cation > other bivalent cation	211	corA	magnesium/nickel/cobalt transporter	10	tandem	O	-0.41798	0.479448	-	-0.888307	0.0243734	O	0.415808	0.334269	O	0.619656	0.133243
1486	Dda3937_02470	Metal ion homeostasis > bivalent cation > other bivalent cation	1460	corC	Mg2+ and Co2+ transporter CorC	5	tandem	O	0.602717	0.0915275	O	0.238224	0.461048	O	-0.160284	0.62348	O	-0.198117	0.552631
1487	Dda3937_03137	Metal ion homeostasis > bivalent cation > other bivalent cation	1854	ydaN	predicted Zn(II) transporter	7	tandem	O	0.42814	0.343826	O	-0.197749	0.614747	O	-0.151022	0.694574	-	-0.762535	0.0152847
1488	Dda3937_00688	Metal ion homeostasis > bivalent cation > other bivalent cation	456	yrbG	predicted calcium/sodium:proton antiporter	2	divergent	O	0.301592	0.583829	O	0.526586	0.166223	O	-0.00366881	0.994145	O	0.644879	0.0800025
1489	Dda3937_01620	Metal ion homeostasis > bivalent cation > other bivalent cation	974		HoxN/HupN/NixA family nickel/cobalt transporter	6	tandem	O	0.489069	0.349494	O	0.527215	0.159075	O	0.0218689	0.965761	O	-0.201497	0.652632
1490	Dda3937_04481	Metal ion homeostasis > bivalent cation > other bivalent cation	2761	mntH	proton-dependent divalent metal cation transporter	3	tandem	+	1.4276	3.24207e-07	+	0.782234	0.000956665	+	1.16194	1.72967e-07	O	0.370451	0.159892
1491	Dda3937_01049	Metal ion homeostasis > bivalent cation > other bivalent cation	653		divalent anion:Na+ symporter, DASS family	11	convergent	O	0.115501	0.904691	O	0.259499	0.689178	O	-0.36182	0.561167	O	0.0720629	0.925167
1492	Dda3937_02381	Metal ion homeostasis > bivalent cation > other bivalent cation	1410		putative Nickel/cobalt transporter	8	tandem	-	-1.77352	0.00407787	O	-0.592224	0.301123	O	-0.711865	0.169842	O	-0.700789	0.195918
1493	Dda3937_02536	Metal ion homeostasis > bivalent cation > other bivalent cation	1501	ybhI	divalent anion:Na+ symporter, DASS family, putative sodium:sulfate symporter	1	tandem	O	0.380755	0.760236	O	-0.150261	0.889877	O	-1.01521	0.230225	O	1.45379	0.0987409
1494	Dda3937_00758	Metal ion homeostasis > bivalent cation > nickel transporter	490	nikE	Nickel transport ATP-binding protein nikE (TC 3,A,1,5,3), This gene is part of a five gene cluster encoding an ABC transport system. Some components are detected as orthologs of the nikABCDE encoded nickel transporter of Escherichia coli K-12 MG1655 in reciprocal BLASTP analyses, but other components are more similar to peptide transporters from diverse bacteria.	5	tandem	O	0.0683283	0.936222	O	-0.243244	0.661042	O	-0.429611	0.411429	O	-0.679134	0.166758
1495	Dda3937_00759	Metal ion homeostasis > bivalent cation > nickel transporter	490	nikD	Oligopeptide transporter putative ATPase domain	5	tandem	O	-0.188961	0.801823	O	-0.867236	0.0593049	O	-0.803815	0.0909799	O	-0.724878	0.137308
1496	Dda3937_00760	Metal ion homeostasis > bivalent cation > nickel transporter	490	nikC	Nickel transport system permease protein nikC (TC 3,A,1,5,3)	5	tandem	O	-0.0590298	0.956449	O	-0.169443	0.814654	O	-0.416222	0.496111	O	-0.4483	0.466536
1497	Dda3937_00761	Metal ion homeostasis > bivalent cation > nickel transporter	490	nikB	Nickel transport system permease protein nikB (TC 3,A,1,5,3)	5	tandem	O	-0.495031	0.591341	O	0.214537	0.759118	O	0.123512	0.862847	O	-0.553047	0.360119
1498	Dda3937_00762	Metal ion homeostasis > bivalent cation > nickel transporter	491	nikA	Nickel ABC transporter, periplasmic nickel-binding protein nikA (TC 3,A,1,5,3)	5	tandem	O	-0.0101656	0.989845	O	-0.267901	0.519151	O	-0.46594	0.260772	O	-0.534645	0.180009
1499	Dda3937_00327	Metal ion homeostasis > bivalent cation > nickel transporter	233	nikR	Nickel responsive regulator NikR	10	tandem	O	-0.475551	0.618887	O	-0.0281572	0.975472	O	-0.650177	0.320541	O	-0.114656	0.893524
1500	Dda3937_02133	Metal ion homeostasis > sodium	1263	yjbB	Probable Na+/Pi-cotransporter. YjbB overexpression increases Pi export and reduces intracellular polyphosphate levels (Motomura, 2011)	9	tandem	O	0.675331	0.292461	O	0.554287	0.276189	O	0.436208	0.389302	O	-0.0534104	0.937928
1501	Dda3937_00118	Metal ion homeostasis > sodium	91	chaA	calcium/sodium:proton antiporter	6	divergent	+	2.47196	2.01454e-08	+	1.49574	4.5909e-05	+	4.21246	9.77656e-36	+	1.41097	0.000126464
1502	Dda3937_00383	Metal ion homeostasis > sodium	266	nhaA	sodium-proton antiporter	9	tandem	O	0.137453	0.713524	O	-0.0408354	0.906271	O	0.316178	0.19853	+	0.875459	0.000112083
1503	Dda3937_02925	Metal ion homeostasis > sodium	1729	nhaB	hypothetical protein, Na+/H+ antiporter?	6	divergent	O	-1.28927	0.144668	O	-0.492808	0.515784	O	-1.25499	0.0717394	O	-0.74535	0.314577
1504	Dda3937_00382	Metal ion homeostasis > sodium	266	nhaR	DNA-binding transcriptional activator	9	convergent	O	0.489722	0.289079	O	0.195432	0.639863	O	0.24289	0.527412	O	0.465167	0.203408
1505	Dda3937_02650	Metal ion homeostasis > metal ion efflux	1557	zntA	zinc, cobalt and lead efflux system	2	divergent	O	0.587415	0.641846	O	-1.17064	0.178444	O	-0.948441	0.328451	O	-0.507019	0.632502
1506	Dda3937_03986	Metal ion homeostasis > metal ion efflux	2436	zitB	zinc efflux system	5	tandem	O	-0.562573	0.326234	-	-0.827237	0.0390164	O	-0.100711	0.843332	-	-0.900484	0.0206537
1507	Dda3937_00978	Metal ion homeostasis > metal ion efflux	607	rcnA	Nickel and cobalt efflux system	11	divergent	O	0.240767	0.689856	O	0.0821064	0.88259	-	-1.07214	0.0087749	O	-0.206382	0.692484
1508	Dda3937_01382	Metal ion homeostasis > metal ion efflux	846	apaG	protein associated with Co2+ and Mg2+ efflux	9	tandem	O	-0.652807	0.117533	O	-0.0695616	0.878296	-	-1.07355	0.000352349	-	-0.653207	0.042376
1509	Dda3937_04594	Metal ion homeostasis > metal ion efflux	2846	mntP	Probable Mn(2+) efflux pump, mntR-regulated	6	convergent	O	-0.0709968	0.908164	O	-0.279347	0.486784	-	-1.47238	2.23047e-06	O	0.104656	0.818487
1510	Dda3937_00538	Metal ion homeostasis > metal ion efflux	372	kefB	Glutathione-regulated potassium-efflux system protein kefB	9	tandem	+	1.92381	5.89332e-18	+	1.46544	1.27436e-15	+	1.84285	9.37548e-25	+	1.29098	3.70872e-12
1511	Dda3937_00539	Metal ion homeostasis > metal ion efflux	372	kefG	component of potassium effux complex with KefB	9	divergent	+	1.13342	5.45791e-06	+	1.18109	2.37972e-09	+	1.07863	4.50974e-08	+	1.08883	5.35294e-08
1512	Dda3937_02282	Metal ion homeostasis > metal ion efflux	1346		Probable Co/Zn/Cd efflux system membrane fusion protein	3	divergent	O	-0.766473	0.365895	O	-0.503306	0.39609	-	-1.29213	0.0323709	O	-0.489554	0.400503
1513	Dda3937_00412	Metal ion homeostasis > Mechanosensitive ion channel	292	mscS	MscS family mechanosensitive ion channel	9	tandem	O	0.460573	0.0987098	+	0.778177	0.000122399	+	0.749783	0.000145642	+	0.880572	9.64519e-06
1514	Dda3937_01519	Metal ion homeostasis > Mechanosensitive ion channel	921	mscL	Large-conductance mechanosensitive channel	9	convergent	O	0.72089	0.185182	O	0.696482	0.100043	+	1.33424	0.000367819	O	0.728439	0.0823312
1515	Dda3937_02408	Metal ion homeostasis > Mechanosensitive ion channel	1431		Mechanosensitive ion channel	8	convergent	-	-0.929511	0.000580653	-	-1.80126	9.06943e-19	-	-1.04272	4.27349e-07	-	-1.67729	1.23978e-16
1516	Dda3937_02149	Metal ion homeostasis > Mechanosensitive ion channel	1275	bspA	Potassium efflux system kefA / Small-conductance mechanosensitive channel	9	convergent	O	0.351772	0.36378	+	0.596366	0.028677	O	0.317851	0.273852	O	0.0631364	0.863403
1517	Dda3937_03297	Metal ion homeostasis > Mechanosensitive ion channel	1953	bspB	Potassium efflux system kefA / Small-conductance mechanosensitive channel	4	convergent	+	0.595136	0.00854083	+	0.736238	2.3756e-05	+	0.449889	0.0142168	+	0.609684	0.000757116
1518	Dda3937_00769	Transport	496		ABC-type nitrate/sulfonate/bicarbonate transport system, ATPase component	5	tandem	O	0.592558	0.314931	O	0.534339	0.236419	+	1.22728	0.00241316	O	0.771141	0.0663424
1519	Dda3937_03085	Transport	1817		Molybdenum transport ATP-binding protein modC (TC 3,A,1,8,1) / Molybdenum transport system permease protein modB (TC 3,A,1,8,1)	9	convergent	-	-3.90069	0.000123028	O	-1.30281	0.164472	O	0.422845	0.66349	O	0.295892	0.778854
1520	Dda3937_03086	Transport	1817		ABC-type molybdate transport system, periplasmic component	9	divergent	-	-4.3287	9.25523e-05	O	-0.12256	0.931779	O	0.754957	0.460509	O	0.426398	0.711249
1521	Dda3937_04080	Transport	2501		ABC transporter, periplasmic substrate-binding protein	9	divergent	O	0.149157	0.836783	O	0.00142985	0.997149	O	-0.644773	0.152856	O	-0.340723	0.485083
1522	Dda3937_00417	Transport	297	tsgA	transporter MSF family, tellurite-inducible, function unknown; also induced by selenite	9	tandem	+	0.669597	0.0108709	+	0.778225	0.000136836	+	1.12965	5.74623e-09	O	0.29988	0.200199
1523	Dda3937_00386	Transport	269	satP	conserved inner membrane protein	9	convergent	O	-0.775542	0.0786685	O	-0.00945566	0.98478	O	-0.143533	0.738699	+	1.42462	1.36288e-05
1524	Dda3937_03484	Transport	2094	ybjL	predicted transporter	6	divergent	+	1.02142	0.00157041	+	1.07547	2.01181e-05	+	0.995277	7.87053e-05	+	0.896777	0.000465549
1525	Dda3937_03518	Transport	2118	uup	DNA-binding ABC ATPase	7	tandem	O	0.279696	0.485288	O	0.312676	0.29362	O	-0.0620684	0.861248	O	0.0220586	0.958638
1526	Dda3937_03744	Transport	2285		conserved inner membrane protein	5	tandem	O	1.05958	0.173443	+	1.3008	0.0244511	O	1.05298	0.0746368	+	2.03697	0.000188342
1527	Dda3937_04074	Transport	2499	yadG	predicted transporter subunit: ATP-binding component of ABC superfamily	8	divergent	O	0.557849	0.10199	O	0.197794	0.520885	+	0.67349	0.00842991	O	0.457904	0.0894935
1528	Dda3937_00518	Transport	2499	yadH	predicted transporter subunit: membrane component of ABC superfamily	8	convergent	+	0.590234	0.000335408	+	0.397041	0.003324	+	0.918158	3.07263e-13	O	0.245252	0.0927511
1529	Dda3937_00654	Transport	2799		Membrane protein	5	convergent	-	-1.42519	0.0330476	O	-0.0430256	0.95321	O	-0.736075	0.115418	O	-0.689837	0.181867
1530	Dda3937_00780	Transport	502		Probable ABC transporter ATP binding protein	5	convergent	-	-1.2187	0.000265156	-	-0.788895	0.00401505	-	-1.2537	3.17418e-06	-	-0.678853	0.015844
1531	Dda3937_01135	Transport	701		Transporter, MFS superfamily	1	divergent	O	-0.460481	0.158885	O	0.00813096	0.98045	-	-0.544772	0.0262934	O	0.00792141	0.981982
1532	Dda3937_01137	Transport	702		transporter, MFS superfamily	1	convergent	O	-0.213735	0.715004	O	0.0782256	0.866909	O	-0.164783	0.714438	O	0.0643627	0.883518
1533	Dda3937_03046	Transport	1799		Transporter	1	convergent	O	-0.961683	0.0999082	-	-1.04554	0.0189839	-	-1.05434	0.0145583	-	-1.30921	0.00222158
1534	Dda3937_04078	Transport	2501		ABC transporter, permease protein	9	tandem	O	-0.673024	0.595624	O	0.0545904	0.959571	O	0.195731	0.84809	O	-0.469518	0.583443
1535	Dda3937_02262	Transport	1334	yjcE	predicted cation/proton antiporter	3	convergent	+	1.42344	1.2117e-07	+	0.97864	9.60937e-06	+	1.23421	8.59711e-09	O	0.289278	0.268373
1536	Dda3937_03285	Transport	1943	ybaL	monovalent cation:H+ antiporter-2, CPA2 family	4	tandem	+	1.94106	1.04437e-09	+	0.845992	0.00210636	+	2.57653	1.59969e-25	+	1.07215	5.66e-05
1537	Dda3937_00502	Transport	351	clcA	H(+)/Cl(-) exchange transporter clcA; involved in the extreme acid response	8	divergent	O	-0.168946	0.669423	O	-0.274546	0.316548	O	-0.452382	0.0685624	O	-0.120525	0.696976
1538	Dda3937_00110	Transport	86		Chloride channel protein	6	tandem	O	0.109239	0.807703	O	0.470701	0.0805422	O	0.262701	0.375777	+	0.570681	0.0260307
1539	Dda3937_00554	Transport	385		major facilitator superfamily protein	9	tandem	O	-0.539133	0.446347	-	-1.02505	0.0464629	O	-0.343311	0.510198	O	-0.667279	0.187352
1540	Dda3937_00116	Transport	89	chaC	Cation transport protein chaC	6	tandem	O	0.574169	0.240203	O	0.425844	0.279936	O	0.577673	0.107987	O	0.547598	0.146201
1541	Dda3937_03349	Transport	1990	focA	formate transporter	6	tandem	O	0.66275	0.201933	+	0.937061	0.0135656	O	0.00423628	0.993899	O	0.593865	0.143165
1542	Dda3937_01657	Transport	996	ydfJ	MFS transporter, MHS family, metabolite:H+ symporter. Possible K(+) transporter	8	tandem	O	-0.286231	0.78021	O	-0.801028	0.24816	-	-1.58337	0.0161748	O	-0.947999	0.193857
1543	Dda3937_04025	Transport	2463	yfbS	predicted transporter	7	convergent	+	1.0314	0.04498	+	0.94813	0.0190647	O	-0.0144099	0.979927	O	-0.373716	0.424361
1544	Dda3937_00540	Transport	373	yheS	fused predicted transporter subunits of ABC superfamily: ATP-binding components	9	tandem	O	0.0760835	0.871413	O	0.278723	0.353048	O	0.102764	0.757726	+	0.728508	0.00503461
1545	Dda3937_01812	Transport	1078	ybiT	fused predicted transporter subunits of ABC superfamily: ATP-binding components	7	divergent	-	-0.937591	0.00535415	-	-0.56176	0.0475474	-	-0.910339	0.000492772	+	0.789734	0.00327541
1546	Dda3937_01406	Transport	861	fusD	Plant -ferredoxin transport system, iron ABC transporter, innermembrane permease and ATPase component	3	tandem	O	0.109458	0.909803	O	-0.453666	0.466468	O	-0.0503202	0.94444	-	-1.11178	0.0385062
1547	Dda3937_00403	Transport	2707	yjjK	ABC transporter ATP-binding protein yjjK	9	convergent	O	-0.397678	0.083454	O	-0.0976964	0.664437	O	-0.0916562	0.664363	O	0.114636	0.596142
1548	Dda3937_03471	Transport	2085		MSF transporter	6	convergent	O	-0.420347	0.182792	-	-0.899928	3.2321e-05	-	-0.758687	0.000543013	-	-0.647485	0.0032771
1549	Dda3937_04490	Transport	2769	yajR	predicted transporter	4	convergent	-	-0.638439	0.00186842	-	-0.358778	0.0367779	-	-0.5624	0.000491839	O	-0.0791682	0.713142
1550	Dda3937_04519	Transport	2790		ABC transporter, ATP-binding protein, MsbA family	5	convergent	O	-0.0177968	0.982537	O	-0.0687204	0.899241	O	-0.282721	0.496913	O	-0.410662	0.315291
1551	Dda3937_03122	Transport	1840		MFS transporter	7	convergent	+	0.861259	0.00448222	O	-0.0197292	0.95866	O	0.111768	0.729607	-	-0.621129	0.0197846
1552	Dda3937_03354	Transport	1994	ycaD	predicted transporter, induced during aphid infection	6	convergent	O	0.184294	0.771859	O	-0.62727	0.12115	O	-0.0191075	0.971448	+	1.03047	0.00524524
1553	Dda3937_03133	Transport	1851		Probable major facilitator superfamily (MFS) transporter	7	tandem	-	-1.06635	0.00913229	-	-1.18756	4.93862e-05	-	-1.27643	1.86256e-05	-	-0.835915	0.00536297
1554	Dda3937_00897	Transport	564	ygaY	MFS permease protein	8	tandem	O	-0.587212	0.240914	O	-0.529734	0.183367	-	-0.7739	0.0305743	O	-0.564863	0.154709
1555	Dda3937_01191	Transport	734	ydhP	Major facilitator family transporter	3	tandem	O	-1.41698	0.0539787	O	-0.0927163	0.88259	-	-1.84617	0.00313805	O	-0.497095	0.359778
1556	Dda3937_01913	Transport	1127		MFS transporter	4	tandem	O	0.348834	0.569963	O	0.17454	0.739788	O	0.136549	0.783513	O	0.288499	0.539062
1557	Dda3937_00281	Transport	200		Major facilitator family transporter	10	tandem	O	-1.31174	0.0850964	-	-1.34116	0.0141579	-	-1.48182	0.0107669	O	-0.923081	0.12617
1558	Dda3937_01923	Transport	1132		putative membrane protein	4	convergent	O	-0.0340328	0.966466	O	-0.374333	0.354153	O	-0.268453	0.522075	O	-0.285242	0.483243
1559	Dda3937_02832	Transport	1671		Putative permease	5	tandem	O	0.714435	0.42037	O	0.403561	0.54562	+	1.51824	0.0266865	O	-0.396075	0.619444
1560	Dda3937_02298	Transport	1357	yhjE	Transporter, MFS superfamily	3	divergent	-	-2.60017	7.24687e-07	-	-1.72637	7.04263e-05	-	-2.74581	2.27125e-11	-	-2.08242	9.42081e-07
1561	Dda3937_01214	Transport	747		major facilitator family transporter	3	divergent	O	-0.134236	0.884652	O	-0.962198	0.0890529	O	-0.377848	0.550444	O	-1.06572	0.0551762
1562	Dda3937_01834	Transport	1087	yfaV	predicted transporter	7	tandem	-	-0.597618	0.00819358	-	-0.415487	0.0200309	-	-0.803105	4.52802e-06	O	-0.290119	0.128433
1563	Dda3937_00634	Transport	428		Membrane permease mosC	6	tandem	O	0.256668	0.573487	O	-0.306098	0.365856	O	0.233634	0.484591	O	-0.346607	0.303387
1564	Dda3937_04315	Transport	2647		Taurine transporter substrate-binding protein	5	divergent	O	-1.48147	0.348215	O	0.0123193	0.991784	O	-2.32912	0.0585987	O	-1.45049	0.186131
1565	Dda3937_04123	Transport	2647		sulfonate/nitrate/taurine transport system permease protein,Taurine transport system permease protein tauC	5	tandem	O	-0.411412	0.588796	O	-0.597415	0.258058	-	-0.994363	0.0405519	O	-0.781702	0.132668
1566	Dda3937_04124	Transport	2647		Taurine transport ATP-binding protein tauB	5	tandem	O	-1.18617	0.480872	O	0.502187	0.62942	O	-0.653252	0.563916	O	-0.0800099	0.956033
1567	Dda3937_01662	Transport	998	tauB	Urea carboxylase-related ABC transporter, ATPase protein	8	tandem	O	0.21587	0.843513	O	-0.324493	0.620498	O	-0.416987	0.597157	O	0.0982521	0.884565
1568	Dda3937_01663	Transport	998		Urea carboxylase-related ABC transporter, permease protein	8	tandem	O	-0.514653	0.679103	O	-0.496543	0.519598	O	-0.51809	0.571072	O	0.100091	0.899285
1569	Dda3937_01664	Transport	999		Urea carboxylase-related ABC transporter, periplasmic substrate-binding protein	8	tandem	O	0.990086	0.472978	O	0.0026022	0.997214	O	-0.870939	0.434679	O	0.31035	0.75202
1570	Dda3937_01478	Transport	911		Outer membrane protein	4	isolated	+	1.07939	0.01489	-	-0.779432	0.0416264	+	1.09187	0.00130491	-	-1.03894	0.00409017
1571	Dda3937_01480	Transport	911		Membrane-fusion protein	4	tandem	O	0.808761	0.265429	O	-0.910542	0.10876	O	0.839334	0.115207	O	-0.923421	0.0998875
1572	Dda3937_00726	Transport	475	tolC	transport channel	2	divergent	O	0.565233	0.080979	+	0.761263	0.00155427	O	0.476183	0.0550689	+	0.531218	0.0352058
1573	Dda3937_03859	Transport	2351		HlyD family secretion protein	8	convergent	O	-0.740041	0.113248	-	-1.07017	0.00199562	-	-1.19375	0.000352285	-	-1.01568	0.0036123
1574	Dda3937_01880	Transport	2778	tolQ	membrane spanning protein in TolA-TolQ-TolR complex	5	tandem	O	-0.0531942	0.920551	O	0.318352	0.314545	O	-0.0220168	0.958171	+	0.971161	0.000315515
1575	Dda3937_00557	Transport	2778	tolR	membrane spanning protein in TolA-TolQ-TolR complex	5	tandem	O	0.162063	0.842803	O	0.297793	0.61122	O	-0.0681335	0.91454	O	0.726986	0.148963
1576	Dda3937_00556	Transport	386	tolA	membrane anchored protein in TolA-TolQ-TolR complex	5	tandem	O	0.301942	0.498891	O	0.179154	0.627505	O	-0.386492	0.212798	O	0.168028	0.642922
1577	Dda3937_04502	Transport	2779	tolB	periplasmic protein	5	tandem	O	0.280821	0.545719	O	0.457171	0.157916	O	-0.0892332	0.814821	O	0.246398	0.484454
1578	Dda3937_00559	Transport	2779	pal	peptidoglycan-associated outer membrane lipoprotein	5	tandem	O	-0.401928	0.569006	O	0.198969	0.742744	O	-0.439592	0.376859	O	-0.134455	0.82055
[truncated: 3,100 more rows]
