# Supplementary material for: The nucleoid-associated protein IHF acts as a ‘transcriptional domainin’ protein coordinating the bacterial virulence traits with global transcription
Source: Nucleic Acids Res. 2020 Dec 18;49(2):776–90. doi: 10.1093/nar/gkaa1227 (PMC7826290; doi:10.1093/nar/gkaa1227)
Supplement: gkaa1227_Supplemental_Files [file gkaa1227_supplemental_files.zip › Table S5 List of predicted IHF binding sites at gene promoters.xlsx]

## Sheet: IHF predicted sites
Left	Right	Strand	Sequence	Score	Gene 1 locus tag	Gene 1 name	Distance to ATG	Strand	WT/ihfA log2(FC)	WT/ihfA adj pvalue	Gene 2 locus tag	Gene 2 name	Distance to ATG	Strand	WT/ihfA log2(FC)	WT/ihfA adj pvalue
4694683	4694696	+	AAATCATTTTCTTT	8.77445	Dda3937_03238	None	32	True	-4.31874	2.80956e-106	Dda3937_03239	None	168	False	-1.49193	2.92706e-05
1429658	1429671	+	GAATCAAAAAATTA	9.57127	Dda3937_01548	ybfA	120	True	-4.99451	7.59094e-75	Dda3937_01549	kdpA	404	False	-0.263812	0.598788
1429681	1429694	-	CCATCAACAAGTTA	8.83346	Dda3937_01548	ybfA	97	True	-4.99451	7.59094e-75	Dda3937_01549	kdpA	427	False	-0.263812	0.598788
1429701	1429714	-	AATTCACTATTTTT	8.50568	Dda3937_01548	ybfA	77	True	-4.99451	7.59094e-75	Dda3937_01549	kdpA	447	False	-0.263812	0.598788
2127912	2127925	-	AAATCACTAAAATG	8.15987	Dda3937_03483	ybjM	156	True	-4.86792	6.06776e-32	Dda3937_03484	ybjL	191	False	-0.643899	0.0341421
2127936	2127949	-	TCATCAGCTGGTTG	8.05646	Dda3937_03483	ybjM	132	True	-4.86792	6.06776e-32	Dda3937_03484	ybjL	215	False	-0.643899	0.0341421
915422	915435	+	AAAACAACAAATTA	8.91703	Dda3937_01761	hcpA	817	False	3.20628	1.57583e-25	Dda3937_01762	None	1115	False	0.209184	0.873439
915441	915454	+	AAAACAAAATGTTA	8.82163	Dda3937_01761	hcpA	836	False	3.20628	1.57583e-25	Dda3937_01762	None	1096	False	0.209184	0.873439
915311	915324	-	AATACAACCAATTA	8.38922	Dda3937_01761	hcpA	706	False	3.20628	1.57583e-25	Dda3937_01762	None	1226	False	0.209184	0.873439
914710	914723	+	ATATCACCATTTTC	8.3413	Dda3937_01761	hcpA	105	False	3.20628	1.57583e-25	Dda3937_01760	None	734	False	2.85876	5.22832e-13
915179	915192	+	ATTTCATTTTCTTA	8.26702	Dda3937_01761	hcpA	574	False	3.20628	1.57583e-25	Dda3937_01760	None	1203	False	2.85876	5.22832e-13
914890	914903	+	TTATCACGTTTTTT	8.07466	Dda3937_01761	hcpA	285	False	3.20628	1.57583e-25	Dda3937_01760	None	914	False	2.85876	5.22832e-13
2159165	2159178	+	TGGTCAATTCGTTG	8.21595	Dda3937_03630	cydD	183	False	-1.65371	3.58569e-23	Dda3937_03631	trxB	1368	False	-0.178917	0.691088
4282999	4283012	+	ATTTCATCATGTTG	8.24452	Dda3937_00460	None	697	False	-3.01579	1.35289e-22	Dda3937_00461	ohr	1191	False	0.484887	0.547856
4873417	4873430	+	TAATCATAAGGTTG	8.79975	Dda3937_01082	None	74	False	1.74682	1.58271e-22	Dda3937_01083	None	431	False	1.61952	6.75459e-07
4872934	4872947	+	ATATCATGACCTTT	8.31678	Dda3937_01082	None	557	False	1.74682	1.58271e-22	Dda3937_01083	None	914	False	1.61952	6.75459e-07
3199648	3199661	+	AAATCAGTCCTTTT	8.69431	Dda3937_01866	None	122	False	-2.77269	2.24141e-17	Dda3937_01867	None	841	False	0.278802	0.621771
3199821	3199834	+	ACATCAGTCTGTTA	8.35695	Dda3937_01866	None	51	False	-2.77269	2.24141e-17	Dda3937_01865	None	668	True	0.102392	0.923273
912473	912486	+	TATTCATGTCCTTC	8.08858	Dda3937_01759	None	364	False	2.8271	7.71555e-17	Dda3937_01758	None	783	False	1.03597	0.00108368
4874556	4874569	+	TATTCAATTTATTG	9.20813	Dda3937_01084	None	18	False	1.84084	8.33941e-16	Dda3937_01085	None	587	True	-2.06461	0.0232975
4874560	4874573	-	ATAACAATAAATTG	8.59054	Dda3937_01084	None	22	False	1.84084	8.33941e-16	Dda3937_01085	None	583	True	-2.06461	0.0232975
4874524	4874537	+	AAAACAACCTTTTT	8.39454	Dda3937_01084	None	14	False	1.84084	8.33941e-16	Dda3937_01085	None	619	True	-2.06461	0.0232975
4874601	4874614	-	TTATCAGGCATTTA	8.37218	Dda3937_01084	None	63	False	1.84084	8.33941e-16	Dda3937_01085	None	542	True	-2.06461	0.0232975
4874768	4874781	+	ATATCAGGCTATTT	8.30404	Dda3937_01084	None	230	False	1.84084	8.33941e-16	Dda3937_01085	None	375	True	-2.06461	0.0232975
4874363	4874376	+	CATTCATATAGTTG	8.28511	Dda3937_01084	None	175	False	1.84084	8.33941e-16	Dda3937_01083	None	515	False	1.61952	6.75459e-07
4874805	4874818	-	TAACCAAAATTTTT	8.28386	Dda3937_01084	None	267	False	1.84084	8.33941e-16	Dda3937_01085	None	338	True	-2.06461	0.0232975
4874267	4874280	+	GATCCAACACATTA	8.06438	Dda3937_01084	None	271	False	1.84084	8.33941e-16	Dda3937_01083	None	419	False	1.61952	6.75459e-07
4874795	4874808	-	TTTTCATGCAGTTA	8.01379	Dda3937_01084	None	257	False	1.84084	8.33941e-16	Dda3937_01085	None	348	True	-2.06461	0.0232975
4874697	4874710	-	TTTTCAGGATATTT	8.01227	Dda3937_01084	None	159	False	1.84084	8.33941e-16	Dda3937_01085	None	446	True	-2.06461	0.0232975
1274139	1274152	-	AAATCAGGTAATTG	8.95205	Dda3937_03308	amtB	36	True	-2.443	1.56718e-15	Dda3937_03309	glnK	345	True	-2.46625	2.21407e-07
4699723	4699736	-	AAATCATTTTCTTT	8.77445	Dda3937_03232	None	524	True	1.38239	7.39234e-14	Dda3937_03233	None	1033	True	0.209878	0.782946
4700229	4700242	-	CATTCATGCCTTTG	8.07887	Dda3937_03232	None	1030	True	1.38239	7.39234e-14	Dda3937_03231	None	1345	True	1.64751	0.00114253
636477	636490	-	AGATCACTTTATTC	8.16313	Dda3937_03547	uhpT	776	True	-4.44711	7.97241e-14	Dda3937_03546	spy	859	True	-1.94474	0.0011465
1075134	1075147	-	AAATCAGACTGTTT	8.66243	Dda3937_04031	None	85	True	-2.21355	8.82825e-14	Dda3937_01492	None	148	False	NA	NA
2301935	2301948	-	TAGTCATCTCTTTA	8.1045	Dda3937_03323	None	51	True	2.74461	2.30443e-13	Dda3937_03322	yebY	305	False	0.402726	0.117875
913207	913220	+	TAATCAAAGTGCTG	8.26326	Dda3937_01760	None	769	False	2.85876	5.22832e-13	Dda3937_01759	None	1098	False	2.8271	7.71555e-17
2646304	2646317	-	TTATCAATTAATTG	9.21506	Dda3937_03344	hrpA	26	False	5.44585	7.33682e-13	Dda3937_03343	hrpB	313	False	3.80257	1.92221e-09
2646300	2646313	+	TTAACAATTAATTG	8.33726	Dda3937_03344	hrpA	22	False	5.44585	7.33682e-13	Dda3937_03343	hrpB	309	False	3.80257	1.92221e-09
2646471	2646484	+	CATTCAGCAGCTTG	8.31261	Dda3937_03344	hrpA	193	False	5.44585	7.33682e-13	Dda3937_03343	hrpB	480	False	3.80257	1.92221e-09
2646403	2646416	+	TATTCACTTTTTTC	8.24024	Dda3937_03344	hrpA	125	False	5.44585	7.33682e-13	Dda3937_03343	hrpB	412	False	3.80257	1.92221e-09
53313	53326	-	TTATCAAAAAATTA	9.29074	Dda3937_01135	None	132	True	-1.49477	1.41277e-12	Dda3937_01134	None	134	False	0.136266	0.913467
3357268	3357281	-	GTATCACAACATTA	8.36673	Dda3937_03031	avrL	181	False	2.40603	4.82158e-12	Dda3937_03032	cbuB	232	True	0.165306	0.646759
285033	285046	+	GTATCAAAACGTTT	8.80176	Dda3937_01575	yhdZ	34	False	-3.14869	6.2014e-12	Dda3937_04441	None	899	False	NA	NA
285250	285263	+	GTATCACCATCTTC	8.10624	Dda3937_01575	yhdZ	251	False	-3.14869	6.2014e-12	Dda3937_01576	yhdY	852	False	-2.83055	3.98458e-06
284875	284888	+	AGAACAATACGTTC	8.01088	Dda3937_01575	yhdZ	124	False	-3.14869	6.2014e-12	Dda3937_04441	None	741	False	NA	NA
1990022	1990035	-	AAATCAATACGTTA	9.74803	Dda3937_02888	None	29	False	-1.51997	8.40272e-12	Dda3937_02887	glnQ	932	False	1.06787	0.0250047
1032261	1032274	+	AAATCAACAAATTA	9.79484	Dda3937_01466	yqhA	89	True	-1.37724	1.25369e-11	Dda3937_01465	rhiE	237	False	-1.04978	0.209085
1032281	1032294	-	TATTCAATTACTTA	9.23021	Dda3937_01466	yqhA	69	True	-1.37724	1.25369e-11	Dda3937_01465	rhiE	257	False	-1.04978	0.209085
1032241	1032254	+	AAATCAGGTTATTT	8.74163	Dda3937_01466	yqhA	109	True	-1.37724	1.25369e-11	Dda3937_01465	rhiE	217	False	-1.04978	0.209085
1032230	1032243	-	TTTTCACCGAATTA	8.05085	Dda3937_01466	yqhA	120	True	-1.37724	1.25369e-11	Dda3937_01465	rhiE	206	False	-1.04978	0.209085
3398127	3398140	+	TAATCACCGTTTTG	8.60654	Dda3937_02415	outD	160	False	1.67588	2.92511e-11	Dda3937_02414	outC	980	False	1.26917	1.13916e-05
3167124	3167137	+	TAATCAAGAAATTA	9.64352	Dda3937_04174	None	381	True	-2.15242	7.8499e-11	Dda3937_04173	None	757	True	0.0108932	0.99304
3167260	3167273	-	AAATCAATTCATTC	9.44191	Dda3937_04174	None	245	True	-2.15242	7.8499e-11	Dda3937_04175	None	730	True	-2.41559	4.50147e-08
3167067	3167080	-	AAAGCAATGAGTTA	8.6121	Dda3937_04174	None	438	True	-2.15242	7.8499e-11	Dda3937_04173	None	700	True	0.0108932	0.99304
3166999	3167012	+	TAAACAAGTCATTA	8.53354	Dda3937_04174	None	506	True	-2.15242	7.8499e-11	Dda3937_04173	None	632	True	0.0108932	0.99304
3167364	3167377	+	AGATCAGAAATTTA	8.4708	Dda3937_04174	None	141	True	-2.15242	7.8499e-11	Dda3937_04175	None	626	True	-2.41559	4.50147e-08
1096246	1096259	-	AAAGCAAACGATTG	8.39325	Dda3937_03402	ansP	322	False	2.01452	7.8499e-11	Dda3937_03401	mltC	1180	False	0.324528	0.59681
1096242	1096255	+	TAACCAATCGTTTG	8.32248	Dda3937_03402	ansP	318	False	2.01452	7.8499e-11	Dda3937_03401	mltC	1184	False	0.324528	0.59681
3167068	3167081	+	AACTCATTGCTTTA	8.2722	Dda3937_04174	None	437	True	-2.15242	7.8499e-11	Dda3937_04173	None	701	True	0.0108932	0.99304
3167193	3167206	+	AAGTCATCATTTTT	8.19473	Dda3937_04174	None	312	True	-2.15242	7.8499e-11	Dda3937_04175	None	797	True	-2.41559	4.50147e-08
1096168	1096181	-	AATTAAACAGATTA	8.11008	Dda3937_03402	ansP	244	False	2.01452	7.8499e-11	Dda3937_03401	mltC	1258	False	0.324528	0.59681
2635073	2635086	+	TTATCAAACATTTT	8.81242	Dda3937_04152	hrpN	328	False	5.07653	1.00089e-10	Dda3937_04151	hrpV	899	False	4.21482	1.21138e-05
1966100	1966113	+	TAATCAAAGGCTTC	9.08825	Dda3937_02905	None	56	True	-1.89409	1.30893e-10	Dda3937_02906	None	59	False	-0.60995	0.112201
2438172	2438185	+	GCATCAGCACATTG	8.13269	Dda3937_01651	prtD	102	False	2.22402	1.95458e-10	Dda3937_01650	inh	481	False	1.96972	0.000987218
3355222	3355235	+	TATTCAGCCGGTTA	8.35165	Dda3937_00480	avrM	132	False	3.12004	2.93428e-10	Dda3937_03031	avrL	1865	False	2.40603	4.82158e-12
3355047	3355060	+	TAATCAACGCGCTT	8.03063	Dda3937_00480	avrM	43	False	3.12004	2.93428e-10	Dda3937_03031	avrL	2040	False	2.40603	4.82158e-12
1278736	1278749	+	ATATCATAATGTTG	8.59726	Dda3937_03303	ybaJ	25	False	1.98651	3.61297e-10	Dda3937_03304	hha	397	False	1.20092	0.0165771
1939502	1939515	-	AGTTCAACCACTTT	8.34039	Dda3937_03767	sfuB	67	True	1.17412	3.61297e-10	Dda3937_03766	sfuA	984	True	0.794775	4.33111e-05
1278903	1278916	-	CATTCACCGTGTTA	8.19344	Dda3937_03303	ybaJ	142	False	1.98651	3.61297e-10	Dda3937_03302	ykgO	509	False	6.46577	2.3694e-06
3397167	3397180	+	TGATCAGCGAGTTG	8.12705	Dda3937_02416	outE	1009	False	1.51629	3.7665e-10	Dda3937_02415	outD	1120	False	1.67588	2.92511e-11
3396702	3396715	+	TATTAAATATGTTG	8.04063	Dda3937_02416	outE	544	False	1.51629	3.7665e-10	Dda3937_02415	outD	1585	False	1.67588	2.92511e-11
3019507	3019520	+	TTATCAATCAGTTC	8.92612	Dda3937_00027	None	1249	False	2.01746	3.89612e-10	Dda3937_00028	None	1978	True	0.563163	0.704279
3021443	3021456	+	CAGTCAAATATTTA	8.73548	Dda3937_00027	None	687	False	2.01746	3.89612e-10	Dda3937_00025	None	692	False	-0.96017	0.129835
3019511	3019524	+	CAATCAGTTCTTTG	8.64792	Dda3937_00027	None	1245	False	2.01746	3.89612e-10	Dda3937_00028	None	1982	True	0.563163	0.704279
3020855	3020868	+	AAGTCATTCCATTG	8.30828	Dda3937_00027	None	99	False	2.01746	3.89612e-10	Dda3937_00025	None	1280	False	-0.96017	0.129835
3020818	3020831	-	ATATAAATTATTTG	8.02919	Dda3937_00027	None	62	False	2.01746	3.89612e-10	Dda3937_00025	None	1317	False	-0.96017	0.129835
2180666	2180679	-	AAATCAAAAAATTA	9.80069	Dda3937_03349	focA	136	False	-2.18971	4.17277e-10	Dda3937_03350	pflB	1050	False	-1.27474	0.00278277
2180710	2180723	-	CATTCAACTGTTTT	8.65701	Dda3937_03349	focA	180	False	-2.18971	4.17277e-10	Dda3937_03350	pflB	1094	False	-1.27474	0.00278277
2180933	2180946	-	TTTTCATAGCATTA	8.00699	Dda3937_03349	focA	403	False	-2.18971	4.17277e-10	Dda3937_03350	pflB	1317	False	-1.27474	0.00278277
3246969	3246982	+	CTTTCAACAAGTTC	8.5049	Dda3937_01829	None	1090	False	-1.60413	4.55301e-10	Dda3937_01830	None	1976	False	-1.20988	0.00472195
3248583	3248596	+	AAAACAGAAAATTA	8.29041	Dda3937_01829	None	524	False	-1.60413	4.55301e-10	Dda3937_01828	ydcR	1691	False	-0.219033	0.602277
3248331	3248344	+	TTATCACCGGCTTA	8.2183	Dda3937_01829	None	272	False	-1.60413	4.55301e-10	Dda3937_01828	ydcR	1943	False	-0.219033	0.602277
3248638	3248651	-	TAGTCATTGGCTTA	8.17457	Dda3937_01829	None	579	False	-1.60413	4.55301e-10	Dda3937_01828	ydcR	1636	False	-0.219033	0.602277
3248602	3248615	+	CAATGAATCGGTTA	8.11556	Dda3937_01829	None	543	False	-1.60413	4.55301e-10	Dda3937_01828	ydcR	1672	False	-0.219033	0.602277
3248454	3248467	+	TAATTAAGATTTTC	8.03398	Dda3937_01829	None	395	False	-1.60413	4.55301e-10	Dda3937_01828	ydcR	1820	False	-0.219033	0.602277
549146	549159	-	TTATCAGTCAGTTG	8.47203	Dda3937_02663	None	987	False	1.95685	5.64715e-10	Dda3937_02662	None	1705	True	0.582816	0.105786
549506	549519	-	ATATCAACAATCTC	8.01962	Dda3937_02663	None	627	False	1.95685	5.64715e-10	Dda3937_02662	None	1345	True	0.582816	0.105786
978381	978394	-	TTCTCAACCCGTTA	8.31521	Dda3937_01416	None	105	True	2.15267	1.30444e-09	Dda3937_01415	None	354	True	-0.421805	0.663791
1973461	1973474	+	CATTCAGGCTGTTG	8.18434	Dda3937_02897	None	366	False	-1.50475	5.55851e-09	Dda3937_02898	None	585	False	-0.519357	0.132099
2509121	2509134	+	TTTTCAACAGGTTG	8.72359	Dda3937_02946	dspF	842	False	4.22278	6.04493e-09	Dda3937_02947	recC	1596	False	-0.413556	0.115711
2509730	2509743	+	AAATCAAAATTCTT	8.37758	Dda3937_02946	dspF	1451	False	4.22278	6.04493e-09	Dda3937_02947	recC	2205	False	-0.413556	0.115711
2509911	2509924	+	TGATCAGCACCTTG	8.17145	Dda3937_02946	dspF	1632	False	4.22278	6.04493e-09	Dda3937_02947	recC	2386	False	-0.413556	0.115711
2510415	2510428	+	TATCCAACTTCTTA	8.02161	Dda3937_02946	dspF	2136	False	4.22278	6.04493e-09	Dda3937_02945	dspE	2778	False	4.4945	1.4356e-08
2637712	2637725	+	AAATCATCACTTTG	8.89828	Dda3937_04208	hrcC	549	False	4.2103	7.12889e-09	Dda3937_04209	hrpG	976	False	6.26474	5.04606e-09
2637613	2637626	+	CCATCAATTCATTC	8.53761	Dda3937_04208	hrcC	648	False	4.2103	7.12889e-09	Dda3937_04209	hrpG	1075	False	6.26474	5.04606e-09
440245	440258	-	AAATAAAGTCGTTG	8.18485	Dda3937_01293	None	418	True	1.47788	1.33318e-08	Dda3937_01292	None	791	True	2.58587	7.45971e-14
440483	440496	-	AACTCACCCAATTT	8.04766	Dda3937_01293	None	180	True	1.47788	1.33318e-08	Dda3937_01292	None	1029	True	2.58587	7.45971e-14
3167922	3167935	-	CAATCAGGCACTTT	8.38681	Dda3937_04175	None	68	True	-2.41559	4.50147e-08	Dda3937_04174	None	417	True	-2.15242	7.8499e-11
2280978	2280991	+	TAATCAATCCATTA	9.49836	Dda3937_03578	None	296	True	-2.61853	5.97337e-08	Dda3937_03577	None	889	True	-2.23016	0.000281304
2280772	2280785	-	TTTTCAACAGTTTC	8.52848	Dda3937_03578	None	502	True	-2.61853	5.97337e-08	Dda3937_04573	lpxM	917	True	0.287556	0.37574
2280719	2280732	-	AGTTCAACTTCTTC	8.33753	Dda3937_03578	None	555	True	-2.61853	5.97337e-08	Dda3937_04573	lpxM	864	True	0.287556	0.37574
2280966	2280979	-	TATTCAATCACATA	8.19984	Dda3937_03578	None	308	True	-2.61853	5.97337e-08	Dda3937_03577	None	901	True	-2.23016	0.000281304
3754964	3754977	+	AAACCAACACATTT	8.41709	Dda3937_00952	None	207	False	-1.38184	1.16801e-07	Dda3937_00951	None	315	False	-1.09505	0.00224199
3755005	3755018	+	ATAACAAGCTATTA	8.2823	Dda3937_00952	None	248	False	-1.38184	1.16801e-07	Dda3937_00951	None	274	False	-1.09505	0.00224199
3755017	3755030	-	TTATTAATATATTA	8.09987	Dda3937_00952	None	260	False	-1.38184	1.16801e-07	Dda3937_00951	None	262	False	-1.09505	0.00224199
3755009	3755022	-	ATATTAATAGCTTG	8.03309	Dda3937_00952	None	252	False	-1.38184	1.16801e-07	Dda3937_00951	None	270	False	-1.09505	0.00224199
1835794	1835807	+	GAATCAGGAGGTTA	8.75037	Dda3937_02983	None	11	True	-2.36085	1.20472e-07	Dda3937_02985	None	1386	True	0.129781	0.902552
1835776	1835789	+	AAATCAAAATGATG	8.66518	Dda3937_02983	None	29	True	-2.36085	1.20472e-07	Dda3937_02985	None	1368	True	0.129781	0.902552
1836033	1836046	-	AAATCATGCACTTT	8.62468	Dda3937_02983	None	228	True	-2.36085	1.20472e-07	Dda3937_00365	None	1428	True	-1.96792	0.0103561
1835703	1835716	-	CAATCATTAGCTTT	8.58	Dda3937_02983	None	102	True	-2.36085	1.20472e-07	Dda3937_02985	None	1295	True	0.129781	0.902552
1835720	1835733	-	CAATCAAGCCGGTA	8.11859	Dda3937_02983	None	85	True	-2.36085	1.20472e-07	Dda3937_02985	None	1312	True	0.129781	0.902552
2651020	2651033	+	TTATCAATAAAATA	8.42297	Dda3937_00608	hrpJ	125	True	3.69681	1.29784e-07	Dda3937_00607	hrpL	198	False	0.885841	0.117391
2651035	2651048	-	GTAACAAAAGGTTA	8.15226	Dda3937_00608	hrpJ	110	True	3.69681	1.29784e-07	Dda3937_00607	hrpL	213	False	0.885841	0.117391
2651005	2651018	+	AGATCAACTAAATA	8.06686	Dda3937_00608	hrpJ	140	True	3.69681	1.29784e-07	Dda3937_00607	hrpL	183	False	0.885841	0.117391
710388	710401	-	GAACCAACGCCTTG	8.10302	Dda3937_02307	gcvH	47	True	-1.89389	1.30715e-07	Dda3937_02306	gcvP	567	True	-1.60529	2.77583e-06
2645615	2645628	-	GGATCAAACCCTTA	8.58258	Dda3937_03342	hrcJ	76	False	3.41111	1.54627e-07	Dda3937_03343	hrpB	376	False	3.80257	1.92221e-09
2645425	2645438	+	CGATCACTTCATTG	8.0149	Dda3937_03342	hrcJ	114	False	3.41111	1.54627e-07	Dda3937_03343	hrpB	566	False	3.80257	1.92221e-09
1994958	1994971	+	TAATCAAAAAATTA	9.67487	Dda3937_02882	rhtA	148	False	1.91699	1.64178e-07	Dda3937_02881	ompX	223	True	0.786278	0.247118
1994863	1994876	+	AAATGAACAAATTA	8.60469	Dda3937_02882	rhtA	53	False	1.91699	1.64178e-07	Dda3937_02881	ompX	318	True	0.786278	0.247118
1994804	1994817	+	AAATCAAGGTCATT	8.27378	Dda3937_02882	rhtA	6	False	1.91699	1.64178e-07	Dda3937_02881	ompX	377	True	0.786278	0.247118
4500648	4500661	+	AATTCATAAAGTTA	8.73602	Dda3937_00328	None	261	False	2.21646	4.06771e-07	Dda3937_00327	nikR	557	False	-0.230055	0.856632
4500334	4500347	+	AAACCAAAACCTTT	8.34351	Dda3937_00328	None	53	False	2.21646	4.06771e-07	Dda3937_00327	nikR	871	False	-0.230055	0.856632
4500655	4500668	-	AACTCATTAACTTT	8.31914	Dda3937_00328	None	268	False	2.21646	4.06771e-07	Dda3937_00327	nikR	550	False	-0.230055	0.856632
4500374	4500387	+	CAGTCATTTTATTA	8.21353	Dda3937_00328	None	13	False	2.21646	4.06771e-07	Dda3937_00327	nikR	831	False	-0.230055	0.856632
4500235	4500248	+	AATTCAACTTTCTG	8.06361	Dda3937_00328	None	152	False	2.21646	4.06771e-07	Dda3937_00327	nikR	970	False	-0.230055	0.856632
1951938	1951951	-	ATATCAACCAGTTA	9.17269	Dda3937_04012	ybhG	198	False	-2.24677	4.62116e-07	Dda3937_04013	rhlE	253	True	0.412736	0.41258
4873865	4873878	+	CATTCACTTAATTC	8.21793	Dda3937_01083	None	17	False	1.61952	6.75459e-07	Dda3937_01082	None	374	False	1.74682	1.58271e-22
4873943	4873956	+	AATCCAACACTTTG	8.16265	Dda3937_01083	None	95	False	1.61952	6.75459e-07	Dda3937_01082	None	452	False	1.74682	1.58271e-22
4874069	4874082	+	CATTCACGATATTC	8.16075	Dda3937_01083	None	221	False	1.61952	6.75459e-07	Dda3937_01084	None	469	False	1.84084	8.33941e-16
1839908	1839921	-	CGATCAACCGATTG	8.56686	Dda3937_00368	None	458	True	-1.61745	7.51241e-07	Dda3937_00369	None	600	True	-0.789801	0.269651
2686769	2686782	+	TATTCAAGCGCTTC	8.70054	Dda3937_00641	None	470	False	-1.96074	7.919e-07	Dda3937_00642	gabD	1298	False	-0.661061	0.0216207
1738213	1738226	+	AAATCATTGTTTTA	8.95968	Dda3937_02857	None	72	False	-1.2655	8.1986e-07	Dda3937_02856	acsF	424	True	1.15463	2.43928e-05
1738212	1738225	-	AAAACAATGATTTA	8.78676	Dda3937_02857	None	71	False	-1.2655	8.1986e-07	Dda3937_02856	acsF	425	True	1.15463	2.43928e-05
2774618	2774631	+	GTAACAATACTTTT	8.01637	Dda3937_00118	chaA	137	True	-1.82645	9.3519e-07	Dda3937_00116	chaC	423	False	-0.510977	0.296562
2774585	2774598	-	GTATCAGCGGGTTT	7.99669	Dda3937_00118	chaA	170	True	-1.82645	9.3519e-07	Dda3937_00116	chaC	390	False	-0.510977	0.296562
2712728	2712741	-	GACTCAACGCTTTG	8.53115	Dda3937_03789	None	455	True	-1.35826	1.14002e-06	Dda3937_03790	None	572	False	-0.0279833	0.971459
2712266	2712279	-	TAATCAATCTCATA	8.50255	Dda3937_03789	None	7	True	-1.35826	1.14002e-06	Dda3937_03790	None	110	False	-0.0279833	0.971459
2713058	2713071	-	TAATCAGCCGCTTC	8.44044	Dda3937_03789	None	785	True	-1.35826	1.14002e-06	Dda3937_03790	None	902	False	-0.0279833	0.971459
2671232	2671245	-	GAATCAAGAGATAA	8.02396	Dda3937_00627	None	185	True	-4.40308	1.36769e-06	Dda3937_00626	None	2170	True	-0.299267	0.242788
1670126	1670139	+	TTATCAATTTGTTG	9.1138	Dda3937_04314	None	287	False	1.25716	1.4295e-06	Dda3937_00743	fhlA	623	True	0.18265	0.736144
1670178	1670191	+	TAATCATAAAATTT	8.79058	Dda3937_04314	None	339	False	1.25716	1.4295e-06	Dda3937_00743	fhlA	571	True	0.18265	0.736144
1670016	1670029	-	ATTTCATTTTATTA	8.34646	Dda3937_04314	None	177	False	1.25716	1.4295e-06	Dda3937_00743	fhlA	733	True	0.18265	0.736144
1108384	1108397	-	GAATCATGCTATTA	8.65411	Dda3937_03389	mutH	104	False	-1.42088	1.59876e-06	Dda3937_03387	nudH	669	True	-0.260183	0.548532
2407972	2407985	+	TAATCATGCGTTTT	8.4045	Dda3937_04134	ydfG	0	False	-1.32087	1.59876e-06	Dda3937_04135	yafE	361	True	-0.328022	0.369693
1108529	1108542	+	GGATCACTGTTTTG	7.99431	Dda3937_03389	mutH	249	False	-1.42088	1.59876e-06	Dda3937_03387	nudH	524	True	-0.260183	0.548532
2308223	2308236	-	AGATCACCACTTTT	8.05344	Dda3937_03328	None	193	False	5.9746	1.74558e-06	Dda3937_03327	None	1001	False	5.80914	2.00808e-05
1279149	1279162	-	TCATCAAAATCTTT	8.68948	Dda3937_03302	ykgO	263	False	6.46577	2.3694e-06	Dda3937_03303	ybaJ	388	False	1.98651	3.61297e-10
1279106	1279119	+	GAATCACAGTGTTA	8.58285	Dda3937_03302	ykgO	306	False	6.46577	2.3694e-06	Dda3937_03303	ybaJ	345	False	1.98651	3.61297e-10
1279168	1279181	-	AAATAAATATCTTT	8.32474	Dda3937_03302	ykgO	244	False	6.46577	2.3694e-06	Dda3937_03303	ybaJ	407	False	1.98651	3.61297e-10
710783	710796	-	GCATCAAGCAATTC	8.48505	Dda3937_02306	gcvP	172	True	-1.60529	2.77583e-06	Dda3937_02307	gcvH	348	True	-1.89389	1.30715e-07
710779	710792	-	CAAGCAATTCGTTC	8.04955	Dda3937_02306	gcvP	176	True	-1.60529	2.77583e-06	Dda3937_02307	gcvH	344	True	-1.89389	1.30715e-07
1067492	1067505	-	CTGTCAATTAGTTG	8.41985	Dda3937_01487	None	235	True	1.33656	2.96128e-06	Dda3937_01486	None	407	True	1.69831	6.1705e-05
2123126	2123139	-	ATGTCAATATATTA	8.88368	Dda3937_03488	rhlA	139	False	4.14219	3.2351e-06	Dda3937_03486	dacC	393	True	-0.780938	0.0288711
2123226	2123239	-	AGTTCAACATTTTT	8.48279	Dda3937_03488	rhlA	239	False	4.14219	3.2351e-06	Dda3937_03486	dacC	293	True	-0.780938	0.0288711
2122624	2122637	+	CAATCACGGCTTTC	8.20183	Dda3937_03488	rhlA	363	False	4.14219	3.2351e-06	Dda3937_03486	dacC	895	True	-0.780938	0.0288711
2123222	2123235	+	AATTAAAAATGTTG	8.05732	Dda3937_03488	rhlA	235	False	4.14219	3.2351e-06	Dda3937_03486	dacC	297	True	-0.780938	0.0288711
2751665	2751678	-	AAAACAATGGGTTA	8.70348	Dda3937_03810	None	132	True	1.53137	3.34867e-06	Dda3937_03809	None	703	True	0.727685	0.0447456
3100032	3100045	+	CAATCACCACTTTT	8.41094	Dda3937_02794	pelL	736	False	2.08627	4.24633e-06	Dda3937_02795	None	1428	True	0.589728	0.622369
3100061	3100074	+	AAATCAAATCCGTC	8.21141	Dda3937_02794	pelL	707	False	2.08627	4.24633e-06	Dda3937_02795	None	1399	True	0.589728	0.622369
3100328	3100341	+	ACCTCAACACCTTT	8.12196	Dda3937_02794	pelL	440	False	2.08627	4.24633e-06	Dda3937_02795	None	1132	True	0.589728	0.622369
3099489	3099502	+	CCATCACTTAATTG	8.10501	Dda3937_02794	pelL	1279	False	2.08627	4.24633e-06	Dda3937_02793	cel5Z	1348	True	1.27001	0.041946
3099875	3099888	+	TGGTCAAAACCTTT	8.04569	Dda3937_02794	pelL	893	False	2.08627	4.24633e-06	Dda3937_02795	None	1585	True	0.589728	0.622369
2433648	2433661	-	ATGTCATTAAATTA	8.26714	Dda3937_04583	prtB	89	False	3.21185	4.56831e-06	Dda3937_01653	prtF	1526	False	2.13105	1.29784e-07
2433602	2433615	-	GAAACAAGGCATTC	8.15021	Dda3937_04583	prtB	43	False	3.21185	4.56831e-06	Dda3937_01653	prtF	1572	False	2.13105	1.29784e-07
1639243	1639256	-	AATTCAACTTATTG	9.21897	Dda3937_00765	None	128	False	-1.34671	5.07207e-06	Dda3937_00764	None	500	True	-0.137331	0.885605
1639352	1639365	-	TATTCATGTAATTC	8.27273	Dda3937_00765	None	237	False	-1.34671	5.07207e-06	Dda3937_00764	None	391	True	-0.137331	0.885605
1639019	1639032	+	GATTCAGTTGGTTC	8.18075	Dda3937_00765	None	96	False	-1.34671	5.07207e-06	Dda3937_00764	None	724	True	-0.137331	0.885605
1639361	1639374	-	CTATCACAATATTC	8.15485	Dda3937_00765	None	246	False	-1.34671	5.07207e-06	Dda3937_00764	None	382	True	-0.137331	0.885605
1639239	1639252	+	AACGCAATAAGTTG	8.09927	Dda3937_00765	None	124	False	-1.34671	5.07207e-06	Dda3937_00764	None	504	True	-0.137331	0.885605
1639408	1639421	-	TTAACAATTGCTTT	7.99159	Dda3937_00765	None	293	False	-1.34671	5.07207e-06	Dda3937_00764	None	335	True	-0.137331	0.885605
1515051	1515064	-	TAATCAAACTATTA	9.44976	Dda3937_03267	None	410	True	-1.40225	5.23006e-06	Dda3937_03266	None	1289	True	-1.29828	0.000329339
1514836	1514849	-	GAATCAACCGCTTT	8.98147	Dda3937_03267	None	625	True	-1.40225	5.23006e-06	Dda3937_03266	None	1074	True	-1.29828	0.000329339
1515460	1515473	-	AATTCATAAAATTT	8.56952	Dda3937_03267	None	1	True	-1.40225	5.23006e-06	Dda3937_03268	None	1269	True	-1.56402	8.65961e-05
1515102	1515115	-	AATTCATTTTATTC	8.49485	Dda3937_03267	None	359	True	-1.40225	5.23006e-06	Dda3937_03266	None	1340	True	-1.29828	0.000329339
1515483	1515496	-	AAATGAATTAATTT	8.36861	Dda3937_03267	None	22	True	-1.40225	5.23006e-06	Dda3937_03268	None	1246	True	-1.56402	8.65961e-05
1515198	1515211	-	TATTCAATGTTATG	8.11343	Dda3937_03267	None	263	True	-1.40225	5.23006e-06	Dda3937_03266	None	1436	True	-1.29828	0.000329339
1514962	1514975	-	ATAACAATCCCTTC	8.04707	Dda3937_03267	None	499	True	-1.40225	5.23006e-06	Dda3937_03266	None	1200	True	-1.29828	0.000329339
2763545	2763558	+	TTATCATCAAGTTG	8.50976	Dda3937_00107	None	315	True	-1.30313	6.08694e-06	Dda3937_00106	None	420	False	-0.424591	0.711671
2763663	2763676	-	ATAACAATGTGTTA	8.37517	Dda3937_00107	None	197	True	-1.30313	6.08694e-06	Dda3937_00106	None	538	False	-0.424591	0.711671
4479633	4479646	-	ACCTCAAAATCTTT	8.18835	Dda3937_00343	None	221	True	-2.1892	6.08694e-06	Dda3937_00344	glpG	500	False	-0.232574	0.711671
2764571	2764584	-	TAATCAATGGTGTT	8.17323	Dda3937_00107	None	711	True	-1.30313	6.08694e-06	Dda3937_00108	None	1200	False	-0.386838	0.518606
3035280	3035293	+	CACTCATTAATTTC	8.04653	Dda3937_03417	fliZ	69	False	1.47623	6.08694e-06	Dda3937_03418	fliA	708	False	0.478358	0.270253
1281243	1281256	+	TGATCAAGCACTTT	8.53596	Dda3937_03301	ykgM	1564	False	6.28488	6.27737e-06	Dda3937_03300	acrB	1762	False	0.217924	0.530089
3371363	3371376	+	ACATCATCAGGTTG	8.28152	Dda3937_03038	cbsF	2005	False	-1.36009	6.47345e-06	Dda3937_03039	None	2275	False	-1.3489	1.95179e-07
2515871	2515884	-	AAATCACATTTTTG	8.7822	Dda3937_02942	orfC	443	True	3.78232	7.52285e-06	Dda3937_02941	None	951	True	-0.192379	0.705153
1593056	1593069	-	GAATCAGGCAGTTT	8.44584	Dda3937_00803	None	69	True	1.80007	9.52258e-06	Dda3937_00802	None	1572	True	1.33087	0.000172889
859773	859786	+	AATTCAACTAGTTG	9.20606	Dda3937_01705	None	247	False	1.02942	9.67056e-06	Dda3937_01706	None	1306	False	0.294733	0.506036
859777	859790	-	AATTCAACTAGTTG	9.20606	Dda3937_01705	None	251	False	1.02942	9.67056e-06	Dda3937_01706	None	1302	False	0.294733	0.506036
857061	857074	-	GAATCAAGGGCTTA	9.18903	Dda3937_01705	None	2465	False	1.02942	9.67056e-06	Dda3937_01704	None	3812	True	-0.120703	0.937423
858142	858155	-	ATATCAATACCTTC	9.10581	Dda3937_01705	None	1384	False	1.02942	9.67056e-06	Dda3937_01706	None	2937	False	0.294733	0.506036
858314	858327	+	TAATCACTGAATTA	8.89684	Dda3937_01705	None	1212	False	1.02942	9.67056e-06	Dda3937_01706	None	2765	False	0.294733	0.506036
857884	857897	-	GCATCAATACATTG	8.88015	Dda3937_01705	None	1642	False	1.02942	9.67056e-06	Dda3937_01706	None	3195	False	0.294733	0.506036
856867	856880	-	CTATCAATTTCTTC	8.77278	Dda3937_01705	None	2659	False	1.02942	9.67056e-06	Dda3937_01704	None	3618	True	-0.120703	0.937423
859270	859283	+	GGATCAATGTCTTT	8.53813	Dda3937_01705	None	256	False	1.02942	9.67056e-06	Dda3937_01706	None	1809	False	0.294733	0.506036
2225320	2225333	+	TAATTAATAAATTA	8.52817	Dda3937_03201	None	136	True	1.36785	9.67056e-06	Dda3937_03202	kdsB	915	True	0.25839	0.346632
2225279	2225292	-	GCGTCAATTGATTA	8.2169	Dda3937_03201	None	177	True	1.36785	9.67056e-06	Dda3937_03202	kdsB	874	True	0.25839	0.346632
856672	856685	-	CTATCATTACCTTT	8.19116	Dda3937_01705	None	2854	False	1.02942	9.67056e-06	Dda3937_01704	None	3423	True	-0.120703	0.937423
2225762	2225775	-	TAAGCAACGTATTC	8.14847	Dda3937_03201	None	306	True	1.36785	9.67056e-06	Dda3937_03200	ycbJ	1277	True	-1.70351	0.00284742
858111	858124	-	AATTAAATTGATTG	8.04025	Dda3937_01705	None	1415	False	1.02942	9.67056e-06	Dda3937_01706	None	2968	False	0.294733	0.506036
4663814	4663827	-	AAATCAATCCTCTC	8.23309	Dda3937_02034	None	107	False	0.846887	1.14533e-05	Dda3937_02033	kdtA	442	True	0.555403	0.000824607
287751	287764	+	AAGTCAGCCGGTTT	8.00292	Dda3937_01577	yhdX	461	False	-2.43424	1.2001e-05	Dda3937_01578	yhdW	643	False	-2.14839	0.000644126
2385104	2385117	-	AAAACAAAGAGTTA	8.69434	Dda3937_00599	araF	108	True	-2.96052	1.30307e-05	Dda3937_00598	araB	275	False	-0.720382	0.757597
1242660	1242673	+	TTTTCAATAGCTTA	8.87356	Dda3937_01967	None	99	True	-1.46578	1.43042e-05	Dda3937_01966	yajQ	680	True	-0.0190321	0.973048
1242630	1242643	+	AAATCAATGCGATG	8.54232	Dda3937_01967	None	129	True	-1.46578	1.43042e-05	Dda3937_01966	yajQ	650	True	-0.0190321	0.973048
1242827	1242840	-	GATTCATGATGTTC	8.19534	Dda3937_01967	None	68	True	-1.46578	1.43042e-05	Dda3937_01966	yajQ	847	True	-0.0190321	0.973048
3138916	3138929	-	TCGTCAAAATCTTT	8.09163	Dda3937_02770	None	276	False	1.66028	1.65615e-05	Dda3937_02768	None	408	True	-0.315105	0.72249
2660775	2660788	-	TGATCAGCAGCTTG	8.17616	Dda3937_00618	hrcU	92	True	3.42551	1.94124e-05	Dda3937_00617	hrcT	935	True	2.85773	0.000332876
1738441	1738454	-	CAGTCAAAATGTTA	8.83549	Dda3937_02856	acsF	196	True	1.15463	2.43928e-05	Dda3937_02857	None	300	False	-1.2655	8.1986e-07
1738543	1738556	-	TAACCAAATCCTTA	8.31381	Dda3937_02856	acsF	94	True	1.15463	2.43928e-05	Dda3937_02857	None	402	False	-1.2655	8.1986e-07
1738416	1738429	-	TCATCACACTTTTA	8.02207	Dda3937_02856	acsF	221	True	1.15463	2.43928e-05	Dda3937_02857	None	275	False	-1.2655	8.1986e-07
3375118	3375131	-	TAACCAATACATTA	8.62985	Dda3937_03040	cbsH	196	False	-1.4193	2.52869e-05	Dda3937_03042	fct	253	True	-1.14573	0.0025303
887055	887068	+	CAATCACCGTGTTA	8.54032	Dda3937_01730	None	63	False	-1.12339	2.75422e-05	Dda3937_01731	None	369	True	0.16411	0.835807
887181	887194	+	AAATAAAGTAATTC	8.16825	Dda3937_01730	None	63	False	-1.12339	2.75422e-05	Dda3937_01731	None	243	True	0.16411	0.835807
4053539	4053552	-	TGATCAGCGCATTG	8.07942	Dda3937_03088	None	421	True	5.68929	2.75422e-05	Dda3937_04298	None	477	True	5.54888	0.000249037
4694529	4694542	-	AAATCAGACACTTG	8.8505	Dda3937_03239	None	14	False	-1.49193	2.92706e-05	Dda3937_03238	None	186	True	-4.31874	2.80956e-106
55080	55093	-	ACATCAATGCCTTC	8.68028	Dda3937_01136	None	414	True	-1.05151	2.99011e-05	Dda3937_01137	None	645	True	-0.932753	0.00749369
470042	470055	-	GAATCAATTTCATT	8.22883	Dda3937_01321	None	38	True	-2.35269	2.99011e-05	Dda3937_01320	None	363	True	-1.94872	0.00396313
470046	470059	-	TAATGAATCAATTT	8.18933	Dda3937_01321	None	34	True	-2.35269	2.99011e-05	Dda3937_01320	None	367	True	-1.94872	0.00396313
470068	470081	-	GAATCAAAGGCGTA	8.17845	Dda3937_01321	None	12	True	-2.35269	2.99011e-05	Dda3937_01320	None	389	True	-1.94872	0.00396313
3169874	3169887	-	ATTTCAGTACATTT	8.21803	Dda3937_04177	None	152	True	-1.82232	3.06349e-05	Dda3937_04178	None	723	True	-1.65048	0.00276737
165893	165906	+	TACTCAATGACTTT	8.68257	Dda3937_02026	None	463	False	-1.42309	3.29172e-05	Dda3937_02027	None	2013	False	-0.0545708	0.973048
165700	165713	-	AAATTAACGGTTTA	8.19375	Dda3937_02026	None	270	False	-1.42309	3.29172e-05	Dda3937_02027	None	2206	False	-0.0545708	0.973048
165712	165725	-	TAATCAATTAGTAA	8.18347	Dda3937_02026	None	282	False	-1.42309	3.29172e-05	Dda3937_02027	None	2194	False	-0.0545708	0.973048
165517	165530	+	TTATCAGCCTTTTC	8.11776	Dda3937_02026	None	87	False	-1.42309	3.29172e-05	Dda3937_02025	None	2161	False	-0.584411	0.19861
165962	165975	+	CAATCAAAGGCCTG	8.04481	Dda3937_02026	None	532	False	-1.42309	3.29172e-05	Dda3937_02027	None	1944	False	-0.0545708	0.973048
2657201	2657214	-	TTTTCAACGGCTTT	8.36353	Dda3937_00613	hrpP	44	True	3.62157	3.56718e-05	Dda3937_00612	hrpO	432	True	3.33654	0.00236206
131651	131664	-	TCGTCAATCAGTTG	8.2526	Dda3937_01994	celY	588	True	-0.706133	4.16243e-05	Dda3937_01995	dctA	811	True	-0.709618	0.259695
1938393	1938406	-	TAATCATTCCCTTA	8.75822	Dda3937_03766	sfuA	125	True	0.794775	4.33111e-05	Dda3937_03765	moaE	571	True	-0.0507293	0.954558
1938356	1938369	+	AAAGCAGTAAATTA	8.20817	Dda3937_03766	sfuA	162	True	0.794775	4.33111e-05	Dda3937_03765	moaE	534	True	-0.0507293	0.954558
4052107	4052120	-	AAATCACATATTTT	8.66013	Dda3937_03086	None	87	False	3.69142	4.41457e-05	Dda3937_03087	None	298	True	5.98044	1.72425e-06
4052161	4052174	-	ATTTCAGTGCATTG	8.21282	Dda3937_03086	None	141	False	3.69142	4.41457e-05	Dda3937_03087	None	244	True	5.98044	1.72425e-06
4051593	4051606	+	ATTTCAGCGATTTA	8.18608	Dda3937_03086	None	427	False	3.69142	4.41457e-05	Dda3937_03085	None	468	False	2.66399	0.00169069
4052085	4052098	+	AATTCAAAAAATAA	8.03783	Dda3937_03086	None	65	False	3.69142	4.41457e-05	Dda3937_03087	None	320	True	5.98044	1.72425e-06
688882	688895	+	CTATCAGCAACTTT	8.20911	Dda3937_02332	yhbU	78	False	-1.80182	4.65652e-05	Dda3937_02331	yhbT	243	True	-0.496801	0.473355
4153247	4153260	-	ATATCAAACCGTTG	9.01649	Dda3937_01365	None	167	True	1.62575	5.04779e-05	Dda3937_01366	None	495	True	1.76231	0.0115143
4152761	4152774	-	GCTTCAAGTCGTTC	8.02984	Dda3937_01365	None	319	True	1.62575	5.04779e-05	Dda3937_01364	None	539	True	1.16481	0.00219121
3363411	3363424	+	CAGTCAAGTATTTC	8.46839	Dda3937_03037	None	996	False	-1.41567	5.54336e-05	Dda3937_03036	cbuC	1100	True	0.328745	0.743393
3367711	3367724	+	TGCTCAATCAGTTG	8.23808	Dda3937_03037	None	3304	False	-1.41567	5.54336e-05	Dda3937_03036	cbuC	5400	True	0.328745	0.743393
4292697	4292710	-	ATAACAATTAATTA	8.52042	Dda3937_02184	None	68	False	-1.99652	5.59961e-05	Dda3937_02183	None	300	True	-0.215128	0.805044
4292650	4292663	-	TAATCAATCGCATG	8.38939	Dda3937_02184	None	21	False	-1.99652	5.59961e-05	Dda3937_02183	None	347	True	-0.215128	0.805044
4292673	4292686	-	GAATCAAACAGCTA	8.2517	Dda3937_02184	None	44	False	-1.99652	5.59961e-05	Dda3937_02183	None	324	True	-0.215128	0.805044
4292595	4292608	+	GCATCATAATTTTA	8.1544	Dda3937_02184	None	34	False	-1.99652	5.59961e-05	Dda3937_02183	None	402	True	-0.215128	0.805044
4292106	4292119	+	TTTTCAGGTTTTTA	8.03459	Dda3937_02184	None	523	False	-1.99652	5.59961e-05	Dda3937_02183	None	891	True	-0.215128	0.805044
1067108	1067121	-	AAAACAATTTTTTT	8.56299	Dda3937_01486	None	23	True	1.69831	6.1705e-05	Dda3937_01487	None	619	True	1.33656	2.96128e-06
978845	978858	-	GTGTCAATGAATTG	8.46962	Dda3937_01417	None	122	True	2.16794	6.3276e-05	Dda3937_01416	None	359	True	2.15267	1.30444e-09
979243	979256	-	GTAACAATATATTT	8.15071	Dda3937_01417	None	276	True	2.16794	6.3276e-05	Dda3937_01416	None	757	True	2.15267	1.30444e-09
979186	979199	-	GATTCACGTTCTTT	8.00267	Dda3937_01417	None	219	True	2.16794	6.3276e-05	Dda3937_01416	None	700	True	2.15267	1.30444e-09
2654435	2654448	-	AGTTCAAACATTTT	8.35188	Dda3937_00610	hrpQ	3	True	3.53015	6.4113e-05	Dda3937_00611	hrcN	968	True	3.10412	0.000444573
2431093	2431106	+	AAATCAGTGCTTTA	8.92737	Dda3937_03860	prtC	870	False	3.14498	7.03403e-05	Dda3937_03861	prtA	1003	False	1.10723	0.0334463
2432683	2432696	+	AAACCAACGCCTTA	8.38978	Dda3937_03860	prtC	720	False	3.14498	7.03403e-05	Dda3937_04583	prtB	876	False	3.21185	4.56831e-06
2432037	2432050	-	TTATCATGTCATTC	8.13078	Dda3937_03860	prtC	74	False	3.14498	7.03403e-05	Dda3937_04583	prtB	1522	False	3.21185	4.56831e-06
2514507	2514520	+	TTATCAGGCGCTTC	8.03081	Dda3937_02943	hrpW	84	True	3.63054	7.22976e-05	Dda3937_02944	None	1049	True	3.90217	0.0111054
4006020	4006033	+	AAATCAAACTTTTT	9.27819	Dda3937_03464	None	21	True	0.74042	8.61359e-05	Dda3937_03463	None	1780	True	-0.472876	0.339701
4006825	4006838	-	AAATCAGGGTATTC	8.68549	Dda3937_03464	None	826	True	0.74042	8.61359e-05	Dda3937_03465	yjbQ	1064	False	-0.689928	0.335176
2581514	2581527	-	GATTCATTTTGTTT	8.2205	Dda3937_03362	kdgM	181	True	-3.09876	8.61359e-05	Dda3937_03363	paeX	1163	True	-0.230931	0.835153
4006049	4006062	+	GTATCATTTTGTTT	8.18325	Dda3937_03464	None	50	True	0.74042	8.61359e-05	Dda3937_03463	None	1809	True	-0.472876	0.339701
2581555	2581568	-	AATTCAAAATGATT	8.15206	Dda3937_03362	kdgM	140	True	-3.09876	8.61359e-05	Dda3937_03363	paeX	1122	True	-0.230931	0.835153
4006849	4006862	-	AAATCAGCATAATA	8.14128	Dda3937_03464	None	850	True	0.74042	8.61359e-05	Dda3937_03465	yjbQ	1040	False	-0.689928	0.335176
2684514	2684527	+	TCATCAGCAGGTTG	8.18393	Dda3937_00639	None	570	False	-1.74526	8.65673e-05	Dda3937_00640	None	717	False	-1.98384	1.79324e-08
1516824	1516837	-	TAATCACTACTTTA	8.88979	Dda3937_03268	None	95	True	-1.56402	8.65961e-05	Dda3937_03267	None	1363	True	-1.40225	5.23006e-06
577611	577624	-	TAATCAGCCGGTTA	8.69853	Dda3937_02695	None	335	True	1.28907	0.000103769	Dda3937_02694	None	878	True	1.81759	0.0156977
578389	578402	-	CAATCACTTCATTG	8.6385	Dda3937_02695	None	443	True	1.28907	0.000103769	Dda3937_02696	None	688	True	1.45859	0.000315063
577880	577893	-	TAATGAATATTTTT	8.25229	Dda3937_02695	None	66	True	1.28907	0.000103769	Dda3937_02694	None	1147	True	1.81759	0.0156977
578419	578432	-	TGATCATATTATTA	8.21892	Dda3937_02695	None	473	True	1.28907	0.000103769	Dda3937_02696	None	658	True	1.45859	0.000315063
578470	578483	-	GATTCACACCGTTA	8.16596	Dda3937_02695	None	524	True	1.28907	0.000103769	Dda3937_02696	None	607	True	1.45859	0.000315063
577945	577958	-	TAGTCATATTATTT	8.0211	Dda3937_02695	None	1	True	1.28907	0.000103769	Dda3937_02696	None	1132	True	1.45859	0.000315063
4334662	4334675	-	CAATCACCCTTTTT	8.29054	Dda3937_02147	frdA	150	True	-2.1367	0.000118242	Dda3937_02148	poxA	324	False	0.00457273	0.995232
4334741	4334754	-	TAGTCACTTATTTT	8.0456	Dda3937_02147	frdA	71	True	-2.1367	0.000118242	Dda3937_02148	poxA	403	False	0.00457273	0.995232
472832	472845	+	AAATCATGTTGTTC	8.64417	Dda3937_01324	None	72	False	-1.28794	0.000126301	Dda3937_01325	yebQ	199	True	-1.33728	7.90069e-09
472604	472617	+	TATTCACCAGCTTC	8.19127	Dda3937_01324	None	156	False	-1.28794	0.000126301	Dda3937_01325	yebQ	427	True	-1.33728	7.90069e-09
2427643	2427656	-	GACTCAGTATCTTG	8.24002	Dda3937_03862	None	1181	True	-1.27168	0.000130078	Dda3937_03861	prtA	2447	False	1.10723	0.0334463
307402	307415	+	TTTTCAGTTTCTTA	8.16943	Dda3937_01595	fis	273	False	1.55041	0.000130078	Dda3937_01596	dusB	1262	False	0.436936	0.495452
2426566	2426579	-	GTATCACGGTGTTG	8.11003	Dda3937_03862	None	104	True	-1.27168	0.000130078	Dda3937_00076	None	1535	True	0.0960516	0.862085
306456	306469	-	GCTTCAAGTTCTTT	8.08017	Dda3937_01595	fis	1219	False	1.55041	0.000130078	Dda3937_01594	None	1842	True	-0.493493	0.198703
2427706	2427719	-	CTTTCAGCATATTG	8.06373	Dda3937_03862	None	1244	True	-1.27168	0.000130078	Dda3937_03861	prtA	2384	False	1.10723	0.0334463
1489347	1489360	-	AAATCAAGTAAGTC	8.36421	Dda3937_03936	virK	314	False	2.08759	0.000158131	Dda3937_03937	None	996	False	-0.0642694	0.973553
1488958	1488971	+	TTTTCAGCGACTTG	7.99729	Dda3937_03936	virK	75	False	2.08759	0.000158131	Dda3937_03937	None	607	False	-0.0642694	0.973553
3499280	3499293	+	GTATCATAATATTC	8.24653	Dda3937_02821	mdtA	63	True	-1.04678	0.000161003	Dda3937_02820	yegN	1307	True	-0.569933	0.0123543
2803079	2803092	-	TAAGCAATTGTTTA	8.41357	Dda3937_03139	None	1136	True	1.26026	0.000177098	Dda3937_03138	ttcA	1458	True	0.502254	0.22672
2978045	2978058	-	TATTCAGGAGGTTT	8.2835	Dda3937_04624	ycfJ	10	False	-2.20907	0.000177098	Dda3937_02260	ndh	1660	False	-0.760413	0.0668546
2802717	2802730	-	ATATCACCTTGTTT	8.24269	Dda3937_03139	None	774	True	1.26026	0.000177098	Dda3937_03141	None	1180	False	0.24365	0.794944
2801887	2801900	+	CATTCATCCCGTTG	8.12108	Dda3937_03139	None	56	True	1.26026	0.000177098	Dda3937_03141	None	350	False	0.24365	0.794944
4274196	4274209	-	TAATCAGTTGGTTA	8.86698	Dda3937_00451	None	39	True	1.93219	0.000181981	Dda3937_00450	None	253	False	-0.261913	0.587314
584658	584671	-	ATCTCAAAAAGTTA	8.73253	Dda3937_02703	None	1463	False	-1.14989	0.000196774	Dda3937_02702	None	1951	True	-0.00236706	0.997971
585769	585782	+	GAATCATCGGGTTT	8.35259	Dda3937_02703	None	352	False	-1.14989	0.000196774	Dda3937_04462	None	903	False	-0.94534	0.307066
586380	586393	+	AAATCAATATATAT	8.22608	Dda3937_02703	None	259	False	-1.14989	0.000196774	Dda3937_04462	None	292	False	-0.94534	0.307066
586290	586303	-	ATTTCATATATTTA	8.2077	Dda3937_02703	None	169	False	-1.14989	0.000196774	Dda3937_04462	None	382	False	-0.94534	0.307066
585164	585177	+	TAGTCAGCAGTTTG	8.20756	Dda3937_02703	None	957	False	-1.14989	0.000196774	Dda3937_04462	None	1508	False	-0.94534	0.307066
586102	586115	+	TTATCAGACATTTT	8.17994	Dda3937_02703	None	19	False	-1.14989	0.000196774	Dda3937_04462	None	570	False	-0.94534	0.307066
584751	584764	+	AAAACATAAGATTA	8.16219	Dda3937_02703	None	1370	False	-1.14989	0.000196774	Dda3937_04462	None	1921	False	-0.94534	0.307066
586195	586208	-	TAATCAACCGCATT	8.10816	Dda3937_02703	None	74	False	-1.14989	0.000196774	Dda3937_04462	None	477	False	-0.94534	0.307066
3600154	3600167	+	AAATCAATCAATTA	9.72888	Dda3937_03858	None	460	False	1.08609	0.000199086	Dda3937_03856	yhjH	1093	False	0.12113	0.768401
3600176	3600189	+	AAATCAACCAGTTC	9.32108	Dda3937_03858	None	482	False	1.08609	0.000199086	Dda3937_03856	yhjH	1071	False	0.12113	0.768401
3599987	3600000	-	GTATCAAAATATTA	9.14297	Dda3937_03858	None	293	False	1.08609	0.000199086	Dda3937_03856	yhjH	1260	False	0.12113	0.768401
3598649	3598662	+	AAGTCAACCCGTTG	8.79692	Dda3937_03858	None	1045	False	1.08609	0.000199086	Dda3937_03859	None	1331	True	0.434973	0.398534
3600325	3600338	+	TAATCATTTATTTT	8.69844	Dda3937_03858	None	631	False	1.08609	0.000199086	Dda3937_03856	yhjH	922	False	0.12113	0.768401
3599928	3599941	+	GAATCAAGAGAATT	8.23944	Dda3937_03858	None	234	False	1.08609	0.000199086	Dda3937_03856	yhjH	1319	False	0.12113	0.768401
3600264	3600277	+	AAAACACTATATTT	8.04856	Dda3937_03858	None	570	False	1.08609	0.000199086	Dda3937_03856	yhjH	983	False	0.12113	0.768401
3573497	3573510	-	AAATGAAACTATTA	8.38543	Dda3937_03370	pelA	367	True	2.20872	0.000201537	Dda3937_03368	hmp	1318	True	-0.199694	0.810351
3573616	3573629	+	AAAACACAATGTTA	8.10593	Dda3937_03370	pelA	248	True	2.20872	0.000201537	Dda3937_03368	hmp	1437	True	-0.199694	0.810351
1202827	1202840	-	AAATCAATAATATA	8.85912	Dda3937_01934	None	255	True	-0.953509	0.000207132	Dda3937_01933	yaiE	535	True	0.00705839	0.997971
1202855	1202868	+	AAATCATATTCTTT	8.66532	Dda3937_01934	None	227	True	-0.953509	0.000207132	Dda3937_01933	yaiE	563	True	0.00705839	0.997971
1203159	1203172	-	AATTCAAAAAAGTA	8.41188	Dda3937_01934	None	77	True	-0.953509	0.000207132	Dda3937_01933	yaiE	867	True	0.00705839	0.997971
1204378	1204391	-	ACTTCAATCTCTTC	8.38446	Dda3937_01934	None	1296	True	-0.953509	0.000207132	Dda3937_01935	yaiD	1593	False	0.33177	0.450795
1203187	1203200	-	TCATCATTATATTT	8.21734	Dda3937_01934	None	105	True	-0.953509	0.000207132	Dda3937_01933	yaiE	895	True	0.00705839	0.997971
470384	470397	-	ATATCAACTTCATG	8.12538	Dda3937_01322	None	99	True	-2.23916	0.000232554	Dda3937_01321	None	304	True	-2.35269	2.99011e-05
79423	79436	+	ACATCAGAATCTTG	8.34906	Dda3937_01158	yhiN	126	False	0.666926	0.000236591	Dda3937_01159	pitA	430	True	1.22696	0.013428
79539	79552	+	ACGTCAAACTGTTC	8.04672	Dda3937_01158	yhiN	10	False	0.666926	0.000236591	Dda3937_01159	pitA	314	True	1.22696	0.013428
1374518	1374531	-	AAATCAGTCCATTA	8.9917	Dda3937_02498	yffB	421	False	-1.1714	0.000249037	Dda3937_02496	cspE	605	True	0.385637	0.437881
4055071	4055084	+	AAAGCAATCGTTTG	8.42857	Dda3937_04298	None	1055	True	5.54888	0.000249037	Dda3937_03089	None	1372	False	-0.121086	0.923273
4053618	4053631	-	ACGTCAAACGATTC	8.04799	Dda3937_04298	None	398	True	5.54888	0.000249037	Dda3937_03088	None	500	True	5.68929	2.75422e-05
4055075	4055088	-	AATGCAAACGATTG	8.04636	Dda3937_04298	None	1059	True	5.54888	0.000249037	Dda3937_03089	None	1368	False	-0.121086	0.923273
4054083	4054096	-	CATTCAGATCCTTC	8.00788	Dda3937_04298	None	67	True	5.54888	0.000249037	Dda3937_03088	None	965	True	5.68929	2.75422e-05
1576725	1576738	-	TAATCACATCATTC	8.49126	Dda3937_00814	None	7	True	1.68194	0.000250468	Dda3937_00815	None	427	True	1.67266	0.000507796
2282203	2282216	-	TAATCAACGTCATA	8.39704	Dda3937_03577	None	336	True	-2.23016	0.000281304	Dda3937_03578	None	929	True	-2.61853	5.97337e-08
2282390	2282403	-	ATATCACAACGTTC	8.30333	Dda3937_03577	None	523	True	-2.23016	0.000281304	Dda3937_03578	None	1116	True	-2.61853	5.97337e-08
1618903	1618916	+	CATTCAACTCATTA	8.94968	Dda3937_00781	None	48	True	-1.40866	0.000310344	Dda3937_00782	None	416	True	-0.274765	0.676505
1619133	1619146	-	CGATCAACACGTTC	8.5076	Dda3937_00781	None	182	True	-1.40866	0.000310344	Dda3937_00782	None	646	True	-0.274765	0.676505
1619109	1619122	-	TAATCAACGCCGTG	8.21414	Dda3937_00781	None	158	True	-1.40866	0.000310344	Dda3937_00782	None	622	True	-0.274765	0.676505
1618922	1618935	-	ACATCATTGTTTTT	8.0979	Dda3937_00781	None	29	True	-1.40866	0.000310344	Dda3937_00782	None	435	True	-0.274765	0.676505
579128	579141	-	CCATCAAGGGCTTC	8.27842	Dda3937_02696	None	51	True	1.45859	0.000315063	Dda3937_02697	None	395	True	1.32377	4.06519e-06
578963	578976	-	TAATCAATAGATAA	8.26804	Dda3937_02696	None	114	True	1.45859	0.000315063	Dda3937_02697	None	560	True	1.32377	4.06519e-06
579049	579062	-	GACTCATTGATTTA	8.14748	Dda3937_02696	None	28	True	1.45859	0.000315063	Dda3937_02697	None	474	True	1.32377	4.06519e-06
578548	578561	-	CAACCAAATAGTTT	8.07701	Dda3937_02696	None	529	True	1.45859	0.000315063	Dda3937_02695	None	602	True	1.28907	0.000103769
492415	492428	-	TAAACAAATTATTT	8.40184	Dda3937_01345	None	110	False	-1.59444	0.000324923	Dda3937_01346	None	470	True	-0.182488	0.764647
492468	492481	-	AAATAAATATATTC	8.39202	Dda3937_01345	None	163	False	-1.59444	0.000324923	Dda3937_01346	None	417	True	-0.182488	0.764647
492595	492608	-	TTATCAATAAGATG	8.30854	Dda3937_01345	None	290	False	-1.59444	0.000324923	Dda3937_01346	None	290	True	-0.182488	0.764647
492082	492095	+	ATTTCAGGATGTTG	8.24725	Dda3937_01345	None	223	False	-1.59444	0.000324923	Dda3937_01344	None	498	False	-1.5665	0.00419621
492464	492477	+	CAATGAATATATTT	8.18581	Dda3937_01345	None	159	False	-1.59444	0.000324923	Dda3937_01346	None	421	True	-0.182488	0.764647
492127	492140	+	AATTCAAGATCGTC	8.02118	Dda3937_01345	None	178	False	-1.59444	0.000324923	Dda3937_01344	None	543	False	-1.5665	0.00419621
107446	107459	+	TCATCAACAGCTTG	8.79405	Dda3937_02539	maeN	348	False	-2.21941	0.000328694	Dda3937_02540	dppA	1629	True	0.694656	0.0252777
107784	107797	+	GTTTCAATGTTTTT	8.43636	Dda3937_02539	maeN	10	False	-2.21941	0.000328694	Dda3937_02540	dppA	1291	True	0.694656	0.0252777
107803	107816	+	TATTCACCCTGTTG	8.2669	Dda3937_02539	maeN	9	False	-2.21941	0.000328694	Dda3937_02540	dppA	1272	True	0.694656	0.0252777
107277	107290	+	TAACCAAACAGTTT	8.16382	Dda3937_02539	maeN	517	False	-2.21941	0.000328694	Dda3937_02538	dcuR	1654	True	0.283292	0.413443
108221	108234	+	AATTTAAAAAGTTA	8.14089	Dda3937_02539	maeN	427	False	-2.21941	0.000328694	Dda3937_02540	dppA	854	True	0.694656	0.0252777
107794	107807	+	TTTTCATTATATTC	8.11237	Dda3937_02539	maeN	0	False	-2.21941	0.000328694	Dda3937_02540	dppA	1281	True	0.694656	0.0252777
1513666	1513679	-	TATTCAATATTTTC	9.08341	Dda3937_03266	None	96	True	-1.29828	0.000329339	Dda3937_03918	None	1153	True	-1.28269	0.000341854
1513538	1513551	+	ATTTCAAAATATTT	8.80192	Dda3937_03266	None	224	True	-1.29828	0.000329339	Dda3937_03918	None	1025	True	-1.28269	0.000341854
1514317	1514330	-	TCATCAATTTCTTT	8.67114	Dda3937_03266	None	555	True	-1.29828	0.000329339	Dda3937_03267	None	1144	True	-1.40225	5.23006e-06
1513528	1513541	-	AAATTAAGGCATTA	8.23734	Dda3937_03266	None	234	True	-1.29828	0.000329339	Dda3937_03918	None	1015	True	-1.28269	0.000341854
1513463	1513476	+	TTATCATAGATTTC	8.14904	Dda3937_03266	None	299	True	-1.29828	0.000329339	Dda3937_03918	None	950	True	-1.28269	0.000341854
1514034	1514047	-	ACATCATATTATTT	8.10656	Dda3937_03266	None	272	True	-1.29828	0.000329339	Dda3937_03267	None	1427	True	-1.40225	5.23006e-06
1514086	1514099	-	CATTCAGGCTTTTT	8.00138	Dda3937_03266	None	324	True	-1.29828	0.000329339	Dda3937_03267	None	1375	True	-1.40225	5.23006e-06
970901	970914	+	TCATCATCGCTTTA	8.02015	Dda3937_01408	None	253	True	1.01772	0.000332913	Dda3937_01407	yfeY	797	True	-0.0457036	0.938092
708648	708661	-	AAATCAATGTGTTA	9.6371	Dda3937_02309	fucO	17	False	-1.67348	0.000337977	Dda3937_02308	gcvT	655	True	-1.51748	0.00251647
708511	708524	+	TCATCAGTTCCTTG	8.14437	Dda3937_02309	fucO	120	False	-1.67348	0.000337977	Dda3937_02308	gcvT	792	True	-1.51748	0.00251647
1512838	1512851	-	AATACAAATACTTG	8.31175	Dda3937_03918	None	325	True	-1.28269	0.000341854	Dda3937_03266	None	924	True	-1.29828	0.000329339
1512899	1512912	-	TATTCAAAAGAATA	8.25109	Dda3937_03918	None	386	True	-1.28269	0.000341854	Dda3937_03266	None	863	True	-1.29828	0.000329339
1512203	1512216	+	ATTTCATTTCATTT	8.06234	Dda3937_03918	None	310	True	-1.28269	0.000341854	Dda3937_03919	None	1118	True	-1.12247	0.0908806
1511849	1511862	-	CTATCACTTCCTTT	8.00869	Dda3937_03918	None	664	True	-1.28269	0.000341854	Dda3937_03919	None	764	True	-1.12247	0.0908806
2440591	2440604	-	TTTTCATGTTATTA	8.08016	Dda3937_01649	prtG	353	False	1.81005	0.00035492	Dda3937_01648	ytfG	869	False	-0.33038	0.250551
4263578	4263591	-	AAATCAATAAGTTA	9.85274	Dda3937_00442	cpsB	527	True	0.885627	0.000374085	Dda3937_00441	queG	1587	True	-0.118114	0.81441
4263268	4263281	+	ATTTCAATATCTTG	8.99785	Dda3937_00442	cpsB	837	True	0.885627	0.000374085	Dda3937_00441	queG	1277	True	-0.118114	0.81441
4263272	4263285	-	ATTTCAAGATATTG	8.93681	Dda3937_00442	cpsB	833	True	0.885627	0.000374085	Dda3937_00441	queG	1281	True	-0.118114	0.81441
4263247	4263260	+	TTATCATAAATTTA	8.55624	Dda3937_00442	cpsB	858	True	0.885627	0.000374085	Dda3937_00441	queG	1256	True	-0.118114	0.81441
4263898	4263911	-	AAGTCACTATTTTA	8.4783	Dda3937_00442	cpsB	207	True	0.885627	0.000374085	Dda3937_00443	cpsG	1629	True	1.04718	0.0123897
4263996	4264009	+	AATTCAGAGCTTTG	8.41402	Dda3937_00442	cpsB	109	True	0.885627	0.000374085	Dda3937_00443	cpsG	1531	True	1.04718	0.0123897
4264181	4264194	-	AAATGAACTGCTTG	8.24045	Dda3937_00442	cpsB	76	True	0.885627	0.000374085	Dda3937_00443	cpsG	1346	True	1.04718	0.0123897
4263058	4263071	-	ACGTCAACCGATTG	8.22053	Dda3937_00442	cpsB	1047	True	0.885627	0.000374085	Dda3937_00441	queG	1067	True	-0.118114	0.81441
4263967	4263980	-	ATATCAAGCAGATG	8.11294	Dda3937_00442	cpsB	138	True	0.885627	0.000374085	Dda3937_00443	cpsG	1560	True	1.04718	0.0123897
4263799	4263812	+	ATTTCAGAACATTC	8.09675	Dda3937_00442	cpsB	306	True	0.885627	0.000374085	Dda3937_00443	cpsG	1728	True	1.04718	0.0123897
4264102	4264115	+	ATTACAAGATGTTA	8.05927	Dda3937_00442	cpsB	3	True	0.885627	0.000374085	Dda3937_00443	cpsG	1425	True	1.04718	0.0123897
4264091	4264104	+	CAATCAAGGTCATT	8.00768	Dda3937_00442	cpsB	14	True	0.885627	0.000374085	Dda3937_00443	cpsG	1436	True	1.04718	0.0123897
616955	616968	+	GAATCATAGTGTTA	8.63785	Dda3937_02734	yqjD	28	False	-1.73078	0.000429736	Dda3937_02733	yqjE	337	False	-1.88374	4.50195e-08
948402	948415	-	CATTCACTAATTTA	8.50734	Dda3937_02550	yfjG	59	True	0.749437	0.000431127	Dda3937_02551	smpB	215	False	0.209523	0.710391
2783930	2783943	-	TTTTCAACTGCTTA	8.63111	Dda3937_00126	ykgE	522	True	-1.54367	0.000445305	Dda3937_00125	yghK	1112	True	-0.538609	0.601379
2784634	2784647	-	CAATCAGGTTTTTC	8.38958	Dda3937_00126	ykgE	182	True	-1.54367	0.000445305	Dda3937_04340	None	549	True	-1.20476	0.0627886
2784373	2784386	-	AAATAAACAGGTTC	8.16414	Dda3937_00126	ykgE	79	True	-1.54367	0.000445305	Dda3937_04340	None	810	True	-1.20476	0.0627886
3243977	3243990	+	TCATCAGCCAGTTG	8.10298	Dda3937_01831	None	127	False	-1.499	0.000445305	Dda3937_01832	None	967	False	0.0776642	0.910309
170295	170308	-	ATTTCAATTACTTT	8.74831	Dda3937_02028	None	240	False	1.4429	0.000488116	Dda3937_02029	ugpB	808	True	-0.120788	0.835153
169794	169807	+	CGATCAACTGCTTT	8.37465	Dda3937_02028	None	261	False	1.4429	0.000488116	Dda3937_02029	ugpB	1309	True	-0.120788	0.835153
768864	768877	-	CAATCAACACTTTG	9.29289	Dda3937_03606	None	206	True	1.00277	0.000488777	Dda3937_03607	None	1075	True	0.447345	0.35249
768673	768686	-	ACATCAATCGATTC	8.75496	Dda3937_03606	None	15	True	1.00277	0.000488777	Dda3937_03607	None	1266	True	0.447345	0.35249
768231	768244	-	AATTCATATGATTA	8.56564	Dda3937_03606	None	427	True	1.00277	0.000488777	Dda3937_03607	None	1708	True	0.447345	0.35249
768339	768352	-	AAATAAAAACCTTA	8.37866	Dda3937_03606	None	319	True	1.00277	0.000488777	Dda3937_03607	None	1600	True	0.447345	0.35249
768120	768133	-	TAGTCAGTTTATTT	8.15845	Dda3937_03606	None	538	True	1.00277	0.000488777	Dda3937_03607	None	1819	True	0.447345	0.35249
768174	768187	+	TTCTCAAGGCGTTT	8.0756	Dda3937_03606	None	484	True	1.00277	0.000488777	Dda3937_03607	None	1765	True	0.447345	0.35249
767691	767704	-	ATATCACGCCCTTC	8.06869	Dda3937_03606	None	967	True	1.00277	0.000488777	Dda3937_03607	None	2248	True	0.447345	0.35249
767046	767059	-	TTATCAAACAGGTA	8.0108	Dda3937_03606	None	1612	True	1.00277	0.000488777	Dda3937_04467	None	1707	True	-0.200209	0.741772
2450550	2450563	-	TTTTCAACGCGTTG	8.54741	Dda3937_01643	None	830	True	-0.628435	0.000516797	Dda3937_04334	None	1124	True	-0.35049	0.526059
2450619	2450632	-	CGATCAGCAACTTG	8.13587	Dda3937_01643	None	899	True	-0.628435	0.000516797	Dda3937_04334	None	1055	True	-0.35049	0.526059
1583614	1583627	-	GACTCAAACCCTTT	8.35565	Dda3937_00808	None	237	True	1.65656	0.000538797	Dda3937_00809	None	1029	True	1.62668	0.0639478
1574785	1574798	-	GTAACAATCAATTA	8.23753	Dda3937_00816	None	28	True	1.47582	0.000541049	Dda3937_00817	None	507	True	0.989565	0.00102513
1575445	1575458	-	ATTTCAGGTCTTTG	8.04253	Dda3937_00816	None	632	True	1.47582	0.000541049	Dda3937_00815	None	853	True	1.67266	0.000507796
3306473	3306486	+	TAATCAATGAATTA	9.61254	Dda3937_00102	hisJ	200	False	1.0887	0.000547037	Dda3937_00101	ubiX	757	False	0.0493552	0.920445
3306260	3306273	+	GTTTCAACATTTTT	8.49284	Dda3937_00102	hisJ	13	False	1.0887	0.000547037	Dda3937_00103	hisQ	841	False	0.668462	0.0843971
3306722	3306735	+	CAATCACCCGGTTG	8.41769	Dda3937_00102	hisJ	449	False	1.0887	0.000547037	Dda3937_00101	ubiX	508	False	0.0493552	0.920445
3306272	3306285	+	TTTTCATTGCGTTA	8.05903	Dda3937_00102	hisJ	1	False	1.0887	0.000547037	Dda3937_00103	hisQ	853	False	0.668462	0.0843971
129861	129874	-	AAGTCAGTCAGTTT	8.21789	Dda3937_01993	bcsD	722	True	-0.865566	0.00056321	Dda3937_01994	celY	1202	True	-0.706133	4.16243e-05
129827	129840	-	CAACCAATGTATTC	8.1429	Dda3937_01993	bcsD	756	True	-0.865566	0.00056321	Dda3937_01994	celY	1236	True	-0.706133	4.16243e-05
129992	130005	-	TCAACAACACGTTA	7.99123	Dda3937_01993	bcsD	591	True	-0.865566	0.00056321	Dda3937_01994	celY	1071	True	-0.706133	4.16243e-05
3175871	3175884	-	AACTCAATACTTTC	8.86862	Dda3937_01879	None	593	True	-1.10685	0.000575582	Dda3937_04179	None	4603	True	-1.24337	0.00111388
3174695	3174708	-	ACATCAGCATGTTG	8.36556	Dda3937_01879	None	583	True	-1.10685	0.000575582	Dda3937_04179	None	3427	True	-1.24337	0.00111388
3176443	3176456	-	AGTTCAGAAAGTTG	8.08329	Dda3937_01879	None	1165	True	-1.10685	0.000575582	Dda3937_04179	None	5175	True	-1.24337	0.00111388
3180025	3180038	-	GAATGAAGCTGTTG	8.01023	Dda3937_01879	None	4747	True	-1.10685	0.000575582	Dda3937_01878	None	8220	True	-0.10991	0.911354
415193	415206	-	TAAGCAAGCCCTTG	8.15192	Dda3937_01270	None	903	True	-0.958429	0.000616225	Dda3937_01271	yhbP	991	True	0.252112	0.780375
2542803	2542816	+	CAATCACATTCTTA	8.56781	Dda3937_02926	fadR	731	False	1.03387	0.000640738	Dda3937_02925	nhaB	959	True	0.33198	0.780321
2543242	2543255	+	TTGTCAATCAATTG	8.56375	Dda3937_02926	fadR	292	False	1.03387	0.000640738	Dda3937_02925	nhaB	520	True	0.33198	0.780321
2542702	2542715	-	CGATCAATCAGTTC	8.54636	Dda3937_02926	fadR	832	False	1.03387	0.000640738	Dda3937_02925	nhaB	1060	True	0.33198	0.780321
2543422	2543435	+	AATTCAGATAATTC	8.45812	Dda3937_02926	fadR	112	False	1.03387	0.000640738	Dda3937_02925	nhaB	340	True	0.33198	0.780321
2543647	2543660	-	TAATCACAGTTTTT	8.44615	Dda3937_02926	fadR	113	False	1.03387	0.000640738	Dda3937_02925	nhaB	115	True	0.33198	0.780321
2691438	2691451	-	GATTCAGATTTTTG	8.28912	Dda3937_04148	ydcT	68	True	-1.48787	0.000641065	Dda3937_04147	ydcE	1207	True	-0.06483	0.9251
2691106	2691119	+	CGATCACTATTTTG	8.1291	Dda3937_04148	ydcT	264	True	-1.48787	0.000641065	Dda3937_04147	ydcE	1539	True	-0.06483	0.9251
288379	288392	+	TAATCACTTTTTTC	8.58712	Dda3937_01578	yhdW	15	False	-2.14839	0.000644126	Dda3937_01579	None	1001	False	-0.26713	0.556679
288630	288643	-	AATTCATCCATTTT	8.30893	Dda3937_01578	yhdW	236	False	-2.14839	0.000644126	Dda3937_01579	None	750	False	-0.26713	0.556679
1197759	1197772	-	ACATCAGCATGTTC	8.18717	Dda3937_01929	None	431	True	0.774189	0.000692209	Dda3937_01930	yojI	769	True	0.248047	0.346682
2391029	2391042	-	AGCTCAATCAGTTC	8.1855	Dda3937_00604	yfeH	213	True	0.830551	0.000763951	Dda3937_00603	ydgJ	990	True	-0.913736	6.31433e-05
4613077	4613090	-	TATCCAATTTATTA	8.21603	Dda3937_02077	fadB	88	True	-1.49929	0.000766809	Dda3937_02078	pepQ	270	False	0.0784574	0.896262
2099413	2099426	-	GCATCAAGCTATTT	8.45303	Dda3937_00072	None	85	True	-1.05262	0.000786742	Dda3937_00070	yneJ	571	False	0.205871	0.698399
2311429	2311442	+	TCTTCAAGCCCTTG	8.23602	Dda3937_03331	yeaG	295	False	-1.65782	0.000799414	Dda3937_03332	mipA	745	True	0.129598	0.864128
121991	122004	-	ATATCAATGTCGTA	8.18869	Dda3937_01990	bcsA	81	True	-0.759103	0.000799414	Dda3937_01989	yhjQ	843	True	-0.622745	0.258289
2564539	2564552	-	GAATCACTGTTTTG	8.61792	Dda3937_03725	manX	25	True	-0.771368	0.00085398	Dda3937_03723	yoaE	548	False	0.193463	0.902552
2564332	2564345	+	ATATCACATAATTT	8.3498	Dda3937_03725	manX	232	True	-0.771368	0.00085398	Dda3937_03723	yoaE	341	False	0.193463	0.902552
4128598	4128611	-	AAAACAATCAATTA	8.85108	Dda3937_02449	ygaW	232	True	2.37761	0.000915949	Dda3937_02447	mraZ	635	False	0.434445	0.496016
3191138	3191151	+	AAATCAATGAGCTA	8.59972	Dda3937_01873	None	135	True	1.07535	0.000915949	Dda3937_01874	ardC	580	False	-0.377454	0.569342
4128534	4128547	-	GAATGAAAAGGTTG	8.1667	Dda3937_02449	ygaW	296	True	2.37761	0.000915949	Dda3937_02447	mraZ	571	False	0.434445	0.496016
3191449	3191462	-	AGATCATCATCTTC	8.15118	Dda3937_01873	None	176	True	1.07535	0.000915949	Dda3937_01874	ardC	891	False	-0.377454	0.569342
4128639	4128652	-	TTTTCATTCGATTA	8.11136	Dda3937_02449	ygaW	191	True	2.37761	0.000915949	Dda3937_02447	mraZ	676	False	0.434445	0.496016
4892413	4892426	-	AAATCAGCGCATTA	8.88619	Dda3937_01101	None	36	True	-0.74956	0.000962414	Dda3937_01100	None	1910	True	0.346412	0.330548
4892675	4892688	-	CAATCACCGTGTTG	8.48298	Dda3937_01101	None	226	True	-0.74956	0.000962414	Dda3937_01100	None	2172	True	0.346412	0.330548
4891867	4891880	-	ATATCAATACGCTC	8.04661	Dda3937_01101	None	582	True	-0.74956	0.000962414	Dda3937_01100	None	1364	True	0.346412	0.330548
4892203	4892216	-	CGATCACATACTTA	7.98838	Dda3937_01101	None	246	True	-0.74956	0.000962414	Dda3937_01100	None	1700	True	0.346412	0.330548
2438717	2438730	-	TTATCAACATATTT	9.01713	Dda3937_01650	inh	64	False	1.96972	0.000987218	Dda3937_01651	prtD	443	False	2.22402	1.95458e-10
2439334	2439347	+	AAATCAAAGGTATC	8.24279	Dda3937_01650	inh	681	False	1.96972	0.000987218	Dda3937_01649	prtG	904	False	1.81005	0.00035492
2438977	2438990	+	AGATCATGATTTTT	8.14347	Dda3937_01650	inh	324	False	1.96972	0.000987218	Dda3937_01651	prtD	703	False	2.22402	1.95458e-10
1573801	1573814	-	AAATCAATTTTTTA	9.66438	Dda3937_00817	None	477	True	0.989565	0.00102513	Dda3937_00816	None	1012	True	1.47582	0.000541049
1573847	1573860	+	ATATCAAAAGTATA	8.26587	Dda3937_00817	None	431	True	0.989565	0.00102513	Dda3937_00816	None	966	True	1.47582	0.000541049
3171246	3171259	+	TAACCAAGATATTA	8.5499	Dda3937_04179	None	22	True	-1.24337	0.00111388	Dda3937_04178	None	649	True	-1.65048	0.00276737
3171929	3171942	-	AGTTCAGGAATTTG	8.03523	Dda3937_04179	None	661	True	-1.24337	0.00111388	Dda3937_04178	None	1332	True	-1.65048	0.00276737
1985789	1985802	-	CAATCAGCGCTTTC	8.31055	Dda3937_02890	None	428	True	-1.58211	0.00111671	Dda3937_02889	None	1158	True	-0.480075	0.41258
1985172	1985185	+	CCATCACCATTTTA	8.05687	Dda3937_02890	None	189	True	-1.58211	0.00111671	Dda3937_02889	None	1775	True	-0.480075	0.41258
4702068	4702081	+	AATTCAGTCTGTTT	8.42468	Dda3937_03231	None	494	True	1.64751	0.00114253	Dda3937_03230	None	780	False	-0.0122382	0.983725
4700971	4700984	-	TCATCATTAATTTT	8.18771	Dda3937_03231	None	603	True	1.64751	0.00114253	Dda3937_03232	None	1772	True	1.38239	7.39234e-14
4700788	4700801	-	AACTCAGGTACTTC	8.06727	Dda3937_03231	None	786	True	1.64751	0.00114253	Dda3937_03232	None	1589	True	1.38239	7.39234e-14
4702126	4702139	+	TATTCAAACGCATA	7.99072	Dda3937_03231	None	552	True	1.64751	0.00114253	Dda3937_03230	None	722	False	-0.0122382	0.983725
637503	637516	-	GATTCAGCCCTTTA	8.22661	Dda3937_03546	spy	167	True	-1.94474	0.0011465	Dda3937_03545	yojL	493	True	0.179772	0.638307
2406594	2406607	+	AAATCAAGGCGTTA	9.43609	Dda3937_04132	ynfD	81	False	-0.694821	0.00115003	Dda3937_04133	ynfB	353	False	-0.433882	0.0123897
2406168	2406181	+	GCATCAATTCTTTG	8.67888	Dda3937_04132	ynfD	345	False	-0.694821	0.00115003	Dda3937_04133	ynfB	779	False	-0.433882	0.0123897
2406534	2406547	+	GAGTCAACGGGTTT	8.41545	Dda3937_04132	ynfD	21	False	-0.694821	0.00115003	Dda3937_04133	ynfB	413	False	-0.433882	0.0123897
2406172	2406185	-	AATACAAAGAATTG	8.3472	Dda3937_04132	ynfD	341	False	-0.694821	0.00115003	Dda3937_04133	ynfB	775	False	-0.433882	0.0123897
2406569	2406582	-	CTTTCAACGGGTTT	8.2456	Dda3937_04132	ynfD	56	False	-0.694821	0.00115003	Dda3937_04133	ynfB	378	False	-0.433882	0.0123897
2406691	2406704	+	TCTTCAAGCGCTTC	8.06234	Dda3937_04132	ynfD	178	False	-0.694821	0.00115003	Dda3937_04133	ynfB	256	False	-0.433882	0.0123897
3715268	3715281	+	TATTCAACCGTTTT	8.74382	Dda3937_03166	None	278	False	1.42589	0.00120267	Dda3937_03167	ytfQ	1069	True	-0.361148	0.804457
3714814	3714827	-	TAACCAAGTGGTTA	8.30953	Dda3937_03166	None	732	False	1.42589	0.00120267	Dda3937_03165	None	1004	True	1.0609	0.442452
3715011	3715024	-	TATACAATTTTTTG	8.25653	Dda3937_03166	None	535	False	1.42589	0.00120267	Dda3937_03165	None	1201	True	1.0609	0.442452
3714906	3714919	-	TTATCAATAATCTG	8.18718	Dda3937_03166	None	640	False	1.42589	0.00120267	Dda3937_03165	None	1096	True	1.0609	0.442452
3715007	3715020	+	ATTACAAAAAATTG	8.13453	Dda3937_03166	None	539	False	1.42589	0.00120267	Dda3937_03165	None	1197	True	1.0609	0.442452
3266322	3266335	+	AAATCAATCACTTT	9.42586	Dda3937_01813	hybO	644	False	-1.6015	0.00124214	Dda3937_01812	ybiT	1541	False	-0.574887	0.0758145
3265969	3265982	-	AAATCAATATGATA	8.83166	Dda3937_01813	hybO	291	False	-1.6015	0.00124214	Dda3937_01814	hybA	1422	False	-1.27016	0.412806
3266442	3266455	+	GATTCAATGGATTC	8.82633	Dda3937_01813	hybO	764	False	-1.6015	0.00124214	Dda3937_01812	ybiT	1421	False	-0.574887	0.0758145
3266090	3266103	-	CAATCATGATTTTG	8.66722	Dda3937_01813	hybO	412	False	-1.6015	0.00124214	Dda3937_01814	hybA	1543	False	-1.27016	0.412806
3266062	3266075	+	AATTCAGTTACTTT	8.49996	Dda3937_01813	hybO	384	False	-1.6015	0.00124214	Dda3937_01814	hybA	1515	False	-1.27016	0.412806
3265957	3265970	+	TAATAAAAATATTA	8.39281	Dda3937_01813	hybO	279	False	-1.6015	0.00124214	Dda3937_01814	hybA	1410	False	-1.27016	0.412806
3265792	3265805	-	AAATAAAATGGTTA	8.27826	Dda3937_01813	hybO	114	False	-1.6015	0.00124214	Dda3937_01814	hybA	1245	False	-1.27016	0.412806
3266506	3266519	+	CCATCATCAACTTA	8.1504	Dda3937_01813	hybO	828	False	-1.6015	0.00124214	Dda3937_01812	ybiT	1357	False	-0.574887	0.0758145
553607	553620	-	ACTTCATTTTGTTA	8.03531	Dda3937_02659	None	26	True	5.25894	0.00130792	Dda3937_02660	None	225	False	1.89968	0.0053148
4003469	4003482	+	AAATCATTTCCTTT	8.71391	Dda3937_03462	None	207	False	0.444893	0.0013998	Dda3937_03463	None	771	True	-0.472876	0.339701
4003104	4003117	+	GCATCAACGGTTTG	8.52462	Dda3937_03462	None	158	False	0.444893	0.0013998	Dda3937_03463	None	1136	True	-0.472876	0.339701
4003681	4003694	-	AAACCAATAGTTTT	8.46299	Dda3937_03462	None	419	False	0.444893	0.0013998	Dda3937_03463	None	559	True	-0.472876	0.339701
4003090	4003103	+	CTATCAGGGTGTTG	8.15657	Dda3937_03462	None	172	False	0.444893	0.0013998	Dda3937_03463	None	1150	True	-0.472876	0.339701
4002007	4002020	+	CGATCAGTTCCTTG	8.01868	Dda3937_03462	None	1255	False	0.444893	0.0013998	Dda3937_03458	None	2230	False	-0.628393	0.317408
3471862	3471875	+	TAATCAACTCCATC	8.14476	Dda3937_01687	None	712	False	-1.5781	0.00144661	Dda3937_01688	None	1072	False	-0.0254699	0.98325
3471983	3471996	-	AAATAAAATTTTTC	8.08162	Dda3937_01687	None	833	False	-1.5781	0.00144661	Dda3937_01688	None	951	False	-0.0254699	0.98325
3472021	3472034	-	ATTTCAATTAAATA	8.07443	Dda3937_01687	None	871	False	-1.5781	0.00144661	Dda3937_01688	None	913	False	-0.0254699	0.98325
3471079	3471092	+	TCATCAGAGGTTTG	8.0016	Dda3937_01687	None	71	False	-1.5781	0.00144661	Dda3937_01686	None	709	False	-0.36636	0.304149
3042085	3042098	+	TAATCAATCCGTTT	9.21769	Dda3937_03422	None	598	False	0.569507	0.0015159	Dda3937_03423	vioA	616	False	0.856503	0.00194271
3041506	3041519	+	TTACCAATATTTTC	7.99671	Dda3937_03422	None	19	False	0.569507	0.0015159	Dda3937_03423	vioA	1195	False	0.856503	0.00194271
4615799	4615812	-	TAGTCAAACGGTTG	8.68167	Dda3937_02076	fadA	608	True	-1.40218	0.00157515	Dda3937_02075	None	1036	False	-0.232877	0.720437
4615201	4615214	-	CAATCACTGCGTTT	8.37118	Dda3937_02076	fadA	10	True	-1.40218	0.00157515	Dda3937_02075	None	1634	False	-0.232877	0.720437
4614523	4614536	-	GCATCAGCAGGTTG	8.08032	Dda3937_02076	fadA	668	True	-1.40218	0.00157515	Dda3937_02077	fadB	1534	True	-1.49929	0.000766809
3410931	3410944	-	AATACAACAGGTTG	8.35573	Dda3937_02402	None	86	True	-1.48025	0.00158084	Dda3937_02403	None	331	True	-1.61013	0.0115143
3411311	3411324	-	GCATCAGCAGCTTA	8.11531	Dda3937_02402	None	466	True	-1.48025	0.00158084	Dda3937_02403	None	711	True	-1.61013	0.0115143
2000163	2000176	-	CATTCAATAGTCTG	7.98415	Dda3937_02459	None	156	True	-1.66971	0.00158327	Dda3937_02458	None	284	False	-1.778	0.000649469
3753130	3753143	-	TTATCAATAAATTA	9.39987	Dda3937_00955	phoS	321	False	0.829258	0.00173127	Dda3937_00954	yafO	507	False	-0.132846	0.837979
3752484	3752497	+	TAATCATAAATTTA	8.94037	Dda3937_00955	phoS	325	False	0.829258	0.00173127	Dda3937_00956	dltD	648	False	0.588938	0.0567923
3752618	3752631	+	GGTTCAAAAAATTT	8.37719	Dda3937_00955	phoS	191	False	0.829258	0.00173127	Dda3937_00956	dltD	782	False	0.588938	0.0567923
3752910	3752923	-	TAAACAATCCGTTT	8.33988	Dda3937_00955	phoS	101	False	0.829258	0.00173127	Dda3937_00954	yafO	727	False	-0.132846	0.837979
3752898	3752911	-	TTATCAATGGTATA	8.07772	Dda3937_00955	phoS	89	False	0.829258	0.00173127	Dda3937_00954	yafO	739	False	-0.132846	0.837979
3753126	3753139	-	CAATAAATTAGTTT	7.99769	Dda3937_00955	phoS	317	False	0.829258	0.00173127	Dda3937_00954	yafO	511	False	-0.132846	0.837979
542791	542804	+	CGATCAATATGTTG	8.86151	Dda3937_02671	osmY	277	True	-1.28603	0.00173934	Dda3937_02670	None	1094	True	-1.16545	0.0293204
2682134	2682147	+	AAATCAATAGATTT	9.58624	Dda3937_00638	None	634	False	-1.1079	0.00181026	Dda3937_00637	None	1056	True	-0.166386	0.904756
2682875	2682888	-	AAATCATGCGATTA	8.82771	Dda3937_00638	None	107	False	-1.1079	0.00181026	Dda3937_00639	None	1069	False	-1.74526	8.65673e-05
2682206	2682219	+	GTTTCAACTATTTT	8.40955	Dda3937_00638	None	562	False	-1.1079	0.00181026	Dda3937_00637	None	1128	True	-0.166386	0.904756
2682720	2682733	+	TAATGAATCCATTT	8.08462	Dda3937_00638	None	48	False	-1.1079	0.00181026	Dda3937_00639	None	1224	False	-1.74526	8.65673e-05
2231073	2231086	-	GAAACAAGGTGTTG	8.33205	Dda3937_03196	mukE	62	True	0.759555	0.00187037	Dda3937_04194	mukB	669	True	0.540229	0.181902
570410	570423	-	TAATCAGAGAGTTA	8.81385	Dda3937_02644	None	35	True	1.92277	0.00189952	Dda3937_02643	None	595	True	1.42872	0.0671724
569892	569905	-	TCATCATTATCTTT	8.1379	Dda3937_02644	None	553	True	1.92277	0.00189952	Dda3937_02645	None	735	True	1.57367	0.133422
3042828	3042841	-	GAATCATAAGCTTA	8.73114	Dda3937_03423	vioA	127	False	0.856503	0.00194271	Dda3937_03422	None	1341	False	0.569507	0.0015159
3042355	3042368	+	TCTTCAATCTTTTT	8.27642	Dda3937_03423	vioA	346	False	0.856503	0.00194271	Dda3937_03422	None	868	False	0.569507	0.0015159
3043521	3043534	+	AAATAAATGATTTT	8.20308	Dda3937_03423	vioA	820	False	0.856503	0.00194271	Dda3937_03422	None	2034	False	0.569507	0.0015159
3044127	3044140	+	AGCTCAATGGTTTT	8.09042	Dda3937_03423	vioA	1426	False	0.856503	0.00194271	Dda3937_03424	None	2152	False	0.436616	0.0516018
3043497	3043510	+	GGCTCAAAATATTT	8.05295	Dda3937_03423	vioA	796	False	0.856503	0.00194271	Dda3937_03422	None	2010	False	0.569507	0.0015159
3044278	3044291	+	GATTCAACAAAATT	8.01804	Dda3937_03423	vioA	1577	False	0.856503	0.00194271	Dda3937_03424	None	2001	False	0.436616	0.0516018
3043593	3043606	+	TAATCAACGCTCTT	8.01391	Dda3937_03423	vioA	892	False	0.856503	0.00194271	Dda3937_03422	None	2106	False	0.569507	0.0015159
924799	924812	+	TTATCAAATCATTT	8.83498	Dda3937_01772	None	801	False	1.97849	0.00201055	Dda3937_02576	None	1761	False	0.057317	0.927133
924188	924201	-	AAAACAAATTATTA	8.75125	Dda3937_01772	None	1412	False	1.97849	0.00201055	Dda3937_01771	None	2046	True	0.0353198	0.983309
925338	925351	+	GAATCACCTAGTTG	8.60782	Dda3937_01772	None	262	False	1.97849	0.00201055	Dda3937_02576	None	1222	False	0.057317	0.927133
924831	924844	+	AATTCATTTTCTTG	8.59381	Dda3937_01772	None	769	False	1.97849	0.00201055	Dda3937_02576	None	1729	False	0.057317	0.927133
924951	924964	+	CAATCATAAATTTT	8.5765	Dda3937_01772	None	649	False	1.97849	0.00201055	Dda3937_02576	None	1609	False	0.057317	0.927133
925830	925843	-	AATTCATTATCTTT	8.55504	Dda3937_01772	None	230	False	1.97849	0.00201055	Dda3937_02576	None	730	False	0.057317	0.927133
925083	925096	+	AAATCAACCTGATA	8.53574	Dda3937_01772	None	517	False	1.97849	0.00201055	Dda3937_02576	None	1477	False	0.057317	0.927133
925757	925770	+	ATGTCAATGATTTC	8.44685	Dda3937_01772	None	157	False	1.97849	0.00201055	Dda3937_02576	None	803	False	0.057317	0.927133
924224	924237	-	ACATCATAAACTTA	8.42235	Dda3937_01772	None	1376	False	1.97849	0.00201055	Dda3937_01771	None	2082	True	0.0353198	0.983309
924589	924602	+	CAATCAGGTTGTTC	8.4063	Dda3937_01772	None	1011	False	1.97849	0.00201055	Dda3937_02576	None	1971	False	0.057317	0.927133
924999	925012	+	GATTCATTTATTTT	8.24795	Dda3937_01772	None	601	False	1.97849	0.00201055	Dda3937_02576	None	1561	False	0.057317	0.927133
925342	925355	-	AATTCAACTAGGTG	8.16413	Dda3937_01772	None	258	False	1.97849	0.00201055	Dda3937_02576	None	1218	False	0.057317	0.927133
925950	925963	-	GCATCACTTATTTA	8.12523	Dda3937_01772	None	350	False	1.97849	0.00201055	Dda3937_02576	None	610	False	0.057317	0.927133
925707	925720	-	AAATCATAAAGATA	8.106	Dda3937_01772	None	107	False	1.97849	0.00201055	Dda3937_02576	None	853	False	0.057317	0.927133
925865	925878	-	ATTTCACTCTATTT	8.01441	Dda3937_01772	None	265	False	1.97849	0.00201055	Dda3937_02576	None	695	False	0.057317	0.927133
4152213	4152226	-	GAGTCAATCCATTT	8.57333	Dda3937_01364	None	9	True	1.16481	0.00219121	Dda3937_01363	yabI	182	False	0.131551	0.824656
4152209	4152222	+	CAATAAATGGATTG	8.07704	Dda3937_01364	None	13	True	1.16481	0.00219121	Dda3937_01363	yabI	178	False	0.131551	0.824656
2036461	2036474	-	TAATCAGTATGTTA	9.05027	Dda3937_04547	None	115	False	-1.1088	0.00220633	Dda3937_02201	None	743	False	0.227779	0.71434
2036659	2036672	-	AAGGCAAAATCTTA	8.01006	Dda3937_04547	None	313	False	-1.1088	0.00220633	Dda3937_02201	None	545	False	0.227779	0.71434
239231	239244	+	GATTCAATCCATTA	9.04787	Dda3937_04218	coaA	849	False	0.726909	0.00224199	Dda3937_04217	birA	1084	True	-0.0286907	0.98056
3755226	3755239	+	ATATCAACGCATTC	8.8988	Dda3937_00951	None	53	False	-1.09505	0.00224199	Dda3937_00950	None	291	True	-1.09108	0.041946
3755235	3755248	+	CATTCATTTATTTT	8.21128	Dda3937_00951	None	44	False	-1.09505	0.00224199	Dda3937_00950	None	282	True	-1.09108	0.041946
3755358	3755371	-	CTATCATACCCTTA	8.12468	Dda3937_00951	None	79	False	-1.09505	0.00224199	Dda3937_00950	None	159	True	-1.09108	0.041946
4514032	4514045	-	TTATCAATCATTTT	8.92155	Dda3937_00317	glpA	63	False	-1.70903	0.00225206	Dda3937_00316	glpT	238	True	0.271957	0.69795
4513751	4513764	+	TCTTCAATGCATTC	8.28701	Dda3937_00317	glpA	218	False	-1.70903	0.00225206	Dda3937_00316	glpT	519	True	0.271957	0.69795
4513437	4513450	+	GAATCAACCCGATG	8.18844	Dda3937_00317	glpA	532	False	-1.70903	0.00225206	Dda3937_00316	glpT	833	True	0.271957	0.69795
4534502	4534515	-	TAATCACGATTTTG	8.75251	Dda3937_00295	cyaY	145	True	0.624332	0.00239175	Dda3937_00296	yifL	223	False	0.0217376	0.983309
4535308	4535321	+	AGTTCAATACATTC	8.59888	Dda3937_00295	cyaY	951	True	0.624332	0.00239175	Dda3937_00296	yifL	1029	False	0.0217376	0.983309
4534662	4534675	-	AAATGAATCTCTTC	8.17939	Dda3937_00295	cyaY	305	True	0.624332	0.00239175	Dda3937_00296	yifL	383	False	0.0217376	0.983309
185962	185975	-	ATTTCAGCCCGTTG	8.03128	Dda3937_03056	None	99	True	1.14371	0.00239175	Dda3937_03055	None	260	False	0.262294	0.724889
3998007	3998020	+	AATTCAGGTGGTTG	8.44809	Dda3937_03457	None	772	False	-0.808655	0.00244727	Dda3937_03458	None	1770	False	-0.628393	0.317408
3999161	3999174	+	AACTCACCGCGTTG	8.06159	Dda3937_03457	None	382	False	-0.808655	0.00244727	Dda3937_03458	None	616	False	-0.628393	0.317408
709053	709066	+	AAATCAAGTTTTAA	8.10792	Dda3937_02308	gcvT	250	True	-1.51748	0.00251647	Dda3937_02309	fucO	422	False	-1.67348	0.000337977
3375278	3375291	+	AAGTCAATTAATTG	9.12716	Dda3937_03042	fct	93	True	-1.14573	0.0025303	Dda3937_03040	cbsH	356	False	-1.4193	2.52869e-05
3375282	3375295	+	CAATTAATTGATTG	8.10308	Dda3937_03042	fct	89	True	-1.14573	0.0025303	Dda3937_03040	cbsH	360	False	-1.4193	2.52869e-05
2448736	2448749	+	CAATCAAATAATTA	9.40712	Dda3937_01644	None	532	True	-0.87062	0.00265557	Dda3937_01643	None	984	True	-0.628435	0.000516797
2448575	2448588	-	TAATCATCTCGTTC	8.48332	Dda3937_01644	None	693	True	-0.87062	0.00265557	Dda3937_01643	None	1145	True	-0.628435	0.000516797
2448883	2448896	+	TTATCATGTTTTTT	8.12966	Dda3937_01644	None	385	True	-0.87062	0.00265557	Dda3937_01643	None	837	True	-0.628435	0.000516797
2448872	2448885	-	TAATAAAAGTATTC	7.98561	Dda3937_01644	None	396	True	-0.87062	0.00265557	Dda3937_01643	None	848	True	-0.628435	0.000516797
2179498	2179511	+	GATTCATCACCTTC	8.13795	Dda3937_03350	pflB	118	False	-1.27474	0.00278277	Dda3937_03349	focA	1032	False	-2.18971	4.17277e-10
2179261	2179274	+	CCTTCAACCATTTT	8.06534	Dda3937_03350	pflB	355	False	-1.27474	0.00278277	Dda3937_03349	focA	1269	False	-2.18971	4.17277e-10
2243954	2243967	-	AAATCAAACTCATC	8.2835	Dda3937_00012	None	739	False	0.98831	0.00281846	Dda3937_00011	None	990	True	-0.0941303	0.888222
870607	870620	-	GTTTCAATCTCTTG	8.5875	Dda3937_01719	None	132	True	0.714897	0.00287318	Dda3937_01718	None	454	True	-0.0528249	0.986366
870501	870514	-	CACTCAACGCTTTA	8.55182	Dda3937_01719	None	26	True	0.714897	0.00287318	Dda3937_01718	None	348	True	-0.0528249	0.986366
871191	871204	-	TAATTAATACATTC	8.18772	Dda3937_01719	None	716	True	0.714897	0.00287318	Dda3937_01720	None	938	True	0.638031	0.241173
870562	870575	-	AACTCATCCTTTTG	8.15093	Dda3937_01719	None	87	True	0.714897	0.00287318	Dda3937_01718	None	409	True	-0.0528249	0.986366
870592	870605	-	TTAACAAAGAGTTG	8.12705	Dda3937_01719	None	117	True	0.714897	0.00287318	Dda3937_01718	None	439	True	-0.0528249	0.986366
871297	871310	-	TTATCAAATAAGTA	8.12135	Dda3937_01719	None	822	True	0.714897	0.00287318	Dda3937_01720	None	832	True	0.638031	0.241173
3709965	3709978	+	TAATCAACAGACTT	8.26389	Dda3937_03162	budC	139	True	-1.50485	0.00301269	Dda3937_03161	None	223	False	-0.182332	0.545116
3688183	3688196	-	TACTCAAGAACTTA	8.93714	Dda3937_01563	None	329	True	1.43882	0.00319067	Dda3937_01564	yfiL	414	True	-0.453402	0.396353
3688141	3688154	-	AAATCAGTCGGTTG	8.88199	Dda3937_01563	None	371	True	1.43882	0.00319067	Dda3937_01564	yfiL	372	True	-0.453402	0.396353
3688355	3688368	+	AAATCAAACTTATA	8.52488	Dda3937_01563	None	157	True	1.43882	0.00319067	Dda3937_01564	yfiL	586	True	-0.453402	0.396353
2949766	2949779	+	TTATCAATGTGTTC	8.89142	Dda3937_03654	ycbK	10	False	0.565335	0.00349565	Dda3937_03655	ycbL	605	False	0.47231	0.00494938
2950569	2950582	+	TCATCACCACATTG	8.15307	Dda3937_03654	ycbK	793	False	0.565335	0.00349565	Dda3937_03653	ycbB	1095	False	0.0339871	0.938651
1910591	1910604	+	CATTCAACCGATTA	8.90093	Dda3937_03735	yqaE	53	True	-1.76706	0.00362633	Dda3937_03736	None	848	False	0.16975	0.770686
1909761	1909774	-	AAATCAGGCACTTA	8.87649	Dda3937_03735	yqaE	883	True	-1.76706	0.00362633	Dda3937_03734	None	1487	True	0.324093	0.410468
1909521	1909534	-	CAATCACTGAGTTT	8.47589	Dda3937_03735	yqaE	1123	True	-1.76706	0.00362633	Dda3937_03734	None	1247	True	0.324093	0.410468
1910175	1910188	-	CTATCAGCTTATTT	8.1169	Dda3937_03735	yqaE	469	True	-1.76706	0.00362633	Dda3937_03736	None	1264	False	0.16975	0.770686
469876	469889	-	GACTCACATCATTA	7.99644	Dda3937_01320	None	197	True	-1.94872	0.00396313	Dda3937_01321	None	204	True	-2.35269	2.99011e-05
2032955	2032968	+	ACAGCAATATATTG	8.10093	Dda3937_04546	None	472	False	0.862229	0.00403874	Dda3937_01233	None	660	False	1.28206	0.0499669
491514	491527	+	AAATCAACGTTTAA	8.08943	Dda3937_01344	None	70	False	-1.5665	0.00419621	Dda3937_01343	None	643	False	-0.829403	0.154724
491569	491582	+	GATTCAATGCAATA	8.08044	Dda3937_01344	None	15	False	-1.5665	0.00419621	Dda3937_01343	None	698	False	-0.829403	0.154724
1077891	1077904	+	ACATCAAAACATTC	8.82205	Dda3937_04032	None	1454	True	-1.6144	0.00421266	Dda3937_04031	None	2672	True	-2.21355	8.82825e-14
1076853	1076866	-	CACTCAACTCTTTG	8.53847	Dda3937_04032	None	416	True	-1.6144	0.00421266	Dda3937_04031	None	1634	True	-2.21355	8.82825e-14
1078003	1078016	+	TAAGCAATATGTTT	8.38998	Dda3937_04032	None	1566	True	-1.6144	0.00421266	Dda3937_04031	None	2784	True	-2.21355	8.82825e-14
1077156	1077169	-	AAATTAACTCATTA	8.30683	Dda3937_04032	None	719	True	-1.6144	0.00421266	Dda3937_04031	None	1937	True	-2.21355	8.82825e-14
1077576	1077589	+	ACATCAGGAAATTT	8.27508	Dda3937_04032	None	1139	True	-1.6144	0.00421266	Dda3937_04031	None	2357	True	-2.21355	8.82825e-14
1077318	1077331	+	AAATTAATGAGTTT	8.20185	Dda3937_04032	None	881	True	-1.6144	0.00421266	Dda3937_04031	None	2099	True	-2.21355	8.82825e-14
1077402	1077415	+	AAATTAATTCTTTT	8.12442	Dda3937_04032	None	965	True	-1.6144	0.00421266	Dda3937_04031	None	2183	True	-2.21355	8.82825e-14
1077117	1077130	-	TACTCATTTTATTT	8.10112	Dda3937_04032	None	680	True	-1.6144	0.00421266	Dda3937_04031	None	1898	True	-2.21355	8.82825e-14
1078053	1078066	+	AATTCAATTTGGTT	8.06869	Dda3937_04032	None	1616	True	-1.6144	0.00421266	Dda3937_04031	None	2834	True	-2.21355	8.82825e-14
1077152	1077165	+	ATATTAATGAGTTA	8.04131	Dda3937_04032	None	715	True	-1.6144	0.00421266	Dda3937_04031	None	1933	True	-2.21355	8.82825e-14
1076233	1076246	-	CGGTCAATCAATTT	8.01775	Dda3937_04032	None	204	True	-1.6144	0.00421266	Dda3937_04031	None	1014	True	-2.21355	8.82825e-14
1077523	1077536	+	TATTCAACCAGGTG	7.98484	Dda3937_04032	None	1086	True	-1.6144	0.00421266	Dda3937_04031	None	2304	True	-2.21355	8.82825e-14
2087513	2087526	-	TAATCAAGTCATTC	9.17561	Dda3937_03615	None	116	True	-1.06328	0.00424813	Dda3937_03616	None	1359	True	-1.33748	0.00472195
2087504	2087517	-	CATTCAATGCTTTA	8.94687	Dda3937_03615	None	107	True	-1.06328	0.00424813	Dda3937_03616	None	1350	True	-1.33748	0.00472195
2087649	2087662	-	GAATCAAAAACATA	8.51493	Dda3937_03615	None	252	True	-1.06328	0.00424813	Dda3937_03616	None	1495	True	-1.33748	0.00472195
2086817	2086830	-	TAATCAATATCATT	8.4599	Dda3937_03615	None	580	True	-1.06328	0.00424813	Dda3937_03616	None	663	True	-1.33748	0.00472195
2086900	2086913	-	CCGTCAATGCATTG	8.07417	Dda3937_03615	None	497	True	-1.06328	0.00424813	Dda3937_03616	None	746	True	-1.33748	0.00472195
3991602	3991615	+	AAATCAATACGTTA	9.74803	Dda3937_03453	None	584	False	-0.691963	0.00444112	Dda3937_03454	None	1598	False	-0.594077	0.0431068
3992284	3992297	+	TGATCACCCAGTTA	8.09169	Dda3937_03453	None	98	False	-0.691963	0.00444112	Dda3937_03454	None	916	False	-0.594077	0.0431068
2352741	2352754	-	AAAACAAAGAATTG	8.69408	Dda3937_00569	ykgJ	140	False	-0.744223	0.00463358	Dda3937_00570	ompW	143	True	-1.39455	0.00928966
2352737	2352750	+	GGGTCAATTCTTTG	8.09563	Dda3937_00569	ykgJ	136	False	-0.744223	0.00463358	Dda3937_00570	ompW	147	True	-1.39455	0.00928966
2086131	2086144	+	TTATCACAAGCTTC	8.15988	Dda3937_03616	None	23	True	-1.33748	0.00472195	Dda3937_03617	sotB	792	False	0.170368	0.930277
2085912	2085925	+	TTTTCAGGAGGTTA	8.12296	Dda3937_03616	None	242	True	-1.33748	0.00472195	Dda3937_03617	sotB	573	False	0.170368	0.930277
3246333	3246346	+	ATTTCAGTTTTTTC	8.06515	Dda3937_01830	None	1340	False	-1.20988	0.00472195	Dda3937_01829	None	1726	False	-1.60413	4.55301e-10
2086612	2086625	-	CATCCAAGAATTTA	8.03311	Dda3937_03616	None	458	True	-1.33748	0.00472195	Dda3937_03615	None	785	True	-1.06328	0.00424813
2085997	2086010	-	ATACCAATTTCTTT	8.00158	Dda3937_03616	None	157	True	-1.33748	0.00472195	Dda3937_03617	sotB	658	False	0.170368	0.930277
4524555	4524568	+	ATAACAATTCATTA	8.41571	Dda3937_00306	yigI	68	True	0.936559	0.00494613	Dda3937_00307	pldA	157	False	0.135361	0.778374
4675173	4675186	-	AGATCAAAATCTTC	8.81774	Dda3937_03254	None	213	True	-1.36982	0.00495577	Dda3937_03255	None	371	True	-0.191498	0.805994
4675247	4675260	+	ATAACAATAAATTA	8.64789	Dda3937_03254	None	139	True	-1.36982	0.00495577	Dda3937_03255	None	445	True	-0.191498	0.805994
3692536	3692549	+	TCATCAAACTGTTT	8.5309	Dda3937_03945	rpsP	262	False	0.978969	0.00505422	Dda3937_03946	rimM	529	False	0.0287779	0.983309
2120105	2120118	-	CAATCACGTTTTTC	8.30636	Dda3937_03490	None	316	True	-1.00692	0.00513852	Dda3937_03491	None	677	True	-0.767987	0.104084
2826096	2826109	+	ATCTCAATCCCTTC	8.29792	Dda3937_03120	ycjF	286	False	-0.872929	0.00516605	Dda3937_03119	ycjX	1126	False	-1.0074	1.90129e-09
2826426	2826439	+	TAATCAAATCGCTG	8.24672	Dda3937_03120	ycjF	616	False	-0.872929	0.00516605	Dda3937_03119	ycjX	796	False	-1.0074	1.90129e-09
3241270	3241283	-	GATTCACCAATTTT	8.20545	Dda3937_01834	yfaV	1309	True	-0.518666	0.00518704	Dda3937_01833	None	1475	False	-0.144539	0.707775
1736088	1736101	+	CTTTCAAGGCATTG	8.43872	Dda3937_02858	None	220	False	-1.08063	0.00533028	Dda3937_02859	None	879	False	-1.27062	1.6151e-07
1137821	1137834	+	CCATCAGTTGGTTA	8.0885	Dda3937_00876	dapD	219	False	0.787598	0.00565529	Dda3937_00875	yaeH	729	False	-0.284062	0.588095
3126336	3126349	-	TAATCAAATGATTG	9.39007	Dda3937_03963	None	292	False	-1.8881	0.00573579	Dda3937_00080	None	330	True	-0.0195003	0.983725
3126006	3126019	+	ATATCAACGATTTT	8.94186	Dda3937_03963	None	38	False	-1.8881	0.00573579	Dda3937_00080	None	660	True	-0.0195003	0.983725
3126332	3126345	+	ATTTCAATCATTTG	8.86673	Dda3937_03963	None	288	False	-1.8881	0.00573579	Dda3937_00080	None	334	True	-0.0195003	0.983725
2007889	2007902	-	TAGTCACGCAATTA	8.14904	Dda3937_03429	None	304	True	-1.89212	0.00574304	Dda3937_03428	None	411	True	-1.32757	0.209352
1502986	1502999	-	GAATCACCGCGTTC	8.28073	Dda3937_03926	weaP	588	True	-1.30768	0.0059395	Dda3937_03927	wzc	2093	True	-0.982783	0.0485497
1502479	1502492	-	TCATCAGCACATTG	8.23629	Dda3937_03926	weaP	1095	True	-1.30768	0.0059395	Dda3937_03927	wzc	1586	True	-0.982783	0.0485497
1503429	1503442	+	AAATCAAACATTAA	8.12998	Dda3937_03926	weaP	145	True	-1.30768	0.0059395	Dda3937_03925	rfbN	1775	True	-1.31933	0.0416959
1991646	1991659	-	TTTTCATTACATTT	8.06399	Dda3937_02886	glnP	36	False	0.984801	0.00624309	Dda3937_02887	glnQ	692	False	1.06787	0.0250047
1318822	1318835	-	TGATCAATTTTTTT	8.69136	Dda3937_04165	nrdA	293	False	-0.685695	0.00658245	Dda3937_01773	ubiG	1044	False	0.12135	0.80981
1318818	1318831	+	AAATAAAAAAATTG	8.50546	Dda3937_04165	nrdA	289	False	-0.685695	0.00658245	Dda3937_01773	ubiG	1048	False	0.12135	0.80981
1319007	1319020	-	CAATCACCCCATTC	8.29166	Dda3937_04165	nrdA	478	False	-0.685695	0.00658245	Dda3937_01773	ubiG	859	False	0.12135	0.80981
1317506	1317519	+	ACATCAGCTTGTTG	8.23809	Dda3937_04165	nrdA	1023	False	-0.685695	0.00658245	Dda3937_04164	nrdB	1442	False	-0.633134	0.0434942
1319098	1319111	+	GGATCATATAGTTG	8.04506	Dda3937_04165	nrdA	569	False	-0.685695	0.00658245	Dda3937_01773	ubiG	768	False	0.12135	0.80981
4089530	4089543	+	TCATCACCCAGTTA	8.0771	Dda3937_03096	lpd	846	False	0.722475	0.00661003	Dda3937_03097	aceF	1255	False	0.863772	0.363536
4088395	4088408	+	CACTCATCTGATTA	8.01363	Dda3937_03096	lpd	289	False	0.722475	0.00661003	Dda3937_03095	None	1323	False	0.368519	0.743393
4235659	4235672	+	TAATCAATGTGTTA	9.51128	Dda3937_00416	tktA	56	False	-0.77624	0.00675897	Dda3937_00417	None	1509	False	0.393806	0.142049
4236359	4236372	+	AAATCAAAGAACTT	8.32409	Dda3937_00416	tktA	756	False	-0.77624	0.00675897	Dda3937_00417	None	809	False	0.393806	0.142049
4236264	4236277	+	AAATGAAGTATTTC	8.14218	Dda3937_00416	tktA	661	False	-0.77624	0.00675897	Dda3937_00417	None	904	False	0.393806	0.142049
2169054	2169067	-	AAATCACCTCGTTG	8.73253	Dda3937_00133	dmsD	8	True	-1.11566	0.00690635	Dda3937_00134	None	1407	False	-0.574667	0.301346
2168873	2168886	-	GAATCAGACAATTC	8.52212	Dda3937_00133	dmsD	189	True	-1.11566	0.00690635	Dda3937_00132	serS	1400	True	0.10439	0.743393
2169664	2169677	-	AAAACAATGCCTTT	8.45282	Dda3937_00133	dmsD	602	True	-1.11566	0.00690635	Dda3937_00134	None	797	False	-0.574667	0.301346
2169355	2169368	-	CAAACAACACGTTT	8.26556	Dda3937_00133	dmsD	293	True	-1.11566	0.00690635	Dda3937_00134	None	1106	False	-0.574667	0.301346
3707033	3707046	-	CATTCAATATATTG	9.19532	Dda3937_03158	None	212	True	-1.17709	0.00721163	Dda3937_03159	cybB	914	False	-0.0805108	0.914648
3899751	3899764	-	TATTCAATATATTA	9.39295	Dda3937_00175	htrG	11	True	-0.831115	0.00745203	Dda3937_00176	ygiF	298	False	-0.108975	0.863141
3899636	3899649	-	AAATCAGTGCCTTG	8.86439	Dda3937_00175	htrG	126	True	-0.831115	0.00745203	Dda3937_00176	ygiF	183	False	-0.108975	0.863141
3899760	3899773	-	TATTCATCATATTC	8.38152	Dda3937_00175	htrG	2	True	-0.831115	0.00745203	Dda3937_00176	ygiF	307	False	-0.108975	0.863141
55772	55785	-	AAATCAGCGGTTTA	8.81711	Dda3937_01137	None	47	True	-0.932753	0.00749369	Dda3937_01136	None	1106	True	-1.05151	2.99011e-05
55572	55585	+	CATTCATTCCATTC	8.11475	Dda3937_01137	None	153	True	-0.932753	0.00749369	Dda3937_01136	None	906	True	-1.05151	2.99011e-05
55268	55281	-	AAAACAGCCAGTTA	8.04654	Dda3937_01137	None	457	True	-0.932753	0.00749369	Dda3937_01136	None	602	True	-1.05151	2.99011e-05
609963	609976	+	AATTCAGTAGTTTA	8.75667	Dda3937_02724	plsB	33	False	0.440396	0.00775578	Dda3937_02725	dgkA	162	True	-0.792107	0.0151241
609305	609318	+	TCATCAATCGCTTT	8.56185	Dda3937_02724	plsB	691	False	0.440396	0.00775578	Dda3937_02725	dgkA	820	True	-0.792107	0.0151241
407493	407506	+	GTATCAGGCTGTTG	8.18378	Dda3937_01265	scrR	354	False	0.56696	0.00823353	Dda3937_01264	None	788	False	0.298988	0.358039
3096822	3096835	-	AGATCAACTGTTTA	8.86997	Dda3937_02792	cybC	535	True	-0.654437	0.00827128	Dda3937_02791	yeeO	1141	True	-0.261245	0.566692
3097200	3097213	-	TAGTCAAATGATTA	8.84957	Dda3937_02792	cybC	157	True	-0.654437	0.00827128	Dda3937_02793	cel5Z	941	True	1.27001	0.041946
1296732	1296745	+	TTTTCAAATTTTTT	8.47483	Dda3937_03287	adk	41	True	1.01253	0.00893324	Dda3937_03286	hemH	898	True	0.0896789	0.89271
1296479	1296492	-	GAATAAACTGGTTA	8.04299	Dda3937_03287	adk	294	True	1.01253	0.00893324	Dda3937_03286	hemH	1151	True	0.0896789	0.89271
76379	76392	+	CAATCAGCTTTTTG	8.59347	Dda3937_01156	None	444	False	0.829773	0.00909009	Dda3937_01155	None	578	True	-0.0488024	0.979597
4679374	4679387	-	CTATCAGTACATTG	8.46506	Dda3937_03251	yliB	94	True	-1.01949	0.00909009	Dda3937_03250	yliC	1668	True	-0.918218	0.124279
4680232	4680245	-	TCTTCAATGGTTTT	8.23008	Dda3937_03251	yliB	764	True	-1.01949	0.00909009	Dda3937_03250	yliC	810	True	-0.918218	0.124279
4680081	4680094	-	ATTTCACCAGCTTG	8.11135	Dda3937_03251	yliB	613	True	-1.01949	0.00909009	Dda3937_03250	yliC	961	True	-0.918218	0.124279
4678921	4678934	-	CCATCATCAGGTTG	8.01542	Dda3937_03251	yliB	547	True	-1.01949	0.00909009	Dda3937_03252	None	1474	True	-1.59496	0.000335782
3227277	3227290	+	TATCCAATAGATTG	8.23034	Dda3937_01845	nasF	314	False	-1.88211	0.00917033	Dda3937_01843	nasR	1445	False	-0.219578	0.518742
3226736	3226749	+	TTGTCAAAGCCTTT	8.11371	Dda3937_01845	nasF	227	False	-1.88211	0.00917033	Dda3937_01846	nasE	1063	False	-1.60674	0.217551
3227494	3227507	+	CGATCAGTTTCTTG	8.07921	Dda3937_01845	nasF	531	False	-1.88211	0.00917033	Dda3937_01843	nasR	1228	False	-0.219578	0.518742
2352771	2352784	-	TCATCAATCAAATA	7.98797	Dda3937_00570	ompW	113	True	-1.39455	0.00928966	Dda3937_00569	ykgJ	170	False	-0.744223	0.00463358
4177929	4177942	-	CAATCATCGATTTG	8.56543	Dda3937_01387	yjjP	75	False	-1.00865	0.00931267	Dda3937_01388	None	87	True	0.120744	0.908551
126042	126055	-	ACATCACACGGTTG	8.05144	Dda3937_01992	bcsC	642	True	-0.969643	0.0097214	Dda3937_01991	bcsB	1883	True	-0.868788	0.279911
3006206	3006219	-	ATTTCAATAAATTT	8.95522	Dda3937_03557	yceJ	109	True	-1.06695	0.00975693	Dda3937_03556	yceP	525	True	-0.070908	0.98325
3006083	3006096	+	AAATCAAAAAAATA	8.82379	Dda3937_03557	yceJ	232	True	-1.06695	0.00975693	Dda3937_03556	yceP	402	True	-0.070908	0.98325
3006048	3006061	-	TAATAAATAAATTA	8.54612	Dda3937_03557	yceJ	267	True	-1.06695	0.00975693	Dda3937_03556	yceP	367	True	-0.070908	0.98325
3006100	3006113	+	AACTCAATTTAATA	8.13432	Dda3937_03557	yceJ	215	True	-1.06695	0.00975693	Dda3937_03556	yceP	419	True	-0.070908	0.98325
3006036	3006049	-	TAGTCACTGAATTT	8.07541	Dda3937_03557	yceJ	279	True	-1.06695	0.00975693	Dda3937_03556	yceP	355	True	-0.070908	0.98325
3313095	3313108	+	CGATCAATAACTTC	8.70494	Dda3937_02103	accD	322	False	0.564423	0.0097869	Dda3937_02104	dedA	574	False	0.42212	0.353293
2414330	2414343	+	TAATCAACAGTATA	8.51832	Dda3937_04140	None	42	False	-1.46097	0.00998134	Dda3937_04141	None	679	False	-1.00766	0.0507152
1730539	1730552	-	TAAACAATTTATTT	8.51097	Dda3937_02863	None	368	False	-0.877576	0.00998134	Dda3937_02862	None	1436	False	-1.10211	1.83076e-05
1730550	1730563	+	TTATCATTCAATTG	8.50089	Dda3937_02863	None	357	False	-0.877576	0.00998134	Dda3937_02862	None	1425	False	-1.10211	1.83076e-05
2413949	2413962	+	CATTCATAATATTT	8.25924	Dda3937_04140	None	339	False	-1.46097	0.00998134	Dda3937_04139	None	1007	False	-1.05512	0.133693
2256198	2256211	+	TAATAAATTTTTTT	8.07709	Dda3937_01602	mdtH	87	False	-0.831791	0.00998134	Dda3937_01603	rimJ	224	True	0.0423753	0.975376
1730588	1730601	-	TACTCATCATTTTC	8.02765	Dda3937_02863	None	319	False	-0.877576	0.00998134	Dda3937_02862	None	1387	False	-1.10211	1.83076e-05
2558628	2558641	-	ATTTCAAACAGTTC	8.59592	Dda3937_03721	sdaA	413	True	-1.32674	0.010143	Dda3937_03720	yeaB	444	True	-0.481142	0.670692
1675870	1675883	-	AAATCAAATTGATA	8.59506	Dda3937_00741	hydN	119	False	-2.06529	0.010374	Dda3937_00739	None	392	True	0.601468	0.0772088
1183604	1183617	-	CACTCAATTCATTC	8.54886	Dda3937_01914	phnA	160	True	-1.20953	0.01056	Dda3937_01913	None	190	False	-0.00361308	0.997971
1183599	1183612	-	AATTCATTCACTTT	8.41827	Dda3937_01914	phnA	165	True	-1.20953	0.01056	Dda3937_01913	None	185	False	-0.00361308	0.997971
4224909	4224922	+	AATACAAACGATTG	8.23773	Dda3937_00407	serA	87	False	0.657401	0.0106492	Dda3937_00408	rpiA	879	False	0.135587	0.676505
2272647	2272660	-	ACACCAATATATTA	8.178	Dda3937_01620	None	71	True	-0.97712	0.0106492	Dda3937_01619	ruvC	887	True	0.372428	0.292947
4225120	4225133	+	ACAACAACGATTTA	8.03358	Dda3937_00407	serA	298	False	0.657401	0.0106492	Dda3937_00408	rpiA	668	False	0.135587	0.676505
2513607	2513620	-	TATTCAACAGATTG	9.1648	Dda3937_02944	None	149	True	3.90217	0.0111054	Dda3937_02945	dspE	414	False	4.4945	1.4356e-08
2513830	2513843	-	ATATCAAGCAGTTT	8.9236	Dda3937_02944	None	372	True	3.90217	0.0111054	Dda3937_02945	dspE	637	False	4.4945	1.4356e-08
2640179	2640192	-	AAACCAAGGAGTTA	8.49135	Dda3937_04211	plcA	10	False	1.51146	0.0112169	Dda3937_03338	orf3	542	True	-1.10035	0.031425
2633977	2633990	-	TAATCAACGTGGTA	8.35437	Dda3937_04153	None	165	True	-1.20992	0.0113294	Dda3937_04154	hecB	515	False	0.5084	0.109965
2633814	2633827	-	TAGTCATCATTTTT	8.06891	Dda3937_04153	None	2	True	-1.20992	0.0113294	Dda3937_04154	hecB	352	False	0.5084	0.109965
1625983	1625996	+	AATTCAATTGGTTA	9.27839	Dda3937_00776	None	30	False	1.56046	0.011358	Dda3937_00775	None	322	True	0.0558469	0.914896
1625913	1625926	+	CATTCATTTTTTTC	8.15495	Dda3937_00776	None	40	False	1.56046	0.011358	Dda3937_00775	None	392	True	0.0558469	0.914896
1848828	1848841	-	GAATCATGACATTA	8.77451	Dda3937_00377	None	30	False	-0.903614	0.0115143	Dda3937_00378	None	276	True	0.652173	0.626717
4153565	4153578	-	TTTTCAATGAGTTG	8.7671	Dda3937_01366	None	177	True	1.76231	0.0115143	Dda3937_01365	None	485	True	1.62575	5.04779e-05
4153807	4153820	-	ATGTCAAAGGATTG	8.48992	Dda3937_01366	None	65	True	1.76231	0.0115143	Dda3937_01365	None	727	True	1.62575	5.04779e-05
1848639	1848652	+	TATTCAGGAACTTT	8.36114	Dda3937_00377	None	159	False	-0.903614	0.0115143	Dda3937_00378	None	465	True	0.652173	0.626717
3410526	3410539	-	ATATCAATGGGATA	8.22025	Dda3937_02403	None	74	True	-1.61013	0.0115143	Dda3937_02402	None	319	True	-1.48025	0.00158084
4154073	4154086	-	CAATCAAAAAATAG	8.06128	Dda3937_01366	None	331	True	1.76231	0.0115143	Dda3937_01367	None	572	False	0.221	0.737844
3410563	3410576	-	ATTTCACGCTATTG	8.04018	Dda3937_02403	None	37	True	-1.61013	0.0115143	Dda3937_02402	None	282	True	-1.48025	0.00158084
3502155	3502168	-	CAATCAAAGAATTT	9.13955	Dda3937_02820	yegN	1568	True	-0.569933	0.0123543	Dda3937_02819	mdtC	1569	True	-0.48849	0.40086
224562	224575	-	AAATCAATTGTTTT	9.38497	Dda3937_03892	oxyR	942	True	0.407841	0.0123897	Dda3937_03891	None	1119	False	0.146513	0.914648
4265582	4265595	-	CATTCAACTCTTTG	8.81853	Dda3937_00443	cpsG	55	True	1.04718	0.0123897	Dda3937_00444	gmd	1354	True	1.38473	0.0527796
2407002	2407015	+	GAATCATTACGTTG	8.80056	Dda3937_04133	ynfB	55	False	-0.433882	0.0123897	Dda3937_04132	ynfD	489	False	-0.694821	0.00115003
4265828	4265841	-	AATTCATTGGATTA	8.63078	Dda3937_00443	cpsG	301	True	1.04718	0.0123897	Dda3937_00444	gmd	1108	True	1.38473	0.0527796
224192	224205	-	GCATCAACAGTTTT	8.52984	Dda3937_03892	oxyR	572	True	0.407841	0.0123897	Dda3937_03891	None	749	False	0.146513	0.914648
4265708	4265721	-	CCATCAATCCGTTT	8.43921	Dda3937_00443	cpsG	181	True	1.04718	0.0123897	Dda3937_00444	gmd	1228	True	1.38473	0.0527796
224629	224642	+	AAAACAACCGGTTT	8.35544	Dda3937_03892	oxyR	1009	True	0.407841	0.0123897	Dda3937_03891	None	1186	False	0.146513	0.914648
2403102	2403115	-	GATTCACCTGATTG	8.21803	Dda3937_04129	ynfL	227	True	0.91985	0.0123897	Dda3937_04128	ynfM	366	False	0.555348	0.591248
1674475	1674488	+	TGATCAGCACGTTG	8.1938	Dda3937_00742	fdhF	699	False	-1.21751	0.0123897	Dda3937_00741	hydN	1276	False	-2.06529	0.010374
4265553	4265566	-	ATATCATAGGCTTT	8.18138	Dda3937_00443	cpsG	26	True	1.04718	0.0123897	Dda3937_00444	gmd	1383	True	1.38473	0.0527796
224580	224593	-	CAAACAAATCGTTT	8.14394	Dda3937_03892	oxyR	960	True	0.407841	0.0123897	Dda3937_03891	None	1137	False	0.146513	0.914648
223850	223863	-	CCTTCAACACTTTC	8.12941	Dda3937_03892	oxyR	230	True	0.407841	0.0123897	Dda3937_03891	None	407	False	0.146513	0.914648
2402926	2402939	-	AAATGAAGTTCTTC	8.09237	Dda3937_04129	ynfL	51	True	0.91985	0.0123897	Dda3937_04128	ynfM	190	False	0.555348	0.591248
2407354	2407367	+	GCGTCAATGGGTTG	8.05848	Dda3937_04133	ynfB	407	False	-0.433882	0.0123897	Dda3937_04134	ydfG	618	False	-1.32087	1.59876e-06
2402815	2402828	+	GCATCATAGAATTG	8.04356	Dda3937_04129	ynfL	60	True	0.91985	0.0123897	Dda3937_04128	ynfM	79	False	0.555348	0.591248
1673977	1673990	+	CCATCAGGTAGTTG	7.99067	Dda3937_00742	fdhF	1197	False	-1.21751	0.0123897	Dda3937_00741	hydN	1774	False	-2.06529	0.010374
1303297	1303310	-	AATTCATACTATTA	8.568	Dda3937_03901	None	188	True	1.93737	0.0127731	Dda3937_03900	None	981	False	0.0914783	0.955585
1302932	1302945	-	TCATCAGCCATTTA	8.14361	Dda3937_03901	None	177	True	1.93737	0.0127731	Dda3937_03900	None	1346	False	0.0914783	0.955585
1302908	1302921	+	ATAGCAATATTTTC	8.1028	Dda3937_03901	None	201	True	1.93737	0.0127731	Dda3937_03900	None	1370	False	0.0914783	0.955585
1302830	1302843	+	AAATAAATCCGTTC	8.09347	Dda3937_03901	None	279	True	1.93737	0.0127731	Dda3937_03900	None	1448	False	0.0914783	0.955585
2643009	2643022	+	TGTTCAACGCTTTC	8.11282	Dda3937_03339	orf4	196	False	1.20778	0.0128078	Dda3937_03340	hrpE	1059	False	2.18497	0.00085398
2588708	2588721	-	GATTCAGGTTTTTT	8.09153	Dda3937_03676	ygbA	357	True	-0.925155	0.0129761	Dda3937_03677	ihfA	371	False	1.47266	0.0407967
79713	79726	-	AAATCAAAGCATTA	9.52452	Dda3937_01159	pitA	140	True	1.22696	0.013428	Dda3937_01158	yhiN	164	False	0.666926	0.000236591
3141878	3141891	-	TTTTCAATTAATTA	8.92552	Dda3937_02761	None	115	True	0.758025	0.013428	Dda3937_02762	None	277	True	0.26336	0.615271
3141914	3141927	+	AAATCACCATCTTT	8.73194	Dda3937_02761	None	79	True	0.758025	0.013428	Dda3937_02762	None	313	True	0.26336	0.615271
79769	79782	+	AAGTCAAAATAATG	8.12443	Dda3937_01159	pitA	84	True	1.22696	0.013428	Dda3937_01158	yhiN	220	False	0.666926	0.000236591
2937602	2937615	+	AAGTCACGCGGTTA	8.11779	Dda3937_04343	pepN	921	False	-0.55667	0.0135309	Dda3937_03507	pncB	1551	True	0.762948	0.00398903
2799223	2799236	-	TGTTCAAGATTTTT	8.33147	Dda3937_03142	None	273	True	-0.995285	0.0137767	Dda3937_03143	None	589	False	-0.647993	0.37472
2350129	2350142	+	TTAGCAATTATTTA	8.12943	Dda3937_00566	yciA	433	False	-0.491584	0.0141479	Dda3937_00565	tonB	827	True	-0.28639	0.220384
972990	973003	+	AATTCAATGGTTTG	9.16034	Dda3937_01409	None	150	False	-1.14214	0.0145807	Dda3937_01410	None	267	True	-0.181041	0.705816
972899	972912	+	AAATCATCAAGTTT	8.85346	Dda3937_01409	None	59	False	-1.14214	0.0145807	Dda3937_01410	None	358	True	-0.181041	0.705816
972994	973007	-	AAAACAAACCATTG	8.5799	Dda3937_01409	None	154	False	-1.14214	0.0145807	Dda3937_01410	None	263	True	-0.181041	0.705816
972863	972876	+	TCTTCAACCGATTA	8.40301	Dda3937_01409	None	23	False	-1.14214	0.0145807	Dda3937_01410	None	394	True	-0.181041	0.705816
972594	972607	+	GCATCAGTTTTTTA	8.16428	Dda3937_01409	None	246	False	-1.14214	0.0145807	Dda3937_01410	None	663	True	-0.181041	0.705816
972989	973002	-	AAACCATTGAATTA	8.02821	Dda3937_01409	None	149	False	-1.14214	0.0145807	Dda3937_01410	None	268	True	-0.181041	0.705816
19486	19499	-	CAATCAATTCATTT	9.18796	Dda3937_01109	yihD	23	True	0.588169	0.0148648	Dda3937_01108	mobA	134	False	0.367972	0.455224
19490	19503	-	AGTTCAATCAATTC	8.52266	Dda3937_01109	yihD	27	True	0.588169	0.0148648	Dda3937_01108	mobA	138	False	0.367972	0.455224
810010	810023	-	TATTCATTCTATTT	8.32772	Dda3937_01195	None	101	False	0.64698	0.0148897	Dda3937_01197	None	212	True	0.0182998	0.983309
809693	809706	+	GTTTCATTTCATTG	7.99916	Dda3937_01195	None	216	False	0.64698	0.0148897	Dda3937_01197	None	529	True	0.0182998	0.983309
520727	520740	+	CAATCAACAGTTTT	9.13136	Dda3937_03674	None	555	False	1.1138	0.0151309	Dda3937_03673	None	1478	False	0.835186	0.151046
354671	354684	-	ATATCATTGTTTTA	8.57555	Dda3937_00697	degQ	40	False	-0.538823	0.0152251	Dda3937_00698	yhcB_2	406	False	NA	NA
630765	630778	-	TAGTCAGCGTATTA	8.22306	Dda3937_03551	None	236	True	1.61673	0.0153554	Dda3937_03552	None	841	True	0.264345	0.464274
631021	631034	-	TATTCATGGTTTTT	8.12291	Dda3937_03551	None	492	True	1.61673	0.0153554	Dda3937_03550	uhpA	1047	True	0.264606	0.669595
630506	630519	+	CATTCATCTATTTC	8.08414	Dda3937_03551	None	23	True	1.61673	0.0153554	Dda3937_03552	None	582	True	0.264345	0.464274
4075464	4075477	+	GCTTCAACACATTA	8.47563	Dda3937_02635	None	814	False	-0.660113	0.0154191	Dda3937_02636	yacL	1460	False	-0.635129	0.277948
2944714	2944727	-	GCTTCAAAAACTTG	8.44941	Dda3937_03660	None	846	True	0.884374	0.0154191	Dda3937_03657	None	1259	True	0.0790489	0.911354
4075233	4075246	+	TATTCACGATTTTG	8.40562	Dda3937_02635	None	1045	False	-0.660113	0.0154191	Dda3937_02634	None	1323	True	0.0964672	0.938651
4075830	4075843	+	TCAACAATATATTA	8.22383	Dda3937_02635	None	448	False	-0.660113	0.0154191	Dda3937_02636	yacL	1094	False	-0.635129	0.277948
4076390	4076403	+	AACTCACGCTATTA	8.20158	Dda3937_02635	None	112	False	-0.660113	0.0154191	Dda3937_02636	yacL	534	False	-0.635129	0.277948
4076209	4076222	+	TAATAAAACACTTA	8.17662	Dda3937_02635	None	69	False	-0.660113	0.0154191	Dda3937_02636	yacL	715	False	-0.635129	0.277948
4076147	4076160	+	TCATCATTAACTTC	8.16993	Dda3937_02635	None	131	False	-0.660113	0.0154191	Dda3937_02636	yacL	777	False	-0.635129	0.277948
2943075	2943088	-	GCTTCAAAGATTTT	8.11734	Dda3937_03660	None	793	True	0.884374	0.0154191	Dda3937_03661	ompF	843	True	0.43942	0.666407
4075743	4075756	+	GCGTCAACTGATTA	8.10192	Dda3937_02635	None	535	False	-0.660113	0.0154191	Dda3937_02636	yacL	1181	False	-0.635129	0.277948
4075172	4075185	+	TCCTCAATGACTTT	8.04437	Dda3937_02635	None	1106	False	-0.660113	0.0154191	Dda3937_02634	None	1262	True	0.0964672	0.938651
4076446	4076459	-	GAATCAATTTGTAA	8.0357	Dda3937_02635	None	168	False	-0.660113	0.0154191	Dda3937_02636	yacL	478	False	-0.635129	0.277948
4075776	4075789	+	TAATAAATGCATTC	8.03421	Dda3937_02635	None	502	False	-0.660113	0.0154191	Dda3937_02636	yacL	1148	False	-0.635129	0.277948
576802	576815	-	ATATCAATCTCTTG	9.1638	Dda3937_02694	None	69	True	1.81759	0.0156977	Dda3937_02693	None	1068	True	1.61842	0.0287726
576265	576278	-	AATTCAGCCTCTTC	8.27519	Dda3937_02694	None	468	True	1.81759	0.0156977	Dda3937_02693	None	531	True	1.61842	0.0287726
576820	576833	-	ACATCAGCCTTTTT	8.00167	Dda3937_02694	None	87	True	1.81759	0.0156977	Dda3937_02693	None	1086	True	1.61842	0.0287726
2463106	2463119	-	AAATCACCACGTTT	8.69376	Dda3937_01633	sgaT	776	True	0.972755	0.0165771	Dda3937_01634	None	1519	True	0.481273	0.498227
1278388	1278401	-	TAAGCAATAATTTG	8.58368	Dda3937_03304	hha	49	False	1.20092	0.0165771	Dda3937_03303	ybaJ	373	False	1.98651	3.61297e-10
1278384	1278397	+	GAAACAAATTATTG	8.46448	Dda3937_03304	hha	45	False	1.20092	0.0165771	Dda3937_03303	ybaJ	377	False	1.98651	3.61297e-10
1278122	1278135	-	AAAACAGCAACTTA	8.20512	Dda3937_03304	hha	217	False	1.20092	0.0165771	Dda3937_03305	ybaZ	532	False	0.193968	0.743393
1278535	1278548	+	TTCTCAACCCGTTC	8.07947	Dda3937_03304	hha	196	False	1.20092	0.0165771	Dda3937_03303	ybaJ	226	False	1.98651	3.61297e-10
2461980	2461993	-	TCGTCAATCACTTC	8.05185	Dda3937_01633	sgaT	350	True	0.972755	0.0165771	Dda3937_01634	None	393	True	0.481273	0.498227
721565	721578	-	TTTTCATGGAATTA	8.08035	Dda3937_02295	dsbC	1	True	0.521948	0.0169945	Dda3937_02294	recJ	758	True	0.24145	0.591248
3764211	3764224	+	AGTTCAAGCGGTTT	8.23725	Dda3937_00938	None	437	False	0.62146	0.0170413	Dda3937_00939	None	842	False	0.402828	0.355082
77549	77562	+	CAATCAAATATTTC	9.09758	Dda3937_01157	None	718	False	0.403927	0.017235	Dda3937_01156	None	726	False	0.829773	0.00909009
77669	77682	+	TTTTCAATATCTTC	8.69364	Dda3937_01157	None	598	False	0.403927	0.017235	Dda3937_01156	None	846	False	0.829773	0.00909009
987333	987346	+	AGATCAAGTTTTTC	8.66455	Dda3937_01423	None	13	False	0.652328	0.017235	Dda3937_01424	None	550	True	0.0304226	0.965479
3016181	3016194	+	CAGTCACTTCATTG	8.04066	Dda3937_03564	opgG	324	False	0.413345	0.0173908	Dda3937_03565	None	741	True	0.0225891	0.98335
1723401	1723414	+	GGATCAACCGGTTA	8.6038	Dda3937_04097	ydbC	210	False	-0.78509	0.0186529	Dda3937_04098	ycaN	313	True	0.267769	0.591248
1722852	1722865	+	GAATCAATGTGATG	8.37343	Dda3937_04097	ydbC	759	False	-0.78509	0.0186529	Dda3937_04098	ycaN	862	True	0.267769	0.591248
4201733	4201746	-	CAATCAGATACTTT	8.47162	Dda3937_00389	None	583	True	-0.593456	0.0191224	Dda3937_00388	mog	1011	False	0.128067	0.880451
4201148	4201161	-	AATTCATTCACTTT	8.41827	Dda3937_00389	None	2	True	-0.593456	0.0191224	Dda3937_00388	mog	426	False	0.128067	0.880451
4201737	4201750	-	AACTCAATCAGATA	8.06795	Dda3937_00389	None	587	True	-0.593456	0.0191224	Dda3937_00388	mog	1015	False	0.128067	0.880451
4201379	4201392	-	AAAACATCGAATTG	8.02753	Dda3937_00389	None	229	True	-0.593456	0.0191224	Dda3937_00388	mog	657	False	0.128067	0.880451
1342806	1342819	-	AAAACAACAGGTTG	8.70262	Dda3937_01792	ybbP	120	True	-0.509194	0.0194635	Dda3937_01790	tesA	531	False	-0.263134	0.467951
2296061	2296074	+	CCATCAAATCGTTG	8.54979	Dda3937_00089	None	1011	False	-0.940625	0.0210168	Dda3937_00087	None	1254	True	0.0731844	0.940875
2296163	2296176	+	CAACCAACGCTTTG	8.07198	Dda3937_00089	None	909	False	-0.940625	0.0210168	Dda3937_00087	None	1356	True	0.0731844	0.940875
2296634	2296647	+	CAGTCAGTGTCTTG	8.06099	Dda3937_00089	None	438	False	-0.940625	0.0210168	Dda3937_04330	None	1528	False	-1.13365	0.0298029
3346783	3346796	-	AAATCACCGACTTC	8.5925	Dda3937_00486	fadL	1330	True	0.610768	0.0211725	Dda3937_00485	mqo	1592	False	0.385897	0.346375
2916797	2916810	+	AATTCAGAGTTTTG	8.47455	Dda3937_03524	pps	155	False	-1.16355	0.0211725	Dda3937_03523	ydiA	162	True	-0.178582	0.771177
3345331	3345344	+	ATTTCATCGTTTTA	8.11369	Dda3937_00486	fadL	122	True	0.610768	0.0211725	Dda3937_00487	yfcZ	260	False	0.484206	0.0665449
2915181	2915194	+	TCATCATAATTTTC	8.02226	Dda3937_03524	pps	1461	False	-1.16355	0.0211725	Dda3937_03523	ydiA	1778	True	-0.178582	0.771177
2916776	2916789	-	TTTTCACCAGGTTG	8.00789	Dda3937_03524	pps	134	False	-1.16355	0.0211725	Dda3937_03523	ydiA	183	True	-0.178582	0.771177
2567789	2567802	-	CAATCATAAAATTA	8.87389	Dda3937_04594	yebN	407	True	0.843211	0.0219555	Dda3937_00479	yobD	440	True	-0.291552	0.587335
2567803	2567816	-	AATTCATTGATTTT	8.43338	Dda3937_04594	yebN	393	True	0.843211	0.0219555	Dda3937_00479	yobD	454	True	-0.291552	0.587335
2567994	2568007	-	ATATCATATTATTC	8.34848	Dda3937_04594	yebN	202	True	0.843211	0.0219555	Dda3937_00479	yobD	645	True	-0.291552	0.587335
1918017	1918030	+	TATTCAGCTCGTTC	8.16466	Dda3937_03742	cdd	414	False	-1.0456	0.0219555	Dda3937_03741	sfcA	755	False	-0.0289135	0.98325
45663	45676	-	CAGTCATTTTATTT	7.98994	Dda3937_01128	rpoZ	26	False	0.68126	0.0219555	Dda3937_01127	spoT	326	False	0.304496	0.619525
4127565	4127578	+	GCGTCAATATCTTC	8.08501	Dda3937_02446	rsmH	63	False	0.594984	0.0220544	Dda3937_02447	mraZ	398	False	0.434445	0.496016
4310458	4310471	-	TATCCAAGAGATTA	8.1472	Dda3937_02168	None	113	False	1.46073	0.0230753	Dda3937_02167	None	568	False	-0.163457	0.887548
4310028	4310041	+	GCATCAGTAAGTTT	8.12905	Dda3937_02168	None	317	False	1.46073	0.0230753	Dda3937_02169	None	648	True	1.32983	0.169417
4747112	4747125	+	TAATCATTGGTTTC	8.54231	Dda3937_00974	indA	103	False	-1.01428	0.023171	Dda3937_00973	indB	1065	False	0.987146	0.0467847
4747209	4747222	-	TAATGAAGATGTTA	8.35212	Dda3937_00974	indA	200	False	-1.01428	0.023171	Dda3937_00975	pecM	1039	False	-0.378318	0.46088
2070746	2070759	-	AAGTCACATTATTA	8.31551	Dda3937_04552	yeiP	512	False	0.660061	0.023171	Dda3937_03628	None	781	False	-0.0430886	0.938651
4747214	4747227	+	TCTTCATTAAATTA	8.13822	Dda3937_00974	indA	205	False	-1.01428	0.023171	Dda3937_00975	pecM	1034	False	-0.378318	0.46088
4747097	4747110	+	GTATCAATGACATA	8.06847	Dda3937_00974	indA	88	False	-1.01428	0.023171	Dda3937_00973	indB	1050	False	0.987146	0.0467847
2322140	2322153	-	CATTCAGCTGCTTA	8.24248	Dda3937_04577	topB	251	True	-0.404756	0.0237795	Dda3937_04042	ydjA	887	True	0.16446	0.601386
2322296	2322309	-	GATTCAGGTCGTTG	8.21395	Dda3937_04577	topB	407	True	-0.404756	0.0237795	Dda3937_04042	ydjA	1043	True	0.16446	0.601386
2322161	2322174	-	GATTCAGCAGTTTT	8.18868	Dda3937_04577	topB	272	True	-0.404756	0.0237795	Dda3937_04042	ydjA	908	True	0.16446	0.601386
2322693	2322706	-	CCTTCAATGCGTTT	8.1018	Dda3937_04577	topB	804	True	-0.404756	0.0237795	Dda3937_04049	None	1127	True	-0.305479	0.619525
1306818	1306831	-	TCATCAATCGCTTT	8.56185	Dda3937_04155	pehN	201	True	-1.00139	0.0238739	Dda3937_04156	ybaK	1786	False	0.169473	0.782946
1306547	1306560	-	GAAACAAGGTTTTG	8.31534	Dda3937_04155	pehN	70	True	-1.00139	0.0238739	Dda3937_03899	None	1781	True	-0.216173	0.798762
1306566	1306579	-	CGATCACGATTTTG	7.98862	Dda3937_04155	pehN	51	True	-1.00139	0.0238739	Dda3937_03899	None	1800	True	-0.216173	0.798762
2229571	2229584	-	TCGTCAATCTGTTG	8.20842	Dda3937_03197	mukF	137	True	0.593181	0.0240063	Dda3937_03198	smtA	663	True	0.53622	0.358039
764224	764237	+	ATATCAACGGTTTA	9.06545	Dda3937_02456	rsmC	130	True	0.794225	0.0242304	Dda3937_02455	acs	641	False	-0.279238	0.851319
764783	764796	+	TTATCAATTCATTT	8.94411	Dda3937_02456	rsmC	429	True	0.794225	0.0242304	Dda3937_04467	None	556	True	-0.200209	0.741772
764044	764057	-	TAATCAGTCCATTT	8.64229	Dda3937_02456	rsmC	310	True	0.794225	0.0242304	Dda3937_02455	acs	461	False	-0.279238	0.851319
764059	764072	-	TAATCAGTCCATTT	8.64229	Dda3937_02456	rsmC	295	True	0.794225	0.0242304	Dda3937_02455	acs	476	False	-0.279238	0.851319
764787	764800	-	CAATAAATGAATTG	8.17703	Dda3937_02456	rsmC	433	True	0.794225	0.0242304	Dda3937_04467	None	552	True	-0.200209	0.741772
3140308	3140321	-	TATTCAAATGAATA	8.12362	Dda3937_02766	None	17	True	0.805096	0.0242304	Dda3937_02767	None	98	False	0.528433	0.441702
764228	764241	-	TAATTAAACCGTTG	8.01897	Dda3937_02456	rsmC	126	True	0.794225	0.0242304	Dda3937_02455	acs	645	False	-0.279238	0.851319
3626313	3626326	-	GATTCAATAACTTG	9.19674	Dda3937_02640	cdaR	175	False	-1.08514	0.0249668	Dda3937_00496	degP	1481	False	-0.527868	0.210353
3626073	3626086	+	CTATCAATGATTTT	8.79074	Dda3937_02640	cdaR	65	False	-1.08514	0.0249668	Dda3937_02639	sbp	1393	False	0.340817	0.833061
3625540	3625553	+	CAATCAGATTGTTG	8.61604	Dda3937_02640	cdaR	598	False	-1.08514	0.0249668	Dda3937_02639	sbp	860	False	0.340817	0.833061
3626947	3626960	+	TTTTCACGATATTA	8.15264	Dda3937_02640	cdaR	809	False	-1.08514	0.0249668	Dda3937_00496	degP	847	False	-0.527868	0.210353
3626335	3626348	-	GATTCAATAACCTG	8.11518	Dda3937_02640	cdaR	197	False	-1.08514	0.0249668	Dda3937_00496	degP	1459	False	-0.527868	0.210353
3626322	3626335	+	GAATCAACAGCGTC	8.10832	Dda3937_02640	cdaR	184	False	-1.08514	0.0249668	Dda3937_00496	degP	1472	False	-0.527868	0.210353
1990950	1990963	+	AATTCAATCATATA	8.3313	Dda3937_02887	glnQ	4	False	1.06787	0.0250047	Dda3937_02886	glnP	660	False	0.984801	0.00624309
109759	109772	-	CTGTCAAAACGTTT	8.16724	Dda3937_02540	dppA	684	True	0.694656	0.0252777	Dda3937_02541	dppB	1152	True	0.0953162	0.909818
109086	109099	-	TCATCAGGGATTTA	8.12759	Dda3937_02540	dppA	11	True	0.694656	0.0252777	Dda3937_02539	maeN	1292	False	-2.21941	0.000328694
109501	109514	-	CCTTCAAAGTATTC	8.09814	Dda3937_02540	dppA	426	True	0.694656	0.0252777	Dda3937_02541	dppB	1410	True	0.0953162	0.909818
109656	109669	-	CTTTCAGCATTTTG	7.98993	Dda3937_02540	dppA	581	True	0.694656	0.0252777	Dda3937_02541	dppB	1255	True	0.0953162	0.909818
1746074	1746087	-	ATATCAAACGGTTT	8.85496	Dda3937_02852	yhcA	585	True	1.10212	0.0252929	Dda3937_02851	acsC	952	True	1.2334	0.120864
1746178	1746191	-	GCATCAGCAGATTG	8.13741	Dda3937_02852	yhcA	689	True	1.10212	0.0252929	Dda3937_02851	acsC	848	True	1.2334	0.120864
4567073	4567086	+	GACTCAACCGGTTA	8.60045	Dda3937_00268	rfe	216	False	-0.582223	0.0255846	Dda3937_00267	rho	1265	False	0.446027	0.552667
4566965	4566978	+	AAAACATGATGTTG	8.07223	Dda3937_00268	rfe	108	False	-0.582223	0.0255846	Dda3937_00269	wzzE	1256	False	-0.231997	0.381047
4566934	4566947	+	TTTTCAGAAAGTTC	8.01856	Dda3937_00268	rfe	77	False	-0.582223	0.0255846	Dda3937_00269	wzzE	1225	False	-0.231997	0.381047
2339771	2339784	-	TAATCAAACGGGTA	8.29494	Dda3937_04053	oppB	179	True	-0.956521	0.0258602	Dda3937_04052	oppC	1112	True	-0.905599	0.118416
1448800	1448813	+	GAATCAAAAAACTC	8.25398	Dda3937_01531	cydA	266	True	-1.00731	0.0258602	Dda3937_01532	sucD	1295	True	0.187685	0.90531
1448535	1448548	+	AAATTAAAAATTTC	8.23532	Dda3937_01531	cydA	531	True	-1.00731	0.0258602	Dda3937_01532	sucD	1030	True	0.187685	0.90531
2339378	2339391	-	AAGTCAGCGGTTTT	7.99567	Dda3937_04053	oppB	572	True	-0.956521	0.0258602	Dda3937_04054	oppA	1163	True	-0.637732	0.0613767
2310286	2310299	+	AACTCAGCGTATTT	8.09619	Dda3937_03330	yeaH	533	False	-1.25517	0.0260963	Dda3937_03331	yeaG	1438	False	-1.65782	0.000799414
2310689	2310702	+	TTACCAACAGCTTG	7.99867	Dda3937_03330	yeaH	936	False	-1.25517	0.0260963	Dda3937_03331	yeaG	1035	False	-1.65782	0.000799414
4360052	4360065	+	TTTTCAACGTCTTG	8.58559	Dda3937_02128	aceA	766	False	-0.71451	0.0265281	Dda3937_02127	aceB	856	False	-0.560698	0.169523
4358760	4358773	+	CAATCATCGATTTC	8.38704	Dda3937_02128	aceA	526	False	-0.71451	0.0265281	Dda3937_02129	aceK	857	False	-0.228724	0.742244
4359316	4359329	+	TAATCAAGTAAGTC	8.23839	Dda3937_02128	aceA	30	False	-0.71451	0.0265281	Dda3937_02129	aceK	1413	False	-0.228724	0.742244
4359114	4359127	+	CGTTCAACAGCTTC	8.14308	Dda3937_02128	aceA	172	False	-0.71451	0.0265281	Dda3937_02129	aceK	1211	False	-0.228724	0.742244
4504907	4504920	-	AAATTAAATGCTTC	8.00222	Dda3937_00323	gntK	33	True	1.08745	0.0269704	Dda3937_00324	gntT	216	False	0.732015	0.312605
2385809	2385822	-	ATATCATTGGATTT	8.36995	Dda3937_00600	araG	476	True	-1.37318	0.02741	Dda3937_00599	araF	597	True	-2.96052	1.30307e-05
3237749	3237762	+	ACATCAATGTATTT	8.8324	Dda3937_01836	None	245	False	0.776877	0.027936	Dda3937_01835	fdhE	1860	False	-0.306824	0.45747
3237908	3237921	+	GCATCAATTTGTTG	8.75613	Dda3937_01836	None	86	False	0.776877	0.027936	Dda3937_01835	fdhE	1701	False	-0.306824	0.45747
3237096	3237109	+	AATTCACGATCTTA	8.58315	Dda3937_01836	None	898	False	0.776877	0.027936	Dda3937_01837	None	1404	True	0.421555	0.559401
3237444	3237457	+	TGCTCAACAAATTG	8.36112	Dda3937_01836	None	550	False	0.776877	0.027936	Dda3937_01837	None	1752	True	0.421555	0.559401
3238442	3238455	+	GAATTAATTAATTA	8.2971	Dda3937_01836	None	448	False	0.776877	0.027936	Dda3937_01835	fdhE	1167	False	-0.306824	0.45747
3237966	3237979	+	CCATCAGATTATTA	8.09228	Dda3937_01836	None	28	False	0.776877	0.027936	Dda3937_01835	fdhE	1643	False	-0.306824	0.45747
575748	575761	-	AAATAAAAGGTTTA	8.21755	Dda3937_02693	None	14	True	1.61842	0.0287726	Dda3937_02694	None	985	True	1.81759	0.0156977
689412	689425	-	GGATCAGATCGTTA	8.02592	Dda3937_02330	yhbS	231	True	-0.579425	0.0288411	Dda3937_02331	yhbT	287	True	-0.496801	0.473355
2123470	2123483	-	GGATCAATCAGTTT	8.59519	Dda3937_03486	dacC	49	True	-0.780938	0.0288711	Dda3937_03488	rhlA	483	False	4.14219	3.2351e-06
1500341	1500354	-	AAATCAGGCGGTTC	8.56311	Dda3937_03928	wzb	101	True	-1.62537	0.0288711	Dda3937_03927	wzc	552	True	-0.982783	0.0485497
2124346	2124359	-	AGGTCAACAGTTTT	8.17601	Dda3937_03486	dacC	827	True	-0.780938	0.0288711	Dda3937_03485	deoR	1208	False	0.443962	0.473355
3576946	3576959	-	TTAACAATTGATTC	8.05887	Dda3937_03372	pelD	285	True	-1.06383	0.0288711	Dda3937_03371	pelE	1449	True	-0.863893	0.086415
2123269	2123282	-	AAATCATTAAAATT	8.04862	Dda3937_03486	dacC	250	True	-0.780938	0.0288711	Dda3937_03488	rhlA	282	False	4.14219	3.2351e-06
2518883	2518896	+	CTTTCAGCATGTTG	8.00665	Dda3937_02940	hrpK	366	False	1.52844	0.0288711	Dda3937_02939	None	549	True	-0.256657	0.835153
3568444	3568457	+	CATTCAATGCTTTG	8.88952	Dda3937_02381	None	131	False	1.21619	0.0303961	Dda3937_02382	None	829	False	1.67757	0.000515424
2641305	2641318	-	CCATCAACTGCTTC	8.34791	Dda3937_03338	orf3	584	True	-1.10035	0.031425	Dda3937_04211	plcA	1136	False	1.51146	0.0112169
936660	936673	-	TAATCATGCCGTTA	8.64009	Dda3937_02562	None	35	True	1.23089	0.0314675	Dda3937_02561	None	374	True	0.262082	0.703079
936553	936566	-	CAATTAACTGATTA	8.04545	Dda3937_02562	None	72	True	1.23089	0.0314675	Dda3937_02563	None	456	True	0.206142	0.918439
1154963	1154976	-	TCATCAGCAGGTTA	8.24127	Dda3937_01888	lpxA	347	True	0.440491	0.0329247	Dda3937_01889	lpxB	445	True	0.272703	0.714545
208680	208693	+	ATATCACACAGTTC	8.2271	Dda3937_03880	rraA	25	False	-0.618119	0.0330402	Dda3937_03879	yiiU	768	True	0.217377	0.726126
3493565	3493578	-	AGTTCAATCATTTT	8.46101	Dda3937_02825	sulA	254	True	-0.905763	0.033215	Dda3937_02826	sxy	474	False	-0.265065	0.438517
785785	785798	+	AAGTCAATTGATTT	8.86093	Dda3937_01174	None	61	False	1.22001	0.0333015	Dda3937_01173	None	513	False	0.182822	0.743393
785933	785946	-	CAATCATTGCCTTG	8.57007	Dda3937_01174	None	209	False	1.22001	0.0333015	Dda3937_01173	None	661	False	0.182822	0.743393
786022	786035	-	TTATCATCCTGTTC	8.10626	Dda3937_01174	None	298	False	1.22001	0.0333015	Dda3937_01173	None	750	False	0.182822	0.743393
2430133	2430146	+	TAATCATTAAATTT	8.89971	Dda3937_03861	prtA	43	False	1.10723	0.0334463	Dda3937_03860	prtC	1830	False	3.14498	7.03403e-05
2430732	2430745	+	TTATCAATGCCTTT	8.82068	Dda3937_03861	prtA	642	False	1.10723	0.0334463	Dda3937_03860	prtC	1231	False	3.14498	7.03403e-05
2429226	2429239	+	AAATCAGCGCTTTG	8.75504	Dda3937_03861	prtA	864	False	1.10723	0.0334463	Dda3937_03860	prtC	2737	False	3.14498	7.03403e-05
2430286	2430299	+	TAATCAATTTTCTA	8.45701	Dda3937_03861	prtA	196	False	1.10723	0.0334463	Dda3937_03860	prtC	1677	False	3.14498	7.03403e-05
2428564	2428577	-	AACTCATTTAGTTA	8.43761	Dda3937_03861	prtA	1526	False	1.10723	0.0334463	Dda3937_03862	None	2102	True	-1.27168	0.000130078
2428652	2428665	+	TGATCAGACAGTTA	8.18077	Dda3937_03861	prtA	1438	False	1.10723	0.0334463	Dda3937_03862	None	2190	True	-1.27168	0.000130078
2430168	2430181	-	ATGTCATTAGATTG	8.10981	Dda3937_03861	prtA	78	False	1.10723	0.0334463	Dda3937_03860	prtC	1795	False	3.14498	7.03403e-05
1000426	1000439	+	GCATCATCACGTTA	8.10472	Dda3937_01435	ygbD	552	False	-1.09431	0.0334463	Dda3937_01436	norV	954	False	-0.759984	0.0641063
2429979	2429992	+	TCGTCAATCCATTT	8.03873	Dda3937_03861	prtA	111	False	1.10723	0.0334463	Dda3937_03860	prtC	1984	False	3.14498	7.03403e-05
3410064	3410077	-	ATATCAGCAACTTT	8.47521	Dda3937_02404	None	16	True	-1.25319	0.033693	Dda3937_02405	None	455	False	-0.430012	0.711671
2127752	2127765	-	ATATCAATAATTTA	9.45189	Dda3937_03484	ybjL	31	False	-0.643899	0.0341421	Dda3937_03483	ybjM	316	True	-4.86792	6.06776e-32
2127734	2127747	-	TAAACAACAAGTTA	8.73413	Dda3937_03484	ybjL	13	False	-0.643899	0.0341421	Dda3937_03483	ybjM	334	True	-4.86792	6.06776e-32
2127824	2127837	-	TTATCATCATGTTG	8.46559	Dda3937_03484	ybjL	103	False	-0.643899	0.0341421	Dda3937_03483	ybjM	244	True	-4.86792	6.06776e-32
947263	947276	-	AAATCAAGGGGTTA	9.44081	Dda3937_02552	None	146	False	0.568077	0.0360737	Dda3937_02551	smpB	924	False	0.209523	0.710391
946450	946463	+	AAATAAAAGGATTT	8.06777	Dda3937_02552	None	667	False	0.568077	0.0360737	Dda3937_02551	smpB	1737	False	0.209523	0.710391
946399	946412	+	TTTTCAGCTTTTTG	8.00274	Dda3937_02552	None	718	False	0.568077	0.0360737	Dda3937_02551	smpB	1788	False	0.209523	0.710391
1257287	1257300	-	TCATCAATGACTTC	8.65917	Dda3937_03967	bolA	63	True	-0.76217	0.0367535	Dda3937_01978	yajG	390	False	0.028496	0.962436
1257223	1257236	-	GAATCATAGGGTTA	8.58203	Dda3937_03967	bolA	1	True	-0.76217	0.0367535	Dda3937_01978	yajG	326	False	0.028496	0.962436
1257109	1257122	-	GAAACAATTGATTA	8.57514	Dda3937_03967	bolA	115	True	-0.76217	0.0367535	Dda3937_01978	yajG	212	False	0.028496	0.962436
1257278	1257291	-	ACTTCAAGGTGTTG	8.4542	Dda3937_03967	bolA	54	True	-0.76217	0.0367535	Dda3937_01978	yajG	381	False	0.028496	0.962436
3235014	3235027	-	ACGTCAAATTTTTT	8.09562	Dda3937_01839	None	50	False	0.54783	0.0367941	Dda3937_01838	None	73	True	0.351319	0.296828
2151672	2151685	-	TAATCAATTTGGTT	8.28976	Dda3937_02365	cspD	63	False	-1.01783	0.0377526	Dda3937_02364	clpS	260	True	0.312379	0.727461
2817389	2817402	+	CGATCAGTATCTTG	8.20668	Dda3937_03128	None	549	False	-0.974024	0.0379234	Dda3937_03127	None	747	False	-1.06612	0.0173908
3789837	3789850	+	GAATCAACGTCATG	8.2361	Dda3937_00917	pucG	223	False	-0.9437	0.0381677	Dda3937_00916	None	571	False	-0.838299	0.236334
416765	416778	+	GAATCACCTGATTG	8.56491	Dda3937_01272	nrdG	444	False	-0.582373	0.0382287	Dda3937_01271	yhbP	581	True	0.252112	0.780375
2806276	2806289	+	CAATCAGTTGCTTG	8.647	Dda3937_03137	ydaN	585	False	-0.739646	0.0382647	Dda3937_03138	ttcA	1739	True	0.502254	0.22672
4268798	4268811	-	TAATCATTGAGTTC	8.65902	Dda3937_00446	None	98	True	1.16758	0.0396409	Dda3937_00445	None	694	True	0.985261	0.109281
4268972	4268985	-	AAATCATCTTTTTC	8.65295	Dda3937_00446	None	76	True	1.16758	0.0396409	Dda3937_00447	fcl	666	True	1.17081	0.0476134
4269038	4269051	-	TATTCAGGGCCTTA	8.30856	Dda3937_00446	None	142	True	1.16758	0.0396409	Dda3937_00447	fcl	600	True	1.17081	0.0476134
4268907	4268920	-	GCCTCAATTATTTT	7.99039	Dda3937_00446	None	11	True	1.16758	0.0396409	Dda3937_00447	fcl	731	True	1.17081	0.0476134
4308531	4308544	+	AAATCATAAGGTTA	8.98291	Dda3937_02170	None	49	True	0.732735	0.0397623	Dda3937_02171	nifU	416	False	-0.440375	0.820883
4308786	4308799	-	TTTTCAATGGTTTT	8.48415	Dda3937_02170	None	206	True	0.732735	0.0397623	Dda3937_02169	None	594	True	1.32983	0.169417
4308573	4308586	-	ATATCATCTCCTTA	8.43839	Dda3937_02170	None	7	True	0.732735	0.0397623	Dda3937_02171	nifU	458	False	-0.440375	0.820883
4308906	4308919	-	AAATAAATGCATTG	8.33842	Dda3937_02170	None	326	True	0.732735	0.0397623	Dda3937_02169	None	474	True	1.32983	0.169417
3777897	3777910	-	TTATCAATTTCTTC	8.91306	Dda3937_00926	fadE	95	True	-1.21817	0.0398729	Dda3937_00927	lpcA	267	False	0.112998	0.861507
3779227	3779240	-	TCTTCAATGCCTTC	8.20758	Dda3937_00926	fadE	1235	True	-1.21817	0.0398729	Dda3937_00927	lpcA	1597	False	0.112998	0.861507
3778697	3778710	-	GAAACAAGGGATTT	8.16708	Dda3937_00926	fadE	705	True	-1.21817	0.0398729	Dda3937_00927	lpcA	1067	False	0.112998	0.861507
958800	958813	-	TGATCAGGATGTTG	8.22884	Dda3937_01400	yaiI	1152	False	0.481644	0.039984	Dda3937_01399	maeB	2081	True	-0.409384	0.422147
959086	959099	+	AAATGAAGGGTTTT	8.01035	Dda3937_01400	yaiI	866	False	0.481644	0.039984	Dda3937_01401	hemF	1801	False	0.191658	0.66203
2588783	2588796	+	AAATCAAGACTCTT	8.28569	Dda3937_03677	ihfA	296	False	1.47266	0.0407967	Dda3937_03676	ygbA	432	True	-0.925155	0.0129761
2589054	2589067	+	TATTCAGACATTTC	8.20504	Dda3937_03677	ihfA	25	False	1.47266	0.0407967	Dda3937_03676	ygbA	703	True	-0.925155	0.0129761
4197990	4198003	-	TGGTCAATGTGTTG	8.23249	Dda3937_00386	satP	30	True	0.781748	0.0409281	Dda3937_00385	dnaK	357	False	0.452451	0.363536
4197986	4197999	+	ACAACAACACATTG	8.11679	Dda3937_00386	satP	34	True	0.781748	0.0409281	Dda3937_00385	dnaK	353	False	0.452451	0.363536
2205247	2205260	-	AAATCAATTAAATA	8.80545	Dda3937_02967	citW	140	True	-1.65975	0.041324	Dda3937_02968	citA	288	False	0.182807	0.769761
2205235	2205248	+	GAGTCATTCTTTTA	8.12294	Dda3937_02967	citW	152	True	-1.65975	0.041324	Dda3937_02968	citA	276	False	0.182807	0.769761
2205471	2205484	-	TTATCAAGAATGTG	8.08632	Dda3937_02967	citW	84	True	-1.65975	0.041324	Dda3937_02968	citA	512	False	0.182807	0.769761
1505072	1505085	+	AAATAAATAAATTT	8.44835	Dda3937_03925	rfbN	132	True	-1.31933	0.0416959	Dda3937_03924	rffG	1137	True	-0.580787	0.27624
1504728	1504741	-	CTTTCAGTACGTTA	8.11844	Dda3937_03925	rfbN	476	True	-1.31933	0.0416959	Dda3937_03926	weaP	1154	True	-1.30768	0.0059395
1505076	1505089	-	GAATAAATTTATTT	8.04728	Dda3937_03925	rfbN	128	True	-1.31933	0.0416959	Dda3937_03924	rffG	1133	True	-0.580787	0.27624
1505154	1505167	+	TAATAAATGTTTTC	8.02094	Dda3937_03925	rfbN	50	True	-1.31933	0.0416959	Dda3937_03924	rffG	1055	True	-0.580787	0.27624
3099420	3099433	-	TAATCAATTAGTTA	9.59945	Dda3937_02793	cel5Z	1279	True	1.27001	0.041946	Dda3937_02794	pelL	1348	False	2.08627	4.24633e-06
3098205	3098218	-	AAAACAATTTTTTA	8.78657	Dda3937_02793	cel5Z	64	True	1.27001	0.041946	Dda3937_02792	cybC	848	True	-0.654437	0.00827128
3098788	3098801	-	TCATCAACGTTTTG	8.68404	Dda3937_02793	cel5Z	647	True	1.27001	0.041946	Dda3937_02792	cybC	1431	True	-0.654437	0.00827128
3755903	3755916	-	TTTTCAATTTCTTC	8.56617	Dda3937_00950	None	386	True	-1.09108	0.041946	Dda3937_00951	None	624	False	-1.09505	0.00224199
3097933	3097946	+	TAATCAACATCATC	8.33277	Dda3937_02793	cel5Z	208	True	1.27001	0.041946	Dda3937_02792	cybC	576	True	-0.654437	0.00827128
3755605	3755618	-	TTTTCATTCGATTG	8.05402	Dda3937_00950	None	88	True	-1.09108	0.041946	Dda3937_00951	None	326	False	-1.09505	0.00224199
3097834	3097847	+	TTTTCATCGACTTA	8.02641	Dda3937_02793	cel5Z	307	True	1.27001	0.041946	Dda3937_02792	cybC	477	True	-0.654437	0.00827128
276285	276298	+	TAATCAAGATATTC	9.36361	Dda3937_00243	purD	9	False	0.837831	0.0421811	Dda3937_00244	purH	1614	False	0.935985	0.0610706
275832	275845	+	CAATCACGCCTTTA	8.4281	Dda3937_00243	purD	462	False	0.837831	0.0421811	Dda3937_00242	yjaH	1622	True	0.384001	0.594502
1046994	1047007	-	CAATCAATTAATTA	9.51625	Dda3937_01475	None	293	False	0.710193	0.0423095	Dda3937_01476	ytfH	363	True	0.0466788	0.949763
1046998	1047011	-	AATTCAATCAATTA	9.382	Dda3937_01475	None	297	False	0.710193	0.0423095	Dda3937_01476	ytfH	359	True	0.0466788	0.949763
1046857	1046870	-	TATTCATTCCTTTC	8.18123	Dda3937_01475	None	156	False	0.710193	0.0423095	Dda3937_01476	ytfH	500	True	0.0466788	0.949763
1046728	1046741	-	TCCTCAATACCTTC	8.09897	Dda3937_01475	None	27	False	0.710193	0.0423095	Dda3937_01476	ytfH	629	True	0.0466788	0.949763
3390567	3390580	+	TGATCACCAGCTTA	8.15029	Dda3937_02423	outL	331	False	1.24439	0.0426515	Dda3937_02422	outK	715	False	1.38453	0.0025856
2901958	2901971	+	TTATCAATAGGTTG	9.18545	Dda3937_03663	ycfS	122	False	-0.444698	0.0430087	Dda3937_03664	sufE	537	False	0.634019	0.0444971
2901962	2901975	-	GATTCAACCTATTG	8.93608	Dda3937_03663	ycfS	126	False	-0.444698	0.0430087	Dda3937_03664	sufE	533	False	0.634019	0.0444971
2901181	2901194	+	GCTTCAATATCTTC	8.33597	Dda3937_03663	ycfS	655	False	-0.444698	0.0430087	Dda3937_04620	lpp	809	True	0.715922	0.182317
2455764	2455777	+	GTATCAACCCCTTC	8.58047	Dda3937_01640	None	424	False	-0.680625	0.0432924	Dda3937_01641	None	869	False	-0.582832	0.539713
2456292	2456305	+	TCAACAACACGTTA	7.99123	Dda3937_01640	None	104	False	-0.680625	0.0432924	Dda3937_01639	None	765	False	-1.89257	0.00187445
1315964	1315977	+	ATTTCATATTTTTG	8.10619	Dda3937_04164	nrdB	100	False	-0.633134	0.0434942	Dda3937_04163	yfaE	1051	False	-0.741261	0.109661
469034	469047	-	TATTCAAATCGATA	8.06182	Dda3937_01319	None	90	True	-1.9748	0.0434942	Dda3937_01318	None	287	True	-1.57871	0.00618233
2155143	2155156	+	GCATCAAGGGGTTG	8.51584	Dda3937_02362	infA	135	False	0.79742	0.0435369	Dda3937_02361	aat	685	False	-0.855812	0.00289042
2155275	2155288	+	CAATCAATCAACTG	8.32389	Dda3937_02362	infA	267	False	0.79742	0.0435369	Dda3937_02361	aat	553	False	-0.855812	0.00289042
2154646	2154659	+	TCATCACTGAATTC	8.02291	Dda3937_02362	infA	362	False	0.79742	0.0435369	Dda3937_02361	aat	1182	False	-0.855812	0.00289042
2106263	2106276	-	GGCTCAATAAATTA	8.42984	Dda3937_03500	None	141	True	-0.789643	0.0440303	Dda3937_03501	None	2033	True	-0.220108	0.679742
2107121	2107134	-	AATTCATCCAGTTC	8.31349	Dda3937_03500	None	717	True	-0.789643	0.0440303	Dda3937_03499	None	1720	True	-0.625509	0.2237
2106235	2106248	-	ATAACAATATTTTT	8.30633	Dda3937_03500	None	169	True	-0.789643	0.0440303	Dda3937_03501	None	2005	True	-0.220108	0.679742
2106231	2106244	+	GAATAAAAATATTG	8.23187	Dda3937_03500	None	173	True	-0.789643	0.0440303	Dda3937_03501	None	2001	True	-0.220108	0.679742
2106408	2106421	+	TTATGAATATCTTA	8.08611	Dda3937_03500	None	4	True	-0.789643	0.0440303	Dda3937_03501	None	2178	True	-0.220108	0.679742
4121822	4121835	+	CGCTCAATACCTTG	8.15168	Dda3937_02441	mraY	190	False	0.492935	0.0444146	Dda3937_02442	murF	1165	False	0.283273	0.504888
3772065	3772078	-	CATTCAACTTGTTT	8.72954	Dda3937_00931	gpt	235	False	1.09697	0.0444227	Dda3937_00930	pepD	471	True	-0.142157	0.863141
3772050	3772063	+	TTACCAATACGTTA	8.18863	Dda3937_00931	gpt	220	False	1.09697	0.0444227	Dda3937_00930	pepD	486	True	-0.142157	0.863141
2388219	2388232	-	TGATCAGGGCGTTG	7.99684	Dda3937_00601	araH	392	True	-1.0078	0.0444227	Dda3937_00602	araC	662	True	-0.980988	0.0671789
2902255	2902268	+	CAATCAATCCCTTG	9.2213	Dda3937_03664	sufE	240	False	0.634019	0.0444971	Dda3937_03663	ycfS	419	False	-0.444698	0.0430087
2467676	2467689	-	TAAGCAAGAAATTC	8.33861	Dda3937_01627	None	114	True	-1.43048	0.0447456	Dda3937_01629	None	738	True	-0.64726	0.145466
2468410	2468423	-	CAATCACGGCTTTT	8.21399	Dda3937_01627	None	620	True	-1.43048	0.0447456	Dda3937_01629	None	1472	True	-0.64726	0.145466
2467565	2467578	-	AATTTAATGTGTTA	8.03438	Dda3937_01627	None	225	True	-1.43048	0.0447456	Dda3937_01629	None	627	True	-0.64726	0.145466
2586442	2586455	+	ACATCAATAGGTTC	8.87881	Dda3937_03367	nadE	21	True	-0.746515	0.0465948	Dda3937_03366	osmE	203	False	-0.252507	0.817987
1928064	1928077	+	AAATCAAATAATTA	9.67322	Dda3937_03753	uvrB	345	True	-0.706993	0.0476134	Dda3937_03751	bioD	1068	True	-0.0648634	0.973048
4269778	4269791	-	TCATCAACACTTTC	8.61658	Dda3937_00447	fcl	140	True	1.17081	0.0476134	Dda3937_00448	wbeA	795	True	1.2474	0.0606185
4270089	4270102	-	GGTTCAATATCTTA	8.5863	Dda3937_00447	fcl	451	True	1.17081	0.0476134	Dda3937_00448	wbeA	484	True	1.2474	0.0606185
4269324	4269337	-	TAATCACCGAGTTC	8.48904	Dda3937_00447	fcl	314	True	1.17081	0.0476134	Dda3937_00446	None	428	True	1.16758	0.0396409
1928257	1928270	-	GCATCAAGCAATTC	8.48505	Dda3937_03753	uvrB	152	True	-0.706993	0.0476134	Dda3937_03751	bioD	1261	True	-0.0648634	0.973048
1928358	1928371	-	ACATCAGCGGGTTA	8.19563	Dda3937_03753	uvrB	51	True	-0.706993	0.0476134	Dda3937_03751	bioD	1362	True	-0.0648634	0.973048
4483601	4483614	-	AAATCAGTGGTTTG	8.87475	Dda3937_00339	None	211	True	0.977112	0.04804	Dda3937_00338	None	887	True	1.22442	0.000100891
4483671	4483684	+	TATTCACAGTATTA	8.39666	Dda3937_00339	None	141	True	0.977112	0.04804	Dda3937_00338	None	817	True	1.22442	0.000100891
4483662	4483675	-	GAATAAAGTATTTA	8.10076	Dda3937_00339	None	150	True	0.977112	0.04804	Dda3937_00338	None	826	True	1.22442	0.000100891
2416591	2416604	+	AAATCAACAGGTTG	9.58042	Dda3937_04143	None	226	False	1.20347	0.0480935	Dda3937_00081	None	647	True	1.97373	0.10396
2416753	2416766	-	AAATTAATCGGTTA	8.31598	Dda3937_04143	None	64	False	1.20347	0.0480935	Dda3937_00081	None	485	True	1.97373	0.10396
2416246	2416259	-	AGATCAGGAGCTTT	8.11024	Dda3937_04143	None	571	False	1.20347	0.0480935	Dda3937_00081	None	992	True	1.97373	0.10396
1500811	1500824	-	AACTCAAAGGCTTC	8.58711	Dda3937_03927	wzc	82	True	-0.982783	0.0485497	Dda3937_03928	wzb	369	True	-1.62537	0.0288711
1501858	1501871	-	AAGTCAGCTGATTG	8.27971	Dda3937_03927	wzc	965	True	-0.982783	0.0485497	Dda3937_03928	wzb	1416	True	-1.62537	0.0288711
3110393	3110406	+	ATATCAAAGGTTTC	8.83557	Dda3937_03358	None	1305	False	0.719019	0.048678	Dda3937_03359	None	1406	False	-0.283666	0.678964
3109919	3109932	+	CCATCAATCCCTTT	8.41686	Dda3937_03358	None	831	False	0.719019	0.048678	Dda3937_03359	None	1880	False	-0.283666	0.678964
3108828	3108841	+	TCTTCAATCGATTT	8.29441	Dda3937_03358	None	260	False	0.719019	0.048678	Dda3937_03357	None	1279	False	0.455405	0.37472
679804	679817	-	TCATCATCAATTTC	8.06058	Dda3937_02338	rpsO	173	True	0.860519	0.048678	Dda3937_02337	pnp	694	True	0.474414	0.0854248
3108429	3108442	+	GCCTCAAAGACTTG	7.99788	Dda3937_03358	None	659	False	0.719019	0.048678	Dda3937_03357	None	880	False	0.455405	0.37472
302020	302033	-	CGATCAATATCTTT	8.67292	Dda3937_01593	None	220	True	-1.01883	0.0488585	Dda3937_01592	None	2120	True	0.144453	0.845757
301985	301998	-	TAATCAATGAGATA	8.57855	Dda3937_01593	None	255	True	-1.01883	0.0488585	Dda3937_01592	None	2085	True	0.144453	0.845757
301701	301714	+	AATTCACCCTGTTA	8.45006	Dda3937_01593	None	539	True	-1.01883	0.0488585	Dda3937_01592	None	1801	True	0.144453	0.845757
301870	301883	-	TTTTCATTGCGTTA	8.05903	Dda3937_01593	None	370	True	-1.01883	0.0488585	Dda3937_01592	None	1970	True	0.144453	0.845757
302848	302861	-	TGATCATCCCCTTA	8.01963	Dda3937_01593	None	608	True	-1.01883	0.0488585	Dda3937_01594	None	1766	True	-0.493493	0.198703
302810	302823	-	TCCTCAATTCGTTT	8.00601	Dda3937_01593	None	570	True	-1.01883	0.0488585	Dda3937_01594	None	1804	True	-0.493493	0.198703
302127	302140	-	TCCTCAATCTTTTT	7.99636	Dda3937_01593	None	113	True	-1.01883	0.0488585	Dda3937_01592	None	2227	True	0.144453	0.845757
422897	422910	-	GAATCAATAAATAG	8.20708	Dda3937_01276	None	407	True	0.52887	0.0490802	Dda3937_01277	None	529	True	0.324961	0.478254
3620306	3620319	-	TTATCAAAAATTTT	8.99336	Dda3937_03503	None	96	True	-1.58578	0.0499606	Dda3937_03502	gltX	951	False	0.342551	0.361329
3620328	3620341	-	AAACCAATACATTT	8.53208	Dda3937_03503	None	74	True	-1.58578	0.0499606	Dda3937_03502	gltX	973	False	0.342551	0.361329
3619927	3619940	-	TAATCACCCACTTC	8.45721	Dda3937_03503	None	475	True	-1.58578	0.0499606	Dda3937_03502	gltX	572	False	0.342551	0.361329
3705762	3705775	-	AAATAAAAATATTT	8.29504	Dda3937_03156	None	891	True	0.87435	0.0499606	Dda3937_03158	None	1059	True	-1.17709	0.00721163
3620400	3620413	-	CTATCATCGTCTTA	8.18884	Dda3937_03503	None	2	True	-1.58578	0.0499606	Dda3937_03502	gltX	1045	False	0.342551	0.361329
3620991	3621004	+	CGATCAGTTCATTG	8.09812	Dda3937_03503	None	589	True	-1.58578	0.0499606	Dda3937_03504	cysA	886	False	0.75278	0.137627
2032165	2032178	+	ATATCAATCAATTG	9.28741	Dda3937_01233	None	130	False	1.28206	0.0499669	Dda3937_04546	None	1262	False	0.862229	0.00403874
2032169	2032182	+	CAATCAATTGATTT	9.19267	Dda3937_01233	None	126	False	1.28206	0.0499669	Dda3937_04546	None	1258	False	0.862229	0.00403874
2031956	2031969	+	CTTTCAATATTTTA	8.79473	Dda3937_01233	None	339	False	1.28206	0.0499669	Dda3937_04546	None	1471	False	0.862229	0.00403874
2032323	2032336	+	GACTCAATAATTTC	8.74391	Dda3937_01233	None	28	False	1.28206	0.0499669	Dda3937_04546	None	1104	False	0.862229	0.00403874
2031979	2031992	+	TAATCAGTGATTTC	8.67052	Dda3937_01233	None	316	False	1.28206	0.0499669	Dda3937_04546	None	1448	False	0.862229	0.00403874
2031350	2031363	+	GTCTCAAAGTGTTA	8.28747	Dda3937_01233	None	945	False	1.28206	0.0499669	Dda3937_01234	None	1142	True	0.137521	0.811024
2032261	2032274	+	GATTCATTGAATTC	8.26561	Dda3937_01233	None	34	False	1.28206	0.0499669	Dda3937_04546	None	1166	False	0.862229	0.00403874
2032332	2032345	+	ATTTCAGTTTATTT	8.1511	Dda3937_01233	None	37	False	1.28206	0.0499669	Dda3937_04546	None	1095	False	0.862229	0.00403874
2031259	2031272	-	ACATCATTCTCTTT	8.08279	Dda3937_01233	None	1036	False	1.28206	0.0499669	Dda3937_01234	None	1051	True	0.137521	0.811024
2031452	2031465	+	TATTTAATATCTTA	8.05767	Dda3937_01233	None	843	False	1.28206	0.0499669	Dda3937_01234	None	1244	True	0.137521	0.811024
1775607	1775620	-	TGATCAGATAGTTG	8.17689	Dda3937_02963	None	869	True	-1.5218	0.0503042	Dda3937_02964	None	1823	True	NA	NA
1774655	1774668	-	AAATCAAAAATTAC	8.07518	Dda3937_02963	None	83	True	-1.5218	0.0503042	Dda3937_02964	None	871	True	NA	NA
1015206	1015219	-	GAATCAACGGTTTT	8.99658	Dda3937_01450	None	212	True	-1.10343	0.050348	Dda3937_01449	None	387	False	-0.215581	0.741292
1015305	1015318	-	ATCTCAACCGGTTG	8.3884	Dda3937_01450	None	311	True	-1.10343	0.050348	Dda3937_01449	None	486	False	-0.215581	0.741292
1014955	1014968	+	ATTTCATATAATTA	8.28151	Dda3937_01450	None	39	True	-1.10343	0.050348	Dda3937_01449	None	136	False	-0.215581	0.741292
2351161	2351174	+	AAATCAATAATTTG	9.77868	Dda3937_00567	yciB	13	False	-0.432083	0.0510429	Dda3937_00566	yciA	599	False	-0.491584	0.0141479
2350877	2350890	+	GAATCAGGGTTTTC	8.38227	Dda3937_00567	yciB	297	False	-0.432083	0.0510429	Dda3937_00566	yciA	315	False	-0.491584	0.0141479
2392660	2392673	-	TAATCAATACGTTC	9.38647	Dda3937_00605	None	240	True	1.01728	0.0516018	Dda3937_00606	add	1360	False	-0.191155	0.624832
2392243	2392256	-	TTATCAATTACTTT	8.96938	Dda3937_00605	None	177	True	1.01728	0.0516018	Dda3937_00604	yfeH	1001	True	0.830551	0.000763951
2392836	2392849	-	TGATCAACCACTTA	8.78504	Dda3937_00605	None	416	True	1.01728	0.0516018	Dda3937_00606	add	1184	False	-0.191155	0.624832
3045542	3045555	+	AAATCAACGAAATA	8.64647	Dda3937_03424	None	737	False	0.436616	0.0516018	Dda3937_03425	None	1468	False	0.0413419	0.983898
3046294	3046307	+	CCTTCAATACTTTA	8.48013	Dda3937_03424	None	15	False	0.436616	0.0516018	Dda3937_03425	None	716	False	0.0413419	0.983898
3044592	3044605	+	CGATCAATCTCTTC	8.47983	Dda3937_03424	None	1687	False	0.436616	0.0516018	Dda3937_03423	vioA	1891	False	0.856503	0.00194271
2392434	2392447	-	AAAGCAAAACTTTT	8.32942	Dda3937_00605	None	14	True	1.01728	0.0516018	Dda3937_00604	yfeH	1192	True	0.830551	0.000763951
3044806	3044819	+	ATATCACGCCTTTA	8.31007	Dda3937_03424	None	1473	False	0.436616	0.0516018	Dda3937_03423	vioA	2105	False	0.856503	0.00194271
2392320	2392333	+	TAGTCAACAAAGTA	8.02925	Dda3937_00605	None	100	True	1.01728	0.0516018	Dda3937_00604	yfeH	1078	True	0.830551	0.000763951
3044974	3044987	+	CAGTCAGCGTCTTA	8.00335	Dda3937_03424	None	1305	False	0.436616	0.0516018	Dda3937_03425	None	2036	False	0.0413419	0.983898
2245910	2245923	+	AAATAAATAAGTTC	8.37911	Dda3937_00013	None	364	False	1.09764	0.0521525	Dda3937_00014	None	910	False	-0.0934803	0.892137
2245820	2245833	+	AAATAAATGGGTTG	8.28605	Dda3937_00013	None	274	False	1.09764	0.0521525	Dda3937_00014	None	1000	False	-0.0934803	0.892137
2245162	2245175	+	TGGTCAACGCATTA	8.1714	Dda3937_00013	None	384	False	1.09764	0.0521525	Dda3937_00012	None	469	False	0.98831	0.00281846
2245794	2245807	-	TAATAAATACTTTT	8.14402	Dda3937_00013	None	248	False	1.09764	0.0521525	Dda3937_00014	None	1026	False	-0.0934803	0.892137
4266747	4266760	-	CCATCAACATATTC	8.61063	Dda3937_00444	gmd	189	True	1.38473	0.0527796	Dda3937_00443	cpsG	1220	True	1.04718	0.0123897
40334	40347	+	AAAGCAATCGATTG	8.50237	Dda3937_01124	yicE	61	False	1.30883	0.0527796	Dda3937_01123	yicH	1605	False	-0.0546296	0.911354
1098870	1098883	-	CTGTCAAATTTTTA	8.30718	Dda3937_03399	mutY	29	False	0.495868	0.0527796	Dda3937_03398	yggH	130	True	0.0589998	0.929375
4266905	4266918	+	ATATCAAGACAGTA	8.23857	Dda3937_00444	gmd	31	True	1.38473	0.0527796	Dda3937_00445	None	1199	True	0.985261	0.109281
40273	40286	+	GACTCATGATATTG	8.15075	Dda3937_01124	yicE	0	False	1.30883	0.0527796	Dda3937_01123	yicH	1544	False	-0.0546296	0.911354
40387	40400	-	TTAACAAGGCATTA	8.10542	Dda3937_01124	yicE	114	False	1.30883	0.0527796	Dda3937_01123	yicH	1658	False	-0.0546296	0.911354
516697	516710	-	GGATCAACTGTTTG	8.58321	Dda3937_02877	rhaS	377	True	-1.2078	0.0528851	Dda3937_02878	rhaR	497	True	-0.501336	0.340594
516186	516199	+	ATTTCAGTGATTTA	8.30107	Dda3937_02877	rhaS	134	True	-1.2078	0.0528851	Dda3937_02876	rhaB	246	False	NA	NA
516347	516360	-	GAAGCAAAAAATTC	8.26636	Dda3937_02877	rhaS	27	True	-1.2078	0.0528851	Dda3937_02876	rhaB	407	False	NA	NA
516185	516198	-	AAATCACTGAAATG	7.98841	Dda3937_02877	rhaS	135	True	-1.2078	0.0528851	Dda3937_02876	rhaB	245	False	NA	NA
3809149	3809162	-	TAATCAGGAGTTTT	8.61367	Dda3937_00897	ygaY	109	True	0.801757	0.0535276	Dda3937_00899	proX	1206	True	-0.229275	0.743202
296584	296597	+	CATTCATTGTGTTG	8.30607	Dda3937_01588	None	122	True	-0.762333	0.0535276	Dda3937_01587	yahK	1252	True	-0.363582	0.572912
296588	296601	-	ATATCAACACAATG	8.27175	Dda3937_01588	None	118	True	-0.762333	0.0535276	Dda3937_01587	yahK	1256	True	-0.363582	0.572912
3056735	3056748	-	GCATCAACCTCTTT	8.39909	Dda3937_02222	fliJ	50	True	0.419775	0.0537756	Dda3937_02221	fliK	393	True	0.388892	0.26336
3056806	3056819	-	CTAACAACGCATTA	7.99064	Dda3937_02222	fliJ	121	True	0.419775	0.0537756	Dda3937_02221	fliK	322	True	0.388892	0.26336
2474478	2474491	+	GCTTCAACAGGTTC	8.18752	Dda3937_04585	pntB	541	False	-0.773291	0.0543329	Dda3937_00078	pntA	1002	False	-0.578507	0.11762
2474274	2474287	+	AAATAAATTTCTTC	8.18512	Dda3937_04585	pntB	337	False	-0.773291	0.0543329	Dda3937_00078	pntA	1206	False	-0.578507	0.11762
2473475	2473488	+	ACATCAGCGGTTTA	8.17891	Dda3937_04585	pntB	462	False	-0.773291	0.0543329	Dda3937_00041	uspE	1979	True	-0.392034	0.683254
2472811	2472824	+	TCATCATTGATTTC	8.0041	Dda3937_04585	pntB	1126	False	-0.773291	0.0543329	Dda3937_00041	uspE	1315	True	-0.392034	0.683254
2575341	2575354	+	CTATCAATAATTTA	9.18579	Dda3937_03361	pelW	195	True	-1.083	0.0546502	Dda3937_04595	kduD	827	True	-0.389898	0.285038
2575479	2575492	+	CAATCAAAACAATG	8.39564	Dda3937_03361	pelW	57	True	-1.083	0.0546502	Dda3937_04595	kduD	965	True	-0.389898	0.285038
3550651	3550664	+	AATGCAATATCTTG	8.31281	Dda3937_03699	sseA	51	True	-0.516893	0.0546624	Dda3937_03701	ndk	433	False	0.28731	0.443387
3687325	3687338	-	CTTTCAATGAATTG	8.6839	Dda3937_01566	aroF	198	False	0.76005	0.0558233	Dda3937_01564	yfiL	444	True	-0.453402	0.396353
3686805	3686818	+	TGATCAACCCTTTC	8.45023	Dda3937_01566	aroF	322	False	0.76005	0.0558233	Dda3937_01567	tyrA	755	False	0.553809	0.213877
2367454	2367467	-	AAATCAGTTATTTA	9.07607	Dda3937_00584	None	216	True	0.747821	0.0559596	Dda3937_00583	sohB	1315	True	0.001813	0.997971
2367894	2367907	-	GAATCAGACGATTG	8.60052	Dda3937_00584	None	224	True	0.747821	0.0559596	Dda3937_00585	None	1099	False	0.506264	0.381559
2367549	2367562	-	GAATCAATAAATAA	8.26443	Dda3937_00584	None	121	True	0.747821	0.0559596	Dda3937_00583	sohB	1410	True	0.001813	0.997971
2367517	2367530	-	ATTTCACCTGATTG	8.06332	Dda3937_00584	None	153	True	0.747821	0.0559596	Dda3937_00583	sohB	1378	True	0.001813	0.997971
3401248	3401261	+	ACATCATGCAGTTG	8.17508	Dda3937_02411	outS	418	False	0.587066	0.0562547	Dda3937_02412	outB	680	True	-0.638075	0.102396
3401734	3401747	+	TTAGCAAATCATTA	7.98939	Dda3937_02411	outS	68	False	0.587066	0.0562547	Dda3937_02412	outB	1166	True	-0.638075	0.102396
3751364	3751377	+	CCATCAAGGGATTA	8.59359	Dda3937_00956	dltD	472	False	0.588938	0.0567923	Dda3937_03195	dltB	797	False	0.0433203	0.973048
3751858	3751871	+	GCATCAAATTGTTT	8.48076	Dda3937_00956	dltD	22	False	0.588938	0.0567923	Dda3937_00955	phoS	951	False	0.829258	0.00173127
902458	902471	-	TTAACAATAAGTTT	8.2414	Dda3937_01749	None	12	True	0.761829	0.0567923	Dda3937_01748	None	487	False	-0.0203675	0.983725
3751475	3751488	+	CATTCAGGTCATTT	8.06812	Dda3937_00956	dltD	361	False	0.588938	0.0567923	Dda3937_03195	dltB	908	False	0.0433203	0.973048
3752086	3752099	+	GTTTCAGGACTTTA	7.99792	Dda3937_00956	dltD	250	False	0.588938	0.0567923	Dda3937_00955	phoS	723	False	0.829258	0.00173127
1694278	1694291	-	AAATCATGTGATTT	8.65759	Dda3937_04120	ygjR	836	True	0.463725	0.0594148	Dda3937_04121	yghU	1054	False	-0.350716	0.497112
1693137	1693150	-	TAATCATCGGCTTG	8.60008	Dda3937_04120	ygjR	305	True	0.463725	0.0594148	Dda3937_04119	ydcF	560	True	-0.077824	0.902841
1694219	1694232	-	AATTCAACATGCTT	8.04156	Dda3937_04120	ygjR	777	True	0.463725	0.0594148	Dda3937_04121	yghU	1113	False	-0.350716	0.497112
4271094	4271107	-	AATTCAATCTGTTC	9.04501	Dda3937_00448	wbeA	521	True	1.2474	0.0606185	Dda3937_00449	None	730	True	0.779162	0.367622
4270476	4270489	-	CATTCAAGCGCTTT	8.57241	Dda3937_00448	wbeA	97	True	1.2474	0.0606185	Dda3937_00447	fcl	838	True	1.17081	0.0476134
4270108	4270121	-	TAATCAACATTATG	8.5168	Dda3937_00448	wbeA	465	True	1.2474	0.0606185	Dda3937_00447	fcl	470	True	1.17081	0.0476134
4270538	4270551	-	ATACCAAGAAATTG	8.27842	Dda3937_00448	wbeA	35	True	1.2474	0.0606185	Dda3937_00447	fcl	900	True	1.17081	0.0476134
4270694	4270707	-	TTAACAATAAGTTT	8.2414	Dda3937_00448	wbeA	121	True	1.2474	0.0606185	Dda3937_00447	fcl	1056	True	1.17081	0.0476134
4270571	4270584	-	TTTTCATTTTCTTA	8.14121	Dda3937_00448	wbeA	2	True	1.2474	0.0606185	Dda3937_00447	fcl	933	True	1.17081	0.0476134
4271039	4271052	-	TGATCAGGTTTTTG	8.08465	Dda3937_00448	wbeA	466	True	1.2474	0.0606185	Dda3937_00449	None	785	True	0.779162	0.367622
4402	4415	-	TTATCAATTCATTA	9.1677	Dda3937_00159	trkD	23	True	0.351106	0.06084	Dda3937_00158	ravA	253	False	0.261153	0.18262
5042	5055	-	GAATAAAGAAGTTG	8.18761	Dda3937_00159	trkD	617	True	0.351106	0.06084	Dda3937_00158	ravA	893	False	0.261153	0.18262
277736	277749	+	TAATCAGAAACTTC	8.72722	Dda3937_00244	purH	163	False	0.935985	0.0610706	Dda3937_00243	purD	1442	False	0.837831	0.0421811
278510	278523	-	TGATCAAACTCTTC	8.51098	Dda3937_00244	purH	611	False	0.935985	0.0610706	Dda3937_00243	purD	2216	False	0.837831	0.0421811
278276	278289	-	GAGTCAACGACTTT	8.49309	Dda3937_00244	purH	377	False	0.935985	0.0610706	Dda3937_00243	purD	1982	False	0.837831	0.0421811
280450	280463	-	GTTTCAAATTATTC	8.43288	Dda3937_00244	purH	2551	False	0.935985	0.0610706	Dda3937_04441	None	3684	False	NA	NA
278416	278429	-	TCTTCAAGACTTTC	8.24419	Dda3937_00244	purH	517	False	0.935985	0.0610706	Dda3937_00243	purD	2122	False	0.837831	0.0421811
280441	280454	-	TATTCAGCTTGTTC	8.22519	Dda3937_00244	purH	2542	False	0.935985	0.0610706	Dda3937_04441	None	3693	False	NA	NA
278462	278475	-	TGCTCAAAGAATTT	8.02927	Dda3937_00244	purH	563	False	0.935985	0.0610706	Dda3937_00243	purD	2168	False	0.837831	0.0421811
3302282	3302295	-	TGATCAGTAACTTC	8.21274	Dda3937_04213	yfcH	7	True	-1.12134	0.0611585	Dda3937_04212	yfcG	909	True	-0.308606	0.57323
3302048	3302061	+	CCCTCAACTATTTA	8.06232	Dda3937_04213	yfcH	227	True	-1.12134	0.0611585	Dda3937_04212	yfcG	675	True	-0.308606	0.57323
334824	334837	+	ACATCATGCAGTTC	7.99668	Dda3937_00673	None	61	False	0.937073	0.0611585	Dda3937_00674	None	178	True	0.215412	0.631068
2338958	2338971	-	AAGTCACTTTATTG	8.36729	Dda3937_04054	oppA	743	True	-0.637732	0.0613767	Dda3937_04053	oppB	992	True	-0.956521	0.0258602
3023520	3023533	+	CACTCAAGATTTTT	8.53473	Dda3937_00022	matP	25	False	-0.456476	0.0621501	Dda3937_03409	ycbZ	236	True	0.302659	0.736329
2785234	2785247	-	TCATCAATCTGTTG	8.80627	Dda3937_04340	None	51	True	-1.20476	0.0627886	Dda3937_00126	ykgE	782	True	-1.54367	0.000445305
2784923	2784936	-	AGATCATCAACTTG	8.37375	Dda3937_04340	None	260	True	-1.20476	0.0627886	Dda3937_00126	ykgE	471	True	-1.54367	0.000445305
120485	120498	-	AAAACAATCTTTTA	8.73311	Dda3937_01988	None	67	True	-0.553017	0.0629431	Dda3937_01989	yhjQ	663	True	-0.622745	0.258289
120246	120259	+	TAATCATGGATTTC	8.50182	Dda3937_01988	None	306	True	-0.553017	0.0629431	Dda3937_01989	yhjQ	902	True	-0.622745	0.258289
120230	120243	-	TATTCACCAATTTG	8.47529	Dda3937_01988	None	322	True	-0.553017	0.0629431	Dda3937_01989	yhjQ	918	True	-0.622745	0.258289
120308	120321	-	AAATTAATGGATTG	8.32519	Dda3937_01988	None	244	True	-0.553017	0.0629431	Dda3937_01989	yhjQ	840	True	-0.622745	0.258289
120606	120619	-	AAATTAATATCTTT	8.30679	Dda3937_01988	None	54	True	-0.553017	0.0629431	Dda3937_01989	yhjQ	542	True	-0.622745	0.258289
2118411	2118424	-	CTTTCAGCAACTTG	8.02847	Dda3937_03492	yliJ	689	False	-0.373622	0.0629431	Dda3937_03491	None	1017	True	-0.767987	0.104084
2119180	2119193	+	ATGTCAGTGTTTTA	8.00593	Dda3937_03492	yliJ	80	False	-0.373622	0.0629431	Dda3937_03491	None	248	True	-0.767987	0.104084
1483723	1483736	-	ACCTCAAGGCATTC	7.99229	Dda3937_04004	modC	909	True	1.01883	0.0633317	Dda3937_04005	ybhA	1015	False	-0.10171	0.873439
389248	389261	-	AATTCATTCCCTTC	8.30142	Dda3937_01250	yqiA	38	True	0.450613	0.0635523	Dda3937_01249	cpdA	789	True	-0.556593	0.385409
1582851	1582864	-	GAATCACGCCGTTC	8.24576	Dda3937_00809	None	266	True	1.62668	0.0639478	Dda3937_00808	None	526	True	1.65656	0.000538797
1001451	1001464	-	TAATCAAACAGATA	8.45995	Dda3937_01436	norV	71	False	-0.759984	0.0641063	Dda3937_01437	ygaA	92	True	-0.18228	0.648674
3090627	3090640	-	AAATCAGTTAATTG	9.09253	Dda3937_02786	None	160	True	0.631509	0.0643692	Dda3937_02785	flhD	463	False	0.520163	0.340643
3090623	3090636	+	AAATCAATTAACTG	8.64345	Dda3937_02786	None	164	True	0.631509	0.0643692	Dda3937_02785	flhD	459	False	0.520163	0.340643
3090692	3090705	-	AAATCAAAGTGGTT	8.26246	Dda3937_02786	None	95	True	0.631509	0.0643692	Dda3937_02785	flhD	528	False	0.520163	0.340643
3090522	3090535	-	AAATCAGTGAAATA	8.12898	Dda3937_02786	None	265	True	0.631509	0.0643692	Dda3937_02785	flhD	358	False	0.520163	0.340643
3090523	3090536	+	ATTTCACTGATTTT	7.99426	Dda3937_02786	None	264	True	0.631509	0.0643692	Dda3937_02785	flhD	359	False	0.520163	0.340643
3104020	3104033	+	TCATCAAGGCGTTA	8.67207	Dda3937_02797	None	1774	True	1.68848	0.0653117	Dda3937_04641	None	1926	False	-0.0871652	0.876878
3103589	3103602	+	ATTTCACGCATTTA	8.06789	Dda3937_02797	None	1343	True	1.68848	0.0653117	Dda3937_02796	None	1828	True	1.05994	0.359485
1189653	1189666	-	ATAACAAACGCTTG	8.12105	Dda3937_01923	None	200	True	-0.762187	0.0654123	Dda3937_01922	None	305	True	-0.969993	0.0423095
3345259	3345272	+	CAATCATGACATTT	8.51424	Dda3937_00487	yfcZ	188	False	0.484206	0.0665449	Dda3937_00486	fadL	194	True	0.610768	0.0211725
651497	651510	+	AATTCATTATATTT	8.63447	Dda3937_03535	None	1361	True	-0.791366	0.066569	Dda3937_03534	rpoD	1992	False	0.15451	0.648674
651294	651307	+	TAATCATATGATTT	8.56312	Dda3937_03535	None	1158	True	-0.791366	0.066569	Dda3937_03536	None	2158	True	0.101008	0.918439
650579	650592	-	GAATCAGCACTTTC	8.51869	Dda3937_03535	None	443	True	-0.791366	0.066569	Dda3937_03536	None	1443	True	0.101008	0.918439
650011	650024	-	AATTCAAATGGATA	8.19236	Dda3937_03535	None	125	True	-0.791366	0.066569	Dda3937_03536	None	875	True	0.101008	0.918439
650129	650142	+	AGAGCAAAATGTTA	8.00665	Dda3937_03535	None	7	True	-0.791366	0.066569	Dda3937_03536	None	993	True	0.101008	0.918439
2979858	2979871	+	ATATCAATTTATTT	9.13046	Dda3937_02260	ndh	153	False	-0.760413	0.0668546	Dda3937_02259	ycfP	758	False	-0.60097	0.415938
2979678	2979691	+	CAATCACGATTTTC	8.43383	Dda3937_02260	ndh	27	False	-0.760413	0.0668546	Dda3937_02259	ycfP	938	False	-0.60097	0.415938
2979909	2979922	+	AATCCAACAGGTTA	8.24143	Dda3937_02260	ndh	204	False	-0.760413	0.0668546	Dda3937_02259	ycfP	707	False	-0.60097	0.415938
570931	570944	-	TTTTCAATTAGTTG	8.81109	Dda3937_02643	None	74	True	1.42872	0.0671724	Dda3937_02644	None	486	True	1.92277	0.00189952
570940	570953	-	ACATCAACATTTTC	8.80293	Dda3937_02643	None	65	True	1.42872	0.0671724	Dda3937_02644	None	495	True	1.92277	0.00189952
571586	571599	-	GGTTCAACGCTTTG	8.18761	Dda3937_02643	None	581	True	1.42872	0.0671724	Dda3937_02644	None	1141	True	1.92277	0.00189952
1244345	1244358	-	CACTCAGGTACTTA	8.03691	Dda3937_01968	None	212	True	-0.940995	0.0671724	Dda3937_01967	None	1586	True	-1.46578	1.43042e-05
2388711	2388724	-	TATTCAGCAGATTC	8.35393	Dda3937_00602	araC	170	True	-0.980988	0.0671789	Dda3937_00601	araH	884	True	-1.0078	0.0444227
2388809	2388822	-	CCATCAAACCGTTT	8.33008	Dda3937_00602	araC	72	True	-0.980988	0.0671789	Dda3937_00601	araH	982	True	-1.0078	0.0444227
1415663	1415676	-	GCATCAACCAATTC	8.51055	Dda3937_01559	None	351	True	-0.689916	0.0673679	Dda3937_01560	fldA	770	False	0.220349	0.606361
1415464	1415477	-	AATTCATATTGTTG	8.50703	Dda3937_01559	None	152	True	-0.689916	0.0673679	Dda3937_01560	fldA	571	False	0.220349	0.606361
4276493	4276506	+	AACTCATATATTTC	8.07603	Dda3937_00453	None	1	False	-1.06457	0.0673679	Dda3937_00454	None	443	True	-1.59049	0.0211725
2888515	2888528	+	AAATCAACGTATTG	9.52186	Dda3937_03838	sttD	277	False	-1.00357	0.0684843	Dda3937_03837	sttC	781	False	-1.79857	0.14205
2888879	2888892	+	AAATCAACAGAATC	8.4822	Dda3937_03838	sttD	87	False	-1.00357	0.0684843	Dda3937_03837	sttC	417	False	-1.79857	0.14205
2888261	2888274	+	AAATAAACAAATTC	8.32121	Dda3937_03838	sttD	531	False	-1.00357	0.0684843	Dda3937_03837	sttC	1035	False	-1.79857	0.14205
2888765	2888778	+	AAAACAGTACGTTT	8.01416	Dda3937_03838	sttD	27	False	-1.00357	0.0684843	Dda3937_03837	sttC	531	False	-1.79857	0.14205
358035	358048	+	TAATGAAAACTTTT	8.08263	Dda3937_00701	rplM	4	True	0.803264	0.0706584	Dda3937_00702	rpsI	440	True	0.61611	0.428162
2522987	2523000	+	CAATCACCCTCTTC	8.27276	Dda3937_02936	None	73	False	0.482715	0.0709206	Dda3937_02935	None	1023	False	-0.36713	0.453044
2522482	2522495	-	GGATCAGGATTTTG	8.10852	Dda3937_02936	None	578	False	0.482715	0.0709206	Dda3937_02937	None	1212	True	0.340338	0.631068
4110355	4110368	+	CAATCACAAGTTTC	8.40936	Dda3937_02234	secM	1	False	0.425434	0.0718031	Dda3937_02233	None	29	True	0.0969755	0.812055
490216	490229	-	ATATCATTTCATTA	8.63281	Dda3937_01342	None	28	False	-0.793586	0.0732967	Dda3937_01343	None	655	False	-0.829403	0.154724
489609	489622	+	TAAACAACACTTTT	8.38912	Dda3937_01342	None	579	False	-0.793586	0.0732967	Dda3937_01341	None	980	True	0.100343	0.906289
489851	489864	+	GAATCAATATGATC	8.3665	Dda3937_01342	None	337	False	-0.793586	0.0732967	Dda3937_01343	None	1020	False	-0.829403	0.154724
489693	489706	+	CGAACAATAAATTA	8.14231	Dda3937_01342	None	495	False	-0.793586	0.0732967	Dda3937_01341	None	1064	True	0.100343	0.906289
489911	489924	+	GAATTAATCACTTG	8.10685	Dda3937_01342	None	277	False	-0.793586	0.0732967	Dda3937_01343	None	960	False	-0.829403	0.154724
4860385	4860398	-	ATAACAAGTTTTTC	8.02623	Dda3937_01069	None	96	True	1.09425	0.0744042	Dda3937_01068	None	219	False	0.23082	0.728221
3070509	3070522	+	TAACCAACGTGTTG	8.28951	Dda3937_02207	flgF	38	False	0.554557	0.0756963	Dda3937_02208	flgG	820	False	0.441159	0.270323
3267961	3267974	-	ATATCAATTCCTTA	9.21408	Dda3937_01812	ybiT	98	False	-0.574887	0.0758145	Dda3937_01811	pab	116	True	0.0737352	0.908551
3266877	3266890	+	TTATCAAAGCCTTT	8.71155	Dda3937_01812	ybiT	986	False	-0.574887	0.0758145	Dda3937_01813	hybO	1199	False	-1.6015	0.00124214
3267817	3267830	+	CAAACAACGGCTTA	8.30005	Dda3937_01812	ybiT	46	False	-0.574887	0.0758145	Dda3937_01811	pab	260	True	0.0737352	0.908551
340708	340721	+	ATATCATCCGCTTC	8.1539	Dda3937_00680	ptsN	179	False	0.329494	0.0758145	Dda3937_00681	hpf	202	False	0.356258	0.523404
3219369	3219382	+	TCATCAGCTTGTTG	8.11227	Dda3937_01849	nasA	337	False	-1.53617	0.0758145	Dda3937_01850	nirE	2345	False	-0.446072	0.716406
4440087	4440100	+	CAATCAACACTTTG	9.29289	Dda3937_04189	None	208	False	0.531304	0.0765553	Dda3937_04190	ppiA	1190	False	0.297011	0.621771
2615833	2615846	+	CGATCAAGTAATTT	8.52858	Dda3937_02091	pepT	13	False	-1.55871	0.0780856	Dda3937_02093	None	545	False	-0.946488	0.419669
2121008	2121021	-	AAATCAACACAATG	8.65588	Dda3937_03489	None	422	True	-0.788613	0.0790867	Dda3937_03490	None	587	True	-1.00692	0.00513852
3757482	3757495	+	AAATCAGCAGGTTG	8.94794	Dda3937_00948	None	67	False	-1.40714	0.0793245	Dda3937_00949	None	682	False	-0.34733	0.307689
3757641	3757654	+	AAAACAGGTAGTTA	8.07451	Dda3937_00948	None	226	False	-1.40714	0.0793245	Dda3937_00949	None	841	False	-0.34733	0.307689
3271313	3271326	+	AATTCATAATATTT	8.52534	Dda3937_01809	None	305	False	-0.636451	0.0843971	Dda3937_01808	nuoN	2077	False	0.358512	0.764647
3091538	3091551	-	CGATCAACCCGTTG	8.50506	Dda3937_02787	None	745	True	-1.04877	0.0843971	Dda3937_02786	None	751	True	0.631509	0.0643692
3271737	3271750	+	CAATCAGATATTTT	8.47726	Dda3937_01809	None	119	False	-0.636451	0.0843971	Dda3937_01808	nuoN	1653	False	0.358512	0.764647
3271593	3271606	+	TATTCATTGAATTT	8.38137	Dda3937_01809	None	25	False	-0.636451	0.0843971	Dda3937_01808	nuoN	1797	False	0.358512	0.764647
3271633	3271646	+	ATTTCACCAACTTA	8.26869	Dda3937_01809	None	15	False	-0.636451	0.0843971	Dda3937_01808	nuoN	1757	False	0.358512	0.764647
3092126	3092139	-	CATTCATGAATTTC	8.18612	Dda3937_02787	None	157	True	-1.04877	0.0843971	Dda3937_02786	None	1339	True	0.631509	0.0643692
3305289	3305302	+	ACAACAATCGATTG	8.05555	Dda3937_00103	hisQ	130	False	0.668462	0.0843971	Dda3937_04215	hisM	552	False	0.417029	0.35249
3271719	3271732	-	CAATGAACGCGTTA	8.00534	Dda3937_01809	None	101	False	-0.636451	0.0843971	Dda3937_01808	nuoN	1671	False	0.358512	0.764647
3271277	3271290	+	GGATCATAAATTTT	7.98957	Dda3937_01809	None	341	False	-0.636451	0.0843971	Dda3937_01808	nuoN	2113	False	0.358512	0.764647
1224158	1224171	-	CCATCAACTTTTTG	8.58776	Dda3937_01949	yajC	155	True	0.424899	0.0852174	Dda3937_01950	secD	209	True	0.35199	0.457193
3575258	3575271	-	AAATCAATTATTTA	9.70855	Dda3937_03371	pelE	239	True	-0.863893	0.086415	Dda3937_03370	pelA	1394	True	2.20872	0.000201537
3575316	3575329	+	CAGTCAATAGTTTA	8.87209	Dda3937_03371	pelE	181	True	-0.863893	0.086415	Dda3937_03370	pelA	1452	True	2.20872	0.000201537
4350973	4350986	-	TCTTCAACTGGTTA	8.39939	Dda3937_02132	None	1036	True	-1.55684	0.086611	Dda3937_02133	yjbB	1362	False	-0.340282	0.676505
3672164	3672177	+	CTATCAACGTCTTC	8.6138	Dda3937_03970	yafD	675	False	-0.45812	0.0884149	Dda3937_03971	mltD	2928	True	0.244557	0.607641
3673114	3673127	+	CGATCAAGAGCTTC	8.46447	Dda3937_03970	yafD	1625	False	-0.45812	0.0884149	Dda3937_03971	mltD	3878	True	0.244557	0.607641
3675084	3675097	+	GTTTCAAATTATTC	8.43288	Dda3937_03970	yafD	3595	False	-0.45812	0.0884149	Dda3937_01574	clpB	4844	False	0.274716	0.629643
1950869	1950882	+	GTTTCAACGTTTTT	8.32138	Dda3937_04011	ybhF	123	False	-0.808426	0.0884149	Dda3937_04012	ybhG	871	False	-2.24677	4.62116e-07
3670974	3670987	+	GTTTCAAGCTGTTT	8.30313	Dda3937_03970	yafD	515	False	-0.45812	0.0884149	Dda3937_03971	mltD	1738	True	0.244557	0.607641
3672540	3672553	+	GTATCAGCCTGTTA	8.26662	Dda3937_03970	yafD	1051	False	-0.45812	0.0884149	Dda3937_03971	mltD	3304	True	0.244557	0.607641
3675093	3675106	+	TATTCAGCTTGTTC	8.22519	Dda3937_03970	yafD	3604	False	-0.45812	0.0884149	Dda3937_01574	clpB	4835	False	0.274716	0.629643
3673788	3673801	+	CCTTCAACGGCTTA	8.19277	Dda3937_03970	yafD	2299	False	-0.45812	0.0884149	Dda3937_03971	mltD	4552	True	0.244557	0.607641
313539	313552	+	TCTTCAACCAGTTC	8.21018	Dda3937_04028	accB	37	False	0.629015	0.0888885	Dda3937_01600	accC	400	False	0.775391	0.132619
313552	313565	+	CGATCAGTTTCTTG	8.07921	Dda3937_04028	accB	24	False	0.629015	0.0888885	Dda3937_01600	accC	413	False	0.775391	0.132619
1511069	1511082	+	AAATCAATATATTA	9.86565	Dda3937_03919	None	16	True	-1.12247	0.0908806	Dda3937_03920	None	979	True	-0.633691	0.303244
1511429	1511442	-	AAATAAAGAAATTA	8.53146	Dda3937_03919	None	344	True	-1.12247	0.0908806	Dda3937_03918	None	1084	True	-1.28269	0.000341854
1511657	1511670	-	AAATTAAAAACTTA	8.46542	Dda3937_03919	None	572	True	-1.12247	0.0908806	Dda3937_03918	None	856	True	-1.28269	0.000341854
1511010	1511023	-	TTATCATTTTATTT	8.34394	Dda3937_03919	None	75	True	-1.12247	0.0908806	Dda3937_03920	None	920	True	-0.633691	0.303244
1510759	1510772	-	AAACCAAAGCGTTT	8.1944	Dda3937_03919	None	326	True	-1.12247	0.0908806	Dda3937_03920	None	669	True	-0.633691	0.303244
1510944	1510957	-	TTATCATAGCCTTT	8.05085	Dda3937_03919	None	141	True	-1.12247	0.0908806	Dda3937_03920	None	854	True	-0.633691	0.303244
1510657	1510670	-	TTATCAACATAATC	8.02807	Dda3937_03919	None	428	True	-1.12247	0.0908806	Dda3937_03920	None	567	True	-0.633691	0.303244
3430025	3430038	+	AATTCAGCTTTTTT	8.34645	Dda3937_02385	None	154	False	0.872985	0.0915766	Dda3937_00060	None	530	False	0.187811	0.8555
3430123	3430136	+	TCGTCAACTGCTTG	8.06874	Dda3937_02385	None	56	False	0.872985	0.0915766	Dda3937_00060	None	432	False	0.187811	0.8555
3762750	3762763	+	CTTTCAAAACATTT	8.47528	Dda3937_00940	None	16	False	-0.659245	0.0918957	Dda3937_00941	None	459	False	-0.804204	0.01056
836270	836283	-	CAATCATTCCCTTA	8.61794	Dda3937_01217	None	845	False	0.980163	0.0921357	Dda3937_01216	None	1763	True	0.337229	0.19177
837172	837185	+	TATTCATATCATTA	8.43511	Dda3937_01217	None	57	False	0.980163	0.0921357	Dda3937_01218	None	1073	False	-0.0223712	0.981536
836021	836034	+	GATTCAGCCATTTA	8.33132	Dda3937_01217	None	1094	False	0.980163	0.0921357	Dda3937_01216	None	1514	True	0.337229	0.19177
837084	837097	+	ATAACAATGATTTT	8.17904	Dda3937_01217	None	31	False	0.980163	0.0921357	Dda3937_01218	None	1161	False	-0.0223712	0.981536
837197	837210	-	GTATCAGCTCATTT	8.09305	Dda3937_01217	None	82	False	0.980163	0.0921357	Dda3937_01218	None	1048	False	-0.0223712	0.981536
837580	837593	-	ATATCAAGATGATT	8.08346	Dda3937_01217	None	465	False	0.980163	0.0921357	Dda3937_01218	None	665	False	-0.0223712	0.981536
836316	836329	+	AAATCAGTTAACTG	8.01098	Dda3937_01217	None	799	False	0.980163	0.0921357	Dda3937_01216	None	1809	True	0.337229	0.19177
835847	835860	+	TATTCAACACCCTG	7.99909	Dda3937_01217	None	1268	False	0.980163	0.0921357	Dda3937_01216	None	1340	True	0.337229	0.19177
3533499	3533512	+	CTATCACTCTTTTT	8.0214	Dda3937_00006	None	186	False	-0.656314	0.0925267	Dda3937_04377	None	506	False	-0.361366	0.601386
4711904	4711917	+	AAATCAACAGCATT	8.41492	Dda3937_03218	expR	451	False	0.992154	0.0938171	Dda3937_03219	expI	905	True	0.567559	0.308322
4711700	4711713	+	TTTTCACAACGTTG	8.00903	Dda3937_03218	expR	655	False	0.992154	0.0938171	Dda3937_03219	expI	701	True	0.567559	0.308322
3518841	3518854	-	GATTCAATGCCTTT	8.75432	Dda3937_02809	lffR	236	True	0.379306	0.0952459	Dda3937_02810	None	1491	True	-0.395467	0.585876
3519360	3519373	-	TCTTCAATCGCTTT	8.21497	Dda3937_02809	lffR	755	True	0.379306	0.0952459	Dda3937_02808	None	1211	False	0.790108	0.161211
3518341	3518354	-	GCATCATGTTTTTA	7.99558	Dda3937_02809	lffR	264	True	0.379306	0.0952459	Dda3937_02810	None	991	True	-0.395467	0.585876
4569274	4569287	-	TTTTCAAGAGCTTC	8.49734	Dda3937_00265	rhlB	68	True	0.396456	0.0972387	Dda3937_00266	trxA	188	False	0.326019	0.34284
420450	420463	-	TAAACAGCAAATTA	8.15874	Dda3937_01275	None	341	True	0.571249	0.0991887	Dda3937_01274	None	608	True	0.329671	0.441274
3309165	3309178	+	CGATCACATAATTA	8.06782	Dda3937_02100	cvpA	247	False	0.697304	0.0991887	Dda3937_02099	purF	275	False	0.692244	0.353281
421189	421202	-	AGATCACGTCTTTG	8.06671	Dda3937_01275	None	398	True	0.571249	0.0991887	Dda3937_01276	None	1301	True	0.52887	0.0490802
3389479	3389492	+	CGATCAGCACATTG	8.1106	Dda3937_02424	outM	442	False	1.14332	0.0996793	Dda3937_02423	outL	757	False	1.24439	0.0426515
1527601	1527614	-	ACATCAGGGTGTTG	8.1686	Dda3937_03275	None	860	True	-0.864701	0.100458	Dda3937_03274	ymcB	1639	True	-0.454911	0.6971
3400457	3400470	-	TAATCAACGTCTTA	9.37395	Dda3937_02412	outB	111	True	-0.638075	0.102396	Dda3937_04720	outT	256	False	-0.464232	0.601386
798486	798499	-	TTATCATGGCATTA	8.32252	Dda3937_01184	None	86	True	-0.793873	0.102914	Dda3937_01183	None	229	False	-0.0404667	0.955726
273951	273964	-	ACATCAATCAGTTG	8.97626	Dda3937_00241	hupA	18	True	0.730185	0.103621	Dda3937_00242	yjaH	259	True	0.384001	0.594502
274065	274078	-	AAACCAACTAATTG	8.56058	Dda3937_00241	hupA	132	True	0.730185	0.103621	Dda3937_00242	yjaH	145	True	0.384001	0.594502
273572	273585	-	TCATCAGTCATTTC	8.02285	Dda3937_00241	hupA	361	True	0.730185	0.103621	Dda3937_00240	yjaG	417	True	0.00298495	0.997971
2417030	2417043	+	ATATCATTGCGTTA	8.53173	Dda3937_00081	None	208	True	1.97373	0.10396	Dda3937_04143	None	213	False	1.20347	0.0480935
2417043	2417056	+	ACATCACATTATTT	8.05156	Dda3937_00081	None	195	True	1.97373	0.10396	Dda3937_04143	None	226	False	1.20347	0.0480935
4405572	4405585	-	AAATCAGTGGCTTG	8.86911	Dda3937_00530	yhiW	66	False	-1.5572	0.104085	Dda3937_00531	None	1117	False	-0.627003	0.646759
2755443	2755456	-	AACTCAATGCGTTT	8.72603	Dda3937_03816	None	146	True	0.799295	0.105786	Dda3937_03815	None	345	True	0.789522	0.155524
2459219	2459232	+	CATTCATAATGTTT	8.20216	Dda3937_01636	None	126	True	-0.466084	0.105786	Dda3937_01637	None	225	False	-0.537998	0.27624
2755783	2755796	-	GCATCAGCACCTTG	8.05325	Dda3937_03816	None	194	True	0.799295	0.105786	Dda3937_03815	None	685	True	0.789522	0.155524
2703470	2703483	+	TAAACAATTATTTT	8.48134	Dda3937_03796	yiaY	171	False	-1.08408	0.105888	Dda3937_03795	None	215	True	0.143863	0.902572
4230816	4230829	+	AAATCAAAGATTTT	9.33184	Dda3937_00413	fbaA	14	False	0.516937	0.108782	Dda3937_00412	mscS	1154	False	0.609549	0.00691891
4231025	4231038	-	TTTTCAATCAGTTA	8.81497	Dda3937_00413	fbaA	195	False	0.516937	0.108782	Dda3937_00414	pgk	1175	False	0.577545	0.065824
4268089	4268102	+	TAATCAGCTCTTTT	8.50698	Dda3937_00445	None	15	True	0.985261	0.109281	Dda3937_00446	None	807	True	1.16758	0.0396409
4268063	4268076	+	GATACAACAAATTA	8.34073	Dda3937_00445	None	41	True	0.985261	0.109281	Dda3937_00446	None	833	True	1.16758	0.0396409
4267835	4267848	-	ACATCACCTACTTT	8.01045	Dda3937_00445	None	269	True	0.985261	0.109281	Dda3937_00444	gmd	899	True	1.38473	0.0527796
4268378	4268391	-	GAATAAAACCGTTA	7.99066	Dda3937_00445	None	274	True	0.985261	0.109281	Dda3937_00446	None	518	True	1.16758	0.0396409
2786530	2786543	-	AAATCACGCGCTTG	8.63593	Dda3937_00127	ykgG	71	True	-0.719652	0.109751	Dda3937_04340	None	1347	True	-1.20476	0.0627886
2786600	2786613	-	TCATCATTGATTTC	8.0041	Dda3937_00127	ykgG	1	True	-0.719652	0.109751	Dda3937_04340	None	1417	True	-1.20476	0.0627886
381680	381693	-	TAATCAAATATTTA	9.4736	Dda3937_00722	None	326	True	0.556532	0.109965	Dda3937_00723	ygiD	662	True	0.351943	0.379115
2633590	2633603	-	AAATCAGTTGTTTG	8.91874	Dda3937_04154	hecB	128	False	0.5084	0.109965	Dda3937_04153	None	222	True	-1.20992	0.0113294
381104	381117	+	AAAACAATACGTTG	8.81288	Dda3937_00722	None	250	True	0.556532	0.109965	Dda3937_00723	ygiD	1238	True	0.351943	0.379115
381444	381457	-	AGATCAAGCTTTTG	8.78948	Dda3937_00722	None	90	True	0.556532	0.109965	Dda3937_00723	ygiD	898	True	0.351943	0.379115
2632037	2632050	+	AGTTCAATTCGTTA	8.65007	Dda3937_04154	hecB	1425	False	0.5084	0.109965	Dda3937_04153	None	1775	True	-1.20992	0.0113294
2633123	2633136	+	GCATCAACTGGTTG	8.58533	Dda3937_04154	hecB	339	False	0.5084	0.109965	Dda3937_04153	None	689	True	-1.20992	0.0113294
4214040	4214053	-	ACATCAACCCCTTC	8.55582	Dda3937_00400	yjjX	101	True	0.588636	0.109965	Dda3937_00399	ytjC	153	False	-0.114742	0.794721
2633540	2633553	+	AATACAAAAACTTA	8.49657	Dda3937_04154	hecB	78	False	0.5084	0.109965	Dda3937_04153	None	272	True	-1.20992	0.0113294
2633586	2633599	+	AAATCAAACAACTG	8.48086	Dda3937_04154	hecB	124	False	0.5084	0.109965	Dda3937_04153	None	226	True	-1.20992	0.0113294
1742348	1742361	+	TATTCAGGATATTT	8.3964	Dda3937_02854	acsD	61	True	0.922845	0.109965	Dda3937_02853	acsE	1916	True	1.13414	0.0328331
2006818	2006831	-	GTATCAGAATATTC	8.27475	Dda3937_04542	None	170	True	-2.00824	0.109965	Dda3937_03428	None	660	True	-1.32757	0.209352
2006650	2006663	-	CAATCAATAAATAA	8.22775	Dda3937_04542	None	338	True	-2.00824	0.109965	Dda3937_02464	None	502	True	-0.417025	0.714545
2633608	2633621	-	AATTAAATTAGTTA	8.1405	Dda3937_04154	hecB	146	False	0.5084	0.109965	Dda3937_04153	None	204	True	-1.20992	0.0113294
381122	381135	+	GTCTCAACCACTTC	8.05823	Dda3937_00722	None	232	True	0.556532	0.109965	Dda3937_00723	ygiD	1220	True	0.351943	0.379115
2633332	2633345	+	TGCTCAATCACTTC	8.03733	Dda3937_04154	hecB	130	False	0.5084	0.109965	Dda3937_04153	None	480	True	-1.20992	0.0113294
955339	955352	+	ATATCAATACGATA	8.38699	Dda3937_01397	yffH	609	True	0.476169	0.111082	Dda3937_01398	talA	1006	False	-0.743606	0.124257
954762	954775	-	ATAACAATTGCTTA	8.34099	Dda3937_01397	yffH	32	True	0.476169	0.111082	Dda3937_04481	mntH	1426	True	-0.279868	0.457193
3594858	3594871	-	TAATCAGTAAGCTA	8.01289	Dda3937_03386	None	287	True	0.371419	0.112201	Dda3937_03384	None	439	False	0.165256	0.714261
3541964	3541977	+	ATTTCAATTCGTTA	8.88955	Dda3937_03709	der	27	False	0.325389	0.113131	Dda3937_03708	yfgL	1295	False	0.0635294	0.931092
3541783	3541796	+	TAATGAATTCATTT	8.13809	Dda3937_03709	der	154	False	0.325389	0.113131	Dda3937_03710	yfgJ	1418	False	0.204874	0.775739
1817941	1817954	-	TAATGAAGAATTTA	8.37957	Dda3937_03001	None	237	False	-1.172	0.114492	Dda3937_03000	cdh	929	False	0.16529	0.859655
2507405	2507418	+	GAATCAGCTCGTTT	8.42009	Dda3937_02947	recC	120	False	-0.413556	0.115711	Dda3937_02946	dspF	874	False	4.22278	6.04493e-09
3447547	3447560	-	TTATCACAACGTTA	8.41325	Dda3937_01665	None	132	False	-0.466294	0.115711	Dda3937_01666	yhfR	206	True	0.408781	0.148203
2507633	2507646	+	ATATCAGGGCGTTG	8.36214	Dda3937_02947	recC	108	False	-0.413556	0.115711	Dda3937_02946	dspF	646	False	4.22278	6.04493e-09
1028278	1028291	+	AACTCAGCACATTA	8.4307	Dda3937_01462	queF	152	False	0.559872	0.116417	Dda3937_01463	None	729	False	0.112542	0.896262
1027577	1027590	+	ACTTCAGCAGATTG	8.01994	Dda3937_01462	queF	549	False	0.559872	0.116417	Dda3937_01461	None	1224	True	0.341726	0.496099
1300570	1300583	-	AAAGCAATAATTTA	8.76684	Dda3937_03285	ybaL	231	False	-0.54576	0.116465	Dda3937_04493	ushA	259	True	0.267278	0.358604
1299600	1299613	+	ACGTCAAACAGTTT	8.10304	Dda3937_03285	ybaL	739	False	-0.54576	0.116465	Dda3937_04493	ushA	1229	True	0.267278	0.358604
1300532	1300545	+	TTTTCATCTATTTA	8.07603	Dda3937_03285	ybaL	193	False	-0.54576	0.116465	Dda3937_04493	ushA	297	True	0.267278	0.358604
4435462	4435475	+	ATATCACATTTTTC	8.21968	Dda3937_04192	pelC	28	True	1.11137	0.11697	Dda3937_04191	pelZ	1320	True	0.688776	0.354688
2650920	2650933	+	ATATCATTTTATTT	8.46976	Dda3937_00607	hrpL	98	False	0.885841	0.117391	Dda3937_00608	hrpJ	225	True	3.69681	1.29784e-07
2474976	2474989	+	TGATCAGCACCTTG	8.17145	Dda3937_00078	pntA	504	False	-0.578507	0.11762	Dda3937_04586	ydgH	1015	True	-0.0767728	0.893125
2301035	2301048	+	AAATCAAAGATATA	8.57852	Dda3937_03322	yebY	595	False	0.402726	0.117875	Dda3937_03321	None	650	False	-0.838885	0.262532
2301020	2301033	-	TAATCAAAAAATAC	8.02316	Dda3937_03322	yebY	610	False	0.402726	0.117875	Dda3937_03321	None	635	False	-0.838885	0.262532
2340879	2340892	-	ACATCAGTGATTTA	8.39388	Dda3937_04052	oppC	4	True	-0.905599	0.118416	Dda3937_04053	oppB	929	True	-0.956521	0.0258602
3463470	3463483	+	AATTCAATTAAGTA	8.39354	Dda3937_01679	None	152	False	-0.784131	0.118416	Dda3937_01680	ppiB	186	True	0.239019	0.748503
3463430	3463443	-	AAATCAATAACTAG	8.35707	Dda3937_01679	None	112	False	-0.784131	0.118416	Dda3937_01680	ppiB	226	True	0.239019	0.748503
3463487	3463500	-	AACTCATTAAGTTT	8.34149	Dda3937_01679	None	169	False	-0.784131	0.118416	Dda3937_01680	ppiB	169	True	0.239019	0.748503
2777771	2777784	-	AAACCAACCGGTTG	8.35004	Dda3937_00120	None	568	False	-0.663163	0.118741	Dda3937_00121	rstA	808	True	-0.147521	0.621771
2777573	2777586	-	CCATCAGTTCATTG	8.08353	Dda3937_00120	None	766	False	-0.663163	0.118741	Dda3937_00121	rstA	1006	True	-0.147521	0.621771
2211090	2211103	-	CAATCAGCCCTTTT	8.31323	Dda3937_04564	citX	585	True	-0.975077	0.119587	Dda3937_00476	citF_1	941	True	-1.00153	0.647258
2993371	2993384	-	TTTTCAACATTTTA	8.82003	Dda3937_04625	acpP	58	False	0.829485	0.119906	Dda3937_02246	fabF	379	False	0.428477	0.24413
2993410	2993423	+	GAACCAAGATTTTG	8.31515	Dda3937_04625	acpP	97	False	0.829485	0.119906	Dda3937_02246	fabF	418	False	0.428477	0.24413
1747808	1747821	-	CAATCACGTTTTTC	8.30636	Dda3937_02851	acsC	782	True	1.2334	0.120864	Dda3937_02850	acsB	1068	True	0.970976	0.274557
2082573	2082586	-	AATTCATGCCCTTG	8.33933	Dda3937_03618	lysP	11	True	0.457996	0.121826	Dda3937_03619	yeiE	1031	True	-0.399427	0.260335
4284863	4284876	-	TTATCAATGTGTTA	9.12715	Dda3937_00462	ohrR	84	False	-0.564179	0.122334	Dda3937_00461	ohr	673	False	0.484887	0.547856
4767611	4767624	-	TTATCAATGTGTTT	8.90357	Dda3937_00992	None	242	True	1.07905	0.122416	Dda3937_00990	sodA	1259	True	0.0211803	0.98325
4767636	4767649	-	AATTGAAGAAATTA	8.23231	Dda3937_00992	None	267	True	1.07905	0.122416	Dda3937_00990	sodA	1284	True	0.0211803	0.98325
3926061	3926074	-	TTATCATCGTATTC	8.17281	Dda3937_02614	None	827	True	-0.644462	0.122416	Dda3937_02615	yjfP	1055	False	-0.0874991	0.90531
4768133	4768146	-	TTATCAAGTAACTG	7.99303	Dda3937_00992	None	764	True	1.07905	0.122416	Dda3937_00993	mtlR	1773	False	0.41841	0.613955
3051800	3051813	+	CAATCAGGGAGTTC	8.40648	Dda3937_02226	fliF	66	True	0.633268	0.122439	Dda3937_02227	fliE	267	False	0.180969	0.743393
4098453	4098466	-	GATACAAATCATTG	8.05706	Dda3937_02245	tsx	160	True	0.693195	0.12253	Dda3937_04401	ampD	602	False	-0.564383	0.548976
204005	204018	+	GCATCAGCACCTTG	8.05325	Dda3937_03874	fpr	322	False	0.26952	0.12303	Dda3937_03875	glpX	798	False	0.127598	0.872618
4445138	4445151	-	AATACAATGCCTTA	8.32953	Dda3937_04184	damX	68	False	-0.692628	0.123333	Dda3937_04183	aroB	1152	False	0.0909719	0.902763
4444630	4444643	+	AATTCAATACGCTG	8.26225	Dda3937_04184	damX	440	False	-0.692628	0.123333	Dda3937_04185	dam	689	False	-0.178873	0.821091
4445065	4445078	+	AACTCATCCATTTA	8.25245	Dda3937_04184	damX	5	False	-0.692628	0.123333	Dda3937_04185	dam	1124	False	-0.178873	0.821091
1875142	1875155	+	AAGCCAATATGTTG	8.10393	Dda3937_03583	None	28	False	-0.675546	0.123965	Dda3937_03582	None	678	False	-0.384315	0.264334
1875400	1875413	+	CGGTCAAGAAATTC	8.04605	Dda3937_03583	None	230	False	-0.675546	0.123965	Dda3937_03584	ycdJ	889	False	-0.145365	0.909926
4095719	4095732	-	AAATCACCTGATTG	8.79433	Dda3937_04205	aroP	712	True	0.506027	0.124279	Dda3937_03099	pdhR	1360	False	0.861434	0.352159
4095860	4095873	-	TATTCAGGATATTG	8.56264	Dda3937_04205	aroP	853	True	0.506027	0.124279	Dda3937_04206	ampE	1424	False	-0.381969	0.461897
4095062	4095075	-	CAATCAACTGTATA	8.25058	Dda3937_04205	aroP	55	True	0.506027	0.124279	Dda3937_03099	pdhR	703	False	0.861434	0.352159
4094807	4094820	+	ACATCACACTTTTA	8.14788	Dda3937_04205	aroP	200	True	0.506027	0.124279	Dda3937_03099	pdhR	448	False	0.861434	0.352159
3791934	3791947	+	CAATCACCAGATTA	8.71305	Dda3937_00914	None	224	False	-1.62052	0.125298	Dda3937_00913	None	577	False	-1.53863	0.0128078
3791804	3791817	+	TTTTCAATCAATTC	8.63632	Dda3937_00914	None	94	False	-1.62052	0.125298	Dda3937_00913	None	707	False	-1.53863	0.0128078
3791754	3791767	+	CTTTCAACCATTTC	8.30725	Dda3937_00914	None	44	False	-1.62052	0.125298	Dda3937_00915	None	709	False	-0.647364	0.616978
572112	572125	-	TATTCATCACGTTT	8.27605	Dda3937_02642	None	1039	True	1.53507	0.125478	Dda3937_02643	None	1107	True	1.42872	0.0671724
4447593	4447606	+	TAATCAACAAATTG	9.61168	Dda3937_04182	aroK	728	False	0.402108	0.126824	Dda3937_04181	hofQ	1006	False	0.0232148	0.970013
4541778	4541791	-	AAATCATGGTGTTG	8.77858	Dda3937_00290	hemY	1249	True	0.279812	0.126824	Dda3937_00289	None	1729	False	0.207751	0.832776
4446657	4446670	+	CCGTCAATTCATTA	8.1755	Dda3937_04182	aroK	208	False	0.402108	0.126824	Dda3937_04183	aroB	367	False	0.0909719	0.902763
4446749	4446762	+	CGCTCAATTTCTTG	8.08474	Dda3937_04182	aroK	116	False	0.402108	0.126824	Dda3937_04183	aroB	459	False	0.0909719	0.902763
4446971	4446984	+	CAGACAAAAAATTA	8.05895	Dda3937_04182	aroK	106	False	0.402108	0.126824	Dda3937_04183	aroB	681	False	0.0909719	0.902763
1452071	1452084	-	AAATCAACGCCATC	8.22659	Dda3937_01881	ybgE	158	True	-0.73576	0.13078	Dda3937_04501	ybgC	270	True	0.0286934	0.971416
3887808	3887821	-	GAATCATCATTTTT	8.56315	Dda3937_00184	None	107	True	-0.834908	0.131395	Dda3937_00183	None	1802	True	-0.396617	0.718286
3887888	3887901	-	GTATCAATAATATA	8.24557	Dda3937_00184	None	27	True	-0.834908	0.131395	Dda3937_00183	None	1722	True	-0.396617	0.718286
4497905	4497918	-	TATTCAGATGGTTA	8.41097	Dda3937_00330	glgB	24	False	-0.693182	0.131797	Dda3937_00329	None	355	True	0.111707	0.929889
1394114	1394127	+	AATCCAACAGCTTG	8.16174	Dda3937_02474	gltK	138	False	-0.594467	0.132099	Dda3937_02473	gltJ	603	False	-0.551599	0.109955
1394180	1394193	+	TTTTCACCAGATTG	8.06497	Dda3937_02474	gltK	204	False	-0.594467	0.132099	Dda3937_02473	gltJ	537	False	-0.551599	0.109955
3340691	3340704	+	AAAACAAGTATTTT	8.46668	Dda3937_00490	sixA	627	False	-0.817965	0.133226	Dda3937_00491	smrB	1756	True	-0.000736767	0.998827
3340637	3340650	+	CATTCAGGGAATTG	8.29508	Dda3937_00490	sixA	573	False	-0.817965	0.133226	Dda3937_00491	smrB	1702	True	-0.000736767	0.998827
3340321	3340334	+	TTTTCAGGCAATTA	8.0991	Dda3937_00490	sixA	257	False	-0.817965	0.133226	Dda3937_00491	smrB	1386	True	-0.000736767	0.998827
3340813	3340826	+	TAATAAAATAATTT	8.08593	Dda3937_00490	sixA	749	False	-0.817965	0.133226	Dda3937_00491	smrB	1878	True	-0.000736767	0.998827
3340701	3340714	+	TTTTCAATAAAATA	8.07609	Dda3937_00490	sixA	637	False	-0.817965	0.133226	Dda3937_00491	smrB	1766	True	-0.000736767	0.998827
3339936	3339949	+	ATATCAACCGACTG	7.99089	Dda3937_00490	sixA	128	False	-0.817965	0.133226	Dda3937_00491	smrB	1001	True	-0.000736767	0.998827
568966	568979	-	GAATCATGTAATTT	8.52816	Dda3937_02645	None	191	True	1.57367	0.133422	Dda3937_02646	wcaJ	1205	True	0.768587	0.307883
569792	569805	-	TGATCAAACCGTTC	8.4728	Dda3937_02645	None	635	True	1.57367	0.133422	Dda3937_02644	None	653	True	1.92277	0.00189952
1600003	1600016	+	GAATCAATAAGATA	8.64641	Dda3937_00798	None	86	False	-0.884886	0.133677	Dda3937_00796	None	750	True	-0.0337858	0.957281
1600263	1600276	+	AAATCAATAGGGTT	8.48723	Dda3937_00798	None	346	False	-0.884886	0.133677	Dda3937_00796	None	490	True	-0.0337858	0.957281
2412515	2412528	+	AAATTAATTTCTTC	8.16717	Dda3937_04139	None	427	False	-1.05512	0.133693	Dda3937_04138	None	1042	True	-0.179266	0.686326
2413349	2413362	+	ACATCAAAACAATA	8.08088	Dda3937_04139	None	407	False	-1.05512	0.133693	Dda3937_04140	None	939	False	-1.46097	0.00998134
2412818	2412831	+	ATATCAAGTCCGTA	8.03167	Dda3937_04139	None	124	False	-1.05512	0.133693	Dda3937_04138	None	1345	True	-0.179266	0.686326
241911	241924	-	CAAGCAATTACTTG	8.3103	Dda3937_00214	tufB	57	True	0.923361	0.134331	Dda3937_04219	None	1067	False	0.0459474	0.973048
242415	242428	-	ATCTCAACCAGTTC	8.31	Dda3937_00214	tufB	447	True	0.923361	0.134331	Dda3937_00215	secE	972	True	0.0777064	0.918439
241915	241928	-	CAACCAAGCAATTA	8.27286	Dda3937_00214	tufB	53	True	0.923361	0.134331	Dda3937_04219	None	1071	False	0.0459474	0.973048
241743	241756	-	ACATCATCAGCTTG	8.25917	Dda3937_00214	tufB	225	True	0.923361	0.134331	Dda3937_04219	None	899	False	0.0459474	0.973048
241983	241996	-	CGTTCAAATTTTTC	8.08292	Dda3937_00214	tufB	15	True	0.923361	0.134331	Dda3937_04219	None	1139	False	0.0459474	0.973048
1074010	1074023	+	TAATCAAAATATTA	9.6307	Dda3937_04484	None	162	False	-0.980163	0.135206	Dda3937_01491	None	749	False	NA	NA
1074211	1074224	-	AATTCAAATAATTA	9.32634	Dda3937_04484	None	363	False	-0.980163	0.135206	Dda3937_01491	None	548	False	NA	NA
1074168	1074181	-	ACCTCAATATATTA	8.6005	Dda3937_04484	None	320	False	-0.980163	0.135206	Dda3937_01491	None	591	False	NA	NA
1073257	1073270	+	TTATCATATCATTG	8.34052	Dda3937_04484	None	591	False	-0.980163	0.135206	Dda3937_01490	None	891	False	-0.19843	0.7158
1073958	1073971	+	AATTCACATGCTTT	8.20762	Dda3937_04484	None	110	False	-0.980163	0.135206	Dda3937_01491	None	801	False	NA	NA
1073857	1073870	-	AAATAAAAACTTTC	8.14856	Dda3937_04484	None	9	False	-0.980163	0.135206	Dda3937_01491	None	902	False	NA	NA
3895010	3895023	-	AAATGAACCTGTTT	8.09891	Dda3937_00178	rfaE	19	False	0.269007	0.135206	Dda3937_00179	ligA	1458	False	0.0590917	0.902763
1074136	1074149	+	AAATAAATGCTTTC	8.08623	Dda3937_04484	None	288	False	-0.980163	0.135206	Dda3937_01491	None	623	False	NA	NA
540456	540469	+	TAATCACATCGTTG	8.61257	Dda3937_02673	None	252	False	-0.983707	0.136775	Dda3937_02672	prfC	683	True	0.280066	0.615271
3621150	3621163	+	GTTTCAATCGATTG	8.61112	Dda3937_03504	cysA	727	False	0.75278	0.137627	Dda3937_03503	None	748	True	-1.58578	0.0499606
705016	705029	-	CAATCAAATCATTA	9.30242	Dda3937_02311	budA	386	True	1.88791	0.138489	Dda3937_02310	budB	458	True	0.147856	0.938651
3523217	3523230	+	TATTCATCCTCTTA	8.35689	Dda3937_02805	None	188	True	-1.24191	0.138698	Dda3937_02806	thiM	621	False	-0.181345	0.714261
3523364	3523377	+	AATTCAAAATACTT	8.10449	Dda3937_02805	None	41	True	-1.24191	0.138698	Dda3937_02806	thiM	768	False	-0.181345	0.714261
4237247	4237260	+	TAATCAGAGTGTTT	8.54609	Dda3937_00417	None	79	False	0.393806	0.142049	Dda3937_00416	tktA	1644	False	-0.77624	0.00675897
4237357	4237370	-	TACTCAACCTTTTT	8.51957	Dda3937_00417	None	189	False	0.393806	0.142049	Dda3937_00416	tktA	1754	False	-0.77624	0.00675897
4237450	4237463	+	TCTTCAAGGAATTG	8.42964	Dda3937_00417	None	282	False	0.393806	0.142049	Dda3937_00416	tktA	1847	False	-0.77624	0.00675897
4237441	4237454	+	GTTTCAAATTCTTC	8.35344	Dda3937_00417	None	273	False	0.393806	0.142049	Dda3937_00416	tktA	1838	False	-0.77624	0.00675897
2889726	2889739	-	AAATCAAAGAAATA	8.65233	Dda3937_03837	sttC	430	False	-1.79857	0.14205	Dda3937_03838	sttD	934	False	-1.00357	0.0684843
2889753	2889766	-	TATTCATGAATTTA	8.56214	Dda3937_03837	sttC	457	False	-1.79857	0.14205	Dda3937_03838	sttD	961	False	-1.00357	0.0684843
2890209	2890222	-	AAATCATGCGCTTT	8.52469	Dda3937_03837	sttC	913	False	-1.79857	0.14205	Dda3937_03838	sttD	1417	False	-1.00357	0.0684843
2889813	2889826	+	TTATCATTACATTT	8.41087	Dda3937_03837	sttC	517	False	-1.79857	0.14205	Dda3937_03838	sttD	1021	False	-1.00357	0.0684843
2889670	2889683	+	GAATCACACACTTT	8.37161	Dda3937_03837	sttC	374	False	-1.79857	0.14205	Dda3937_03838	sttD	878	False	-1.00357	0.0684843
2889461	2889474	-	TATTCAATAGGATG	8.2458	Dda3937_03837	sttC	165	False	-1.79857	0.14205	Dda3937_03838	sttD	669	False	-1.00357	0.0684843
2889480	2889493	-	TAATAAAATTTTTA	8.19154	Dda3937_03837	sttC	184	False	-1.79857	0.14205	Dda3937_03838	sttD	688	False	-1.00357	0.0684843
2889860	2889873	-	TAATAAATGAATTT	8.15107	Dda3937_03837	sttC	564	False	-1.79857	0.14205	Dda3937_03838	sttD	1068	False	-1.00357	0.0684843
2889646	2889659	-	AAATGAAGTTTTTT	8.11016	Dda3937_03837	sttC	350	False	-1.79857	0.14205	Dda3937_03838	sttD	854	False	-1.00357	0.0684843
2889745	2889758	-	AATTTAATTTTTTA	8.06166	Dda3937_03837	sttC	449	False	-1.79857	0.14205	Dda3937_03838	sttD	953	False	-1.00357	0.0684843
3059910	3059923	-	GTTTCAAAACCTTT	8.43253	Dda3937_02218	fliN	180	True	0.509794	0.142327	Dda3937_02217	fliO	596	True	0.000961963	0.998773
3060066	3060079	-	CATTCAGAGAATTT	8.16018	Dda3937_02218	fliN	24	True	0.509794	0.142327	Dda3937_02217	fliO	440	True	0.000961963	0.998773
3059881	3059894	-	ATATCAACAAAGTT	8.14519	Dda3937_02218	fliN	209	True	0.509794	0.142327	Dda3937_02217	fliO	625	True	0.000961963	0.998773
1996376	1996389	-	GAATCAATCGGCTG	8.20349	Dda3937_02880	None	545	True	0.961282	0.142756	Dda3937_02881	ompX	1195	True	0.786278	0.247118
1473275	1473288	+	ATAACAAGTTATTG	8.27842	Dda3937_03993	None	32	False	1.87836	0.143946	Dda3937_03992	None	455	False	3.05978	0.029396
2466952	2466965	-	GAATCAATGCTTTC	9.09469	Dda3937_01629	None	14	True	-0.64726	0.145466	Dda3937_01631	None	471	False	-0.314126	0.536712
2466901	2466914	-	TTTTCAACGTGTTG	8.60794	Dda3937_01629	None	37	True	-0.64726	0.145466	Dda3937_01631	None	420	False	-0.314126	0.536712
2466897	2466910	+	GAACCAACACGTTG	8.29683	Dda3937_01629	None	41	True	-0.64726	0.145466	Dda3937_01631	None	416	False	-0.314126	0.536712
3889924	3889937	-	ATATCAATCGCGTG	8.06606	Dda3937_00182	None	168	True	-0.74773	0.145466	Dda3937_00183	None	314	True	-0.396617	0.718286
1878447	1878460	-	AACTCAATGAATTA	9.11141	Dda3937_04709	None	204	True	0.344477	0.145538	Dda3937_03587	None	480	True	0.133638	0.764647
1878502	1878515	+	TACTCAGCCAGTTG	8.11423	Dda3937_04709	None	149	True	0.344477	0.145538	Dda3937_03587	None	535	True	0.133638	0.764647
1879343	1879356	-	ACTTCATCATATTA	8.10488	Dda3937_04709	None	692	True	0.344477	0.145538	Dda3937_03588	None	1258	False	-0.344621	0.578985
991110	991123	+	TGCTCAACGGCTTG	8.01023	Dda3937_01426	ptsI	85	False	0.380149	0.145538	Dda3937_01427	ptsH	220	False	0.260377	0.679249
1080075	1080088	+	ATATCAATTTTTTT	9.05666	Dda3937_04033	None	877	False	0.744829	0.146798	Dda3937_04032	None	3638	True	-1.6144	0.00421266
1081683	1081696	+	GATTCAAGGTATTC	8.74166	Dda3937_04033	None	731	False	0.744829	0.146798	Dda3937_04034	None	3058	False	0.279356	0.64566
1081771	1081784	+	GTTTCAAGATGTTT	8.48406	Dda3937_04033	None	819	False	0.744829	0.146798	Dda3937_04034	None	2970	False	0.279356	0.64566
1079664	1079677	+	AATGCAATAAATTC	8.25802	Dda3937_04033	None	1288	False	0.744829	0.146798	Dda3937_04032	None	3227	True	-1.6144	0.00421266
1079766	1079779	+	AATTCAATATCATT	8.23883	Dda3937_04033	None	1186	False	0.744829	0.146798	Dda3937_04032	None	3329	True	-1.6144	0.00421266
1080250	1080263	+	TAATAAATATTTTT	8.20455	Dda3937_04033	None	702	False	0.744829	0.146798	Dda3937_04032	None	3813	True	-1.6144	0.00421266
1081497	1081510	+	GATTCATCCTGTTT	8.05205	Dda3937_04033	None	545	False	0.744829	0.146798	Dda3937_04034	None	3244	False	0.279356	0.64566
1081137	1081150	+	TGGTCAACTAGTTT	8.03943	Dda3937_04033	None	185	False	0.744829	0.146798	Dda3937_04034	None	3604	False	0.279356	0.64566
1254759	1254772	-	AAATCAGCCGGTTG	8.76701	Dda3937_01976	cyoA	427	False	-0.601234	0.148054	Dda3937_01975	cyoB	1398	False	-0.243914	0.732788
1254774	1254787	-	AAATCAGCCGGTTG	8.76701	Dda3937_01976	cyoA	442	False	-0.601234	0.148054	Dda3937_01975	cyoB	1413	False	-0.243914	0.732788
1254789	1254802	-	AAATCAGCCGGTTG	8.76701	Dda3937_01976	cyoA	457	False	-0.601234	0.148054	Dda3937_01975	cyoB	1428	False	-0.243914	0.732788
3883346	3883359	+	GAATCACGATGTTA	8.72296	Dda3937_00188	gudX	121	False	-0.854063	0.148054	Dda3937_00189	gudD	1256	False	-0.394001	0.531781
1254696	1254709	-	TTATCACTTTATTA	8.51253	Dda3937_01976	cyoA	364	False	-0.601234	0.148054	Dda3937_01975	cyoB	1335	False	-0.243914	0.732788
3025678	3025691	-	TCATCAGCATGTTG	8.23974	Dda3937_03410	fabA	101	True	0.643104	0.148054	Dda3937_03409	ycbZ	1922	True	0.302659	0.736329
3025948	3025961	-	AAGTCACTTTTTTC	8.1151	Dda3937_03410	fabA	371	True	0.643104	0.148054	Dda3937_03411	betA	2014	False	0.126065	0.852984
4849555	4849568	+	ATTTCAGCGCGTTG	8.04075	Dda3937_01058	recF	278	False	0.400264	0.148054	Dda3937_01059	dnaN	991	False	0.279914	0.572912
3538160	3538173	-	GAATCAACTGGGTC	8.00321	Dda3937_03712	prt1	525	True	-0.394954	0.148054	Dda3937_03713	xseA	970	True	0.307993	0.544516
4460195	4460208	-	CAATCAAAAAATTA	9.53459	Dda3937_00356	pck	81	True	-0.623164	0.148203	Dda3937_00358	hslO	1553	True	0.187743	0.770018
4460182	4460195	-	AAATAAATTCATTA	8.43976	Dda3937_00356	pck	94	True	-0.623164	0.148203	Dda3937_00358	hslO	1540	True	0.187743	0.770018
4460138	4460151	-	TAAGCAAATGGTTG	8.26381	Dda3937_00356	pck	138	True	-0.623164	0.148203	Dda3937_00358	hslO	1496	True	0.187743	0.770018
3447627	3447640	-	GATTCATCCGGTTG	8.16248	Dda3937_01666	yhfR	126	True	0.408781	0.148203	Dda3937_01665	None	212	False	-0.466294	0.115711
4460186	4460199	-	AATTAAATAAATTC	8.08931	Dda3937_00356	pck	90	True	-0.623164	0.148203	Dda3937_00358	hslO	1544	True	0.187743	0.770018
4460004	4460017	-	AAATGAAGGGTTTT	8.01035	Dda3937_00356	pck	272	True	-0.623164	0.148203	Dda3937_00358	hslO	1362	True	0.187743	0.770018
1810194	1810207	+	CATTCAATCGATTG	8.95857	Dda3937_03006	None	289	True	-1.56414	0.149893	Dda3937_03008	None	722	True	-0.0976496	0.926371
4690182	4690195	+	TAATCATCAGGTTC	8.6155	Dda3937_03243	None	1	False	-1.23454	0.149893	Dda3937_03244	None	736	False	-0.332086	0.546757
574364	574377	-	TATTCAAGATCATG	8.13878	Dda3937_02641	None	5	True	1.59938	0.149893	Dda3937_02642	None	1213	True	1.53507	0.125478
2905770	2905783	+	GGTTCAACCCGTTG	8.19486	Dda3937_03667	sufC	57	False	0.5977	0.151081	Dda3937_03666	sufD	664	False	0.583468	0.145466
1751495	1751508	-	TGATCAGCAGTTTC	8.00341	Dda3937_02848	cbrA	457	True	1.09448	0.152809	Dda3937_02847	cbrB	1371	True	0.715736	0.530676
490715	490728	+	TCTTCAATGCTTTA	8.44895	Dda3937_01343	None	156	False	-0.829403	0.154724	Dda3937_01342	None	527	False	-0.793586	0.0732967
490958	490971	-	ATATCAATTACATG	8.28454	Dda3937_01343	None	87	False	-0.829403	0.154724	Dda3937_01344	None	626	False	-1.5665	0.00419621
490747	490760	+	TTATCATCGACTTC	8.13755	Dda3937_01343	None	124	False	-0.829403	0.154724	Dda3937_01342	None	559	False	-0.793586	0.0732967
3417844	3417857	-	AAATCATTTTGTTT	8.7968	Dda3937_02395	ganL	116	True	-1.03483	0.154958	Dda3937_02396	ganR	152	False	-0.135549	0.798762
672732	672745	+	CAATCAGTGAGTTG	8.72535	Dda3937_02344	secG	161	True	0.511415	0.154958	Dda3937_02343	yhbC	998	True	0.296885	0.401685
3417848	3417861	-	AAATAAATCATTTT	8.19361	Dda3937_02395	ganL	112	True	-1.03483	0.154958	Dda3937_02396	ganR	156	False	-0.135549	0.798762
3418345	3418358	-	AGATCACGGCGTTA	8.09678	Dda3937_02395	ganL	385	True	-1.03483	0.154958	Dda3937_02396	ganR	653	False	-0.135549	0.798762
672685	672698	+	TAGTCAGCATCTTT	8.0915	Dda3937_02344	secG	208	True	0.511415	0.154958	Dda3937_02343	yhbC	1045	True	0.296885	0.401685
343799	343812	+	TTTTCAGTCCGTTA	8.07778	Dda3937_00684	lptA	64	False	0.443529	0.158882	Dda3937_00685	lptC	483	False	0.510045	0.0467847
343713	343726	+	AAAACATTAATTTT	8.07392	Dda3937_00684	lptA	22	False	0.443529	0.158882	Dda3937_00685	lptC	569	False	0.510045	0.0467847
1971211	1971224	-	TATTCAATAGCTTA	9.25769	Dda3937_02899	pbpG	8	True	-0.576142	0.158904	Dda3937_02900	None	247	False	-2.12189	1.35289e-22
1971881	1971894	-	AAATCAGATGGTTA	8.88367	Dda3937_02899	pbpG	662	True	-0.576142	0.158904	Dda3937_02900	None	917	False	-2.12189	1.35289e-22
1971770	1971783	-	CGATCAGCAGTTTG	8.04152	Dda3937_02899	pbpG	551	True	-0.576142	0.158904	Dda3937_02900	None	806	False	-2.12189	1.35289e-22
4814544	4814557	-	AAATCACTGTATTT	8.7549	Dda3937_01032	None	223	True	-0.800268	0.159188	Dda3937_01031	yfeR	336	False	-0.176354	0.815609
3623671	3623684	-	TAATAAATAAGTTG	8.43169	Dda3937_03506	cysU	98	False	0.767699	0.159188	Dda3937_03505	cysW	920	False	0.560544	0.247596
3623206	3623219	+	CAATCAGCCCATTC	8.37488	Dda3937_03506	cysU	367	False	0.767699	0.159188	Dda3937_03505	cysW	455	False	0.560544	0.247596
3623667	3623680	+	AATACAACTTATTT	8.17492	Dda3937_03506	cysU	94	False	0.767699	0.159188	Dda3937_03505	cysW	916	False	0.560544	0.247596
1710790	1710803	+	TTATCATTTTATTG	8.51018	Dda3937_04522	None	245	True	-1.02836	0.159947	Dda3937_04317	None	1298	False	-0.175488	0.907791
1710761	1710774	+	GAATGAATAAATTA	8.49025	Dda3937_04522	None	274	True	-1.02836	0.159947	Dda3937_04317	None	1327	False	-0.175488	0.907791
1710951	1710964	+	TATTCACTTTATTT	8.32619	Dda3937_04522	None	84	True	-1.02836	0.159947	Dda3937_04317	None	1137	False	-0.175488	0.907791
1710383	1710396	-	AATTCAATCGCCTG	8.06368	Dda3937_04522	None	652	True	-1.02836	0.159947	Dda3937_02686	ygjG	1176	True	-0.616928	0.150885
1032754	1032767	-	ACATCAGCTTGTTG	8.23809	Dda3937_04308	None	295	True	-0.477944	0.160034	Dda3937_01466	yqhA	404	True	-1.37724	1.25369e-11
3520736	3520749	+	TTATCAATTAGCTG	8.07642	Dda3937_02808	None	165	False	0.790108	0.161211	Dda3937_02807	thiD	1069	False	-0.304148	0.714261
2264750	2264763	-	AATTCAACACATTT	9.11966	Dda3937_04572	None	84	True	-0.871934	0.16572	Dda3937_01608	cutC	1023	True	-0.432769	0.771177
2264393	2264406	-	AATTCATCCATTTC	8.29678	Dda3937_04572	None	441	True	-0.871934	0.16572	Dda3937_01608	cutC	666	True	-0.432769	0.771177
2882850	2882863	+	AAATCACGCCGTTC	8.47517	Dda3937_04111	sttK	203	False	-0.628115	0.167836	Dda3937_04112	sttJ	339	False	-0.328751	0.724889
2185322	2185335	-	TAATCATGCCCTTC	8.382	Dda3937_04066	cmk	425	True	-0.485942	0.167836	Dda3937_04065	aroA	1092	True	0.172339	0.780375
2185654	2185667	-	AAATTAAAGACTTA	8.29396	Dda3937_04066	cmk	93	True	-0.485942	0.167836	Dda3937_04328	rpsA	885	True	0.528577	0.453044
2185539	2185552	-	GAGTCAGAACATTA	8.23624	Dda3937_04066	cmk	208	True	-0.485942	0.167836	Dda3937_04328	rpsA	1000	True	0.528577	0.453044
2185620	2185633	+	GTATCACAATATTT	8.20368	Dda3937_04066	cmk	127	True	-0.485942	0.167836	Dda3937_04328	rpsA	919	True	0.528577	0.453044
2185845	2185858	-	AATCCAACAGATTC	8.06278	Dda3937_04066	cmk	98	True	-0.485942	0.167836	Dda3937_04328	rpsA	694	True	0.528577	0.453044
1506983	1506996	-	ACCTCAATGTTTTT	8.13165	Dda3937_03923	rffH	316	True	-0.549718	0.1692	Dda3937_03924	rffG	774	True	-0.580787	0.27624
1507394	1507407	-	AGATCATCGGTTTG	8.10793	Dda3937_03923	rffH	95	True	-0.549718	0.1692	Dda3937_03922	rfbC	776	True	-0.211078	0.726824
4309853	4309866	+	AAATCAATTTAATA	8.76127	Dda3937_02169	None	473	True	1.32983	0.169417	Dda3937_02168	None	492	False	1.46073	0.0230753
3489824	3489837	-	AATTCAGGATATTA	8.74581	Dda3937_02828	yccF	19	True	-0.680891	0.169417	Dda3937_02829	helD	173	False	-0.162198	0.697791
3489755	3489768	-	TTATCACATTATTA	8.4034	Dda3937_02828	yccF	50	True	-0.680891	0.169417	Dda3937_02829	helD	104	False	-0.162198	0.697791
3481686	3481699	+	AAATCAATGGTTTT	9.34098	Dda3937_01695	ybdQ	230	False	-1.1172	0.169523	Dda3937_01696	yneG	441	True	-0.560215	0.300722
4361278	4361291	+	AATTCAACCAGTTG	9.15259	Dda3937_02127	aceB	370	False	-0.560698	0.169523	Dda3937_02126	metA	865	False	0.552174	0.353281
2262274	2262287	+	GAATCAAGCCTTTC	8.94474	Dda3937_01606	argS	25	False	0.761284	0.169523	Dda3937_01607	yecM	678	True	-0.416506	0.675202
2262140	2262153	+	TAATCACCAAATTG	8.89598	Dda3937_01606	argS	109	False	0.761284	0.169523	Dda3937_01607	yecM	812	True	-0.416506	0.675202
4361059	4361072	-	TAATCATGTGCTTG	8.61858	Dda3937_02127	aceB	151	False	-0.560698	0.169523	Dda3937_02126	metA	1084	False	0.552174	0.353281
4360604	4360617	+	TAATCACCATTTTT	8.61176	Dda3937_02127	aceB	304	False	-0.560698	0.169523	Dda3937_02128	aceA	1318	False	-0.71451	0.0265281
2262471	2262484	+	TAATAAAAAATTTA	8.36319	Dda3937_01606	argS	222	False	0.761284	0.169523	Dda3937_01607	yecM	481	True	-0.416506	0.675202
2262249	2262262	+	TATTCACCGGTTTA	8.26118	Dda3937_01606	argS	0	False	0.761284	0.169523	Dda3937_01607	yecM	703	True	-0.416506	0.675202
4360592	4360605	+	CATTCAGGGCATTA	8.24771	Dda3937_02127	aceB	316	False	-0.560698	0.169523	Dda3937_02128	aceA	1306	False	-0.71451	0.0265281
2262589	2262602	+	TTATCAACATGGTA	8.14171	Dda3937_01606	argS	340	False	0.761284	0.169523	Dda3937_01607	yecM	363	True	-0.416506	0.675202
3926988	3927001	-	ATATCAATGTCATT	8.03013	Dda3937_02613	yjfO	325	True	-0.288212	0.169523	Dda3937_02614	None	1754	True	-0.644462	0.122416
4191734	4191747	-	TTGTCAATGGATTT	8.30699	Dda3937_00381	rpsT	79	True	0.808235	0.170774	Dda3937_00380	ribF	319	False	0.219612	0.743393
431796	431809	+	TGATCAAATCTTTA	8.74529	Dda3937_01283	pyrI	171	False	0.862773	0.172267	Dda3937_01282	yjgF	406	False	0.510116	0.489305
1763470	1763483	+	AAATCAATGAGGTT	8.41576	Dda3937_02834	ybhD	220	False	0.49928	0.172337	Dda3937_02833	ybhH	382	True	-0.280393	0.730423
2673956	2673969	+	TTATCACATTTTTC	8.09386	Dda3937_00629	None	88	True	-2.01697	0.172954	Dda3937_00628	None	280	False	-0.380068	0.29395
4603565	4603578	+	CTATCAACGTCTTC	8.6138	Dda3937_04419	hdfR	1676	True	0.520017	0.177473	Dda3937_00245	yifE	1796	False	0.436228	0.544271
4601847	4601860	+	AAAACAAAACATTT	8.59459	Dda3937_04419	hdfR	42	True	0.520017	0.177473	Dda3937_00245	yifE	78	False	0.436228	0.544271
4604515	4604528	+	CGATCAAGAGCTTC	8.46447	Dda3937_04419	hdfR	2626	True	0.520017	0.177473	Dda3937_00245	yifE	2746	False	0.436228	0.544271
4603941	4603954	+	GTATCAGCCTGTTA	8.26662	Dda3937_04419	hdfR	2052	True	0.520017	0.177473	Dda3937_00245	yifE	2172	False	0.436228	0.544271
4605189	4605202	+	CCTTCAACGGCTTA	8.19277	Dda3937_04419	hdfR	3300	True	0.520017	0.177473	Dda3937_00245	yifE	3420	False	0.436228	0.544271
4602947	4602960	-	TGATCATGGGTTTA	8.01396	Dda3937_04419	hdfR	1058	True	0.520017	0.177473	Dda3937_00245	yifE	1178	False	0.436228	0.544271
2808496	2808509	+	AAACCAACCGCTTT	8.16144	Dda3937_03136	mppA	175	False	-0.667801	0.177672	Dda3937_03135	mpaA	556	True	0.0972812	0.920445
1571710	1571723	+	GCATCAACCTGTTG	8.58768	Dda3937_00820	None	0	False	-0.915594	0.178105	Dda3937_00819	None	434	True	-0.19557	0.902552
2519849	2519862	-	AAATCAATCAAATG	8.69464	Dda3937_02938	None	166	True	-0.580546	0.178791	Dda3937_02939	None	417	True	-0.256657	0.835153
2519834	2519847	+	AATTCACCGCCTTT	8.15306	Dda3937_02938	None	181	True	-0.580546	0.178791	Dda3937_02939	None	402	True	-0.256657	0.835153
2519845	2519858	+	TTTTCATTTGATTG	8.10748	Dda3937_02938	None	170	True	-0.580546	0.178791	Dda3937_02939	None	413	True	-0.256657	0.835153
1196362	1196375	+	AAGTCAAAGGTTTC	8.62186	Dda3937_01928	None	583	False	-0.614777	0.180181	Dda3937_01927	None	725	False	-0.44766	0.213877
1196416	1196429	+	ATTTCAGGATGTTC	8.06885	Dda3937_01928	None	529	False	-0.614777	0.180181	Dda3937_01927	None	779	False	-0.44766	0.213877
4683983	4683996	-	AAATAAATACTTTC	8.25769	Dda3937_03247	None	7	True	-0.381687	0.181155	Dda3937_03248	None	1098	True	-0.327956	0.597218
2232644	2232657	-	TAATCAACTGCTTG	9.30478	Dda3937_04194	mukB	902	True	0.540229	0.181902	Dda3937_03196	mukE	1633	True	0.759555	0.00187037
2232524	2232537	-	AAATCAGGTGCTTG	8.77262	Dda3937_04194	mukB	782	True	0.540229	0.181902	Dda3937_03196	mukE	1513	True	0.759555	0.00187037
2900290	2900303	+	CCATCAAAAATTTA	8.8226	Dda3937_04620	lpp	82	True	0.715922	0.182317	Dda3937_03663	ycfS	1546	False	-0.444698	0.0430087
2900615	2900628	-	CATTCAACCAGTTC	8.7081	Dda3937_04620	lpp	243	True	0.715922	0.182317	Dda3937_03663	ycfS	1221	False	-0.444698	0.0430087
2900245	2900258	-	GAATCATCGAGTTT	8.45258	Dda3937_04620	lpp	127	True	0.715922	0.182317	Dda3937_03663	ycfS	1591	False	-0.444698	0.0430087
2897940	2897953	+	TATTCAATATTTTG	9.2618	Dda3937_03964	bglG	18	False	-0.61664	0.182372	Dda3937_04619	pykF	712	True	0.495493	0.567961
2238020	2238033	-	TATTCAATTTATTC	9.02974	Dda3937_04196	None	26	True	-0.431293	0.18262	Dda3937_04195	None	1542	True	-0.568049	0.399329
1395927	1395940	-	GTTTCAATATGTTT	8.62454	Dda3937_02472	gltI	123	False	-0.421302	0.18262	Dda3937_02473	gltJ	1210	False	-0.551599	0.109955
3990	4003	+	CAATCAGGCTTTTG	8.51451	Dda3937_00158	ravA	159	False	0.261153	0.18262	Dda3937_00159	trkD	435	True	0.351106	0.06084
2238381	2238394	-	CAATCAATGCCGTA	8.24619	Dda3937_04196	None	387	True	-0.431293	0.18262	Dda3937_04197	None	1296	False	-1.32485	0.362085
2237949	2237962	-	TTATCAACATTATA	8.19001	Dda3937_04196	None	45	True	-0.431293	0.18262	Dda3937_04195	None	1471	True	-0.568049	0.399329
1395276	1395289	+	CATTCATCTTATTC	8.11377	Dda3937_02472	gltI	528	False	-0.421302	0.18262	Dda3937_02473	gltJ	559	False	-0.551599	0.109955
3486225	3486238	-	GTGTCAAAATTTTA	8.47132	Dda3937_02831	None	60	True	0.486925	0.182779	Dda3937_01702	yccU	225	False	-0.249493	0.468261
3486210	3486223	-	AAATGAAATATTTG	8.35193	Dda3937_02831	None	75	True	0.486925	0.182779	Dda3937_01702	yccU	210	False	-0.249493	0.468261
3486206	3486219	+	TAACCAAATATTTC	8.18842	Dda3937_02831	None	79	True	0.486925	0.182779	Dda3937_01702	yccU	206	False	-0.249493	0.468261
3123410	3123423	-	TCATCAGCACTTTC	7.9841	Dda3937_03961	yecF	70	True	0.930561	0.183929	Dda3937_03960	uvrY	721	False	0.324142	0.60225
1284580	1284593	-	AAATCAGAAATTTT	8.87082	Dda3937_03298	acrR	210	True	0.61597	0.186355	Dda3937_03299	acrA	353	False	0.105531	0.8555
1284544	1284557	-	TCATCAAACAGTTC	8.56292	Dda3937_03298	acrR	174	True	0.61597	0.186355	Dda3937_03299	acrA	317	False	0.105531	0.8555
3563007	3563020	+	AACTCATTCATTTA	8.36743	Dda3937_02377	None	56	True	0.546265	0.186355	Dda3937_02376	suhB	911	True	0.841523	0.0595834
3563006	3563019	-	AAATGAATGAGTTT	8.26754	Dda3937_02377	None	57	True	0.546265	0.186355	Dda3937_02376	suhB	910	True	0.841523	0.0595834
3563011	3563024	+	CATTCATTTATTTC	8.19913	Dda3937_02377	None	52	True	0.546265	0.186355	Dda3937_02376	suhB	915	True	0.841523	0.0595834
1284613	1284626	-	TCATCAGGAAATTT	8.14926	Dda3937_03298	acrR	243	True	0.61597	0.186355	Dda3937_03299	acrA	386	False	0.105531	0.8555
4233510	4233523	+	GCGTCAAAAAATTA	8.33523	Dda3937_00415	epd	226	False	0.493765	0.190353	Dda3937_00414	pgk	1310	False	0.577545	0.065824
4234417	4234430	+	CATTCAGCGATTTG	8.24677	Dda3937_00415	epd	1133	False	0.493765	0.190353	Dda3937_00416	tktA	1186	False	-0.77624	0.00675897
835311	835324	-	AAATCAAAGGTCTG	8.31654	Dda3937_01216	None	804	True	0.337229	0.19177	Dda3937_01217	None	1804	False	0.980163	0.0921357
834412	834425	-	ACATCACAATATTC	8.16688	Dda3937_01216	None	95	True	0.337229	0.19177	Dda3937_01215	None	1264	True	0.247416	0.703079
833901	833914	-	AGCTCAATGGCTTT	8.08479	Dda3937_01216	None	606	True	0.337229	0.19177	Dda3937_01215	None	753	True	0.247416	0.703079
4339946	4339959	+	AATTCACTGGATTC	8.34005	Dda3937_02141	efp	80	False	0.525509	0.192021	Dda3937_02140	yjeK	120	True	0.158095	0.692033
4372930	4372943	-	AGCTCAAACGGTTT	7.98853	Dda3937_01522	fmt	194	True	0.322335	0.192274	Dda3937_01523	def	353	True	0.391164	0.591248
214261	214274	-	AATGCAATCTGTTA	8.21157	Dda3937_03885	cytR	314	False	-0.393787	0.192592	Dda3937_03884	ftsN	1436	False	0.134305	0.660397
214223	214236	-	TGATCAGGCGGTTG	7.99208	Dda3937_03885	cytR	276	False	-0.393787	0.192592	Dda3937_03884	ftsN	1398	False	0.134305	0.660397
20787	20800	+	ATATGAAGAAATTA	8.19506	Dda3937_01111	dsbA	4	True	0.716881	0.195195	Dda3937_01112	polA	998	True	0.180264	0.721732
21049	21062	-	GAGTCAGTTCCTTG	8.08112	Dda3937_01111	dsbA	266	True	0.716881	0.195195	Dda3937_01112	polA	736	True	0.180264	0.721732
949449	949462	+	CAGTCAGCGTTTTA	8.00898	Dda3937_02548	smpA	15	False	0.459686	0.195195	Dda3937_02549	yfjF	679	True	0.448878	0.307066
4386036	4386049	-	CTATCAAGTAATTT	8.76806	Dda3937_01504	rplE	17	False	0.944429	0.196865	Dda3937_04715	rplX	312	False	0.714529	0.43066
4386005	4386018	+	TAATCATGCAGTTT	8.52121	Dda3937_01504	rplE	14	False	0.944429	0.196865	Dda3937_04715	rplX	343	False	0.714529	0.43066
4385823	4385836	+	TGATCAACGGTTTT	8.47657	Dda3937_01504	rplE	196	False	0.944429	0.196865	Dda3937_04411	rpsN	357	False	0.792174	0.346682
4385970	4385983	+	GAGTCATCAGTTTG	8.07573	Dda3937_01504	rplE	49	False	0.944429	0.196865	Dda3937_04715	rplX	378	False	0.714529	0.43066
346902	346915	+	TAATCACCGGTTTA	8.60807	Dda3937_00688	yrbG	28	False	0.589195	0.197936	Dda3937_00689	mlaF	254	True	0.437195	0.03068
346655	346668	+	AACCCAATACGTTG	8.01429	Dda3937_00688	yrbG	219	False	0.589195	0.197936	Dda3937_00689	mlaF	501	True	0.437195	0.03068
163392	163405	+	TCATCAATAGATTC	8.81008	Dda3937_02025	None	36	False	-0.584411	0.19861	Dda3937_02026	None	2038	False	-1.42309	3.29172e-05
163493	163506	+	ATCTCAACCTGTTA	8.50156	Dda3937_02025	None	137	False	-0.584411	0.19861	Dda3937_02026	None	1937	False	-1.42309	3.29172e-05
162956	162969	+	AGTTCAATCACTTT	8.45537	Dda3937_02025	None	400	False	-0.584411	0.19861	Dda3937_02024	None	2235	True	0.329084	0.825177
163535	163548	+	TAATTAACTTTTTA	8.16774	Dda3937_02025	None	179	False	-0.584411	0.19861	Dda3937_02026	None	1895	False	-1.42309	3.29172e-05
162099	162112	+	TGATCAGTTCTTTG	8.1646	Dda3937_02025	None	1257	False	-0.584411	0.19861	Dda3937_02024	None	1378	True	0.329084	0.825177
164173	164186	+	TGATCAGTTCTTTG	8.1646	Dda3937_02025	None	817	False	-0.584411	0.19861	Dda3937_02026	None	1257	False	-1.42309	3.29172e-05
304328	304341	-	AAATCAAAAGGTTA	9.64362	Dda3937_01594	None	286	True	-0.493493	0.198703	Dda3937_01593	None	2088	True	-1.01883	0.0488585
365268	365281	+	CGATCAATTCTTTG	8.65679	Dda3937_00708	gltD	822	False	1.23609	0.198703	Dda3937_00707	None	2724	True	-0.0745863	0.912384
365934	365947	+	AAATCATCGCCTTC	8.54279	Dda3937_00708	gltD	1488	False	1.23609	0.198703	Dda3937_00709	gltB	2982	False	1.23863	0.195746
304369	304382	-	AAAACAACCAATTC	8.50036	Dda3937_01594	None	245	True	-0.493493	0.198703	Dda3937_01593	None	2129	True	-1.01883	0.0488585
364682	364695	+	ACTTCAACCAGTTC	8.336	Dda3937_00708	gltD	236	False	1.23609	0.198703	Dda3937_00707	None	2138	True	-0.0745863	0.912384
305058	305071	-	AAATCACTTAAATA	8.08975	Dda3937_01594	None	444	True	-0.493493	0.198703	Dda3937_01595	fis	2617	False	1.55041	0.000130078
364523	364536	+	ACATCACTCGATTT	8.05141	Dda3937_00708	gltD	77	False	1.23609	0.198703	Dda3937_00707	None	1979	True	-0.0745863	0.912384
2661573	2661586	-	CAATCAACGCTTTG	9.12143	Dda3937_00619	None	498	True	0.873046	0.199089	Dda3937_00618	hrcU	890	True	3.42551	1.94124e-05
2662745	2662758	-	TTATCAATCCATTA	9.11423	Dda3937_00619	None	674	True	0.873046	0.199089	Dda3937_00620	None	699	False	0.862484	0.210353
2662368	2662381	-	TCATCAAAATCTTT	8.68948	Dda3937_00619	None	297	True	0.873046	0.199089	Dda3937_00620	None	1076	False	0.862484	0.210353
2662242	2662255	-	ACATCATTATGTTT	8.28607	Dda3937_00619	None	171	True	0.873046	0.199089	Dda3937_00620	None	1202	False	0.862484	0.210353
2662455	2662468	-	TAAGCAATCGATTC	8.19816	Dda3937_00619	None	384	True	0.873046	0.199089	Dda3937_00620	None	989	False	0.862484	0.210353
379910	379923	-	AGATCAACCTGTTG	8.83169	Dda3937_00721	rsmI	111	True	0.3637	0.199635	Dda3937_00720	lpoA	171	False	-0.0641014	0.883594
4880506	4880519	-	GAATAAAGATATTG	8.20052	Dda3937_01089	yieH	85	True	0.336163	0.199719	Dda3937_01088	yieG	359	False	0.152146	0.821221
369508	369521	-	AAATCACATCATTC	8.61708	Dda3937_00711	yhcC	127	True	-0.855699	0.200124	Dda3937_00709	gltB	592	False	1.23863	0.195746
369276	369289	+	AAATAAAAGGATTT	8.06777	Dda3937_00711	yhcC	359	True	-0.855699	0.200124	Dda3937_00709	gltB	360	False	1.23863	0.195746
1493035	1493048	+	TAATCAGGTCTTTA	8.70507	Dda3937_03933	udk	13	True	0.640577	0.200791	Dda3937_03932	dcd	756	True	-0.103841	0.835208
1493386	1493399	-	TAATCACTTTCTTC	8.58148	Dda3937_03933	udk	338	True	0.640577	0.200791	Dda3937_03932	dcd	405	True	-0.103841	0.835208
1493315	1493328	-	AATTCAATCGACTG	8.14311	Dda3937_03933	udk	267	True	0.640577	0.200791	Dda3937_03932	dcd	476	True	-0.103841	0.835208
3984045	3984058	-	TATTCAACTTTTTT	8.8531	Dda3937_03447	None	117	False	-1.16659	0.200935	Dda3937_03448	None	894	False	-0.360502	0.388033
1812523	1812536	+	GAATCAGCGTATTG	8.65996	Dda3937_03005	None	492	False	-1.09505	0.200935	Dda3937_03004	None	1255	False	-2.13643	0.0227266
2401240	2401253	+	ATTTCAGACAATTG	8.19892	Dda3937_04127	tus	64	False	0.364278	0.200935	Dda3937_04128	ynfM	1496	False	0.555348	0.591248
2401319	2401332	+	CCATCATTTATTTA	8.14355	Dda3937_04127	tus	15	False	0.364278	0.200935	Dda3937_04128	ynfM	1417	False	0.555348	0.591248
1811821	1811834	+	TGATCAGCGTGTTG	8.08287	Dda3937_03005	None	1194	False	-1.09505	0.200935	Dda3937_03006	None	1338	True	-1.56414	0.149893
3984134	3984147	-	AAGTCAATATCATT	7.98787	Dda3937_03447	None	206	False	-1.16659	0.200935	Dda3937_03448	None	805	False	-0.360502	0.388033
4220316	4220329	+	TAATCAGTACATTG	8.98947	Dda3937_00404	chmX	697	False	0.665419	0.201988	Dda3937_00405	None	2046	False	0.252399	0.551015
4221177	4221190	+	AAAACAACATTTTA	8.79906	Dda3937_00404	chmX	164	False	0.665419	0.201988	Dda3937_00405	None	1185	False	0.252399	0.551015
4219309	4219322	+	CAATCAGAACGTTT	8.51674	Dda3937_00404	chmX	1704	False	0.665419	0.201988	Dda3937_00403	ettA	1857	True	0.210434	0.421483
2222200	2222213	-	GAAGCAATCAGTTG	8.31586	Dda3937_03205	msbA	771	True	0.313753	0.201988	Dda3937_03204	lpxK	974	True	0.177913	0.419669
2331240	2331253	-	GATTCACTCTCTTG	8.25593	Dda3937_04058	hns	649	False	0.601871	0.201988	Dda3937_04057	tdk	1036	True	0.398935	0.536712
4221040	4221053	-	TGATCAGCATCTTG	8.23198	Dda3937_00404	chmX	27	False	0.665419	0.201988	Dda3937_00405	None	1322	False	0.252399	0.551015
2221716	2221729	-	TCATCACTACTTTG	8.19425	Dda3937_03205	msbA	287	True	0.313753	0.201988	Dda3937_03206	ycaI_2	1084	True	NA	NA
4221518	4221531	+	CAATAAAGCAGTTA	8.02734	Dda3937_00404	chmX	505	False	0.665419	0.201988	Dda3937_00405	None	844	False	0.252399	0.551015
1749686	1749699	-	TTTTCATCGCATTA	8.00113	Dda3937_02849	acsA	29	True	1.08867	0.205597	Dda3937_02850	acsB	810	True	0.970976	0.274557
2058103	2058116	-	AAAGCAACTTTTTG	8.42288	Dda3937_03821	yecH	120	False	-1.8178	0.206063	Dda3937_03822	rsuA	146	True	0.23356	0.718691
317143	317156	+	AAGTCAGGCCATTT	8.02979	Dda3937_00660	yhdH	33	False	-0.576008	0.206063	Dda3937_00661	csrD	197	True	0.0328497	0.969527
2058099	2058112	+	AGAGCAAAAAGTTG	7.99348	Dda3937_03821	yecH	116	False	-1.8178	0.206063	Dda3937_03822	rsuA	150	True	0.23356	0.718691
2836834	2836847	-	TAATCAGACGCTTG	8.62469	Dda3937_03108	fabI	220	True	0.6328	0.207332	Dda3937_03109	sapF	746	True	0.19403	0.770579
2689227	2689240	+	AAATCAATATACTC	8.54836	Dda3937_04150	goaG	127	False	-0.730819	0.207332	Dda3937_04149	None	254	True	0.304185	0.407671
4697784	4697797	-	CAATCAGCACTTTC	8.48202	Dda3937_03235	None	190	True	0.693234	0.207332	Dda3937_03234	None	808	False	0.161349	0.851158
2689409	2689422	-	ACATCAGAACGTTA	8.36822	Dda3937_04150	goaG	55	False	-0.730819	0.207332	Dda3937_04149	None	72	True	0.304185	0.407671
2689014	2689027	+	TTTTCAACCGCTTC	8.34191	Dda3937_04150	goaG	340	False	-0.730819	0.207332	Dda3937_04149	None	467	True	0.304185	0.407671
4698015	4698028	-	ATATCATGGCGTTG	8.33391	Dda3937_03235	None	41	True	0.693234	0.207332	Dda3937_03234	None	577	False	0.161349	0.851158
1141299	1141312	+	CAATGAACATTTTG	8.16327	Dda3937_00878	map	336	False	0.365057	0.207332	Dda3937_00877	glnD	512	False	-0.142818	0.732788
4123833	4123846	+	TAATCAAGATGGTC	8.2646	Dda3937_02443	murE	635	False	0.370893	0.209077	Dda3937_02442	murF	846	False	0.283273	0.504888
2595086	2595099	+	TATTCACGGTTTTC	8.05577	Dda3937_03682	infC	959	False	0.748988	0.209077	Dda3937_03683	thrS	973	False	0.28698	0.511963
1030985	1030998	+	ATATCAAAGTTTTC	8.89139	Dda3937_01465	rhiE	1039	False	-1.04978	0.209085	Dda3937_01464	None	1363	False	0.0750475	0.936249
1532026	1532039	-	ATATCATCATATTG	8.64849	Dda3937_03278	None	42	True	0.603544	0.209085	Dda3937_03277	None	188	False	0.2347	0.676505
1532110	1532123	-	CATTCAAAAGGATG	7.99639	Dda3937_03278	None	42	True	0.603544	0.209085	Dda3937_03277	None	272	False	0.2347	0.676505
2007329	2007342	-	TCTTCAAGTGCTTA	8.35154	Dda3937_03428	None	149	True	-1.32757	0.209352	Dda3937_04542	None	341	True	-2.00824	0.109965
2007801	2007814	-	TATTCACGTCATTT	8.12518	Dda3937_03428	None	323	True	-1.32757	0.209352	Dda3937_03429	None	392	True	-1.89212	0.00574304
2007414	2007427	+	AAATAAACGTGTTT	8.06065	Dda3937_03428	None	64	True	-1.32757	0.209352	Dda3937_04542	None	426	True	-2.00824	0.109965
2007431	2007444	+	AAATAAAGGTTTTT	8.01843	Dda3937_03428	None	47	True	-1.32757	0.209352	Dda3937_04542	None	443	True	-2.00824	0.109965
4646054	4646067	-	TGATCAATCGATTG	8.82212	Dda3937_02051	yigM	105	False	0.394004	0.210324	Dda3937_02050	crcA	626	False	-0.429901	0.160034
2662786	2662799	-	AAATCAGGTCTTTT	8.6073	Dda3937_00620	None	658	False	0.862484	0.210353	Dda3937_00619	None	715	True	0.873046	0.199089
3627778	3627791	+	GCATCAATGATTTT	8.57335	Dda3937_00496	degP	16	False	-0.527868	0.210353	Dda3937_02640	cdaR	1640	False	-1.08514	0.0249668
2663326	2663339	+	TAAACAAAAATTTC	8.48753	Dda3937_00620	None	118	False	0.862484	0.210353	Dda3937_00622	None	665	True	-0.275665	0.614853
2663626	2663639	+	TATTCAGGTAATTG	8.47935	Dda3937_00620	None	182	False	0.862484	0.210353	Dda3937_00622	None	365	True	-0.275665	0.614853
3124070	3124083	+	CTATCACTATTTTG	8.36858	Dda3937_03962	cycA	229	True	0.416243	0.210353	Dda3937_03961	yecF	730	True	0.930561	0.183929
2663200	2663213	+	CACTCAAGCTTTTC	8.34164	Dda3937_00620	None	244	False	0.862484	0.210353	Dda3937_00622	None	791	True	-0.275665	0.614853
3193602	3193615	-	ACATCATTGGATTG	8.28212	Dda3937_01872	None	1023	True	0.748724	0.210353	Dda3937_01871	None	1607	False	0.198034	0.943078
2662770	2662783	+	TAATTAAGTATTTA	8.18642	Dda3937_00620	None	674	False	0.862484	0.210353	Dda3937_00619	None	699	True	0.873046	0.199089
2342820	2342833	-	CAAGCAATACTTTT	8.17245	Dda3937_04050	oppF	26	True	-0.847679	0.210353	Dda3937_04051	oppD	1012	True	-0.782481	0.300557
3193570	3193583	+	CTATCAGGATTTTC	8.13292	Dda3937_01872	None	991	True	0.748724	0.210353	Dda3937_01871	None	1639	False	0.198034	0.943078
3124011	3124024	+	CTGTCAAATAGTTC	8.13233	Dda3937_03962	cycA	288	True	0.416243	0.210353	Dda3937_03961	yecF	671	True	0.930561	0.183929
3589596	3589609	+	AAAACAGCAGATTG	8.12722	Dda3937_03379	purL	445	False	0.905237	0.210353	Dda3937_03380	yfhD	720	True	-0.35374	0.283331
2342350	2342363	-	CGATCAGCAGTTTA	8.09886	Dda3937_04050	oppF	444	True	-0.847679	0.210353	Dda3937_04051	oppD	542	True	-0.782481	0.300557
3628623	3628636	+	AAGTCACGATCTTC	8.09645	Dda3937_00496	degP	829	False	-0.527868	0.210353	Dda3937_00497	dgt	856	False	0.195042	0.721413
484626	484639	-	CGATCAGCACGTTG	8.05352	Dda3937_01338	None	206	True	-0.996568	0.210353	Dda3937_01337	None	838	True	0.507547	0.707593
151797	151810	+	TAATCAATTATTTC	9.34699	Dda3937_02016	yhhK	125	False	-0.666117	0.21308	Dda3937_02017	livK	279	True	-0.256293	0.661799
1597322	1597335	+	TGATCAAATGGTTA	8.76672	Dda3937_00800	None	582	False	-0.859422	0.213877	Dda3937_00801	None	1304	True	1.04218	0.00112062
2072892	2072905	-	ATTTCAACACCTTC	8.64394	Dda3937_03627	None	1209	True	0.522771	0.213877	Dda3937_03628	None	1365	False	-0.0430886	0.938651
4833986	4833999	+	TCATCAATCTTTTT	8.62331	Dda3937_01047	None	299	False	-0.383921	0.213877	Dda3937_01048	None	507	True	0.215245	0.864406
4471175	4471188	-	GAATCATTCCATTT	8.51047	Dda3937_00350	bioH	28	False	0.393715	0.213877	Dda3937_00349	yhgH	51	True	0.692161	0.591248
1597376	1597389	+	TAATCAGGCCGTTT	8.44473	Dda3937_00800	None	528	False	-0.859422	0.213877	Dda3937_00801	None	1358	True	1.04218	0.00112062
3251093	3251106	-	AAATCAACGGTATG	8.41534	Dda3937_01827	None	82	False	-0.492324	0.213877	Dda3937_01826	ylaC	519	False	0.228202	0.651794
4833947	4833960	+	CAACCAATGATTTG	8.29167	Dda3937_01047	None	338	False	-0.383921	0.213877	Dda3937_01048	None	546	True	0.215245	0.864406
4833629	4833642	+	GTTTCAAAGGTTTC	8.25927	Dda3937_01047	None	656	False	-0.383921	0.213877	Dda3937_01048	None	864	True	0.215245	0.864406
2071749	2071762	-	ATATCAAATGCATA	8.13276	Dda3937_03627	None	66	True	0.522771	0.213877	Dda3937_03628	None	222	False	-0.0430886	0.938651
4470843	4470856	+	TGATCAGCGCATTG	8.07942	Dda3937_00350	bioH	304	False	0.393715	0.213877	Dda3937_00349	yhgH	383	True	0.692161	0.591248
2071658	2071671	-	AATTTAATTTGTTA	8.07837	Dda3937_03627	None	25	True	0.522771	0.213877	Dda3937_03628	None	131	False	-0.0430886	0.938651
4834307	4834320	-	CGATCATTAATTTT	8.06202	Dda3937_01047	None	22	False	-0.383921	0.213877	Dda3937_01048	None	186	True	0.215245	0.864406
3251042	3251055	-	AACTCATCTTGTTT	8.05487	Dda3937_01827	None	31	False	-0.492324	0.213877	Dda3937_01826	ylaC	570	False	0.228202	0.651794
2072597	2072610	-	CAATTAAGTTCTTA	7.99633	Dda3937_03627	None	914	True	0.522771	0.213877	Dda3937_03628	None	1070	False	-0.0430886	0.938651
2071842	2071855	-	AGTTCAGGATTTTG	7.99105	Dda3937_03627	None	159	True	0.522771	0.213877	Dda3937_03628	None	315	False	-0.0430886	0.938651
87841	87854	-	TAATCAGCAGGTTG	8.82212	Dda3937_02523	None	50	True	0.391266	0.216208	Dda3937_02522	uxuA	312	False	0.286472	0.602277
453869	453882	+	AGATCAATAATTTC	8.97667	Dda3937_01301	None	1918	True	-0.441648	0.216322	Dda3937_01302	None	2149	False	-0.034535	0.981084
453791	453804	+	AAGTCAAAGACTTC	8.71621	Dda3937_01301	None	1840	True	-0.441648	0.216322	Dda3937_01302	None	2227	False	-0.034535	0.981084
291286	291299	-	AATTCACTGCTTTG	8.43992	Dda3937_01582	None	84	True	-0.718318	0.216322	Dda3937_01581	fliY	330	False	-0.398575	0.560869
452704	452717	-	AAATCAAACTCGTG	8.39687	Dda3937_01301	None	753	True	-0.441648	0.216322	Dda3937_01300	yjgQ	2490	True	0.0714668	0.92052
453300	453313	-	AAATCAATATTTAA	8.37587	Dda3937_01301	None	1349	True	-0.441648	0.216322	Dda3937_01302	None	2718	False	-0.034535	0.981084
452191	452204	-	GGGTCAATACCTTG	8.21746	Dda3937_01301	None	240	True	-0.441648	0.216322	Dda3937_01300	yjgQ	1977	True	0.0714668	0.92052
453518	453531	+	TAGTCATTATTTTT	8.18389	Dda3937_01301	None	1567	True	-0.441648	0.216322	Dda3937_01302	None	2500	False	-0.034535	0.981084
291573	291586	-	CATTCAGCGCCTTG	8.13643	Dda3937_01582	None	371	True	-0.718318	0.216322	Dda3937_01581	fliY	617	False	-0.398575	0.560869
3037813	3037826	+	AATTCATTGTATTT	8.46301	Dda3937_03419	None	18	False	0.720901	0.216355	Dda3937_03420	None	1171	False	0.587868	0.266907
3037812	3037825	-	AATACAATGAATTG	8.45633	Dda3937_03419	None	17	False	0.720901	0.216355	Dda3937_03420	None	1172	False	0.587868	0.266907
3037503	3037516	+	CTGTCAATATATTC	8.38184	Dda3937_03419	None	292	False	0.720901	0.216355	Dda3937_03420	None	1481	False	0.587868	0.266907
3037808	3037821	+	CCTTCAATTCATTG	8.36912	Dda3937_03419	None	13	False	0.720901	0.216355	Dda3937_03420	None	1176	False	0.587868	0.266907
290181	290194	+	ATATCAATGCATTA	9.24952	Dda3937_01580	yecS	21	False	-0.438152	0.217339	Dda3937_01581	fliY	775	False	-0.398575	0.560869
3225756	3225769	+	CAATCAATACGCTG	8.34303	Dda3937_01846	nasE	83	False	-1.60674	0.217551	Dda3937_01847	nasD	1071	False	-2.28407	0.0671789
3225629	3225642	+	GTATCAGTCGGTTC	8.09004	Dda3937_01846	nasE	44	False	-1.60674	0.217551	Dda3937_01847	nasD	944	False	-2.28407	0.0671789
4203418	4203431	+	AAATCAACAAAGTA	8.75291	Dda3937_00390	talB	142	False	-0.586493	0.21815	Dda3937_00391	yaaA	162	True	0.121618	0.861774
1187753	1187766	-	GAATCATTCATTTT	8.54137	Dda3937_01920	None	150	True	-0.647908	0.218195	Dda3937_01918	None	594	False	0.638816	0.565971
1188362	1188375	+	TATTCAGTGGTTTA	8.45939	Dda3937_01920	None	759	True	-0.647908	0.218195	Dda3937_01921	None	828	False	-0.466911	0.181563
1188267	1188280	+	TTATCAGGTAGTTA	8.44236	Dda3937_01920	None	664	True	-0.647908	0.218195	Dda3937_01921	None	923	False	-0.466911	0.181563
1188252	1188265	-	TTATCAGGCCGTTG	8.22684	Dda3937_01920	None	649	True	-0.647908	0.218195	Dda3937_01921	None	938	False	-0.466911	0.181563
3093996	3094009	-	ACATCAGAAGGTTT	8.14935	Dda3937_02788	dsrB	265	False	-0.931382	0.21863	Dda3937_02789	None	740	False	-0.282149	0.632985
3093404	3093417	-	ATTTCAGAAATTTT	8.13981	Dda3937_02788	dsrB	857	False	-0.931382	0.21863	Dda3937_02787	None	1121	True	-1.04877	0.0843971
246535	246548	-	GCTTCAATGATTTG	8.39271	Dda3937_04437	rplL	24	True	0.780964	0.220466	Dda3937_00219	rplJ	588	True	0.822366	0.133677
1509176	1509189	-	TTTTCACGAAATTA	8.19681	Dda3937_03921	rfbD	473	True	-0.483655	0.220549	Dda3937_03920	None	914	True	-0.633691	0.303244
2405148	2405161	+	ATATCAATATCGTG	8.30281	Dda3937_04131	ynfK	164	True	-1.10931	0.222677	Dda3937_04130	dgsA	1242	True	0.209595	0.332892
2405258	2405271	+	TCATCAGTAAGTTT	8.23265	Dda3937_04131	ynfK	54	True	-1.10931	0.222677	Dda3937_04132	ynfD	1255	False	-0.694821	0.00115003
3986596	3986609	+	AAATCACCTGATTG	8.79433	Dda3937_03449	None	715	False	-0.537998	0.222712	Dda3937_03450	None	1086	True	0.449883	0.340643
3987424	3987437	-	GATTCAGATTGTTA	8.36318	Dda3937_03449	None	113	False	-0.537998	0.222712	Dda3937_03450	None	258	True	0.449883	0.340643
3986241	3986254	+	AGTTCAAATGCTTT	8.29972	Dda3937_03449	None	1070	False	-0.537998	0.222712	Dda3937_03448	None	1302	False	-0.360502	0.388033
3986455	3986468	+	GATTCAGCACGTTC	8.18852	Dda3937_03449	None	856	False	-0.537998	0.222712	Dda3937_03450	None	1227	True	0.449883	0.340643
952352	952365	-	TACTCATGAAATTC	8.12013	Dda3937_02545	grpE	1	True	0.605629	0.222712	Dda3937_02546	yfjB	153	False	0.0293988	0.94058
3986260	3986273	+	GCATCAGGTAGTTG	8.02735	Dda3937_03449	None	1051	False	-0.537998	0.222712	Dda3937_03448	None	1321	False	-0.360502	0.388033
2109558	2109571	-	AATTCATCCAGTTC	8.31349	Dda3937_03499	None	717	True	-0.625509	0.2237	Dda3937_03498	None	1312	True	-0.347259	0.501468
1858266	1858279	+	CATTCATTGTCTTA	8.34106	Dda3937_00654	None	0	False	0.668532	0.223717	Dda3937_00653	None	290	True	-0.739085	0.247118
1805382	1805395	+	TATTCATGGTATTC	8.18456	Dda3937_03013	None	0	False	-0.629498	0.223717	Dda3937_03012	None	940	False	-0.663144	0.086611
4109739	4109752	+	TGGTCAATAACTTG	8.42577	Dda3937_02235	secA	16	False	0.446952	0.224035	Dda3937_02234	secM	617	False	0.425434	0.0718031
1779588	1779601	+	CAGTCAAGTATTTC	8.46839	Dda3937_02961	None	889	True	-0.797042	0.224714	Dda3937_02960	None	995	False	-0.00998652	0.997971
1778735	1778748	-	CGGTCAATAAATTT	8.19868	Dda3937_02961	None	36	True	-0.797042	0.224714	Dda3937_02962	None	937	True	-0.327381	0.85619
68952	68965	-	AAATGAAGGGTTTT	8.01035	Dda3937_01148	None	648	True	-0.882277	0.224893	Dda3937_01149	None	1166	False	-0.0715937	0.922935
468006	468019	+	TGATCAAGAGATTT	8.69634	Dda3937_01317	None	577	False	0.432736	0.226314	Dda3937_01318	None	741	True	-1.57871	0.00618233
661807	661820	-	AACTCAATAGCTTC	8.8677	Dda3937_04463	rplU	96	True	0.807024	0.22672	Dda3937_02354	rpmA	235	True	0.961441	0.0612717
2804124	2804137	-	TTTTCAAGATTTTT	8.57095	Dda3937_03138	ttcA	413	True	0.502254	0.22672	Dda3937_03139	None	2181	True	1.26026	0.000177098
2932977	2932990	-	GAATCAGGCGGTTT	8.34584	Dda3937_03510	ssuD	90	True	-0.76469	0.22672	Dda3937_03511	ssuA	905	True	-0.921436	0.504993
2804373	2804386	+	GAATGAACAATTTA	8.30147	Dda3937_03138	ttcA	164	True	0.502254	0.22672	Dda3937_03139	None	2430	True	1.26026	0.000177098
2804282	2804295	+	ACATCAGTTAGTTC	8.21885	Dda3937_03138	ttcA	255	True	0.502254	0.22672	Dda3937_03139	None	2339	True	1.26026	0.000177098
2803262	2803275	-	CAATAAAAACATTA	8.192	Dda3937_03138	ttcA	1275	True	0.502254	0.22672	Dda3937_03139	None	1319	True	1.26026	0.000177098
661619	661632	+	TCATCAGTAGGTTT	8.13266	Dda3937_04463	rplU	92	True	0.807024	0.22672	Dda3937_03525	ispB	168	False	-0.0181106	0.979551
2259279	2259292	-	AAATCAATAAAATA	8.93292	Dda3937_01605	mviN	416	True	0.292115	0.227298	Dda3937_04329	mviM	1564	True	0.0534684	0.944037
2258862	2258875	-	GATTCATTCAGTTG	8.37745	Dda3937_01605	mviN	1	True	0.292115	0.227298	Dda3937_04329	mviM	1147	True	0.0534684	0.944037
2258871	2258884	-	ATTTCAGTAGATTC	8.2106	Dda3937_01605	mviN	8	True	0.292115	0.227298	Dda3937_04329	mviM	1156	True	0.0534684	0.944037
4381133	4381146	+	CATACAAAAGATTG	8.15257	Dda3937_01512	rpsM	85	False	0.786729	0.227298	Dda3937_04714	rpmJ	179	False	0.735276	0.424569
2259951	2259964	-	GAATCAACCCCATC	7.98769	Dda3937_01605	mviN	1088	True	0.292115	0.227298	Dda3937_04329	mviM	2236	True	0.0534684	0.944037
2824438	2824451	-	CAATCATCCTCTTC	8.32775	Dda3937_03122	None	54	False	-0.400559	0.228798	Dda3937_03120	ycjF	1372	False	-0.872929	0.00516605
1178097	1178110	-	TAATCAAGTTATTT	9.24829	Dda3937_01910	None	233	True	0.930459	0.232114	Dda3937_01908	None	781	False	-0.305886	0.583354
1177980	1177993	+	TATTCAATAAGTTC	9.1443	Dda3937_01910	None	350	True	0.930459	0.232114	Dda3937_01908	None	664	False	-0.305886	0.583354
1177895	1177908	-	AAATCAATAGAATT	8.60934	Dda3937_01910	None	435	True	0.930459	0.232114	Dda3937_01908	None	579	False	-0.305886	0.583354
1178092	1178105	+	TAATCAAATAACTT	8.24226	Dda3937_01910	None	238	True	0.930459	0.232114	Dda3937_01908	None	776	False	-0.305886	0.583354
1177963	1177976	-	AACTCACCTTTTTT	7.98316	Dda3937_01910	None	367	True	0.930459	0.232114	Dda3937_01908	None	647	False	-0.305886	0.583354
1153708	1153721	-	CAATCACAACGTTG	8.59976	Dda3937_01887	fabZ	449	True	0.362099	0.232656	Dda3937_01886	lpxD	722	True	0.338625	0.0713093
4710535	4710548	+	TTAACAATAGTTTC	8.11254	Dda3937_03221	None	104	False	0.670497	0.23283	Dda3937_03219	expI	464	True	0.567559	0.308322
4710021	4710034	+	TAATCAACGCCATC	8.10077	Dda3937_03221	None	410	False	0.670497	0.23283	Dda3937_03219	expI	978	True	0.567559	0.308322
1525605	1525618	-	TGTTCAATGTCTTC	8.2827	Dda3937_03273	ymcC	327	True	-0.908776	0.233309	Dda3937_03274	ymcB	357	True	-0.454911	0.6971
816278	816291	-	AAATAAAAATTTTA	8.44483	Dda3937_01200	None	380	False	-0.546964	0.234087	Dda3937_01201	None	1248	False	-0.169699	0.927985
815798	815811	+	TAAGCAATGCTTTG	8.30751	Dda3937_01200	None	100	False	-0.546964	0.234087	Dda3937_01199	sbmC	1457	False	-0.155057	0.812878
815376	815389	+	TTTTCAGGAAGTTA	8.22295	Dda3937_01200	None	522	False	-0.546964	0.234087	Dda3937_01199	sbmC	1035	False	-0.155057	0.812878
816216	816229	+	TCATCAGGCGTTTA	8.01812	Dda3937_01200	None	318	False	-0.546964	0.234087	Dda3937_01201	None	1310	False	-0.169699	0.927985
1563652	1563665	-	AACTCATTGAATTT	8.22712	Dda3937_04312	None	1134	True	-0.57166	0.234329	Dda3937_00827	None	2071	True	0.305346	0.783488
1562507	1562520	-	AAGTCATCCTTTTT	8.01379	Dda3937_04312	None	11	True	-0.57166	0.234329	Dda3937_00827	None	926	True	0.305346	0.783488
3511113	3511126	-	AAATCAGGCTGTTC	8.61893	Dda3937_02815	None	508	True	-0.608696	0.234453	Dda3937_02814	yegQ	625	True	0.195472	0.87271
4660936	4660949	+	ACATCAGACGTTTG	8.11794	Dda3937_02036	None	544	False	1.02998	0.234705	Dda3937_02035	None	1650	False	1.02869	0.0320893
906553	906566	-	TAATCAATTAGTTG	9.5421	Dda3937_01756	None	12	True	0.836685	0.234744	Dda3937_01755	None	536	True	NA	NA
1887141	1887154	-	TTATCACCCTGTTG	8.22965	Dda3937_03595	None	3405	True	-0.258504	0.234744	Dda3937_03594	None	3539	True	-0.367154	0.737941
1884813	1884826	-	ATATCAAATAGCTG	8.09311	Dda3937_03595	None	1077	True	-0.258504	0.234744	Dda3937_03594	None	1211	True	-0.367154	0.737941
2700191	2700204	+	AACTCAAACAGTTC	8.69998	Dda3937_03800	None	154	False	-0.528089	0.236549	Dda3937_03799	None	399	False	-0.057264	0.973048
2591670	2591683	+	ACTTCAAGCCATTT	8.27503	Dda3937_03678	pheT	200	False	-0.5372	0.23698	Dda3937_03679	pheS	799	False	-0.265242	0.535994
4396866	4396879	+	CCATCAGGATATTG	8.13105	Dda3937_03982	rpsG	88	False	0.801227	0.23868	Dda3937_03981	fusA	475	False	0.518853	0.591248
4396769	4396782	+	GCTTCAAAGGCTTC	7.99956	Dda3937_03982	rpsG	185	False	0.801227	0.23868	Dda3937_03981	fusA	378	False	0.518853	0.591248
655153	655166	+	CTTTCAACAAATTC	8.56199	Dda3937_03533	dnaG	247	False	0.352192	0.239555	Dda3937_03532	rpsU	590	False	0.514347	0.42821
655144	655157	+	TCTTCAATGCTTTC	8.21321	Dda3937_03533	dnaG	256	False	0.352192	0.239555	Dda3937_03532	rpsU	599	False	0.514347	0.42821
871329	871342	-	TAATCAAATCATTT	9.21911	Dda3937_01720	None	800	True	0.638031	0.241173	Dda3937_01719	None	854	True	0.714897	0.00287318
872002	872015	-	AACTCAACAATTTC	8.85835	Dda3937_01720	None	127	True	0.638031	0.241173	Dda3937_01721	None	1433	True	0.348443	0.523404
871729	871742	-	AATTCAGGTGCTTT	8.25949	Dda3937_01720	None	400	True	0.638031	0.241173	Dda3937_01719	None	1254	True	0.714897	0.00287318
872050	872063	-	CCATCATAAAATTT	8.0121	Dda3937_01720	None	79	True	0.638031	0.241173	Dda3937_01721	None	1385	True	0.348443	0.523404
2669503	2669516	-	GTATCAATCACTTT	8.81231	Dda3937_00626	None	441	True	-0.299267	0.242788	Dda3937_00627	None	1914	True	-4.40308	1.36769e-06
2668792	2668805	-	CAATCAGCTTATTG	8.66728	Dda3937_00626	None	270	True	-0.299267	0.242788	Dda3937_00625	None	2227	True	0.277773	0.556225
2669661	2669674	-	TACTCAACGCTTTG	8.63476	Dda3937_00626	None	599	True	-0.299267	0.242788	Dda3937_00627	None	1756	True	-4.40308	1.36769e-06
3698930	3698943	+	AAGTCAAACAATTT	8.79832	Dda3937_03151	csrA	400	False	-0.325744	0.243603	Dda3937_03150	yqaB	761	False	-0.00296209	0.997971
3699022	3699035	+	AAAACAACCAGTTA	8.67901	Dda3937_03151	csrA	308	False	-0.325744	0.243603	Dda3937_03150	yqaB	853	False	-0.00296209	0.997971
3699104	3699117	-	TGTTCAAGTATTTC	8.23602	Dda3937_03151	csrA	226	False	-0.325744	0.243603	Dda3937_03150	yqaB	935	False	-0.00296209	0.997971
3699815	3699828	+	CGGTCAATTCTTTG	8.05895	Dda3937_03151	csrA	485	False	-0.325744	0.243603	Dda3937_03150	yqaB	1646	False	-0.00296209	0.997971
1935434	1935447	+	AAATCAAACTCCTA	8.41459	Dda3937_03761	moaA	121	True	-0.33169	0.245775	Dda3937_03759	None	516	True	0.0653218	0.969361
1858529	1858542	+	TATTCAAAGCATTA	9.05182	Dda3937_00653	None	27	True	-0.739085	0.247118	Dda3937_00654	None	263	False	0.668532	0.223717
1995043	1995056	+	AAATCAATAATATA	8.85911	Dda3937_02881	ompX	138	True	0.786278	0.247118	Dda3937_02882	rhtA	233	False	1.91699	1.64178e-07
1995126	1995139	-	ATAACAAAAAATTA	8.53876	Dda3937_02881	ompX	55	True	0.786278	0.247118	Dda3937_02882	rhtA	316	False	1.91699	1.64178e-07
1858958	1858971	-	TACTCAAGGGTTTT	8.44773	Dda3937_00653	None	402	True	-0.739085	0.247118	Dda3937_00652	None	442	True	-0.555801	0.536712
1995063	1995076	-	AATTCATTTCATTT	8.44647	Dda3937_02881	ompX	118	True	0.786278	0.247118	Dda3937_02882	rhtA	253	False	1.91699	1.64178e-07
1994997	1995010	+	GATTCATTTATTTT	8.24795	Dda3937_02881	ompX	184	True	0.786278	0.247118	Dda3937_02882	rhtA	187	False	1.91699	1.64178e-07
2879690	2879703	+	AAGTCATATTTTTT	8.07311	Dda3937_04108	None	402	False	-0.780354	0.247965	Dda3937_04109	sttM	875	False	NA	NA
2879812	2879825	+	TTATCAGGCGCTTT	8.04296	Dda3937_04108	None	280	False	-0.780354	0.247965	Dda3937_04109	sttM	753	False	NA	NA
3210561	3210574	-	GAATCAGTTTATTG	8.81894	Dda3937_01856	None	207	True	-0.634996	0.250467	Dda3937_01857	None	1087	True	-1.05372	0.0536398
3210492	3210505	-	TAATCAGTCGTTTG	8.73945	Dda3937_01856	None	276	True	-0.634996	0.250467	Dda3937_01857	None	1018	True	-1.05372	0.0536398
3210741	3210754	+	TACTCATTGATTTA	8.25109	Dda3937_01856	None	27	True	-0.634996	0.250467	Dda3937_01857	None	1267	True	-1.05372	0.0536398
3210771	3210784	+	ATATGAAAAAATTA	8.22641	Dda3937_01856	None	3	True	-0.634996	0.250467	Dda3937_01857	None	1297	True	-1.05372	0.0536398
3210740	3210753	-	AAATCAATGAGTAG	8.20796	Dda3937_01856	None	28	True	-0.634996	0.250467	Dda3937_01857	None	1266	True	-1.05372	0.0536398
319666	319679	-	AAATCAGGGTATTG	8.86388	Dda3937_00662	mreB	65	True	0.401997	0.251061	Dda3937_00663	mreC	1082	True	0.193866	0.87232
2868834	2868847	-	TAACCAACCGCTTT	8.03562	Dda3937_00092	rnt	148	True	0.423189	0.251061	Dda3937_04613	gloA	697	True	-0.00258216	0.998773
3843955	3843968	+	GAATCAGCGCATTC	8.42103	Dda3937_03903	cysC	57	False	0.561095	0.253551	Dda3937_03904	ygbE	802	False	0.275278	0.520532
3201957	3201970	-	CATTCATGAAATTG	8.43831	Dda3937_01863	None	241	True	0.594299	0.253656	Dda3937_01864	None	1151	True	-0.463447	0.64566
3201410	3201423	-	ATATCAACGTCGTA	8.07371	Dda3937_01863	None	306	True	0.594299	0.253656	Dda3937_01864	None	604	True	-0.463447	0.64566
880395	880408	-	CAAACAAAATGTTT	8.33194	Dda3937_01725	None	649	False	0.748275	0.254266	Dda3937_01724	None	788	True	0.242132	0.893269
880447	880460	-	ATTTCATCACTTTG	8.16727	Dda3937_01725	None	597	False	0.748275	0.254266	Dda3937_01724	None	840	True	0.242132	0.893269
881846	881859	+	ATATCAAAACGCTG	8.11587	Dda3937_01725	None	802	False	0.748275	0.254266	Dda3937_01726	None	1249	False	0.570056	0.451716
881159	881172	+	TGATCAACAAAATA	8.06851	Dda3937_01725	None	115	False	0.748275	0.254266	Dda3937_01724	None	1552	True	0.242132	0.893269
881147	881160	+	TCATCACGTAGTTG	8.04773	Dda3937_01725	None	103	False	0.748275	0.254266	Dda3937_01724	None	1540	True	0.242132	0.893269
1529333	1529346	-	AATGCAACCGCTTA	8.01842	Dda3937_03276	yaiC	422	True	-0.390235	0.254266	Dda3937_03277	None	2505	False	0.2347	0.676505
1215486	1215499	-	AAATAAATTCATTT	8.21617	Dda3937_01942	None	107	True	-0.476433	0.255003	Dda3937_01941	None	990	True	0.195362	0.724755
2997569	2997582	+	AACTCATTGACTTC	8.13553	Dda3937_04201	rpmF	204	False	0.635482	0.255003	Dda3937_04200	yceD	334	False	0.888484	0.00707407
342603	342616	+	TGCTCAATGATTTT	8.0646	Dda3937_00682	rpoN	235	False	0.277058	0.255003	Dda3937_00683	lptB	538	False	0.297117	0.336597
1602465	1602478	-	TAATCAAATATTTC	9.23787	Dda3937_00794	efeU	169	True	-0.436241	0.257405	Dda3937_00793	efeO	1073	True	-0.0965729	0.91003
931734	931747	-	TGATCAAACTCTTC	8.51098	Dda3937_02571	None	291	True	1.05426	0.257405	Dda3937_02570	None	507	True	-0.140229	0.918279
931311	931324	-	TTTTCAAACTGTTT	8.43808	Dda3937_02571	None	132	True	1.05426	0.257405	Dda3937_02572	None	903	True	0.448557	0.536712
1602479	1602492	-	AAAGCAATTTTTTC	8.35946	Dda3937_00794	efeU	155	True	-0.436241	0.257405	Dda3937_00793	efeO	1059	True	-0.0965729	0.91003
1602534	1602547	-	AAATCAGATAAATA	8.06384	Dda3937_00794	efeU	100	True	-0.436241	0.257405	Dda3937_00793	efeO	1004	True	-0.0965729	0.91003
4572184	4572197	-	AAATCAATCGGTTG	9.51447	Dda3937_00263	pehV	31	True	0.476773	0.258118	Dda3937_00264	gppA	1684	True	0.278907	0.714545
4829339	4829352	+	ATATCAAGTTGTTG	9.09914	Dda3937_01044	None	842	False	0.45145	0.258118	Dda3937_01043	None	1059	True	-0.782076	0.590959
4829954	4829967	+	GAATCACCCAATTG	8.61144	Dda3937_01044	None	227	False	0.45145	0.258118	Dda3937_01045	None	1305	False	0.210167	0.764647
4572742	4572755	-	GCATCAATGGCTTT	8.46773	Dda3937_00263	pehV	527	True	0.476773	0.258118	Dda3937_00262	pehW	1673	True	-0.149302	0.859655
4830409	4830422	+	CAAACAAACCATTA	8.37115	Dda3937_01044	None	228	False	0.45145	0.258118	Dda3937_01045	None	850	False	0.210167	0.764647
4572180	4572193	+	TAACCAACCGATTG	8.2813	Dda3937_00263	pehV	35	True	0.476773	0.258118	Dda3937_00264	gppA	1680	True	0.278907	0.714545
4572047	4572060	+	GTAACAATTGGTTA	8.13392	Dda3937_00263	pehV	168	True	0.476773	0.258118	Dda3937_00264	gppA	1547	True	0.278907	0.714545
4573156	4573169	-	AGGTCAATGCCTTT	8.10918	Dda3937_00263	pehV	941	True	0.476773	0.258118	Dda3937_00262	pehW	1259	True	-0.149302	0.859655
1610480	1610493	-	CAATCAGTGTTTTT	8.49822	Dda3937_00788	None	1268	True	0.481655	0.258212	Dda3937_04514	None	1672	True	0.323049	0.658567
4748845	4748858	-	TCATCAGTGCGTTG	8.12273	Dda3937_00976	pecS	238	True	-0.445401	0.258579	Dda3937_00975	pecM	597	False	-0.378318	0.46088
132303	132316	-	GCTTCAACAGATTA	8.48035	Dda3937_01995	dctA	159	True	-0.709618	0.259695	Dda3937_01994	celY	1240	True	-0.706133	4.16243e-05
132367	132380	+	TATTCAGCCTGTTA	8.40746	Dda3937_01995	dctA	95	True	-0.709618	0.259695	Dda3937_01994	celY	1304	True	-0.706133	4.16243e-05
132378	132391	+	TTATCAGGGTGTTA	8.3542	Dda3937_01995	dctA	84	True	-0.709618	0.259695	Dda3937_01994	celY	1315	True	-0.706133	4.16243e-05
4111838	4111851	+	TGATCATCGTATTA	8.16908	Dda3937_02232	lpxC	1	False	0.383492	0.259695	Dda3937_02231	ftsZ	1247	False	0.380588	0.279911
132283	132296	-	AAAACATTGCATTA	8.09514	Dda3937_01995	dctA	179	True	-0.709618	0.259695	Dda3937_01994	celY	1220	True	-0.706133	4.16243e-05
132602	132615	-	CGATCACCATTTTG	8.01412	Dda3937_01995	dctA	140	True	-0.709618	0.259695	Dda3937_01996	yhjJ	1423	True	0.0204654	0.98325
419243	419256	+	ACATCAGCAGGTTT	8.1435	Dda3937_01273	nrdD	204	False	-0.489634	0.260335	Dda3937_01274	None	599	True	0.329671	0.441274
2081847	2081860	-	GCATCAGATAGTTG	8.0587	Dda3937_03619	yeiE	305	True	-0.399427	0.260335	Dda3937_03620	yeiH	416	False	0.380344	0.456879
419583	419596	-	AATTCAATATATAG	8.04545	Dda3937_01273	nrdD	136	False	-0.489634	0.260335	Dda3937_01274	None	259	True	0.329671	0.441274
744629	744642	-	GCCTCAATTGATTA	8.18779	Dda3937_02275	None	122	True	0.450843	0.261174	Dda3937_02276	None	634	True	1.15219	0.473355
3344509	3344522	-	TTAACAATCAGTTC	8.04831	Dda3937_00488	fadI	39	False	-0.753656	0.26216	Dda3937_00487	yfcZ	562	False	0.484206	0.0665449
3344613	3344626	-	TTTTCATTACCTTT	7.98455	Dda3937_00488	fadI	143	False	-0.753656	0.26216	Dda3937_00487	yfcZ	458	False	0.484206	0.0665449
4592497	4592510	+	GCATCAGTTGCTTG	8.04548	Dda3937_00252	ilvA	607	False	0.812876	0.262319	Dda3937_00253	None	1097	False	0.228624	0.629643
2300944	2300957	+	GCATCAAGGCATTG	8.56821	Dda3937_03321	None	559	False	-0.838885	0.262532	Dda3937_03322	yebY	686	False	0.402726	0.117875
3057490	3057503	-	TTATCAGTCGTTTT	8.18908	Dda3937_02221	fliK	362	True	0.388892	0.26336	Dda3937_02222	fliJ	805	True	0.419775	0.0537756
4537797	4537810	-	CAAACAATCCTTTG	8.34913	Dda3937_00293	hemC	178	True	0.322958	0.264334	Dda3937_00294	cyaA	504	False	0.206946	0.474651
1874110	1874123	+	CATTCAGTCGATTG	8.32609	Dda3937_03582	None	354	False	-0.384315	0.264334	Dda3937_03583	None	1060	False	-0.675546	0.123965
1874340	1874353	+	AAGTCACGATGTTG	8.2972	Dda3937_03582	None	124	False	-0.384315	0.264334	Dda3937_03583	None	830	False	-0.675546	0.123965
2501597	2501610	+	TCATCATGAAATTT	8.12103	Dda3937_02949	recD	1270	False	-0.504465	0.26496	Dda3937_02948	recB	2401	False	-0.429404	0.285038
2499433	2499446	+	GCATCAGCGGATTA	8.02329	Dda3937_02949	recD	894	False	-0.504465	0.26496	Dda3937_02950	yddV	1403	False	0.511002	0.453768
2381230	2381243	+	TAATCAGTATGTTT	8.82668	Dda3937_00596	cnu	176	False	-0.612605	0.266796	Dda3937_00595	rsxA	670	False	0.460418	0.226609
2381093	2381106	+	AATTCAGTATATTC	8.65055	Dda3937_00596	cnu	39	False	-0.612605	0.266796	Dda3937_00595	rsxA	533	False	0.460418	0.226609
12981	12994	-	TGATCAAACTCTTC	8.51098	Dda3937_02360	rbsR	1453	True	0.400247	0.266796	Dda3937_02359	rbsK	2383	True	0.164448	0.591248
11495	11508	-	GCATCAATCTCTTC	8.50192	Dda3937_02360	rbsR	33	True	0.400247	0.266796	Dda3937_02359	rbsK	897	True	0.164448	0.591248
2381218	2381231	+	TTATCATTGATTTA	8.49391	Dda3937_00596	cnu	164	False	-0.612605	0.266796	Dda3937_00595	rsxA	658	False	0.460418	0.226609
12747	12760	-	GAGTCAACGACTTT	8.49309	Dda3937_02360	rbsR	1219	True	0.400247	0.266796	Dda3937_02359	rbsK	2149	True	0.164448	0.591248
14782	14795	-	GTTTCAAATTATTC	8.43288	Dda3937_02360	rbsR	3254	True	0.400247	0.266796	Dda3937_01107	mobB	4002	False	0.317171	0.532767
2381394	2381407	-	GAAACAAAATATTT	8.42571	Dda3937_00596	cnu	340	False	-0.612605	0.266796	Dda3937_00595	rsxA	834	False	0.460418	0.226609
11254	11267	-	TAATCAATACGGTC	8.34454	Dda3937_02360	rbsR	274	True	0.400247	0.266796	Dda3937_02359	rbsK	656	True	0.164448	0.591248
2381412	2381425	-	ATATCATCGTATTT	8.31078	Dda3937_00596	cnu	358	False	-0.612605	0.266796	Dda3937_00595	rsxA	852	False	0.460418	0.226609
12887	12900	-	TCTTCAAGACTTTC	8.24419	Dda3937_02360	rbsR	1359	True	0.400247	0.266796	Dda3937_02359	rbsK	2289	True	0.164448	0.591248
14773	14786	-	TATTCAGCTTGTTC	8.22519	Dda3937_02360	rbsR	3245	True	0.400247	0.266796	Dda3937_01107	mobB	4011	False	0.317171	0.532767
2380999	2381012	+	TTCTCAAGACTTTC	8.2182	Dda3937_00596	cnu	55	False	-0.612605	0.266796	Dda3937_00595	rsxA	439	False	0.460418	0.226609
2381388	2381401	+	TAATGAAAATATTT	8.21696	Dda3937_00596	cnu	334	False	-0.612605	0.266796	Dda3937_00595	rsxA	828	False	0.460418	0.226609
2380987	2381000	+	TGGTCAAATAATTT	8.10237	Dda3937_00596	cnu	67	False	-0.612605	0.266796	Dda3937_00595	rsxA	427	False	0.460418	0.226609
11645	11658	-	TCTTCAACCGCTTT	8.09999	Dda3937_02360	rbsR	117	True	0.400247	0.266796	Dda3937_02359	rbsK	1047	True	0.164448	0.591248
12933	12946	-	TGCTCAAAGAATTT	8.02927	Dda3937_02360	rbsR	1405	True	0.400247	0.266796	Dda3937_02359	rbsK	2335	True	0.164448	0.591248
3039146	3039159	-	AAATCAATGTGTTG	9.57976	Dda3937_03420	None	162	False	0.587868	0.266907	Dda3937_03421	None	1163	False	0.703438	0.133055
3039171	3039184	+	AAATCACGGATTTA	8.80838	Dda3937_03420	None	187	False	0.587868	0.266907	Dda3937_03421	None	1138	False	0.703438	0.133055
4369180	4369193	+	AAATCAAAAGAATG	8.66645	Dda3937_01529	yrdB	273	False	0.375216	0.269226	Dda3937_01528	aroE	545	False	0.321805	0.330657
4368640	4368653	+	CCATCAACGAATTT	8.49549	Dda3937_01529	yrdB	267	False	0.375216	0.269226	Dda3937_01530	yrdA	566	True	0.108702	0.919102
1840481	1840494	+	AACTCATACTCTTT	7.9849	Dda3937_00369	None	27	True	-0.789801	0.269651	Dda3937_00370	None	1008	True	-0.0873844	0.953973
697515	697528	+	TCATCATTGCATTT	7.98534	Dda3937_02321	None	30	True	0.698318	0.270197	Dda3937_02320	None	576	True	-0.345964	0.670585
3036298	3036311	+	TAATCAACATAATA	8.64794	Dda3937_03418	fliA	310	False	0.478358	0.270253	Dda3937_03417	fliZ	1087	False	1.47623	6.08694e-06
3036601	3036614	+	TCATCAAATTATTC	8.6293	Dda3937_03418	fliA	613	False	0.478358	0.270253	Dda3937_03419	None	1194	False	0.720901	0.216355
3035813	3035826	+	GAATCATAACGTTC	8.51304	Dda3937_03418	fliA	175	False	0.478358	0.270253	Dda3937_03417	fliZ	602	False	1.47623	6.08694e-06
3036624	3036637	+	AAAGCAACTTTTTT	8.25663	Dda3937_03418	fliA	636	False	0.478358	0.270253	Dda3937_03419	None	1171	False	0.720901	0.216355
3036598	3036611	+	TCTTCATCAAATTA	8.02324	Dda3937_03418	fliA	610	False	0.478358	0.270253	Dda3937_03419	None	1197	False	0.720901	0.216355
1833923	1833936	-	TTAACAAAAAGTTC	8.12012	Dda3937_02987	None	224	False	-0.936483	0.271194	Dda3937_02985	None	485	True	0.129781	0.902552
1833713	1833726	-	ACATCACAGGGTTA	8.11826	Dda3937_02987	None	14	False	-0.936483	0.271194	Dda3937_02985	None	695	True	0.129781	0.902552
1832910	1832923	+	TAATAAACAGATTT	8.10756	Dda3937_02987	None	789	False	-0.936483	0.271194	Dda3937_02988	None	1141	True	-0.114121	0.893069
261558	261571	+	CGATCAGTCAGTTG	8.09227	Dda3937_00227	None	145	False	-0.909372	0.271194	Dda3937_00228	None	311	True	-0.465636	0.392371
674936	674949	-	GGATCAATACGTTT	8.67141	Dda3937_02342	nusA	732	True	0.427979	0.272496	Dda3937_02341	infB	784	True	0.178389	0.724755
674864	674877	-	ATCTCAATAACTTC	8.58357	Dda3937_02342	nusA	660	True	0.427979	0.272496	Dda3937_02341	infB	856	True	0.178389	0.724755
674087	674100	-	CCTTCAACGGATTT	8.04862	Dda3937_02342	nusA	117	True	0.427979	0.272496	Dda3937_02343	yhbC	357	True	0.296885	0.401685
1896288	1896301	-	TTATCAAGTAGTTC	8.8391	Dda3937_03601	None	192	True	-0.6601	0.273583	Dda3937_03602	None	1761	True	0.131764	0.869141
1895841	1895854	-	GAGTCAACTTGTTG	8.6815	Dda3937_03601	None	255	True	-0.6601	0.273583	Dda3937_03600	tra8_1	1489	True	-0.243082	0.688578
1896656	1896669	-	CATTCATATCTTTA	8.22103	Dda3937_03601	None	560	True	-0.6601	0.273583	Dda3937_03602	None	1393	True	0.131764	0.869141
1896207	1896220	-	GAAACAATCCTTTC	8.20741	Dda3937_03601	None	111	True	-0.6601	0.273583	Dda3937_03602	None	1842	True	0.131764	0.869141
1895380	1895393	-	AAGTCAGTTCCTTT	8.1443	Dda3937_03601	None	716	True	-0.6601	0.273583	Dda3937_03600	tra8_1	1028	True	-0.243082	0.688578
1748561	1748574	-	GAATGAAGGAATTG	8.12097	Dda3937_02850	acsB	315	True	0.970976	0.274557	Dda3937_02849	acsA	1096	True	1.08867	0.205597
1146860	1146873	+	TAATCATTTTCTTG	8.81487	Dda3937_00884	ispU	30	True	0.341333	0.275283	Dda3937_04310	cdsA	801	True	0.0142817	0.975509
1146637	1146650	-	TCATCAACGCTTTG	8.62351	Dda3937_00884	ispU	253	True	0.341333	0.275283	Dda3937_04310	cdsA	1024	True	0.0142817	0.975509
2251189	2251202	-	AGATCATTTAGTTG	8.38361	Dda3937_04064	None	248	False	0.459676	0.275326	Dda3937_04063	ycdX	715	True	0.0226278	0.981303
920546	920559	-	GATTCAGCTTGTTA	8.35733	Dda3937_01767	None	125	True	0.925716	0.275326	Dda3937_01766	None	379	True	1.91856	0.0791773
2251097	2251110	+	ATATCAAATACCTA	8.1281	Dda3937_04064	None	156	False	0.459676	0.275326	Dda3937_04063	ycdX	807	True	0.0226278	0.981303
1144636	1144649	-	AAAACAAGATATTA	8.84736	Dda3937_00882	frr	122	True	0.424724	0.275653	Dda3937_00881	pyrH	752	True	0.242686	0.647686
1145093	1145106	-	TGATCAGGTCTTTA	8.08146	Dda3937_00882	frr	335	True	0.424724	0.275653	Dda3937_00883	dxr	422	True	-0.11608	0.872162
2459128	2459141	+	GAATCAATCTATTG	9.39795	Dda3937_01637	None	134	False	-0.537998	0.27624	Dda3937_01636	None	217	True	-0.466084	0.105786
2459132	2459145	-	ATATCAATAGATTG	9.36836	Dda3937_01637	None	138	False	-0.537998	0.27624	Dda3937_01636	None	213	True	-0.466084	0.105786
1506070	1506083	-	GAATCACTGATTTA	8.71944	Dda3937_03924	rffG	139	True	-0.580787	0.27624	Dda3937_03925	rfbN	866	True	-1.31933	0.0416959
2459119	2459132	-	GATTCATGATTTTC	8.17862	Dda3937_01637	None	125	False	-0.537998	0.27624	Dda3937_01636	None	226	True	-0.466084	0.105786
6317	6330	-	ATATCACCCGTTTT	8.11669	Dda3937_02355	rbsD	373	True	0.735116	0.27624	Dda3937_02356	rbsA	800	True	0.294421	0.429121
1506016	1506029	-	TCTTCATAAAATTA	8.02909	Dda3937_03924	rffG	193	True	-0.580787	0.27624	Dda3937_03925	rfbN	812	True	-1.31933	0.0416959
5924	5937	-	CATGCAATACCTTG	7.98618	Dda3937_02355	rbsD	766	True	0.735116	0.27624	Dda3937_02356	rbsA	1193	True	0.294421	0.429121
3745025	3745038	-	AACTCACTTAATTA	8.4397	Dda3937_03189	None	17	False	-0.592201	0.276649	Dda3937_03190	None	630	False	-0.279588	0.732192
3744763	3744776	+	GGTTCAATCGTTTT	8.13159	Dda3937_03189	None	245	False	-0.592201	0.276649	Dda3937_03190	None	892	False	-0.279588	0.732192
4077735	4077748	+	CAATCATCCACTTG	8.55032	Dda3937_02636	yacL	811	False	-0.635129	0.277948	Dda3937_02635	None	1457	False	-0.660113	0.0154191
2570572	2570585	-	AAATCATTTTTTTG	8.94633	Dda3937_04335	yniA	565	True	-1.01176	0.278724	Dda3937_00017	cspC	650	False	-0.105223	0.918439
2571103	2571116	-	TTATCATTACATTA	8.63446	Dda3937_04335	yniA	34	True	-1.01176	0.278724	Dda3937_00017	cspC	1181	False	-0.105223	0.918439
2570638	2570651	-	TAGTCATTTTTTTA	8.28001	Dda3937_04335	yniA	499	True	-1.01176	0.278724	Dda3937_00017	cspC	716	False	-0.105223	0.918439
2570774	2570787	+	CTAACAAAAAATTA	8.27266	Dda3937_04335	yniA	363	True	-1.01176	0.278724	Dda3937_00017	cspC	852	False	-0.105223	0.918439
2570736	2570749	-	GAATCAACGGTGTG	8.12089	Dda3937_04335	yniA	401	True	-1.01176	0.278724	Dda3937_00017	cspC	814	False	-0.105223	0.918439
2571626	2571639	-	AAATGAAGCCCTTT	7.99052	Dda3937_04335	yniA	489	True	-1.01176	0.278724	Dda3937_00018	yniB	962	False	-0.118001	0.815652
2490268	2490281	+	TTATCAAAATTTTA	9.17277	Dda3937_02958	ychF	1628	True	0.371831	0.278791	Dda3937_02956	xynA	1633	False	-0.345769	0.507941
2489716	2489729	-	TAAACAAGAAGTTC	8.4729	Dda3937_02958	ychF	1076	True	0.371831	0.278791	Dda3937_02959	pth	1793	True	0.177961	0.771321
2490257	2490270	+	AAATAAACTATTTA	8.35568	Dda3937_02958	ychF	1617	True	0.371831	0.278791	Dda3937_02956	xynA	1644	False	-0.345769	0.507941
2488421	2488434	-	TCGTCAATCGCTTG	8.13025	Dda3937_02958	ychF	219	True	0.371831	0.278791	Dda3937_02959	pth	498	True	0.177961	0.771321
2489381	2489394	-	TCATCATCAAGTTC	8.0773	Dda3937_02958	ychF	741	True	0.371831	0.278791	Dda3937_02959	pth	1458	True	0.177961	0.771321
1104193	1104206	-	GAATCAACGCATTA	9.28925	Dda3937_03392	tas	2000	False	0.27419	0.278848	Dda3937_03393	None	2264	True	-0.0298372	0.971416
1104644	1104657	-	AAATCAAAGCGATG	8.43319	Dda3937_03392	tas	1549	False	0.27419	0.278848	Dda3937_03391	None	1981	False	-0.640197	0.0865898
3848285	3848298	+	AGCTCAATCCGTTG	8.25919	Dda3937_00211	cysH	595	False	0.666745	0.279146	Dda3937_00212	cysG1	600	False	-0.0482525	0.977074
4412683	4412696	+	CCATCAGGATATTG	8.13105	Dda3937_00538	kefB	874	False	0.305184	0.279222	Dda3937_00537	yheV	955	False	0.258387	0.654246
4112975	4112988	+	AATTCAACACCTTC	9.02807	Dda3937_02231	ftsZ	110	False	0.380588	0.279911	Dda3937_02232	lpxC	1136	False	0.383492	0.259695
4112580	4112593	+	CTTTCAACAGTTTG	8.56659	Dda3937_02231	ftsZ	505	False	0.380588	0.279911	Dda3937_02232	lpxC	741	False	0.383492	0.259695
4113494	4113507	+	CATTCACCAGATTC	8.13043	Dda3937_02231	ftsZ	409	False	0.380588	0.279911	Dda3937_02435	ftsA	922	False	0.123856	0.767155
124921	124934	-	ATATCAAGTTGCTG	8.01759	Dda3937_01991	bcsB	762	True	-0.868788	0.279911	Dda3937_01992	bcsC	1763	True	-0.969643	0.0097214
1524539	1524552	-	GATTCACTCTCTTG	8.25593	Dda3937_03272	None	387	True	-1.10883	0.280851	Dda3937_03273	ymcC	739	True	-0.908776	0.233309
1524801	1524814	-	GAAGCAATTATTTC	8.17422	Dda3937_03272	None	125	True	-1.10883	0.280851	Dda3937_03273	ymcC	477	True	-0.908776	0.233309
1524423	1524436	-	ATGTCAGAATATTA	8.14207	Dda3937_03272	None	503	True	-1.10883	0.280851	Dda3937_03273	ymcC	855	True	-0.908776	0.233309
1524648	1524661	+	ATTTCATCTCATTG	8.1136	Dda3937_03272	None	278	True	-1.10883	0.280851	Dda3937_03273	ymcC	630	True	-0.908776	0.233309
1524797	1524810	+	AATTGAAATAATTG	8.07885	Dda3937_03272	None	129	True	-1.10883	0.280851	Dda3937_03273	ymcC	481	True	-0.908776	0.233309
885939	885952	+	GAGTCAAAGCCTTA	8.61782	Dda3937_01728	None	180	False	0.351364	0.281042	Dda3937_01729	None	569	True	0.0312541	0.975509
885398	885411	+	TCTTCAATCGCTTT	8.21497	Dda3937_01728	None	361	False	0.351364	0.281042	Dda3937_01727	None	721	False	0.412587	0.594502
511264	511277	+	AATTCAAAAATTTA	9.38001	Dda3937_02872	None	53	False	-1.09485	0.283331	Dda3937_02873	yiiL	822	False	-0.889881	0.629643
511579	511592	-	CAATCATACAATTA	8.69296	Dda3937_02872	None	368	False	-1.09485	0.283331	Dda3937_02873	yiiL	507	False	-0.889881	0.629643
3590314	3590327	-	GCTTCAATGAGTTG	8.40943	Dda3937_03380	yfhD	2	True	-0.35374	0.283331	Dda3937_03379	purL	273	False	0.905237	0.210353
511410	511423	+	ATAACAATATATTT	8.38013	Dda3937_02872	None	199	False	-1.09485	0.283331	Dda3937_02873	yiiL	676	False	-0.889881	0.629643
511420	511433	+	ATTTCATAACGTTA	8.24718	Dda3937_02872	None	209	False	-1.09485	0.283331	Dda3937_02873	yiiL	666	False	-0.889881	0.629643
510431	510444	+	CATTCATGTTCTTC	8.00884	Dda3937_02872	None	780	False	-1.09485	0.283331	Dda3937_02873	yiiL	1655	False	-0.889881	0.629643
510893	510906	+	TTTTCACCAGTTTG	7.99117	Dda3937_02872	None	318	False	-1.09485	0.283331	Dda3937_02873	yiiL	1193	False	-0.889881	0.629643
1358686	1358699	+	TAAGCAAACGTTTG	8.19363	Dda3937_02515	purM	70	False	0.702611	0.283694	Dda3937_02514	upp	203	True	0.40123	0.222272
1358378	1358391	+	GTATCATGGCGTTG	8.10449	Dda3937_02515	purM	238	False	0.702611	0.283694	Dda3937_02514	upp	511	True	0.40123	0.222272
2055814	2055827	+	TAATCATTGCTTTC	8.53759	Dda3937_03820	rplY	0	False	1.04424	0.28437	Dda3937_03819	yhjX	1713	True	-0.345008	0.922725
2055896	2055909	-	ATATCAACATGGTT	8.04394	Dda3937_03820	rplY	82	False	1.04424	0.28437	Dda3937_03819	yhjX	1795	True	-0.345008	0.922725
2574513	2574526	-	GAATCATAGCTTTA	8.5606	Dda3937_04595	kduD	1	True	-0.389898	0.285038	Dda3937_03727	kduI	1017	True	-0.659537	0.275326
4069538	4069551	-	GATTCAGCCGTTTC	7.99559	Dda3937_02630	None	226	True	-0.827715	0.285038	Dda3937_02629	None	979	True	-1.25797	0.097252
4797679	4797692	-	GATTCAATAAAATA	8.35661	Dda3937_01015	tkrA	149	True	-0.364519	0.285784	Dda3937_01014	yiaC	859	True	-0.182273	0.743393
4798489	4798502	-	ATTTCATTTTCTTC	8.03129	Dda3937_01015	tkrA	661	True	-0.364519	0.285784	Dda3937_01016	None	1612	False	-0.306973	0.663164
1160735	1160748	-	AAATCAAGAAAATT	8.56885	Dda3937_01892	accA	15	True	0.303631	0.287486	Dda3937_01893	yaeR	1131	True	0.232954	0.635296
2697464	2697477	+	ACATCAAAATATTG	9.06098	Dda3937_04603	None	237	False	-0.371067	0.289489	Dda3937_04144	None	932	False	-0.45557	0.0545764
2697490	2697503	-	AAATCACCTTTTTT	8.61011	Dda3937_04603	None	263	False	-0.371067	0.289489	Dda3937_04144	None	958	False	-0.45557	0.0545764
2697468	2697481	-	TTAACAATATTTTG	8.34675	Dda3937_04603	None	241	False	-0.371067	0.289489	Dda3937_04144	None	936	False	-0.45557	0.0545764
1356712	1356725	+	CACTCAAGCTGTTC	8.35836	Dda3937_02517	galS	50	False	-1.34783	0.289803	Dda3937_02516	purN	867	False	0.833019	0.272413
1807885	1807898	-	TTTTCATTTTGTTA	8.16356	Dda3937_03010	None	1	True	-0.855496	0.290742	Dda3937_03009	None	811	True	0.037191	0.98325
3466910	3466923	+	AAATAAATTATTTA	8.47066	Dda3937_01684	sdaC	244	True	0.779803	0.29282	Dda3937_01683	purK	1296	True	0.983046	0.352997
3466793	3466806	+	AAATAAATATGTTT	8.34709	Dda3937_01684	sdaC	361	True	0.779803	0.29282	Dda3937_01683	purK	1179	True	0.983046	0.352997
3466965	3466978	-	AGGTCAATTATTTT	8.26351	Dda3937_01684	sdaC	189	True	0.779803	0.29282	Dda3937_01683	purK	1351	True	0.983046	0.352997
3467305	3467318	-	TAATCAACGGAATC	8.18493	Dda3937_01684	sdaC	151	True	0.779803	0.29282	Dda3937_01685	sdaB	1195	True	0.57391	0.416412
2271389	2271402	-	AAATCACACCTTTT	8.50196	Dda3937_01619	ruvC	371	True	0.372428	0.292947	Dda3937_01618	yebC	413	True	0.172959	0.612408
3031518	3031531	-	ATATCAAAGAGTTG	9.13067	Dda3937_03415	None	188	True	-0.437794	0.293011	Dda3937_03414	spiX	1164	True	0.271537	0.587335
3032461	3032474	-	GAATCAGGTTGTTA	8.67872	Dda3937_03415	None	755	True	-0.437794	0.293011	Dda3937_03416	phoH	1706	False	-0.225626	0.890273
3031514	3031527	+	TAAACAACTCTTTG	8.42789	Dda3937_03415	None	192	True	-0.437794	0.293011	Dda3937_03414	spiX	1160	True	0.271537	0.587335
3031855	3031868	-	ATTTCACTAGATTA	8.36312	Dda3937_03415	None	149	True	-0.437794	0.293011	Dda3937_03414	spiX	1501	True	0.271537	0.587335
3031103	3031116	-	ATTTCAGGCTTTTG	8.0496	Dda3937_03415	None	603	True	-0.437794	0.293011	Dda3937_03414	spiX	749	True	0.271537	0.587335
1142342	1142355	-	CTTTCAAACGCTTG	8.38587	Dda3937_00879	rpsB	338	True	0.851714	0.293296	Dda3937_00880	tsf	513	True	0.681928	0.544516
1212768	1212781	-	ATTTCAATCACTTC	8.6827	Dda3937_01940	phoR	324	True	-0.361014	0.293627	Dda3937_01939	phoB	393	True	-0.596311	0.308556
3859340	3859353	-	GAATCAGGTTTTTG	8.60466	Dda3937_00203	meh	286	True	-0.38483	0.294282	Dda3937_00204	queE	491	False	-0.191951	0.615778
3860074	3860087	+	CGTTCAAAACCTTT	8.15637	Dda3937_00203	meh	1020	True	-0.38483	0.294282	Dda3937_00202	rhiN	1164	False	-0.301439	0.728221
3975047	3975060	-	CTATCACTGTTTTT	8.03087	Dda3937_03440	None	947	True	0.41508	0.294578	Dda3937_03441	dusA	1185	True	0.239357	0.824519
9801	9814	-	GAATCACCAGATTG	8.69238	Dda3937_02358	rbsB	176	True	0.591438	0.296562	Dda3937_02359	rbsK	797	True	0.164448	0.591248
4844483	4844496	+	CATTCAATCTATTA	9.07173	Dda3937_01056	None	17	True	-0.311543	0.298188	Dda3937_01055	yhiQ	930	True	0.561233	0.0820337
4844275	4844288	-	AAATCAAACCGGTG	8.35869	Dda3937_01056	None	225	True	-0.311543	0.298188	Dda3937_01055	yhiQ	722	True	0.561233	0.0820337
2881755	2881768	+	GAATCAATAAAATA	8.7035	Dda3937_04110	sttL	18	False	-0.595432	0.300143	Dda3937_04111	sttK	892	False	-0.628115	0.167836
410698	410711	+	TTATCAATCAGGTG	8.06258	Dda3937_01267	scrA	19	False	0.524391	0.30048	Dda3937_01266	scrB	1389	False	0.753664	0.0211725
2001059	2001072	-	TATTCATCGATTTT	8.19258	Dda3937_02461	None	62	True	-0.856042	0.300557	Dda3937_02460	None	240	True	-0.839854	0.553113
2341377	2341390	-	AAATCAGCAGAATA	8.08546	Dda3937_04051	oppD	431	True	-0.782481	0.300557	Dda3937_04052	oppC	494	True	-0.905599	0.118416
2341464	2341477	-	CAATGAACTCTTTA	8.03261	Dda3937_04051	oppD	344	True	-0.782481	0.300557	Dda3937_04052	oppC	581	True	-0.905599	0.118416
3482233	3482246	-	CAATCAGCGTTTTG	8.54948	Dda3937_01696	yneG	106	True	-0.560215	0.300722	Dda3937_01695	ybdQ	317	False	-1.1172	0.169523
3482043	3482056	+	AATACAAATGGTTA	8.29146	Dda3937_01696	yneG	84	True	-0.560215	0.300722	Dda3937_01695	ybdQ	127	False	-1.1172	0.169523
3482102	3482115	+	CACTCAGACCATTA	7.98952	Dda3937_01696	yneG	25	True	-0.560215	0.300722	Dda3937_01695	ybdQ	186	False	-1.1172	0.169523
2877419	2877432	+	AAATCAACAGATTC	9.45911	Dda3937_04106	sttS	236	True	-1.07515	0.301346	Dda3937_04107	None	739	True	-0.053268	0.94645
3288931	3288944	-	CAATCAAAATCTTA	9.41098	Dda3937_00364	pecT	303	False	-0.442047	0.301346	Dda3937_04027	yfbQ	1030	True	0.0382309	0.919705
1130215	1130228	-	AAATCACTTTATTC	8.78674	Dda3937_04309	ygdE	8	True	0.458434	0.301346	Dda3937_00868	ygdD	396	True	0.0158752	0.987042
2877059	2877072	+	ATCTCAATATATTT	8.63098	Dda3937_04106	sttS	596	True	-1.07515	0.301346	Dda3937_04342	norM_2	766	True	NA	NA
2877763	2877776	-	TTTTCAATGTTTTC	8.52782	Dda3937_04106	sttS	108	True	-1.07515	0.301346	Dda3937_04107	None	395	True	-0.053268	0.94645
2877122	2877135	+	GCATCAACCCGTTT	8.3609	Dda3937_04106	sttS	533	True	-1.07515	0.301346	Dda3937_04342	norM_2	829	True	NA	NA
2877588	2877601	+	AAATAAAAATATTT	8.29504	Dda3937_04106	sttS	67	True	-1.07515	0.301346	Dda3937_04107	None	570	True	-0.053268	0.94645
3289062	3289075	+	ACATCAGCAGATTC	8.18843	Dda3937_00364	pecT	434	False	-0.442047	0.301346	Dda3937_04027	yfbQ	899	True	0.0382309	0.919705
1130551	1130564	-	TCATCAGTTCCTTG	8.14437	Dda3937_04309	ygdE	344	True	0.458434	0.301346	Dda3937_00868	ygdD	732	True	0.0158752	0.987042
2877472	2877485	+	TAATCAATTTGTAA	8.1393	Dda3937_04106	sttS	183	True	-1.07515	0.301346	Dda3937_04107	None	686	True	-0.053268	0.94645
2877858	2877871	-	TCATCACTCTGTTG	8.09057	Dda3937_04106	sttS	203	True	-1.07515	0.301346	Dda3937_04107	None	300	True	-0.053268	0.94645
3287849	3287862	+	GTATCAGGCAGTTT	8.0617	Dda3937_00364	pecT	779	False	-0.442047	0.301346	Dda3937_04294	nuoA	808	False	0.153901	0.851158
2877434	2877447	+	TATTCAATAAATAA	8.02114	Dda3937_04106	sttS	221	True	-1.07515	0.301346	Dda3937_04107	None	724	True	-0.053268	0.94645
3288844	3288857	-	AAATAAAAGGGTTC	7.99853	Dda3937_00364	pecT	216	False	-0.442047	0.301346	Dda3937_04027	yfbQ	1117	True	0.0382309	0.919705
2877423	2877436	-	ATATGAATCTGTTG	7.996	Dda3937_04106	sttS	232	True	-1.07515	0.301346	Dda3937_04107	None	735	True	-0.053268	0.94645
2115453	2115466	+	ATATCAGGCGTTTC	8.16227	Dda3937_03495	sanA	12	False	0.40185	0.302312	Dda3937_03494	yliG	1589	False	-0.436632	0.531339
1510195	1510208	-	GAATCAACCTGTTC	9.04749	Dda3937_03920	None	105	True	-0.633691	0.303244	Dda3937_03919	None	890	True	-1.12247	0.0908806
1509820	1509833	-	GCATCAATCCCTTA	8.67712	Dda3937_03920	None	270	True	-0.633691	0.303244	Dda3937_03921	rfbD	1117	True	-0.483655	0.220549
1509851	1509864	-	TAATGAAAGAATTT	8.08968	Dda3937_03920	None	239	True	-0.633691	0.303244	Dda3937_03921	rfbD	1148	True	-0.483655	0.220549
3470459	3470472	+	GTATCAATTATTTT	8.87141	Dda3937_01686	None	89	False	-0.36636	0.304149	Dda3937_01687	None	691	False	-1.5781	0.00144661
3469774	3469787	-	GTTTCAATCACTTT	8.46543	Dda3937_01686	None	596	False	-0.36636	0.304149	Dda3937_01685	sdaB	1274	True	0.57391	0.416412
2095220	2095233	-	TAATGAATGGATTC	8.08666	Dda3937_00471	None	338	False	-0.764663	0.304149	Dda3937_04555	ybdH	1011	True	-0.241714	0.708331
3469970	3469983	+	AGATCAGGTTGTTT	8.06094	Dda3937_01686	None	400	False	-0.36636	0.304149	Dda3937_01687	None	1180	False	-1.5781	0.00144661
1312377	1312390	+	ACATCAGCCTGTTC	8.00623	Dda3937_04159	copA	100	False	0.605069	0.305295	Dda3937_04160	cueR	224	True	0.119877	0.907791
4433854	4433867	-	TAATCAGTGATTTC	8.67052	Dda3937_04193	pelB	7	True	-0.946933	0.306868	Dda3937_00519	None	466	False	0.315676	0.844584
4864248	4864261	-	TCATCAGCAGGTTG	8.18392	Dda3937_01074	None	643	False	0.425515	0.306868	Dda3937_01073	None	775	True	0.20483	0.782946
948681	948694	-	CAATCAACACATTC	9.18829	Dda3937_02549	yfjF	89	True	0.448878	0.307066	Dda3937_02550	yfjG	338	True	0.749437	0.000431127
586753	586766	+	AAATCAATGCGGTT	8.31105	Dda3937_04462	None	81	False	-0.94534	0.307066	Dda3937_02704	None	494	True	0.392651	0.453742
1260467	1260480	-	AAATCAACACATTC	9.45439	Dda3937_03318	clpX	120	True	0.245868	0.307325	Dda3937_03319	clpP	871	True	-0.0192783	0.98325
1260090	1260103	-	CCATCAACTCGTTC	8.36554	Dda3937_03318	clpX	257	True	0.245868	0.307325	Dda3937_03319	clpP	494	True	-0.0192783	0.98325
3756175	3756188	+	ATATCAAAAAATTT	9.19297	Dda3937_00949	None	625	False	-0.34733	0.307689	Dda3937_00950	None	658	True	-1.09108	0.041946
3756210	3756223	+	GAATCATCAAATTT	8.68112	Dda3937_00949	None	590	False	-0.34733	0.307689	Dda3937_00950	None	693	True	-1.09108	0.041946
3756336	3756349	+	GCATCAAGGTCTTT	8.38306	Dda3937_00949	None	464	False	-0.34733	0.307689	Dda3937_00950	None	819	True	-1.09108	0.041946
3756840	3756853	+	AATACAAATTTTTT	8.10697	Dda3937_00949	None	40	False	-0.34733	0.307689	Dda3937_00948	None	575	False	-1.40714	0.0793245
3756515	3756528	+	AATTAAATTTTTTG	8.02226	Dda3937_00949	None	285	False	-0.34733	0.307689	Dda3937_00948	None	900	False	-1.40714	0.0793245
567609	567622	-	TAATCATTAACTTA	9.04386	Dda3937_02646	wcaJ	152	True	0.768587	0.307883	Dda3937_02647	lfeW	1448	True	-0.0863093	0.918439
568246	568259	-	TAAGCAATGCTTTT	8.14127	Dda3937_02646	wcaJ	485	True	0.768587	0.307883	Dda3937_02645	None	911	True	1.57367	0.133422
4711010	4711023	-	ACATCAAATATTTC	8.72549	Dda3937_03219	expI	11	True	0.567559	0.308322	Dda3937_03221	None	579	False	0.670497	0.23283
4752218	4752231	-	GGTTCAACTGATTA	8.36747	Dda3937_00980	tpfX	220	True	-0.605772	0.308322	Dda3937_00979	yohL	295	True	-0.127802	0.935511
4711286	4711299	-	GATTCAATATAATT	8.08885	Dda3937_03219	expI	287	True	0.567559	0.308322	Dda3937_03221	None	855	False	0.670497	0.23283
3066933	3066946	+	TCATCAGATAATTT	8.05314	Dda3937_02211	flgJ	2	False	0.377175	0.309701	Dda3937_02212	flgK	1079	False	0.494471	0.472593
1258049	1258062	-	TGCTCAACAATTTT	8.12107	Dda3937_03968	tig	159	True	0.651316	0.311821	Dda3937_03967	bolA	825	True	-0.76217	0.0367535
3069033	3069046	+	GTTTCAACGAATTT	8.43935	Dda3937_02209	flgH	254	False	0.282546	0.312363	Dda3937_02208	flgG	656	False	0.441159	0.270323
2146037	2146050	+	AGATCAACGTATTC	8.71986	Dda3937_02370	ybjT	163	False	0.327036	0.315745	Dda3937_02368	hcr	1589	False	0.063677	0.973048
2839066	2839079	+	GAATCATGAAATTC	8.64348	Dda3937_03106	ydeP	1	True	-0.590973	0.315745	Dda3937_03107	None	201	False	-0.0332131	0.98325
2161067	2161080	-	CGATCAAGATCTTT	8.53244	Dda3937_00128	lrp	33	True	0.426955	0.315745	Dda3937_03631	trxB	534	False	-0.178917	0.691088
2146357	2146370	+	GATTCACTCGGTTG	8.22246	Dda3937_02370	ybjT	157	False	0.327036	0.315745	Dda3937_02368	hcr	1269	False	0.063677	0.973048
2839011	2839024	+	CAAGCAAAGATTTA	8.22016	Dda3937_03106	ydeP	54	True	-0.590973	0.315745	Dda3937_03107	None	146	False	-0.0332131	0.98325
3662076	3662089	-	TGGTCAAACGGTTG	8.05807	Dda3937_03979	nrdH	221	True	1.06576	0.315745	Dda3937_03978	nrdI	465	True	0.271979	0.759246
2160805	2160818	-	CATACAAAATATTT	8.04215	Dda3937_00128	lrp	229	True	0.426955	0.315745	Dda3937_03631	trxB	272	False	-0.178917	0.691088
2839374	2839387	-	TACTCAAGAAAATA	8.03967	Dda3937_03106	ydeP	309	True	-0.590973	0.315745	Dda3937_03107	None	509	False	-0.0332131	0.98325
4000167	4000180	+	AAATCAATAAGTTA	9.85274	Dda3937_03458	None	390	False	-0.628393	0.317408	Dda3937_03457	None	1388	False	-0.808655	0.00244727
3999844	3999857	-	TTTTCAATTAATTA	8.92552	Dda3937_03458	None	67	False	-0.628393	0.317408	Dda3937_03457	None	1065	False	-0.808655	0.00244727
4000234	4000247	+	AATACAAAGGGTTA	8.24747	Dda3937_03458	None	457	False	-0.628393	0.317408	Dda3937_03457	None	1455	False	-0.808655	0.00244727
1416996	1417009	-	ACATCAGAACTTTT	8.12792	Dda3937_01558	ybfE	328	False	0.396836	0.317408	Dda3937_01557	ybfF	1387	False	-0.139028	0.721889
3446152	3446165	+	AAACCAAGGTTTTT	8.20687	Dda3937_01664	None	255	False	-1.25603	0.317702	Dda3937_01663	None	1236	False	-0.668921	0.50865
3655356	3655369	+	AAACCAATCCATTC	8.33899	Dda3937_04072	hpt	434	False	0.299176	0.317964	Dda3937_04070	None	581	True	-0.174882	0.813635
1289822	1289835	+	GCATCACCATTTTA	8.09355	Dda3937_03294	None	342	False	0.365051	0.317964	Dda3937_03293	ybaN	463	True	0.195672	0.861038
2940208	2940221	-	TATTCAACGGCTTG	8.9139	Dda3937_03662	asnS	329	True	0.39648	0.319418	Dda3937_03507	pncB	1055	True	0.762948	0.00398903
2940326	2940339	-	AGATCAAACGCTTT	8.59313	Dda3937_03662	asnS	211	True	0.39648	0.319418	Dda3937_03507	pncB	1173	True	0.762948	0.00398903
2940852	2940865	-	GTATCAGGGTCTTC	7.9925	Dda3937_03662	asnS	315	True	0.39648	0.319418	Dda3937_03661	ompF	1380	True	0.43942	0.666407
621657	621670	-	CTATCAAAATAATG	8.07204	Dda3937_02739	uxaC	202	True	0.634631	0.319608	Dda3937_02738	exuT	313	False	-0.176725	0.890612
621653	621666	+	AAACCATTATTTTG	8.02435	Dda3937_02739	uxaC	206	True	0.634631	0.319608	Dda3937_02738	exuT	309	False	-0.176725	0.890612
4194196	4194209	+	CAATCAAAATCATG	8.37673	Dda3937_00383	nhaA	76	False	0.318834	0.320072	Dda3937_00382	nhaR	1152	False	0.230382	0.703079
4194497	4194510	+	TCGTCAAAGAATTT	8.04378	Dda3937_00383	nhaA	225	False	0.318834	0.320072	Dda3937_00384	dnaJ	1115	False	0.473947	0.210353
4301219	4301232	-	ACATCAAGTAATTA	9.00367	Dda3937_02177	None	150	True	-0.640349	0.322464	Dda3937_02178	nifF	669	True	-0.176929	0.929474
4301892	4301905	-	TTTTCAGGTACTTG	8.01578	Dda3937_02177	None	523	True	-0.640349	0.322464	Dda3937_02178	nifF	1342	True	-0.176929	0.929474
618795	618808	-	CAATCACAACCTTT	8.41116	Dda3937_02736	yqjA	641	False	0.240195	0.326338	Dda3937_02737	exuR	882	False	-0.223952	0.852984
2958300	2958313	+	TCATCAGCGCATTA	8.12218	Dda3937_04344	btuC	495	False	-0.434567	0.326449	Dda3937_03647	btuE	580	False	-0.331959	0.416412
2958859	2958872	+	ATATCAAGCTGATG	8.06877	Dda3937_04344	btuC	64	False	-0.434567	0.326449	Dda3937_03646	None	241	True	-1.7089	4.06293e-08
3711256	3711269	-	ATTTCATCGTCTTG	8.05071	Dda3937_03163	None	11	True	-0.632283	0.326449	Dda3937_03164	None	946	True	0.190089	0.880169
1993746	1993759	+	TATTCAATTGTTTT	8.91227	Dda3937_02884	dps	287	False	0.792899	0.328303	Dda3937_02882	rhtA	1064	False	1.91699	1.64178e-07
1993134	1993147	+	ATATCAAGCGGGTA	8.00527	Dda3937_02884	dps	325	False	0.792899	0.328303	Dda3937_02885	glnH	676	False	0.948937	0.101341
3900538	3900551	-	CTAACAATAATTTC	8.07225	Dda3937_00174	cca	75	True	-0.382856	0.329504	Dda3937_00175	htrG	776	True	-0.831115	0.00745203
4107818	4107831	+	TACTCAAGCAGTTG	8.72121	Dda3937_02236	mutT	823	False	0.355131	0.329941	Dda3937_02237	yacG	1509	True	0.195427	0.710674
4108320	4108333	+	CATTCAGCACGTTG	8.33024	Dda3937_02236	mutT	1325	False	0.355131	0.329941	Dda3937_02235	secA	1435	False	0.446952	0.224035
4891017	4891030	-	AAATCAAGGCATAA	8.0772	Dda3937_01100	None	514	True	0.346412	0.330548	Dda3937_01101	None	1432	True	-0.74956	0.000962414
4387517	4387530	+	ACTTCAAGCGGTTT	8.22266	Dda3937_01501	rpmC	177	False	0.642278	0.330657	Dda3937_01500	rplP	233	False	0.639702	0.504888
4369919	4369932	+	AAACCAACGGCTTT	8.17091	Dda3937_01528	aroE	194	False	0.321805	0.330657	Dda3937_01527	tsaC	403	False	0.25622	0.70761
4387347	4387360	+	ACATCACCGTCTTA	8.14587	Dda3937_01501	rpmC	7	False	0.642278	0.330657	Dda3937_01502	rpsQ	198	False	0.619024	0.531554
4133364	4133377	+	AAATCAACTGTTAA	8.0776	Dda3937_02452	ilvI	254	False	0.390806	0.33098	Dda3937_02453	None	1949	False	0.388879	0.57323
4134072	4134085	+	ATTTCATTTTGTTC	8.05364	Dda3937_02452	ilvI	962	False	0.390806	0.33098	Dda3937_02453	None	1241	False	0.388879	0.57323
4133914	4133927	+	TCATCAGATCTTTG	8.04088	Dda3937_02452	ilvI	804	False	0.390806	0.33098	Dda3937_02453	None	1399	False	0.388879	0.57323
3944276	3944289	+	GAATCAGCAGGTTG	8.71852	Dda3937_02593	ygeD	547	False	-0.220304	0.33271	Dda3937_02594	elaA	712	False	-0.199372	0.833749
2403805	2403818	+	GAATCAAATATTTG	9.31266	Dda3937_04130	dgsA	101	True	0.209595	0.332892	Dda3937_04129	ynfL	930	True	0.91985	0.0123897
3837992	3838005	+	ATATCAATCCCTTT	8.93702	Dda3937_03911	rpoS	348	False	-0.594482	0.332892	Dda3937_03910	nlpD	932	False	-0.388195	0.4873
3837600	3837613	+	AATTCAGCATCTTC	8.45613	Dda3937_03911	rpoS	44	False	-0.594482	0.332892	Dda3937_03910	nlpD	1324	False	-0.388195	0.4873
3836857	3836870	+	CAAACAACCACTTA	8.39056	Dda3937_03911	rpoS	787	False	-0.594482	0.332892	Dda3937_03912	proS	2002	True	0.642223	0.255677
2404245	2404258	-	AAATCAACCAGCTC	8.23953	Dda3937_04130	dgsA	339	True	0.209595	0.332892	Dda3937_04131	ynfK	1067	True	-1.10931	0.222677
2403950	2403963	-	CATTCATCTGTTTA	8.21989	Dda3937_04130	dgsA	44	True	0.209595	0.332892	Dda3937_04129	ynfL	1075	True	0.91985	0.0123897
3837881	3837894	+	TCATCATTATGTTT	8.16026	Dda3937_03911	rpoS	237	False	-0.594482	0.332892	Dda3937_03910	nlpD	1043	False	-0.388195	0.4873
2403809	2403822	-	CCGTCAAATATTTG	8.03994	Dda3937_04130	dgsA	97	True	0.209595	0.332892	Dda3937_04129	ynfL	934	True	0.91985	0.0123897
2974387	2974400	+	ACATCAAGGTATTC	8.67977	Dda3937_03636	lfaA	328	False	-0.467038	0.333401	Dda3937_03635	None	1655	False	-0.28393	0.730598
2580054	2580067	-	TATTCATTCTGTTA	8.49422	Dda3937_04596	togB	99	True	-0.336196	0.333401	Dda3937_04712	togA	1043	True	-0.333788	0.601379
2580846	2580859	-	GCATCAACCAGTTT	8.46561	Dda3937_04596	togB	693	True	-0.336196	0.333401	Dda3937_03362	kdgM	849	True	-3.09876	8.61359e-05
2974706	2974719	+	GTTTCAATGTCTTC	8.41858	Dda3937_03636	lfaA	9	False	-0.467038	0.333401	Dda3937_03635	None	1336	False	-0.28393	0.730598
2975016	2975029	+	AAATCAGGATGATG	8.00136	Dda3937_03636	lfaA	301	False	-0.467038	0.333401	Dda3937_03635	None	1026	False	-0.28393	0.730598
4655054	4655067	-	CATTCAGCGCCTTG	8.13643	Dda3937_02041	rfaD	52	True	0.367498	0.333456	Dda3937_02042	kbl	344	False	-0.804576	0.386435
4655264	4655277	-	CCATCATGTACTTA	7.99744	Dda3937_02041	rfaD	262	True	0.367498	0.333456	Dda3937_02042	kbl	554	False	-0.804576	0.386435
2587691	2587704	+	TGATCAATTATTTA	8.95913	Dda3937_03675	None	304	True	-0.487597	0.335047	Dda3937_03676	ygbA	660	True	-0.925155	0.0129761
2587383	2587396	-	TCATCAAGGCATTA	8.72916	Dda3937_03675	None	4	True	-0.487597	0.335047	Dda3937_03367	nadE	920	True	-0.746515	0.0465948
466798	466811	+	AAAACAAAGCGTTT	8.36605	Dda3937_01315	None	151	False	-0.463558	0.335047	Dda3937_01316	None	270	True	-0.0195517	0.983309
2587044	2587057	-	TAAGCAACGCTTTG	8.19253	Dda3937_03675	None	343	True	-0.487597	0.335047	Dda3937_03367	nadE	581	True	-0.746515	0.0465948
4008037	4008050	-	GAATCATCAATTTT	8.60733	Dda3937_03465	yjbQ	148	False	-0.689928	0.335176	Dda3937_03466	None	254	True	0.289955	0.714261
3459929	3459942	-	CCATCAATAATTTT	8.70814	Dda3937_01676	folD	14	True	0.312247	0.335285	Dda3937_04369	None	362	False	-0.442274	0.594056
1386896	1386909	+	ATATCACGGCCTTA	8.31391	Dda3937_02481	ybeB	127	False	0.453383	0.337622	Dda3937_02482	ybeA	446	False	0.0834987	0.856632
1954984	1954997	-	AATTCAACGATTTT	8.9791	Dda3937_02916	None	36	True	-1.6551	0.339575	Dda3937_04014	None	465	False	-0.363505	0.551015
1954837	1954850	-	CCATCAAAGCGTTG	8.5058	Dda3937_02916	None	111	True	-1.6551	0.339575	Dda3937_04014	None	318	False	-0.363505	0.551015
4004183	4004196	+	AAATGAATTAATTG	8.53486	Dda3937_03463	None	57	True	-0.472876	0.339701	Dda3937_03462	None	921	False	0.444893	0.0013998
4004267	4004280	+	AAATAAATCTTTTG	8.31568	Dda3937_03463	None	27	True	-0.472876	0.339701	Dda3937_03462	None	1005	False	0.444893	0.0013998
4004253	4004266	-	GTATCAGTTTTTTT	8.19476	Dda3937_03463	None	13	True	-0.472876	0.339701	Dda3937_03462	None	991	False	0.444893	0.0013998
4004860	4004873	-	TTATCAATCACATA	8.1626	Dda3937_03463	None	620	True	-0.472876	0.339701	Dda3937_03464	None	1139	True	0.74042	8.61359e-05
4004271	4004284	-	AATGCAAAAGATTT	8.06105	Dda3937_03463	None	31	True	-0.472876	0.339701	Dda3937_03462	None	1009	False	0.444893	0.0013998
4004319	4004332	-	TATTCAAAAGCGTG	8.04929	Dda3937_03463	None	79	True	-0.472876	0.339701	Dda3937_03462	None	1057	False	0.444893	0.0013998
4919570	4919583	+	ATTTCAATAATTTA	9.10501	Dda3937_00152	atpI	328	False	-0.307051	0.340475	Dda3937_00151	atpB	734	False	-0.0659525	0.929474
4919838	4919851	+	TATTCATGATTTTT	8.29437	Dda3937_00152	atpI	596	False	-0.307051	0.340475	Dda3937_00153	rsmG	645	False	0.350355	0.705746
4919788	4919801	+	TACTCAGGTCATTA	8.15192	Dda3937_00152	atpI	546	False	-0.307051	0.340475	Dda3937_00153	rsmG	695	False	0.350355	0.705746
4919845	4919858	-	TTATCAAAAAAATC	8.0781	Dda3937_00152	atpI	603	False	-0.307051	0.340475	Dda3937_00153	rsmG	638	False	0.350355	0.705746
4391815	4391828	+	TGATCAAACGCTTT	8.46732	Dda3937_01494	rpsJ	38	False	0.82739	0.340594	Dda3937_04221	rplC	306	False	0.717262	0.445765
588098	588111	-	TAATCAACAAGATT	8.41144	Dda3937_02705	None	561	True	-0.252674	0.340594	Dda3937_02704	None	851	True	0.392651	0.453742
588066	588079	-	AGTTCAAAGTATTT	8.39098	Dda3937_02705	None	529	True	-0.252674	0.340594	Dda3937_02704	None	819	True	0.392651	0.453742
588802	588815	+	ATATCATATCTTTT	8.22629	Dda3937_02705	None	1265	True	-0.252674	0.340594	Dda3937_02704	None	1555	True	0.392651	0.453742
1605151	1605164	-	AAACCAAACCGTTC	8.17278	Dda3937_00792	efeB	480	True	-0.411048	0.340594	Dda3937_04512	None	884	True	-0.401905	0.324995
4285907	4285920	+	CGATCAGCAGATTA	8.17266	Dda3937_00463	abgT	547	False	-0.818778	0.340594	Dda3937_00462	ohrR	1128	False	-0.564179	0.122334
589000	589013	+	CTATCAATAGAGTA	8.11767	Dda3937_02705	None	1463	True	-0.252674	0.340594	Dda3937_02706	None	1564	False	0.39177	0.780375
4286941	4286954	+	AGATCAATGTGATA	8.03659	Dda3937_00463	abgT	487	False	-0.818778	0.340594	Dda3937_02187	abgB	1449	False	-1.00986	0.4074
4177352	4177365	+	TAATCAACGGATTG	9.34022	Dda3937_01386	yjjB	265	False	-0.681704	0.340643	Dda3937_01387	yjjP	502	False	-1.00865	0.00931267
2060550	2060563	-	AATTCACAAAATTA	8.73811	Dda3937_03824	yejG	38	True	0.450876	0.340643	Dda3937_03823	bcr	1504	True	0.169559	0.808481
2487721	2487734	+	TAACCAAAATATTG	8.52391	Dda3937_00478	ychH	36	False	-0.802766	0.340643	Dda3937_02959	pth	202	True	0.177961	0.771321
2061056	2061069	+	TGTTCAAAGAGTTG	8.41849	Dda3937_03824	yejG	468	True	0.450876	0.340643	Dda3937_03825	yejF	1540	False	-0.0395794	0.974104
3987639	3987652	-	CTATCAGCTTTTTT	8.0431	Dda3937_03450	None	43	True	0.449883	0.340643	Dda3937_03449	None	328	False	-0.537998	0.222712
4177074	4177087	+	AAATCAGTTCAATG	8.01092	Dda3937_01386	yjjB	13	False	-0.681704	0.340643	Dda3937_01385	folA	565	False	0.280526	0.657266
2088377	2088390	-	TATTCAACTCGTTG	8.97553	Dda3937_03614	None	771	True	-0.912134	0.342555	Dda3937_03615	None	980	True	-1.06328	0.00424813
940911	940924	-	TCATCAAGGCGTTA	8.67207	Dda3937_02557	None	231	True	0.386316	0.342674	Dda3937_02558	None	410	True	-0.101911	0.922162
941522	941535	-	GCATCATGAGATTA	8.14103	Dda3937_02557	None	380	True	0.386316	0.342674	Dda3937_02558	None	1021	True	-0.101911	0.922162
4155334	4155347	+	ATTTCACCAGATTG	8.19079	Dda3937_01368	None	151	False	-0.698128	0.34284	Dda3937_01367	None	689	False	0.221	0.737844
4569142	4569155	-	AAGTCAACCTAATA	7.99498	Dda3937_00266	trxA	56	False	0.326019	0.34284	Dda3937_00265	rhlB	64	True	0.396456	0.0972387
4155731	4155744	+	GTAGCAATAGCTTG	7.99032	Dda3937_01368	None	246	False	-0.698128	0.34284	Dda3937_01369	None	526	False	-0.0125239	0.993283
3775811	3775824	-	AAATCAACCTGATA	8.53574	Dda3937_04297	yafK	287	True	0.285308	0.342862	Dda3937_00929	dinB	662	False	0.10408	0.860107
2278725	2278738	-	ATATCAATACCGTA	8.29962	Dda3937_01626	yebA	435	True	0.390715	0.343936	Dda3937_04573	lpxM	1130	True	0.287556	0.37574
2277912	2277925	-	TTAACAACATTTTT	8.06553	Dda3937_01626	yebA	378	True	0.390715	0.343936	Dda3937_01625	znuA	681	True	0.673386	0.116136
2278940	2278953	-	CGATCAGCACCTTG	8.03117	Dda3937_01626	yebA	650	True	0.390715	0.343936	Dda3937_04573	lpxM	915	True	0.287556	0.37574
3516426	3516439	-	AGATCAAAAATGTG	8.00401	Dda3937_02811	lffE	143	True	-0.71097	0.343936	Dda3937_02810	None	924	True	-0.395467	0.585876
2362389	2362402	-	CGATCAATCGTTTC	8.42965	Dda3937_00579	yciO	320	True	-0.295005	0.346343	Dda3937_00578	yciV	632	True	-0.0445435	0.934289
2362649	2362662	+	CGTTCAACCCGTTA	8.21552	Dda3937_00579	yciO	60	True	-0.295005	0.346343	Dda3937_00580	rluB	872	True	0.177041	0.619525
4687496	4687509	-	TAATCATCAACTTT	8.70529	Dda3937_03245	None	917	True	0.338936	0.346375	Dda3937_03244	None	1950	False	-0.332086	0.546757
4687270	4687283	-	GGATCAAAGCCTTG	8.53471	Dda3937_03245	None	691	True	0.338936	0.346375	Dda3937_03246	iaaA	2091	True	-0.676577	0.0423095
3348362	3348375	+	TAACCAATAGTTTT	8.33718	Dda3937_00485	mqo	13	False	0.385897	0.346375	Dda3937_00484	mlaA	1192	False	-0.0275814	0.955726
3348707	3348720	+	CAAACAATCAGTTT	8.30431	Dda3937_00485	mqo	332	False	0.385897	0.346375	Dda3937_00484	mlaA	847	False	-0.0275814	0.955726
4686481	4686494	+	TTTTCATCATATTA	8.23313	Dda3937_03245	None	98	True	0.338936	0.346375	Dda3937_03246	iaaA	1302	True	-0.676577	0.0423095
3347330	3347343	+	TTTTCAGGAATTTG	8.14889	Dda3937_00485	mqo	1045	False	0.385897	0.346375	Dda3937_00486	fadL	1877	True	0.610768	0.0211725
3348829	3348842	+	CCTTCAATCGCTTT	8.07469	Dda3937_00485	mqo	454	False	0.385897	0.346375	Dda3937_00484	mlaA	725	False	-0.0275814	0.955726
3347732	3347745	+	GCTTCAACCCATTC	8.05895	Dda3937_00485	mqo	643	False	0.385897	0.346375	Dda3937_00484	mlaA	1822	False	-0.0275814	0.955726
2494735	2494748	-	AATTCATCGCTTTC	8.20154	Dda3937_02953	None	189	True	-0.526047	0.346632	Dda3937_02952	None	257	True	-0.324291	0.629643
3129638	3129651	-	ATTTCAATTTATTA	9.00717	Dda3937_00100	None	208	True	-0.819192	0.346682	Dda3937_00079	None	1223	False	0.0645518	0.955585
3129141	3129154	-	TCATCAAATAGTTT	8.62853	Dda3937_00100	None	289	True	-0.819192	0.346682	Dda3937_00079	None	726	False	0.0645518	0.955585
4385416	4385429	+	TTATCAGCTAATTT	8.30136	Dda3937_04411	rpsN	50	False	0.792174	0.346682	Dda3937_01505	rpsH	289	False	0.689651	0.419669
3129081	3129094	-	GAATGAAATTTTTA	8.13568	Dda3937_00100	None	349	True	-0.819192	0.346682	Dda3937_00079	None	666	False	0.0645518	0.955585
1198648	1198661	-	GCCTCAATCAGTTG	8.11989	Dda3937_01930	yojI	120	True	0.248047	0.346682	Dda3937_01929	None	1320	True	0.774189	0.000692209
1198432	1198445	-	CTTTCAGCAGGTTA	8.00817	Dda3937_01930	yojI	96	True	0.248047	0.346682	Dda3937_01929	None	1104	True	0.774189	0.000692209
1192301	1192314	+	ATGTCAAACCATTC	8.29734	Dda3937_01924	None	94	False	0.458038	0.349327	Dda3937_01925	None	1530	False	0.43705	0.665635
2597719	2597732	-	TATTCAAAGCGTTC	8.759	Dda3937_03685	kdgR	74	False	0.310185	0.349813	Dda3937_03684	yebO	1031	False	0.198049	0.764647
2597874	2597887	+	GAATCAGGCACTTT	8.42348	Dda3937_03685	kdgR	229	False	0.310185	0.349813	Dda3937_03686	ogl	1147	False	0.271686	0.498227
2598229	2598242	+	AAATGAAACGGTTA	8.27253	Dda3937_03685	kdgR	584	False	0.310185	0.349813	Dda3937_03686	ogl	792	False	0.271686	0.498227
2597666	2597679	+	TACTCAGTATTTTT	8.18301	Dda3937_03685	kdgR	21	False	0.310185	0.349813	Dda3937_03684	yebO	978	False	0.198049	0.764647
448947	448960	+	TACTCAGCAGGTTC	8.01678	Dda3937_01298	pepA	137	False	0.330601	0.351714	Dda3937_01299	yjgP	147	True	0.02753	0.953602
4094228	4094241	+	ACATCAAACTGTTT	8.65671	Dda3937_03099	pdhR	131	False	0.861434	0.352159	Dda3937_03098	aceE	766	False	0.897118	0.467951
769866	769879	+	AAAACAATACGTTG	8.81288	Dda3937_03607	None	73	True	0.447345	0.35249	Dda3937_03606	None	1208	True	1.00277	0.000488777
[truncated: 3,515 more rows]

## Sheet: README
Column	Content
Left	Left coordinate of site
Right	Right coordinate of site
Strand	Strand of site, True = +, False = -
Sequence	Sequence of site
Score	Score of site
Gene 1 locus tag	Closest gene whatever the strand
Gene 1 name
Distance to ATG	|site center coordinate – gene start coordinate|
Strand	Strand of the gene 1
No expr log2(FC)	Expression data of the gene if available
No expr adj pvalue
Gene 2 locus tag	2nd closest gene whatever the strand
Gene 2 name
Distance to ATG	|site center coordinate – gene start coordinate|
Strand	Strand of the gene 2
No expr log2(FC)	Expression data of the gene if available
No expr adj pvalue
